# Supplementary material for: Predicting cell-to-cell communication networks using NATMI
Source: Nat Commun. 2020 Oct 6;11:5011. doi: 10.1038/s41467-020-18873-z (PMC7538930; doi:10.1038/s41467-020-18873-z)
Supplement: Supplementary file 4 — Supplementary Data 1 [file 41467_2020_18873_MOESM4_ESM.xlsx]

## Sheet: readme
literature_support: updated literature supported ligand-receptor pair list
Breakdown of 2293 literature supported pairs
1751 from Ramilowski_literature_supported (1273 not in CellphoneDB)
340 new manually curated pairs from this publication (not in CellphoneDB)
121 new pairs were incorporated from CellphoneDB (33 of them are Ramilowski_2015_Putative pairs) where literature support could be found
50 new pairs from Baccin et al. 2020 (RNA-Magnet)
22 new pairs from Cabello-Aguilar et al. 2020 (SingleCellSignalR)
9 new pairs from Noël et al. 2020 (ICELLNET)
Breakdown of excluded pairs
143 of the Ramilowski_et_al_2015 literature supported pairs were removed (8 of them are both included in Ramilowski_et_al_2015 and CellPhoneDB)
94 of the CellPhoneDB simplex pairs were not incorporated as no primary literature evidence could be found (466 complex pairs were not added)
53 from Cabello-Aguilar et al. 2020 (SingleCellSignalR)
41 from Noël et al. 2020 (ICELLNET)
33 from Baccin et al. 2020 (RNA-Magnet)

## Sheet: literature_support
Ligand receptor pair	Source	PMID support	Ligand gene symbol	Ligand HGNC ID	Ligand location	Receptor gene symbol	Receptor HGNC ID	HGNC L R	secondary source?
A2M LRP1	Ramilowski_2015_Literature_supported	1702392, 10652313, 12194978,	A2M	HGNC:7	secreted	LRP1	HGNC:6692	HGNC:7 HGNC:6692
AANAT MTNR1A	Ramilowski_2015_Literature_supported	12943195,	AANAT	HGNC:19	secreted	MTNR1A	HGNC:7463	HGNC:19 HGNC:7463
AANAT MTNR1B	Ramilowski_2015_Literature_supported	12943195,	AANAT	HGNC:19	secreted	MTNR1B	HGNC:7464	HGNC:19 HGNC:7464
ACE BDKRB2	Ramilowski_2015_Literature_supported	10748135,	ACE	HGNC:2707	plasma membrane; secreted	BDKRB2	HGNC:1030	HGNC:2707 HGNC:1030
ADAM10 EPHA3	Ramilowski_2015_Literature_supported	16239146,	ADAM10	HGNC:188	plasma membrane	EPHA3	HGNC:3387	HGNC:188 HGNC:3387
ADAM11 ITGA4	Hou et al. 2020 (this publication)	28913673,	ADAM11	HGNC:189	plasma membrane	ITGA4	HGNC:6140	HGNC:189 HGNC:6140
ADAM12 ITGA9	Ramilowski_2015_Literature_supported	10944520,	ADAM12	HGNC:190	plasma membrane	ITGA9	HGNC:6145	HGNC:190 HGNC:6145
ADAM12 ITGB1	Ramilowski_2015_Literature_supported	10944520,	ADAM12	HGNC:190	plasma membrane	ITGB1	HGNC:6153	HGNC:190 HGNC:6153
ADAM12 SDC4	Ramilowski_2015_Literature_supported	12509413,	ADAM12	HGNC:190	plasma membrane	SDC4	HGNC:10661	HGNC:190 HGNC:10661
ADAM15 ITGA5	Ramilowski_2015_Literature_supported	9914169, 9516430,	ADAM15	HGNC:193	plasma membrane	ITGA5	HGNC:6141	HGNC:193 HGNC:6141
ADAM15 ITGA9	Ramilowski_2015_Literature_supported	10944520,	ADAM15	HGNC:193	plasma membrane	ITGA9	HGNC:6145	HGNC:193 HGNC:6145
ADAM15 ITGAV	Ramilowski_2015_Literature_supported	9914169,	ADAM15	HGNC:193	plasma membrane	ITGAV	HGNC:6150	HGNC:193 HGNC:6150
ADAM15 ITGB1	Ramilowski_2015_Literature_supported	9914169, 10944520,	ADAM15	HGNC:193	plasma membrane	ITGB1	HGNC:6153	HGNC:193 HGNC:6153
ADAM15 ITGB3	Ramilowski_2015_Literature_supported	9516430,	ADAM15	HGNC:193	plasma membrane	ITGB3	HGNC:6156	HGNC:193 HGNC:6156
ADAM17 ITGA5	Ramilowski_2015_Literature_supported	14970227,	ADAM17	HGNC:195	plasma membrane	ITGA5	HGNC:6141	HGNC:195 HGNC:6141
ADAM17 ITGB1	Ramilowski_2015_Literature_supported	14970227,	ADAM17	HGNC:195	plasma membrane	ITGB1	HGNC:6153	HGNC:195 HGNC:6153
ADAM17 NOTCH1	Ramilowski_2015_Literature_supported	10882063, 9620803,	ADAM17	HGNC:195	plasma membrane	NOTCH1	HGNC:7881	HGNC:195 HGNC:7881
ADAM2 ITGA6	Ramilowski_2015_Literature_supported	9889149,	ADAM2	HGNC:198	plasma membrane	ITGA6	HGNC:6142	HGNC:198 HGNC:6142
ADAM2 ITGA9	Ramilowski_2015_Literature_supported	21060781,	ADAM2	HGNC:198	plasma membrane	ITGA9	HGNC:6145	HGNC:198 HGNC:6145
ADAM2 ITGB1	Ramilowski_2015_Literature_supported	9889149,	ADAM2	HGNC:198	plasma membrane	ITGB1	HGNC:6153	HGNC:198 HGNC:6153
ADAM2 ITGB7	Ramilowski_2015_Literature_supported	21060781,	ADAM2	HGNC:198	plasma membrane	ITGB7	HGNC:6162	HGNC:198 HGNC:6162
ADAM23 ITGA4	Hou et al. 2020 (this publication)	28913673,	ADAM23	HGNC:202	plasma membrane	ITGA4	HGNC:6140	HGNC:202 HGNC:6140
ADAM23 ITGA5	Ramilowski_2015_Literature_supported	10749942,	ADAM23	HGNC:202	plasma membrane	ITGA5	HGNC:6141	HGNC:202 HGNC:6141
ADAM23 ITGB3	Ramilowski_2015_Literature_supported	10749942,	ADAM23	HGNC:202	plasma membrane	ITGB3	HGNC:6156	HGNC:202 HGNC:6156
ADAM28 ITGA4	Ramilowski_2015_Literature_supported	11724793,	ADAM28	HGNC:206	plasma membrane	ITGA4	HGNC:6140	HGNC:206 HGNC:6140
ADAM29 ITGA4	Hou et al. 2020 (this publication)	28913673,	ADAM29	HGNC:207	plasma membrane	ITGA4	HGNC:6140	HGNC:207 HGNC:6140
ADAM7 ITGA4	Hou et al. 2020 (this publication)	15504110,	ADAM7	HGNC:214	plasma membrane	ITGA4	HGNC:6140	HGNC:214 HGNC:6140
ADAM7 ITGB7	Hou et al. 2020 (this publication)	15504110,	ADAM7	HGNC:214	plasma membrane	ITGB7	HGNC:6162	HGNC:214 HGNC:6162
ADAM9 ITGA3	Ramilowski_2015_Literature_supported	15361064,	ADAM9	HGNC:216	plasma membrane	ITGA3	HGNC:6139	HGNC:216 HGNC:6139
ADAM9 ITGA6	Ramilowski_2015_Literature_supported	10825303,15361064,	ADAM9	HGNC:216	plasma membrane	ITGA6	HGNC:6142	HGNC:216 HGNC:6142
ADAM9 ITGAV	Ramilowski_2015_Literature_supported	11162558,15361064,	ADAM9	HGNC:216	plasma membrane	ITGAV	HGNC:6150	HGNC:216 HGNC:6150
ADAM9 ITGB1	Ramilowski_2015_Literature_supported	10825303,	ADAM9	HGNC:216	plasma membrane	ITGB1	HGNC:6153	HGNC:216 HGNC:6153
ADAM9 ITGB5	Ramilowski_2015_Literature_supported	11162558,	ADAM9	HGNC:216	plasma membrane	ITGB5	HGNC:6160	HGNC:216 HGNC:6160
ADCYAP1 ADCYAP1R1	Ramilowski_2015_Literature_supported	10100920, 8703026,10583729, 16930633, 11931347,10583729, 8253796,	ADCYAP1	HGNC:241	secreted	ADCYAP1R1	HGNC:242	HGNC:241 HGNC:242	CellphoneDB
ADCYAP1 SCTR	Ramilowski_2015_Literature_supported	1335692,	ADCYAP1	HGNC:241	secreted	SCTR	HGNC:10608	HGNC:241 HGNC:10608	CellphoneDB
ADCYAP1 VIPR1	Ramilowski_2015_Literature_supported	11897681,9928018, 11931347, 16930633, 8791009,12429744,	ADCYAP1	HGNC:241	secreted	VIPR1	HGNC:12694	HGNC:241 HGNC:12694
ADCYAP1 VIPR2	Ramilowski_2015_Literature_supported	16930633, 11978642, 9928018, 11931347,8146174,	ADCYAP1	HGNC:241	secreted	VIPR2	HGNC:12695	HGNC:241 HGNC:12695
ADGRB1 RTN4R	Hou et al. 2020 (this publication)	30477585,	ADGRB1	HGNC:943	plasma membrane	RTN4R	HGNC:18601	HGNC:943 HGNC:18601
ADGRB1 RTN4RL1	Hou et al. 2020 (this publication)	30477585,	ADGRB1	HGNC:943	plasma membrane	RTN4RL1	HGNC:21329	HGNC:943 HGNC:21329
ADGRB1 RTN4RL2	Hou et al. 2020 (this publication)	30477585,	ADGRB1	HGNC:943	plasma membrane	RTN4RL2	HGNC:23053	HGNC:943 HGNC:23053
ADGRE5 CD55	Baccin et al. 2020 (RNA-Magnet)	23447688,	ADGRE5	HGNC:1711	plasma membrane	CD55	HGNC:2665	HGNC:1711 HGNC:2665
ADIPOQ ADIPOR1	Ramilowski_2015_Literature_supported	12802337,	ADIPOQ	HGNC:13633	secreted	ADIPOR1	HGNC:24040	HGNC:13633 HGNC:24040
ADIPOQ ADIPOR2	Ramilowski_2015_Literature_supported	12802337,12802337,	ADIPOQ	HGNC:13633	secreted	ADIPOR2	HGNC:24041	HGNC:13633 HGNC:24041
ADM CALCR	Ramilowski_2015_Literature_supported	15692146, 12565884,	ADM	HGNC:259	secreted	CALCR	HGNC:1440	HGNC:259 HGNC:1440	CellphoneDB
ADM CALCRL	Ramilowski_2015_Literature_supported	9620797,9620797,	ADM	HGNC:259	secreted	CALCRL	HGNC:16709	HGNC:259 HGNC:16709
ADM MRGPRX2	Ramilowski_2015_Literature_supported	16111673,15823563,	ADM	HGNC:259	secreted	MRGPRX2	HGNC:17983	HGNC:259 HGNC:17983	CellphoneDB
ADM RAMP2	Ramilowski_2015_Literature_supported	9620797,	ADM	HGNC:259	secreted	RAMP2	HGNC:9844	HGNC:259 HGNC:9844
ADM RAMP3	Hou et al. 2020 (this publication)	30139742,	ADM	HGNC:259	secreted	RAMP3	HGNC:9845	HGNC:259 HGNC:9845
ADM2 CALCR	Ramilowski_2015_Literature_supported	15692146,	ADM2	HGNC:28898	secreted	CALCR	HGNC:1440	HGNC:28898 HGNC:1440	CellphoneDB
ADM2 CALCRL	Ramilowski_2015_Literature_supported	14615490,	ADM2	HGNC:28898	secreted	CALCRL	HGNC:16709	HGNC:28898 HGNC:16709
ADM2 RAMP1	Ramilowski_2015_Literature_supported	12684503,	ADM2	HGNC:28898	secreted	RAMP1	HGNC:9843	HGNC:28898 HGNC:9843
ADM2 RAMP2	Hou et al. 2020 (this publication)	30139743,	ADM2	HGNC:28898	secreted	RAMP2	HGNC:9844	HGNC:28898 HGNC:9844
ADM2 RAMP3	Hou et al. 2020 (this publication)	30139742,	ADM2	HGNC:28898	secreted	RAMP3	HGNC:9845	HGNC:28898 HGNC:9845
AFDN EPHA7	Ramilowski_2015_Literature_supported	9707552,	AFDN	HGNC:7137	plasma membrane	EPHA7	HGNC:3390	HGNC:7137 HGNC:3390
AFDN EPHB2	Ramilowski_2015_Literature_supported	9707552,	AFDN	HGNC:7137	plasma membrane	EPHB2	HGNC:3393	HGNC:7137 HGNC:3393
AFDN EPHB3	Ramilowski_2015_Literature_supported	9707552,	AFDN	HGNC:7137	plasma membrane	EPHB3	HGNC:3394	HGNC:7137 HGNC:3394
AFDN EPHB6	Ramilowski_2015_Literature_supported	9707552,	AFDN	HGNC:7137	plasma membrane	EPHB6	HGNC:3396	HGNC:7137 HGNC:3396
AFDN F11R	Ramilowski_2015_Literature_supported	10856295,	AFDN	HGNC:7137	plasma membrane	F11R	HGNC:14685	HGNC:7137 HGNC:14685
AFDN NECTIN1	Ramilowski_2015_Literature_supported	10225955, 10617658,	AFDN	HGNC:7137	plasma membrane	NECTIN1	HGNC:9706	HGNC:7137 HGNC:9706
AFDN NECTIN2	Ramilowski_2015_Literature_supported	10225955,	AFDN	HGNC:7137	plasma membrane	NECTIN2	HGNC:9707	HGNC:7137 HGNC:9707
AFDN NECTIN3	Ramilowski_2015_Literature_supported	10744716, 11024295,	AFDN	HGNC:7137	plasma membrane	NECTIN3	HGNC:17664	HGNC:7137 HGNC:17664
AFDN NECTIN4	Ramilowski_2015_Literature_supported	11544254,	AFDN	HGNC:7137	plasma membrane	NECTIN4	HGNC:19688	HGNC:7137 HGNC:19688
AGRN ATP1A3	Ramilowski_2015_Literature_supported	16630822,	AGRN	HGNC:329	secreted	ATP1A3	HGNC:801	HGNC:329 HGNC:801
AGRN DAG1	Hou et al. 2020 (this publication)	7531888,	AGRN	HGNC:329	secreted	DAG1	HGNC:2666	HGNC:329 HGNC:2666
AGRN LRP4	Ramilowski_2015_Literature_supported	18848351,	AGRN	HGNC:329	secreted	LRP4	HGNC:6696	HGNC:329 HGNC:6696
AGRN MUSK	Ramilowski_2015_Literature_supported	8653787,	AGRN	HGNC:329	secreted	MUSK	HGNC:7525	HGNC:329 HGNC:7525
AGRP MC3R	Ramilowski_2015_Literature_supported	9311920,9819197,9893984, 11747427,	AGRP	HGNC:330	secreted	MC3R	HGNC:6931	HGNC:330 HGNC:6931	CellphoneDB
AGRP MC4R	Ramilowski_2015_Literature_supported	9311920,9299416,10318826, 11747427, 12815165,	AGRP	HGNC:330	secreted	MC4R	HGNC:6932	HGNC:330 HGNC:6932	CellphoneDB
AGRP MC5R	Ramilowski_2015_Literature_supported	9892020,9892020,	AGRP	HGNC:330	secreted	MC5R	HGNC:6933	HGNC:330 HGNC:6933	CellphoneDB
AGRP SDC3	Ramilowski_2015_Literature_supported	11461706,	AGRP	HGNC:330	secreted	SDC3	HGNC:10660	HGNC:330 HGNC:10660
AGT AGTR1	Ramilowski_2015_Literature_supported	10993080, 15930094,21464395, 10193788, , 12006574,15930094,	AGT	HGNC:333	secreted	AGTR1	HGNC:336	HGNC:333 HGNC:336	CellphoneDB
AGT AGTR2	Ramilowski_2015_Literature_supported	8315512, 8185599,17138938, 21464395, 2775266, 7850406, 8242249,8185599,	AGT	HGNC:333	secreted	AGTR2	HGNC:338	HGNC:333 HGNC:338	CellphoneDB
AGT LRP2	Ramilowski_2015_Literature_supported	15467006,	AGT	HGNC:333	secreted	LRP2	HGNC:6694	HGNC:333 HGNC:6694
AGT MAS1	Ramilowski_2015_Literature_supported	12829792,12829792,	AGT	HGNC:333	secreted	MAS1	HGNC:6899	HGNC:333 HGNC:6899
AHSG INSR	Ramilowski_2015_Literature_supported	7906861,	AHSG	HGNC:349	secreted	INSR	HGNC:6091	HGNC:349 HGNC:6091
ALB LRP2	Ramilowski_2015_Literature_supported	11158855, 8898021,	ALB	HGNC:399	secreted	LRP2	HGNC:6694	HGNC:399 HGNC:6694
ALCAM CD6	Efremova et al. 2020 (CellphoneDB)	23602662,	ALCAM	HGNC:400	plasma membrane	CD6	HGNC:1691	HGNC:400 HGNC:1691
ALCAM CHL1	Hou et al. 2020 (this publication)	31300520,	ALCAM	HGNC:400	plasma membrane	CHL1	HGNC:1939	HGNC:400 HGNC:1939
ALCAM L1CAM	Hou et al. 2020 (this publication)	31300520,	ALCAM	HGNC:400	plasma membrane	L1CAM	HGNC:6470	HGNC:400 HGNC:6470
ALCAM NRP1	Hou et al. 2020 (this publication)	31300520,	ALCAM	HGNC:400	plasma membrane	NRP1	HGNC:8004	HGNC:400 HGNC:8004
ALKAL1 ALK	Hou et al. 2020 (this publication)	26630010,	ALKAL1	HGNC:33775	secreted	ALK	HGNC:427	HGNC:33775 HGNC:427
ALKAL1 LTK	Hou et al. 2020 (this publication)	26630010,	ALKAL1	HGNC:33775	secreted	LTK	HGNC:6721	HGNC:33775 HGNC:6721
ALKAL2 ALK	Hou et al. 2020 (this publication)	26630010,	ALKAL2	HGNC:27683	secreted	ALK	HGNC:427	HGNC:27683 HGNC:427
ALKAL2 LTK	Hou et al. 2020 (this publication)	26630010,	ALKAL2	HGNC:27683	secreted	LTK	HGNC:6721	HGNC:27683 HGNC:6721
AMBN CD63	Hou et al. 2020 (this publication)	17708745, 21149578,	AMBN	HGNC:452	secreted	CD63	HGNC:1692	HGNC:452 HGNC:1692
AMELX CD63	Hou et al. 2020 (this publication)	17708745,	AMELX	HGNC:461	secreted	CD63	HGNC:1692	HGNC:461 HGNC:1692
AMELX LAMP1	Ramilowski_2015_Literature_supported	20382373,	AMELX	HGNC:461	secreted	LAMP1	HGNC:6499	HGNC:461 HGNC:6499
AMELX LAMP2	Hou et al. 2020 (this publication)	17708745,	AMELX	HGNC:461	secreted	LAMP2	HGNC:6501	HGNC:461 HGNC:6501
AMELY CD63	Hou et al. 2020 (this publication)	17708745,	AMELY	HGNC:462	secreted	CD63	HGNC:1692	HGNC:462 HGNC:1692
AMELY LAMP1	Ramilowski_2015_Literature_supported	20382373,	AMELY	HGNC:462	secreted	LAMP1	HGNC:6499	HGNC:462 HGNC:6499
AMELY LAMP2	Hou et al. 2020 (this publication)	17708745,	AMELY	HGNC:462	secreted	LAMP2	HGNC:6501	HGNC:462 HGNC:6501
AMH ACVR1	Ramilowski_2015_Literature_supported	14656470,	AMH	HGNC:464	secreted	ACVR1	HGNC:171	HGNC:464 HGNC:171
AMH AMHR2	Ramilowski_2015_Literature_supported	7997230,8889695,	AMH	HGNC:464	secreted	AMHR2	HGNC:465	HGNC:464 HGNC:465
AMH EGFR	Ramilowski_2015_Literature_supported	8596488,	AMH	HGNC:464	secreted	EGFR	HGNC:3236	HGNC:464 HGNC:3236
ANG PLXNB2	Hou et al. 2020 (this publication)	29100074,	ANG	HGNC:483	secreted	PLXNB2	HGNC:9104	HGNC:483 HGNC:9104
ANGPT1 ITGA5	Ramilowski_2015_Literature_supported	15781448,	ANGPT1	HGNC:484	secreted	ITGA5	HGNC:6141	HGNC:484 HGNC:6141
ANGPT1 ITGB1	Hou et al. 2020 (this publication)	19379779, 15690488,	ANGPT1	HGNC:484	secreted	ITGB1	HGNC:6153	HGNC:484 HGNC:6153	Ramilowski_2015_Putative
ANGPT1 TEK	Ramilowski_2015_Literature_supported	8980223,9723709, 8980223, 12427764, 8980224,	ANGPT1	HGNC:484	secreted	TEK	HGNC:11724	HGNC:484 HGNC:11724	CellphoneDB
ANGPT1 TIE1	Ramilowski_2015_Literature_supported	11172728,	ANGPT1	HGNC:484	secreted	TIE1	HGNC:11809	HGNC:484 HGNC:11809
ANGPT2 TEK	Ramilowski_2015_Literature_supported	9204896,9723709,	ANGPT2	HGNC:485	secreted	TEK	HGNC:11724	HGNC:485 HGNC:11724	CellphoneDB
ANGPT2 TIE1	Baccin et al. 2020 (RNA-Magnet)	27548530,	ANGPT2	HGNC:485	secreted	TIE1	HGNC:11809	HGNC:485 HGNC:11809
ANGPT4 TEK	Ramilowski_2015_Literature_supported	10051567, 15284220,	ANGPT4	HGNC:487	secreted	TEK	HGNC:11724	HGNC:487 HGNC:11724	CellphoneDB
ANGPTL1 TEK	Ramilowski_2015_Literature_supported	10051567,	ANGPTL1	HGNC:489	secreted	TEK	HGNC:11724	HGNC:489 HGNC:11724
ANGPTL2 ITGA5	Hou et al. 2020 (this publication)	29074299,	ANGPTL2	HGNC:490	secreted	ITGA5	HGNC:6141	HGNC:490 HGNC:6141
ANGPTL2 ITGB1	Hou et al. 2020 (this publication)	29074299,	ANGPTL2	HGNC:490	secreted	ITGB1	HGNC:6153	HGNC:490 HGNC:6153
ANGPTL2 LILRB2	Hou et al. 2020 (this publication)	26056041,	ANGPTL2	HGNC:490	secreted	LILRB2	HGNC:6606	HGNC:490 HGNC:6606
ANGPTL3 ITGA5	Ramilowski_2015_Literature_supported	11877390,	ANGPTL3	HGNC:491	secreted	ITGA5	HGNC:6141	HGNC:491 HGNC:6141
ANGPTL3 ITGAV	Ramilowski_2015_Literature_supported	11877390,	ANGPTL3	HGNC:491	secreted	ITGAV	HGNC:6150	HGNC:491 HGNC:6150
ANGPTL3 ITGB3	Ramilowski_2015_Literature_supported	11877390,	ANGPTL3	HGNC:491	secreted	ITGB3	HGNC:6156	HGNC:491 HGNC:6156
ANOS1 FGFR1	Ramilowski_2015_Literature_supported	19696444,	ANOS1	HGNC:6211	secreted	FGFR1	HGNC:3688	HGNC:6211 HGNC:3688
ANOS1 SDC2	Ramilowski_2015_Literature_supported	8832397,	ANOS1	HGNC:6211	secreted	SDC2	HGNC:10659	HGNC:6211 HGNC:10659
ANPEP SELE	Hou et al. 2020 (this publication)	29777742,	ANPEP	HGNC:500	plasma membrane	SELE	HGNC:10718	HGNC:500 HGNC:10718
ANXA1 DYSF	Ramilowski_2015_Literature_supported	14506282,	ANXA1	HGNC:533	plasma membrane; secreted	DYSF	HGNC:3097	HGNC:533 HGNC:3097
ANXA1 EGFR	Ramilowski_2015_Literature_supported	15581623,	ANXA1	HGNC:533	plasma membrane; secreted	EGFR	HGNC:3236	HGNC:533 HGNC:3236
ANXA1 FPR1	Ramilowski_2015_Literature_supported	10882119,10882119, 12560218,10882119,	ANXA1	HGNC:533	plasma membrane; secreted	FPR1	HGNC:3826	HGNC:533 HGNC:3826	CellphoneDB
ANXA1 FPR2	Ramilowski_2015_Literature_supported	12368905, 10882119, 12560218, 16278303,	ANXA1	HGNC:533	plasma membrane; secreted	FPR2	HGNC:3827	HGNC:533 HGNC:3827	CellphoneDB
ANXA1 FPR3	Ramilowski_2015_Literature_supported	15187149,	ANXA1	HGNC:533	plasma membrane; secreted	FPR3	HGNC:3828	HGNC:533 HGNC:3828	CellphoneDB
ANXA2 ROBO4	Hou et al. 2020 (this publication)	29786451,	ANXA2	HGNC:537	plasma membrane; secreted	ROBO4	HGNC:17985	HGNC:537 HGNC:17985
ANXA2 TLR2	Hou et al. 2020 (this publication)	26885373,	ANXA2	HGNC:537	plasma membrane; secreted	TLR2	HGNC:11848	HGNC:537 HGNC:11848
APELA APLNR	Efremova et al. 2020 (CellphoneDB)	25639753, 28137936, 26611206	APELA	HGNC:48925	secreted	APLNR	HGNC:339	HGNC:48925 HGNC:339
APLN APLNR	Ramilowski_2015_Literature_supported	10617103, 9792798,12603839, 15341513, 10777510, 12939143, 11336787,12603839,	APLN	HGNC:16665	secreted	APLNR	HGNC:339	HGNC:16665 HGNC:339	CellphoneDB
APOB ENO1	Hou et al. 2020 (this publication)	29997113,	APOB	HGNC:603	secreted	ENO1	HGNC:3350	HGNC:603 HGNC:3350
APOB LDLR	Ramilowski_2015_Literature_supported	11327878,12031600,	APOB	HGNC:603	secreted	LDLR	HGNC:6547	HGNC:603 HGNC:6547
APOB LRP2	Ramilowski_2015_Literature_supported	10330424,	APOB	HGNC:603	secreted	LRP2	HGNC:6694	HGNC:603 HGNC:6694
APOB LSR	Ramilowski_2015_Literature_supported	7615497,	APOB	HGNC:603	secreted	LSR	HGNC:29572	HGNC:603 HGNC:29572
APOB OLR1	Ramilowski_2015_Literature_supported	9763524,	APOB	HGNC:603	secreted	OLR1	HGNC:8133	HGNC:603 HGNC:8133
APOD LEPR	Ramilowski_2015_Literature_supported	11344130,	APOD	HGNC:612	secreted	LEPR	HGNC:6554	HGNC:612 HGNC:6554
APOE LDLR	Ramilowski_2015_Literature_supported	11327878,12036962,	APOE	HGNC:613	secreted	LDLR	HGNC:6547	HGNC:613 HGNC:6547
APOE LRP1	Ramilowski_2015_Literature_supported	2779654, 22622580,	APOE	HGNC:613	secreted	LRP1	HGNC:6692	HGNC:613 HGNC:6692
APOE LRP2	Ramilowski_2015_Literature_supported	1464627,	APOE	HGNC:613	secreted	LRP2	HGNC:6694	HGNC:613 HGNC:6694
APOE LRP5	Ramilowski_2015_Literature_supported	9832610),	APOE	HGNC:613	secreted	LRP5	HGNC:6697	HGNC:613 HGNC:6697
APOE LRP8	Ramilowski_2015_Literature_supported	12950167,12167620, 12950167,	APOE	HGNC:613	secreted	LRP8	HGNC:6700	HGNC:613 HGNC:6700
APOE SCARB1	Ramilowski_2015_Literature_supported	12138091,	APOE	HGNC:613	secreted	SCARB1	HGNC:1664	HGNC:613 HGNC:1664
APOE SORL1	Ramilowski_2015_Literature_supported	11294867,	APOE	HGNC:613	secreted	SORL1	HGNC:11185	HGNC:613 HGNC:11185
APOE VLDLR	Ramilowski_2015_Literature_supported	12870663,12167620,	APOE	HGNC:613	secreted	VLDLR	HGNC:12698	HGNC:613 HGNC:12698
APP CAV1	Ramilowski_2015_Literature_supported	9553108,	APP	HGNC:620	plasma membrane; secreted	CAV1	HGNC:1527	HGNC:620 HGNC:1527
APP CD74	Ramilowski_2015_Literature_supported	19849849,	APP	HGNC:620	plasma membrane; secreted	CD74	HGNC:1697	HGNC:620 HGNC:1697	CellphoneDB
APP FPR2	Ramilowski_2015_Literature_supported	11316806, 11160457,	APP	HGNC:620	plasma membrane; secreted	FPR2	HGNC:3827	HGNC:620 HGNC:3827	CellphoneDB
APP GPC1	Ramilowski_2015_Literature_supported	15084524,	APP	HGNC:620	plasma membrane; secreted	GPC1	HGNC:4449	HGNC:620 HGNC:4449
APP LRP1	Ramilowski_2015_Literature_supported	12212791, 7543026,	APP	HGNC:620	plasma membrane; secreted	LRP1	HGNC:6692	HGNC:620 HGNC:6692
APP NCSTN	Ramilowski_2015_Literature_supported	10993067,	APP	HGNC:620	plasma membrane; secreted	NCSTN	HGNC:17091	HGNC:620 HGNC:17091
APP TNFRSF21	Ramilowski_2015_Literature_supported	19225519,	APP	HGNC:620	plasma membrane; secreted	TNFRSF21	HGNC:13469	HGNC:620 HGNC:13469
AREG EGFR	Ramilowski_2015_Literature_supported	2466334,10085134,	AREG	HGNC:651	secreted	EGFR	HGNC:3236	HGNC:651 HGNC:3236	CellphoneDB
AREG ERBB3	Ramilowski_2015_Literature_supported	8702723,	AREG	HGNC:651	secreted	ERBB3	HGNC:3431	HGNC:651 HGNC:3431
ARF1 CHRM3	Ramilowski_2015_Literature_supported	12799371,	ARF1	HGNC:652	plasma membrane	CHRM3	HGNC:1952	HGNC:652 HGNC:1952
ARF1 INSR	Ramilowski_2015_Literature_supported	9197239,	ARF1	HGNC:652	plasma membrane	INSR	HGNC:6091	HGNC:652 HGNC:6091
ARF1 PLD2	Ramilowski_2015_Literature_supported	12519790, 10801846,	ARF1	HGNC:652	plasma membrane	PLD2	HGNC:9068	HGNC:652 HGNC:9068
ARTN GFRA1	Ramilowski_2015_Literature_supported	9883723,	ARTN	HGNC:727	secreted	GFRA1	HGNC:4243	HGNC:727 HGNC:4243
ARTN GFRA3	Ramilowski_2015_Literature_supported	9883723,9883723,	ARTN	HGNC:727	secreted	GFRA3	HGNC:4245	HGNC:727 HGNC:4245
ARTN RET	Ramilowski_2015_Literature_supported	9883723,	ARTN	HGNC:727	secreted	RET	HGNC:9967	HGNC:727 HGNC:9967
ASIP ATRN	Ramilowski_2015_Literature_supported	11137996,	ASIP	HGNC:745	secreted	ATRN	HGNC:885	HGNC:745 HGNC:885
ASIP F11R	Ramilowski_2015_Literature_supported	11447115,	ASIP	HGNC:745	secreted	F11R	HGNC:14685	HGNC:745 HGNC:14685
ASIP MC1R	Ramilowski_2015_Literature_supported	12851328,9058374,	ASIP	HGNC:745	secreted	MC1R	HGNC:6929	HGNC:745 HGNC:6929
ASIP MC2R	Ramilowski_2015_Literature_supported	9058374,	ASIP	HGNC:745	secreted	MC2R	HGNC:6930	HGNC:745 HGNC:6930
ASIP MC3R	Ramilowski_2015_Literature_supported	9058374,	ASIP	HGNC:745	secreted	MC3R	HGNC:6931	HGNC:745 HGNC:6931
ASIP MC4R	Ramilowski_2015_Literature_supported	9058374,	ASIP	HGNC:745	secreted	MC4R	HGNC:6932	HGNC:745 HGNC:6932
ASIP MC5R	Ramilowski_2015_Literature_supported	9058374,	ASIP	HGNC:745	secreted	MC5R	HGNC:6933	HGNC:745 HGNC:6933
AVP AVPR1A	Ramilowski_2015_Literature_supported	1560825, 8106369,8106369, 9884074, 9334232, 10780976, 9322919, 12446593, 9459574, 15084136, 9264324, 10866830, 9864265, 10519430,8106369,	AVP	HGNC:894	secreted	AVPR1A	HGNC:895	HGNC:894 HGNC:895	CellphoneDB_flipped
AVP AVPR1B	Ramilowski_2015_Literature_supported	7929452,9884074, 10780976, 9322919, 12446593, 9459574, 15084136, 9264324, 9864265, 10519430, 16158071,7929452,	AVP	HGNC:894	secreted	AVPR1B	HGNC:896	HGNC:894 HGNC:896
AVP AVPR2	Ramilowski_2015_Literature_supported	11857925,9884074, 10780976, 9322919, 12446593, 9459574, 15084136, 9264324, 9864265, 10519430, 7774575, 11012895,11857925,	AVP	HGNC:894	secreted	AVPR2	HGNC:897	HGNC:894 HGNC:897
AVP OXTR	Ramilowski_2015_Literature_supported	12446593, 15084136, 10519430, 7774575, 11337500, 16158071, 7475979, 8955347,7921229,	AVP	HGNC:894	secreted	OXTR	HGNC:8529	HGNC:894 HGNC:8529
AZGP1 ITGAV	Ramilowski_2015_Literature_supported	9813179,	AZGP1	HGNC:910	secreted	ITGAV	HGNC:6150	HGNC:910 HGNC:6150
B2M CD1A	Ramilowski_2015_Literature_supported	12833155,	B2M	HGNC:914	secreted	CD1A	HGNC:1634	HGNC:914 HGNC:1634
B2M CD1B	Ramilowski_2015_Literature_supported	12118248,	B2M	HGNC:914	secreted	CD1B	HGNC:1635	HGNC:914 HGNC:1635
B2M HLA-F	Ramilowski_2015_Literature_supported	11169396,	B2M	HGNC:914	secreted	HLA-F	HGNC:4963	HGNC:914 HGNC:4963
B2M LILRB1	Ramilowski_2015_Literature_supported	12897781,	B2M	HGNC:914	secreted	LILRB1	HGNC:6605	HGNC:914 HGNC:6605
BAG6 NCR3	Efremova et al. 2020 (CellphoneDB)	18055229, 18852879, 24133212	BAG6	HGNC:13919	secreted	NCR3	HGNC:19077	HGNC:13919 HGNC:19077
BDNF NGFR	Hou et al. 2020 (this publication)	25354496,	BDNF	HGNC:1033	secreted	NGFR	HGNC:7809	HGNC:1033 HGNC:7809
BDNF NTRK2	Ramilowski_2015_Literature_supported	7644540,9312147,	BDNF	HGNC:1033	secreted	NTRK2	HGNC:8032	HGNC:1033 HGNC:8032	CellphoneDB
BDNF SORT1	Ramilowski_2015_Literature_supported	15987945,	BDNF	HGNC:1033	secreted	SORT1	HGNC:11186	HGNC:1033 HGNC:11186	CellphoneDB
BGN FGFR3	Hou et al. 2020 (this publication)	25260943,	BGN	HGNC:1044	secreted	FGFR3	HGNC:3690	HGNC:1044 HGNC:3690
BGN TLR2	Ramilowski_2015_Literature_supported	16025156,	BGN	HGNC:1044	secreted	TLR2	HGNC:11848	HGNC:1044 HGNC:11848
BGN TLR4	Ramilowski_2015_Literature_supported	16025156,	BGN	HGNC:1044	secreted	TLR4	HGNC:11850	HGNC:1044 HGNC:11850
BMP10 ACVR2A	Ramilowski_2015_Literature_supported	16049014,	BMP10	HGNC:20869	secreted	ACVR2A	HGNC:173	HGNC:20869 HGNC:173
BMP10 ACVRL1	Ramilowski_2015_Literature_supported	17068149,	BMP10	HGNC:20869	secreted	ACVRL1	HGNC:175	HGNC:20869 HGNC:175
BMP10 BMPR1A	Ramilowski_2015_Literature_supported	16049014,	BMP10	HGNC:20869	secreted	BMPR1A	HGNC:1076	HGNC:20869 HGNC:1076
BMP10 BMPR1B	Ramilowski_2015_Literature_supported	16049014,	BMP10	HGNC:20869	secreted	BMPR1B	HGNC:1077	HGNC:20869 HGNC:1077
BMP10 BMPR2	Ramilowski_2015_Literature_supported	16049014,	BMP10	HGNC:20869	secreted	BMPR2	HGNC:1078	HGNC:20869 HGNC:1078
BMP10 ENG	Ramilowski_2015_Literature_supported	21737454,	BMP10	HGNC:20869	secreted	ENG	HGNC:3349	HGNC:20869 HGNC:3349
BMP15 ACVR2A	Ramilowski_2015_Literature_supported	2419820,	BMP15	HGNC:1068	secreted	ACVR2A	HGNC:173	HGNC:1068 HGNC:173
BMP15 BMPR1A	Ramilowski_2015_Literature_supported	2419820,	BMP15	HGNC:1068	secreted	BMPR1A	HGNC:1076	HGNC:1068 HGNC:1076
BMP15 BMPR1B	Ramilowski_2015_Literature_supported	12044914,12419820,	BMP15	HGNC:1068	secreted	BMPR1B	HGNC:1077	HGNC:1068 HGNC:1077
BMP15 BMPR2	Ramilowski_2015_Literature_supported	12419820,	BMP15	HGNC:1068	secreted	BMPR2	HGNC:1078	HGNC:1068 HGNC:1078
BMP2 ACVR2A	Ramilowski_2015_Literature_supported	21702718,	BMP2	HGNC:1069	secreted	ACVR2A	HGNC:173	HGNC:1069 HGNC:173
BMP2 ACVR2B	Ramilowski_2015_Literature_supported	28977600,	BMP2	HGNC:1069	secreted	ACVR2B	HGNC:174	HGNC:1069 HGNC:174
BMP2 BMPR1A	Ramilowski_2015_Literature_supported	12700180,11263668, 10881198, 10692589, 15064755,	BMP2	HGNC:1069	secreted	BMPR1A	HGNC:1076	HGNC:1069 HGNC:1076
BMP2 BMPR1B	Ramilowski_2015_Literature_supported	12700180,7811286, 9872992, 15064755,	BMP2	HGNC:1069	secreted	BMPR1B	HGNC:1077	HGNC:1069 HGNC:1077
BMP2 BMPR2	Ramilowski_2015_Literature_supported	11263668,10880444,	BMP2	HGNC:1069	secreted	BMPR2	HGNC:1078	HGNC:1069 HGNC:1078
BMP2 ENG	Ramilowski_2015_Literature_supported	9872992,	BMP2	HGNC:1069	secreted	ENG	HGNC:3349	HGNC:1069 HGNC:3349
BMP2 HJV	Ramilowski_2015_Literature_supported	18287331,	BMP2	HGNC:1069	secreted	HJV	HGNC:4887	HGNC:1069 HGNC:4887
BMP2 RGMB	Hou et al. 2020 (this publication)	15671031,	BMP2	HGNC:1069	secreted	RGMB	HGNC:26896	HGNC:1069 HGNC:26896
BMP3 ACVR2B	Ramilowski_2015_Literature_supported	22074949,	BMP3	HGNC:1070	secreted	ACVR2B	HGNC:174	HGNC:1070 HGNC:174
BMP4 BMPR1A	Ramilowski_2015_Literature_supported	8006002,11241215, 8702914, 7644468,	BMP4	HGNC:1071	secreted	BMPR1A	HGNC:1076	HGNC:1071 HGNC:1076
BMP4 BMPR1B	Ramilowski_2015_Literature_supported	8006002,11282024, 8702914, 7811286,	BMP4	HGNC:1071	secreted	BMPR1B	HGNC:1077	HGNC:1071 HGNC:1077
BMP4 BMPR2	Ramilowski_2015_Literature_supported	7673243,7644468, 8702914,	BMP4	HGNC:1071	secreted	BMPR2	HGNC:1078	HGNC:1071 HGNC:1078
BMP4 CFC1	Hou et al. 2020 (this publication)	28126904,	BMP4	HGNC:1071	secreted	CFC1	HGNC:18292	HGNC:1071 HGNC:18292
BMP4 RGMB	Hou et al. 2020 (this publication)	15671031,	BMP4	HGNC:1071	secreted	RGMB	HGNC:26896	HGNC:1071 HGNC:26896
BMP5 HJV	Hou et al. 2020 (this publication)	23029472,	BMP5	HGNC:1072	secreted	HJV	HGNC:4887	HGNC:1072 HGNC:4887	Ramilowski_2015_Putative
BMP6 ACVR1	Ramilowski_2015_Literature_supported	12297674,	BMP6	HGNC:1073	secreted	ACVR1	HGNC:171	HGNC:1073 HGNC:171
BMP6 ACVR2A	Ramilowski_2015_Literature_supported	10504300,	BMP6	HGNC:1073	secreted	ACVR2A	HGNC:173	HGNC:1073 HGNC:173
BMP6 BMPR1A	Ramilowski_2015_Literature_supported	12297674,10504300, 11401330,	BMP6	HGNC:1073	secreted	BMPR1A	HGNC:1076	HGNC:1073 HGNC:1076
BMP6 BMPR1B	Ramilowski_2015_Literature_supported	10504300, 11401330,	BMP6	HGNC:1073	secreted	BMPR1B	HGNC:1077	HGNC:1073 HGNC:1077
BMP6 BMPR2	Ramilowski_2015_Literature_supported	10504300,	BMP6	HGNC:1073	secreted	BMPR2	HGNC:1078	HGNC:1073 HGNC:1078
BMP6 HJV	Hou et al. 2020 (this publication)	23029472,	BMP6	HGNC:1073	secreted	HJV	HGNC:4887	HGNC:1073 HGNC:4887
BMP7 ACVR1	Ramilowski_2015_Literature_supported	12297674,8006002,	BMP7	HGNC:1074	secreted	ACVR1	HGNC:171	HGNC:1074 HGNC:171
BMP7 ACVR2A	Ramilowski_2015_Literature_supported	7790373,9748228, 12667445,	BMP7	HGNC:1074	secreted	ACVR2A	HGNC:173	HGNC:1074 HGNC:173
BMP7 ACVR2B	Ramilowski_2015_Literature_supported	9748228,	BMP7	HGNC:1074	secreted	ACVR2B	HGNC:174	HGNC:1074 HGNC:174
BMP7 BMPR1A	Ramilowski_2015_Literature_supported	12297674,7791754, 8605097,	BMP7	HGNC:1074	secreted	BMPR1A	HGNC:1076	HGNC:1074 HGNC:1076
BMP7 BMPR1B	Ramilowski_2015_Literature_supported	10631182,8605097,	BMP7	HGNC:1074	secreted	BMPR1B	HGNC:1077	HGNC:1074 HGNC:1077
BMP7 BMPR2	Ramilowski_2015_Literature_supported	7791754,	BMP7	HGNC:1074	secreted	BMPR2	HGNC:1078	HGNC:1074 HGNC:1078
BMP7 ENG	Ramilowski_2015_Literature_supported	9872992,	BMP7	HGNC:1074	secreted	ENG	HGNC:3349	HGNC:1074 HGNC:3349
BMP7 HJV	Hou et al. 2020 (this publication)	23029472,	BMP7	HGNC:1074	secreted	HJV	HGNC:4887	HGNC:1074 HGNC:4887
BMP8A ACVR2A	Hou et al. 2020 (this publication)	28465413,	BMP8A	HGNC:21650	secreted	ACVR2A	HGNC:173	HGNC:21650 HGNC:173
BMP8A ACVR2B	Hou et al. 2020 (this publication)	28465413,	BMP8A	HGNC:21650	secreted	ACVR2B	HGNC:174	HGNC:21650 HGNC:174
BMP8A BMPR1A	Hou et al. 2020 (this publication)	28465413,	BMP8A	HGNC:21650	secreted	BMPR1A	HGNC:1076	HGNC:21650 HGNC:1076
BMP8A BMPR2	Hou et al. 2020 (this publication)	28465413,	BMP8A	HGNC:21650	secreted	BMPR2	HGNC:1078	HGNC:21650 HGNC:1078
BMP8A TGFBR1	Hou et al. 2020 (this publication)	28465413,	BMP8A	HGNC:21650	secreted	TGFBR1	HGNC:11772	HGNC:21650 HGNC:11772
BMP8A TGFBR2	Hou et al. 2020 (this publication)	28465413,	BMP8A	HGNC:21650	secreted	TGFBR2	HGNC:11773	HGNC:21650 HGNC:11773
BSG SELE	Cabello-Aguilar et al. 2020 (SingleCellSignalR)	19443639,	BSG	HGNC:1116	plasma membrane	SELE	HGNC:10718	HGNC:1116 HGNC:10718
BSG SLC16A1	Hou et al. 2020 (this publication)	21792931,	BSG	HGNC:1116	plasma membrane	SLC16A1	HGNC:10922	HGNC:1116 HGNC:10922
BSG SLC16A7	Hou et al. 2020 (this publication)	21792931,	BSG	HGNC:1116	plasma membrane	SLC16A7	HGNC:10928	HGNC:1116 HGNC:10928
BST2 LILRA4	Efremova et al. 2020 (CellphoneDB)	19564354,	BST2	HGNC:1119	plasma membrane	LILRA4	HGNC:15503	HGNC:1119 HGNC:15503
BTC EGFR	Ramilowski_2015_Literature_supported	8144591,9528863,	BTC	HGNC:1121	plasma membrane; secreted	EGFR	HGNC:3236	HGNC:1121 HGNC:3236	CellphoneDB
BTC ERBB2	Ramilowski_2015_Literature_supported	9662041,	BTC	HGNC:1121	plasma membrane; secreted	ERBB2	HGNC:3430	HGNC:1121 HGNC:3430
BTC ERBB3	Ramilowski_2015_Literature_supported	9312020,	BTC	HGNC:1121	plasma membrane; secreted	ERBB3	HGNC:3431	HGNC:1121 HGNC:3431	CellphoneDB
BTC ERBB4	Ramilowski_2015_Literature_supported	10214951,11254912,	BTC	HGNC:1121	plasma membrane; secreted	ERBB4	HGNC:3432	HGNC:1121 HGNC:3432	CellphoneDB
BTLA CD79A	Ramilowski_2015_Literature_supported	19155498,	BTLA	HGNC:21087	plasma membrane	CD79A	HGNC:1698	HGNC:21087 HGNC:1698
BTLA TNFRSF14	Ramilowski_2015_Literature_supported	15568026,	BTLA	HGNC:21087	plasma membrane	TNFRSF14	HGNC:11912	HGNC:21087 HGNC:11912	CellphoneDB
BTLA VTCN1	Ramilowski_2015_Literature_supported	12796776,	BTLA	HGNC:21087	plasma membrane	VTCN1	HGNC:28873	HGNC:21087 HGNC:28873
C1QA CD33	Hou et al. 2020 (this publication)	28325905,	C1QA	HGNC:1241	secreted	CD33	HGNC:1659	HGNC:1241 HGNC:1659
C1QA CD93	Ramilowski_2015_Literature_supported	9476117,	C1QA	HGNC:1241	secreted	CD93	HGNC:15855	HGNC:1241 HGNC:15855
C1QA CSPG4	Ramilowski_2015_Literature_supported	9013976,	C1QA	HGNC:1241	secreted	CSPG4	HGNC:2466	HGNC:1241 HGNC:2466
C1QB CD33	Hou et al. 2020 (this publication)	28325905,	C1QB	HGNC:1242	secreted	CD33	HGNC:1659	HGNC:1242 HGNC:1659
C1QB LRP1	Ramilowski_2015_Literature_supported	11560994,	C1QB	HGNC:1242	secreted	LRP1	HGNC:6692	HGNC:1242 HGNC:6692
C1QTNF1 AVPR2	Ramilowski_2015_Literature_supported	12409230,	C1QTNF1	HGNC:14324	secreted	AVPR2	HGNC:897	HGNC:14324 HGNC:897
C3 C3AR1	Ramilowski_2015_Literature_supported	11342658,20527893,11342658,	C3	HGNC:1318	secreted	C3AR1	HGNC:1319	HGNC:1318 HGNC:1319	CellphoneDB
C3 C5AR2	Ramilowski_2015_Literature_supported	11773063,	C3	HGNC:1318	secreted	C5AR2	HGNC:4527	HGNC:1318 HGNC:4527
C3 CD19	Ramilowski_2015_Literature_supported	15454921,	C3	HGNC:1318	secreted	CD19	HGNC:1633	HGNC:1318 HGNC:1633
C3 CD46	Ramilowski_2015_Literature_supported	1717583,	C3	HGNC:1318	secreted	CD46	HGNC:6953	HGNC:1318 HGNC:6953
C3 CR1	Ramilowski_2015_Literature_supported	9988761, 10382758,	C3	HGNC:1318	secreted	CR1	HGNC:2334	HGNC:1318 HGNC:2334
C3 CR2	Hou et al. 2020 (this publication)	30566277,	C3	HGNC:1318	secreted	CR2	HGNC:2336	HGNC:1318 HGNC:2336
C3 ITGAM	Ramilowski_2015_Literature_supported	4062888, 11073102,	C3	HGNC:1318	secreted	ITGAM	HGNC:6149	HGNC:1318 HGNC:6149
C3 ITGAX	Ramilowski_2015_Literature_supported	4062888,7512600,	C3	HGNC:1318	secreted	ITGAX	HGNC:6152	HGNC:1318 HGNC:6152
C3 ITGB2	Ramilowski_2015_Literature_supported	4062888,	C3	HGNC:1318	secreted	ITGB2	HGNC:6155	HGNC:1318 HGNC:6155
C3 LRP1	Ramilowski_2015_Literature_supported	10608878,10608878,	C3	HGNC:1318	secreted	LRP1	HGNC:6692	HGNC:1318 HGNC:6692
C3 NRP1	Hou et al. 2020 (this publication)	31572401,	C3	HGNC:1318	secreted	NRP1	HGNC:8004	HGNC:1318 HGNC:8004
C4A C3AR1	Ramilowski_2015_Literature_supported	9725198,	C4A	HGNC:1323	secreted	C3AR1	HGNC:1319	HGNC:1323 HGNC:1319
C4A C5AR2	Ramilowski_2015_Literature_supported	11773063,	C4A	HGNC:1323	secreted	C5AR2	HGNC:4527	HGNC:1323 HGNC:4527
C4A CR1	Ramilowski_2015_Literature_supported	8422437,	C4A	HGNC:1323	secreted	CR1	HGNC:2334	HGNC:1323 HGNC:2334
C4A NRP1	Hou et al. 2020 (this publication)	31572401,	C4A	HGNC:1323	secreted	NRP1	HGNC:8004	HGNC:1323 HGNC:8004
C4B CD46	Ramilowski_2015_Literature_supported	1717583,	C4B	HGNC:1324	secreted	CD46	HGNC:6953	HGNC:1324 HGNC:6953
C4B CR1	Ramilowski_2015_Literature_supported	10528211,	C4B	HGNC:1324	secreted	CR1	HGNC:2334	HGNC:1324 HGNC:2334
C4BPA BMPR2	Ramilowski_2015_Literature_supported	15188402,	C4BPA	HGNC:1325	secreted	BMPR2	HGNC:1078	HGNC:1325 HGNC:1078
C4BPA CD40	Ramilowski_2015_Literature_supported	12818164,	C4BPA	HGNC:1325	secreted	CD40	HGNC:11919	HGNC:1325 HGNC:11919
C4BPA LRP1	Ramilowski_2015_Literature_supported	11705989,	C4BPA	HGNC:1325	secreted	LRP1	HGNC:6692	HGNC:1325 HGNC:6692
C5 C5AR1	Ramilowski_2015_Literature_supported	1847994,10602324, 9881961, 15661745, 11773063,9553099,	C5	HGNC:1331	secreted	C5AR1	HGNC:1338	HGNC:1331 HGNC:1338	CellphoneDB
C5 C5AR2	Ramilowski_2015_Literature_supported	11773063,11773063, 12899627,	C5	HGNC:1331	secreted	C5AR2	HGNC:4527	HGNC:1331 HGNC:4527	CellphoneDB
CADM1 CADM1	Baccin et al. 2020 (RNA-Magnet)	12826663, 17250899, 22703826, 25268382,	CADM1	HGNC:5951	plasma membrane	CADM1	HGNC:5951	HGNC:5951 HGNC:5951
CADM1 CADM3	Baccin et al. 2020 (RNA-Magnet)	15741237,	CADM1	HGNC:5951	plasma membrane	CADM3	HGNC:17601	HGNC:5951 HGNC:17601
CADM1 CRTAM	Efremova et al. 2020 (CellphoneDB)	15811952,	CADM1	HGNC:5951	plasma membrane	CRTAM	HGNC:24313	HGNC:5951 HGNC:24313
CADM1 NECTIN3	Hou et al. 2020 (this publication)	22703826,	CADM1	HGNC:5951	plasma membrane	NECTIN3	HGNC:17664	HGNC:5951 HGNC:17664
CADM3 CADM1	Baccin et al. 2020 (RNA-Magnet)	15741237,	CADM3	HGNC:17601	plasma membrane	CADM1	HGNC:5951	HGNC:17601 HGNC:5951
CADM3 CADM3	Baccin et al. 2020 (RNA-Magnet)	15741237,	CADM3	HGNC:17601	plasma membrane	CADM3	HGNC:17601	HGNC:17601 HGNC:17601
CADM3 NECTIN1	Baccin et al. 2020 (RNA-Magnet)	15741237,	CADM3	HGNC:17601	plasma membrane	NECTIN1	HGNC:9706	HGNC:17601 HGNC:9706
CADM3 NECTIN3	Baccin et al. 2020 (RNA-Magnet)	15741237,	CADM3	HGNC:17601	plasma membrane	NECTIN3	HGNC:17664	HGNC:17601 HGNC:17664
CALCA CALCR	Ramilowski_2015_Literature_supported	2158663,15692146, 11023820, 9487987, 14722252, 7588285, 12565884, 10342886, 11033437,	CALCA	HGNC:1437	secreted	CALCR	HGNC:1440	HGNC:1437 HGNC:1440	CellphoneDB
CALCA CALCRL	Ramilowski_2015_Literature_supported	9620797,9620797, 8626685, 14668209, 3001670, 12234182,	CALCA	HGNC:1437	secreted	CALCRL	HGNC:16709	HGNC:1437 HGNC:16709
CALCA RAMP1	Ramilowski_2015_Literature_supported	9620797,12234182,	CALCA	HGNC:1437	secreted	RAMP1	HGNC:9843	HGNC:1437 HGNC:9843
CALCA RAMP2	Ramilowski_2015_Literature_supported	16531504,	CALCA	HGNC:1437	secreted	RAMP2	HGNC:9844	HGNC:1437 HGNC:9844
CALCB CALCR	Ramilowski_2015_Literature_supported	15692146,	CALCB	HGNC:1438	secreted	CALCR	HGNC:1440	HGNC:1438 HGNC:1440	CellphoneDB
CALCB CALCRL	Ramilowski_2015_Literature_supported	12196113,	CALCB	HGNC:1438	secreted	CALCRL	HGNC:16709	HGNC:1438 HGNC:16709
CALCB RAMP1	Ramilowski_2015_Literature_supported	12529937,	CALCB	HGNC:1438	secreted	RAMP1	HGNC:9843	HGNC:1438 HGNC:9843
CALR ITGA3	Ramilowski_2015_Literature_supported	8006073, 11327697,	CALR	HGNC:1455	secreted	ITGA3	HGNC:6139	HGNC:1455 HGNC:6139
CALR ITGAV	Ramilowski_2015_Literature_supported	12196561,	CALR	HGNC:1455	secreted	ITGAV	HGNC:6150	HGNC:1455 HGNC:6150
CALR LRP1	Ramilowski_2015_Literature_supported	14980518, 12821648,	CALR	HGNC:1455	secreted	LRP1	HGNC:6692	HGNC:1455 HGNC:6692
CALR MTNR1A	Ramilowski_2015_Literature_supported	17215244,	CALR	HGNC:1455	secreted	MTNR1A	HGNC:7463	HGNC:1455 HGNC:7463
CALR SCARF1	Ramilowski_2015_Literature_supported	15371419,15371419,	CALR	HGNC:1455	secreted	SCARF1	HGNC:16820	HGNC:1455 HGNC:16820
CALR TSHR	Ramilowski_2015_Literature_supported	12383251,	CALR	HGNC:1455	secreted	TSHR	HGNC:12373	HGNC:1455 HGNC:12373
CAMP FPR2	Ramilowski_2015_Literature_supported	11015447,11015447,11015447,	CAMP	HGNC:1472	secreted	FPR2	HGNC:3827	HGNC:1472 HGNC:3827	CellphoneDB
CCK CCKAR	Ramilowski_2015_Literature_supported	10368033, 10400673,10400673, 11300760, 9006937, 9603948, 10595537,	CCK	HGNC:1569	secreted	CCKAR	HGNC:1570	HGNC:1569 HGNC:1570	CellphoneDB
CCK CCKBR	Ramilowski_2015_Literature_supported	10368033, 10438490,8349705, 7681836,10438490, 12695525, 15068617, 15520004, 15001692,	CCK	HGNC:1569	secreted	CCKBR	HGNC:1571	HGNC:1569 HGNC:1571	CellphoneDB
CCL1 CCR8	Ramilowski_2015_Literature_supported	12645948,11154210, 16221874, 10419462,12967681, 9211859,	CCL1	HGNC:10609	secreted	CCR8	HGNC:1609	HGNC:10609 HGNC:1609	CellphoneDB
CCL11 ACKR2	Ramilowski_2015_Literature_supported	9405404,	CCL11	HGNC:10610	secreted	ACKR2	HGNC:1565	HGNC:10610 HGNC:1565	CellphoneDB_flipped
CCL11 ACKR4	Ramilowski_2015_Literature_supported	10734104,	CCL11	HGNC:10610	secreted	ACKR4	HGNC:1611	HGNC:10610 HGNC:1611
CCL11 CCR2	Ramilowski_2015_Literature_supported	12554737, 15207250,11264152,	CCL11	HGNC:10610	secreted	CCR2	HGNC:1603	HGNC:10610 HGNC:1603	CellphoneDB
CCL11 CCR3	Ramilowski_2015_Literature_supported	8642344,9276730, 10488147, 16339911, 12761559, 10854442, 8642344,9712872, 8642344, 8609214, 8676064,	CCL11	HGNC:10610	secreted	CCR3	HGNC:1604	HGNC:10610 HGNC:1604	CellphoneDB
CCL11 CCR5	Ramilowski_2015_Literature_supported	10477718,11264152, 10477718,	CCL11	HGNC:10610	secreted	CCR5	HGNC:1606	HGNC:10610 HGNC:1606
CCL11 CXCR3	Ramilowski_2015_Literature_supported	9660793,	CCL11	HGNC:10610	secreted	CXCR3	HGNC:4540	HGNC:10610 HGNC:4540
CCL13 ACKR2	Ramilowski_2015_Literature_supported	9405404,	CCL13	HGNC:10611	secreted	ACKR2	HGNC:1565	HGNC:10611 HGNC:1565	CellphoneDB
CCL13 ACKR4	Ramilowski_2015_Literature_supported	10734104,	CCL13	HGNC:10611	secreted	ACKR4	HGNC:1611	HGNC:10611 HGNC:1611
CCL13 CCR2	Ramilowski_2015_Literature_supported	9195948,9276730, 12554737,12149192, 9195948,	CCL13	HGNC:10611	secreted	CCR2	HGNC:1603	HGNC:10611 HGNC:1603	CellphoneDB
CCL13 CCR3	Ramilowski_2015_Literature_supported	9005985,9276730, 16339911,12149192,	CCL13	HGNC:10611	secreted	CCR3	HGNC:1604	HGNC:10611 HGNC:1604	CellphoneDB
CCL13 CCR5	Ramilowski_2015_Literature_supported	9790730,10477718,	CCL13	HGNC:10611	secreted	CCR5	HGNC:1606	HGNC:10611 HGNC:1606
CCL13 CXCR3	Ramilowski_2015_Literature_supported	9660793,	CCL13	HGNC:10611	secreted	CXCR3	HGNC:4540	HGNC:10611 HGNC:4540
CCL14 ACKR2	Ramilowski_2015_Literature_supported	9405404,	CCL14	HGNC:10612	secreted	ACKR2	HGNC:1565	HGNC:10612 HGNC:1565	CellphoneDB
CCL14 CCR1	Ramilowski_2015_Literature_supported	9687537,12381680,11085751,	CCL14	HGNC:10612	secreted	CCR1	HGNC:1602	HGNC:10612 HGNC:1602	CellphoneDB
CCL14 CCR3	Ramilowski_2015_Literature_supported	11085751,	CCL14	HGNC:10612	secreted	CCR3	HGNC:1604	HGNC:10612 HGNC:1604	CellphoneDB
CCL14 CCR5	Ramilowski_2015_Literature_supported	12964882,16298345,11085751,	CCL14	HGNC:10612	secreted	CCR5	HGNC:1606	HGNC:10612 HGNC:1606
CCL15 CCR1	Ramilowski_2015_Literature_supported	9346309,9346309,9346309,	CCL15	HGNC:10613	secreted	CCR1	HGNC:1602	HGNC:10613 HGNC:1602	CellphoneDB
CCL15 CCR3	Ramilowski_2015_Literature_supported	9346309,9346309,9346309,	CCL15	HGNC:10613	secreted	CCR3	HGNC:1604	HGNC:10613 HGNC:1604	CellphoneDB
CCL16 CCR1	Ramilowski_2015_Literature_supported	11470772,11470772, 10910894,	CCL16	HGNC:10614	secreted	CCR1	HGNC:1602	HGNC:10614 HGNC:1602	CellphoneDB_flipped
CCL16 CCR2	Ramilowski_2015_Literature_supported	11470772,11470772,	CCL16	HGNC:10614	secreted	CCR2	HGNC:1603	HGNC:10614 HGNC:1603	CellphoneDB
CCL16 CCR5	Ramilowski_2015_Literature_supported	11470772,	CCL16	HGNC:10614	secreted	CCR5	HGNC:1606	HGNC:10614 HGNC:1606
CCL16 CCR8	Ramilowski_2015_Literature_supported	10910894,	CCL16	HGNC:10614	secreted	CCR8	HGNC:1609	HGNC:10614 HGNC:1609	CellphoneDB_flipped
CCL16 HRH4	Ramilowski_2015_Literature_supported	15265943,15265943,	CCL16	HGNC:10614	secreted	HRH4	HGNC:17383	HGNC:10614 HGNC:17383	CellphoneDB
CCL17 ACKR1	Ramilowski_2015_Literature_supported	13679391,	CCL17	HGNC:10615	secreted	ACKR1	HGNC:4035	HGNC:10615 HGNC:4035
CCL17 ACKR2	Hou et al. 2020 (this publication)	25297873,	CCL17	HGNC:10615	secreted	ACKR2	HGNC:1565	HGNC:10615 HGNC:1565
CCL17 CCR4	Ramilowski_2015_Literature_supported	9169480,9430724,9430724, 9169480,	CCL17	HGNC:10615	secreted	CCR4	HGNC:1605	HGNC:10615 HGNC:1605	CellphoneDB
CCL17 CCR8	Ramilowski_2015_Literature_supported	12832759, 9521068,	CCL17	HGNC:10615	secreted	CCR8	HGNC:1609	HGNC:10615 HGNC:1609
CCL18 CCR3	Hou et al. 2020 (this publication)	24218476,	CCL18	HGNC:10616	secreted	CCR3	HGNC:1604	HGNC:10616 HGNC:1604
CCL18 CCR8	Efremova et al. 2020 (CellphoneDB)	24218476,	CCL18	HGNC:10616	secreted	CCR8	HGNC:1609	HGNC:10616 HGNC:1609
CCL18 PITPNM3	Hou et al. 2020 (this publication)	24218476,	CCL18	HGNC:10616	secreted	PITPNM3	HGNC:21043	HGNC:10616 HGNC:21043
CCL19 ACKR2	Ramilowski_2015_Literature_supported	10706668,	CCL19	HGNC:10617	secreted	ACKR2	HGNC:1565	HGNC:10617 HGNC:1565
CCL19 ACKR4	Ramilowski_2015_Literature_supported	23341447,10706668,	CCL19	HGNC:10617	secreted	ACKR4	HGNC:1611	HGNC:10617 HGNC:1611	CellphoneDB
CCL19 CCR10	Ramilowski_2015_Literature_supported	10706668,	CCL19	HGNC:10617	secreted	CCR10	HGNC:4474	HGNC:10617 HGNC:4474
CCL19 CCR7	Ramilowski_2015_Literature_supported	11342595,9153236, 9507024,9153236,	CCL19	HGNC:10617	secreted	CCR7	HGNC:1608	HGNC:10617 HGNC:1608	CellphoneDB
CCL19 CCRL2	Ramilowski_2015_Literature_supported	20002784,	CCL19	HGNC:10617	secreted	CCRL2	HGNC:1612	HGNC:10617 HGNC:1612	CellphoneDB
CCL19 CXCR3	Ramilowski_2015_Literature_supported	9660793,	CCL19	HGNC:10617	secreted	CXCR3	HGNC:4540	HGNC:10617 HGNC:4540	CellphoneDB
CCL2 ACKR1	Ramilowski_2015_Literature_supported	13679391, 17416748,	CCL2	HGNC:10618	secreted	ACKR1	HGNC:4035	HGNC:10618 HGNC:4035	CellphoneDB_flipped
CCL2 ACKR2	Ramilowski_2015_Literature_supported	9364936, 9405404,	CCL2	HGNC:10618	secreted	ACKR2	HGNC:1565	HGNC:10618 HGNC:1565	CellphoneDB_flipped
CCL2 ACKR4	Ramilowski_2015_Literature_supported	10734104,	CCL2	HGNC:10618	secreted	ACKR4	HGNC:1611	HGNC:10618 HGNC:1611
CCL2 CCR1	Ramilowski_2015_Literature_supported	7679328,8631787,	CCL2	HGNC:10618	secreted	CCR1	HGNC:1602	HGNC:10618 HGNC:1602
CCL2 CCR10	Ramilowski_2015_Literature_supported	9364936, 10706668,	CCL2	HGNC:10618	secreted	CCR10	HGNC:4474	HGNC:10618 HGNC:4474
CCL2 CCR2	Ramilowski_2015_Literature_supported	9287323,9276730, 9346309, 12554737, 15207250, 10770925,10529171, 9287323,	CCL2	HGNC:10618	secreted	CCR2	HGNC:1603	HGNC:10618 HGNC:1603	CellphoneDB
CCL2 CCR3	Ramilowski_2015_Literature_supported	8642344,	CCL2	HGNC:10618	secreted	CCR3	HGNC:1604	HGNC:10618 HGNC:1604
CCL2 CCR4	Ramilowski_2015_Literature_supported	16421945,	CCL2	HGNC:10618	secreted	CCR4	HGNC:1605	HGNC:10618 HGNC:1605
CCL2 CCR5	Ramilowski_2015_Literature_supported	16298345,10477718,	CCL2	HGNC:10618	secreted	CCR5	HGNC:1606	HGNC:10618 HGNC:1606
CCL20 ACKR4	Hou et al. 2020 (this publication)	32533638,	CCL20	HGNC:10619	secreted	ACKR4	HGNC:1611	HGNC:10619 HGNC:1611
CCL20 CCR6	Ramilowski_2015_Literature_supported	12964882,9169459, 9294137, 12081481,9223454, 9169459, 9294137,	CCL20	HGNC:10619	secreted	CCR6	HGNC:1607	HGNC:10619 HGNC:1607	CellphoneDB
CCL20 CXCR3	Ramilowski_2015_Literature_supported	9660793,	CCL20	HGNC:10619	secreted	CXCR3	HGNC:4540	HGNC:10619 HGNC:4540	CellphoneDB
CCL21 ACKR2	Ramilowski_2015_Literature_supported	10706668,	CCL21	HGNC:10620	secreted	ACKR2	HGNC:1565	HGNC:10620 HGNC:1565
CCL21 ACKR4	Ramilowski_2015_Literature_supported	23341447,10706668,	CCL21	HGNC:10620	secreted	ACKR4	HGNC:1611	HGNC:10620 HGNC:1611	CellphoneDB
CCL21 CCR10	Hou et al. 2020 (this publication)	10706668,	CCL21	HGNC:10620	secreted	CCR10	HGNC:4474	HGNC:10620 HGNC:4474
CCL21 CCR7	Ramilowski_2015_Literature_supported	11970971,9507024,9507024, 9585422,	CCL21	HGNC:10620	secreted	CCR7	HGNC:1608	HGNC:10620 HGNC:1608	CellphoneDB
CCL21 CXCR3	Ramilowski_2015_Literature_supported	11907075,	CCL21	HGNC:10620	secreted	CXCR3	HGNC:4540	HGNC:10620 HGNC:4540
CCL22 ACKR2	Hou et al. 2020 (this publication)	25297873,	CCL22	HGNC:10621	secreted	ACKR2	HGNC:1565	HGNC:10621 HGNC:1565
CCL22 CCR4	Ramilowski_2015_Literature_supported	9430724,9430724,9430724, 9933589, 9743322,	CCL22	HGNC:10621	secreted	CCR4	HGNC:1605	HGNC:10621 HGNC:1605	CellphoneDB
CCL23 CCR1	Ramilowski_2015_Literature_supported	9886417,12381680,9558365, 10660125, 9886417,	CCL23	HGNC:10622	secreted	CCR1	HGNC:1602	HGNC:10622 HGNC:1602	CellphoneDB
CCL24 CCR2	Ramilowski_2015_Literature_supported	15207250,	CCL24	HGNC:10623	secreted	CCR2	HGNC:1603	HGNC:10623 HGNC:1603	CellphoneDB
CCL24 CCR3	Ramilowski_2015_Literature_supported	10488147,15207250, 16339911,12218106,	CCL24	HGNC:10623	secreted	CCR3	HGNC:1604	HGNC:10623 HGNC:1604	CellphoneDB
CCL25 ACKR2	Ramilowski_2015_Literature_supported	10706668,	CCL25	HGNC:10624	secreted	ACKR2	HGNC:1565	HGNC:10624 HGNC:1565
CCL25 ACKR4	Ramilowski_2015_Literature_supported	23341447,10706668,	CCL25	HGNC:10624	secreted	ACKR4	HGNC:1611	HGNC:10624 HGNC:1611	CellphoneDB
CCL25 CCR10	Ramilowski_2015_Literature_supported	10706668,	CCL25	HGNC:10624	secreted	CCR10	HGNC:4474	HGNC:10624 HGNC:4474
CCL25 CCR9	Ramilowski_2015_Literature_supported	11159507,10229797, 10498628,	CCL25	HGNC:10624	secreted	CCR9	HGNC:1610	HGNC:10624 HGNC:1610	CellphoneDB
CCL26 CCR1	Ramilowski_2015_Literature_supported	15039444,	CCL26	HGNC:10625	secreted	CCR1	HGNC:1602	HGNC:10625 HGNC:1602	CellphoneDB
CCL26 CCR2	Ramilowski_2015_Literature_supported	15207250,	CCL26	HGNC:10625	secreted	CCR2	HGNC:1603	HGNC:10625 HGNC:1603	CellphoneDB
CCL26 CCR3	Ramilowski_2015_Literature_supported	10488147,15207250, 10488147, 16339911,10488147,	CCL26	HGNC:10625	secreted	CCR3	HGNC:1604	HGNC:10625 HGNC:1604	CellphoneDB
CCL27 ACKR2	Ramilowski_2015_Literature_supported	11821900, 10725697, 10725696,	CCL27	HGNC:10626	secreted	ACKR2	HGNC:1565	HGNC:10626 HGNC:1565
CCL27 CCR10	Ramilowski_2015_Literature_supported	12718728,10725697, 11821900,	CCL27	HGNC:10626	secreted	CCR10	HGNC:4474	HGNC:10626 HGNC:4474	CellphoneDB
CCL28 ACKR2	Ramilowski_2015_Literature_supported	10781587,	CCL28	HGNC:17700	secreted	ACKR2	HGNC:1565	HGNC:17700 HGNC:1565
CCL28 CCR10	Ramilowski_2015_Literature_supported	10781587,10781587, 10975800,	CCL28	HGNC:17700	secreted	CCR10	HGNC:4474	HGNC:17700 HGNC:4474	CellphoneDB
CCL28 CCR3	Ramilowski_2015_Literature_supported	12964882,10975800,	CCL28	HGNC:17700	secreted	CCR3	HGNC:1604	HGNC:17700 HGNC:1604	CellphoneDB
CCL3 ACKR2	Ramilowski_2015_Literature_supported	9405404,	CCL3	HGNC:10627	secreted	ACKR2	HGNC:1565	HGNC:10627 HGNC:1565	CellphoneDB
CCL3 CCR1	Ramilowski_2015_Literature_supported	9115216,12381680, 11170631, 9624164, 8530354,10660125, 10202040, 7545673,	CCL3	HGNC:10627	secreted	CCR1	HGNC:1602	HGNC:10627 HGNC:1602	CellphoneDB
CCL3 CCR3	Ramilowski_2015_Literature_supported	7594543,	CCL3	HGNC:10627	secreted	CCR3	HGNC:1604	HGNC:10627 HGNC:1604	CellphoneDB_flipped
CCL3 CCR4	Ramilowski_2015_Literature_supported	8573157,	CCL3	HGNC:10627	secreted	CCR4	HGNC:1605	HGNC:10627 HGNC:1605
CCL3 CCR5	Ramilowski_2015_Literature_supported	12964882,11170631, 16298345, 9790730,11700073, 10477718,	CCL3	HGNC:10627	secreted	CCR5	HGNC:1606	HGNC:10627 HGNC:1606	CellphoneDB
CCL3L1 ACKR2	Hou et al. 2020 (this publication)	25297873,	CCL3L1	HGNC:10628	secreted	ACKR2	HGNC:1565	HGNC:10628 HGNC:1565
CCL3L1 CCR1	Ramilowski_2015_Literature_supported	11449371,	CCL3L1	HGNC:10628	secreted	CCR1	HGNC:1602	HGNC:10628 HGNC:1602
CCL3L1 CCR3	Ramilowski_2015_Literature_supported	11449371,	CCL3L1	HGNC:10628	secreted	CCR3	HGNC:1604	HGNC:10628 HGNC:1604
CCL3L1 CCR5	Ramilowski_2015_Literature_supported	11734558, 11449371,	CCL3L1	HGNC:10628	secreted	CCR5	HGNC:1606	HGNC:10628 HGNC:1606
CCL3L3 ACKR2	Ramilowski_2015_Literature_supported	10364178,	CCL3L3	HGNC:30554	secreted	ACKR2	HGNC:1565	HGNC:30554 HGNC:1565
CCL3L3 CCR5	Ramilowski_2015_Literature_supported	11734558, 10364178,	CCL3L3	HGNC:30554	secreted	CCR5	HGNC:1606	HGNC:30554 HGNC:1606
CCL4 ACKR2	Ramilowski_2015_Literature_supported	9405404,	CCL4	HGNC:10630	secreted	ACKR2	HGNC:1565	HGNC:10630 HGNC:1565	CellphoneDB
CCL4 CCR1	Ramilowski_2015_Literature_supported	12381680, 8530354,7594543,	CCL4	HGNC:10630	secreted	CCR1	HGNC:1602	HGNC:10630 HGNC:1602
CCL4 CCR3	Ramilowski_2015_Literature_supported	7622448,	CCL4	HGNC:10630	secreted	CCR3	HGNC:1604	HGNC:10630 HGNC:1604
CCL4 CCR5	Ramilowski_2015_Literature_supported	12964882,16298345, 9790730,12427015, 8663314,	CCL4	HGNC:10630	secreted	CCR5	HGNC:1606	HGNC:10630 HGNC:1606	CellphoneDB_flipped
CCL4 CCR8	Ramilowski_2015_Literature_supported	9521068,	CCL4	HGNC:10630	secreted	CCR8	HGNC:1609	HGNC:10630 HGNC:1609
CCL4L1 CCR1	Hou et al. 2020 (this publication)	15240137,	CCL4L1	HGNC:10631	secreted	CCR1	HGNC:1602	HGNC:10631 HGNC:1602
CCL4L1 CCR3	Hou et al. 2020 (this publication)	15240137,	CCL4L1	HGNC:10631	secreted	CCR3	HGNC:1604	HGNC:10631 HGNC:1604
CCL4L1 CCR5	Hou et al. 2020 (this publication)	15240137,	CCL4L1	HGNC:10631	secreted	CCR5	HGNC:1606	HGNC:10631 HGNC:1606
CCL5 ACKR1	Ramilowski_2015_Literature_supported	12081195, 17416748,	CCL5	HGNC:10632	secreted	ACKR1	HGNC:4035	HGNC:10632 HGNC:4035	CellphoneDB_flipped
CCL5 ACKR2	Ramilowski_2015_Literature_supported	9405404,	CCL5	HGNC:10632	secreted	ACKR2	HGNC:1565	HGNC:10632 HGNC:1565	CellphoneDB
CCL5 CCR1	Ramilowski_2015_Literature_supported	9624164, 8530354,9289016, 11116158, 14637022, 12270118, 7545673,	CCL5	HGNC:10632	secreted	CCR1	HGNC:1602	HGNC:10632 HGNC:1602	CellphoneDB
CCL5 CCR3	Ramilowski_2015_Literature_supported	8642344,8642344,9289016, 8642344,	CCL5	HGNC:10632	secreted	CCR3	HGNC:1604	HGNC:10632 HGNC:1604	CellphoneDB
CCL5 CCR4	Ramilowski_2015_Literature_supported	12270118, 8573157,	CCL5	HGNC:10632	secreted	CCR4	HGNC:1605	HGNC:10632 HGNC:1605	CellphoneDB
CCL5 CCR5	Ramilowski_2015_Literature_supported	12964882,10318947, 16298345, 9790730,9289016, 8663314, 11116158, 14637022, 10477718,	CCL5	HGNC:10632	secreted	CCR5	HGNC:1606	HGNC:10632 HGNC:1606	CellphoneDB
CCL5 CXCR3	Ramilowski_2015_Literature_supported	9660793,	CCL5	HGNC:10632	secreted	CXCR3	HGNC:4540	HGNC:10632 HGNC:4540
CCL5 GPR75	Ramilowski_2015_Literature_supported	17001303,	CCL5	HGNC:10632	secreted	GPR75	HGNC:4526	HGNC:10632 HGNC:4526	CellphoneDB
CCL5 SDC1	Ramilowski_2015_Literature_supported	14637022,	CCL5	HGNC:10632	secreted	SDC1	HGNC:10658	HGNC:10632 HGNC:10658
CCL5 SDC4	Ramilowski_2015_Literature_supported	14637022,	CCL5	HGNC:10632	secreted	SDC4	HGNC:10661	HGNC:10632 HGNC:10661
CCL7 ACKR1	Ramilowski_2015_Literature_supported	13679391,	CCL7	HGNC:10634	secreted	ACKR1	HGNC:4035	HGNC:10634 HGNC:4035
CCL7 ACKR2	Ramilowski_2015_Literature_supported	9364936, 9405404,	CCL7	HGNC:10634	secreted	ACKR2	HGNC:1565	HGNC:10634 HGNC:1565	CellphoneDB
CCL7 ACKR4	Ramilowski_2015_Literature_supported	10734104,	CCL7	HGNC:10634	secreted	ACKR4	HGNC:1611	HGNC:10634 HGNC:1611
CCL7 CCR1	Ramilowski_2015_Literature_supported	9115216,12381680, 11994538,8530354, 7545673,	CCL7	HGNC:10634	secreted	CCR1	HGNC:1602	HGNC:10634 HGNC:1602	CellphoneDB
CCL7 CCR10	Ramilowski_2015_Literature_supported	9364936, 10706668,	CCL7	HGNC:10634	secreted	CCR10	HGNC:4474	HGNC:10634 HGNC:4474
CCL7 CCR2	Ramilowski_2015_Literature_supported	8530354,9276730, 9346309, 12554737,8530354,	CCL7	HGNC:10634	secreted	CCR2	HGNC:1603	HGNC:10634 HGNC:1603	CellphoneDB
CCL7 CCR3	Ramilowski_2015_Literature_supported	8642344,8642344,8642344,	CCL7	HGNC:10634	secreted	CCR3	HGNC:1604	HGNC:10634 HGNC:1604	CellphoneDB
CCL7 CCR5	Ramilowski_2015_Literature_supported	16298345,10477718,	CCL7	HGNC:10634	secreted	CCR5	HGNC:1606	HGNC:10634 HGNC:1606	CellphoneDB
CCL7 CXCR3	Ramilowski_2015_Literature_supported	9660793,	CCL7	HGNC:10634	secreted	CXCR3	HGNC:4540	HGNC:10634 HGNC:4540
CCL8 ACKR1	Ramilowski_2015_Literature_supported	13679391,	CCL8	HGNC:10635	secreted	ACKR1	HGNC:4035	HGNC:10635 HGNC:4035
CCL8 ACKR2	Ramilowski_2015_Literature_supported	9405404,	CCL8	HGNC:10635	secreted	ACKR2	HGNC:1565	HGNC:10635 HGNC:1565	CellphoneDB
CCL8 ACKR4	Ramilowski_2015_Literature_supported	10734104,	CCL8	HGNC:10635	secreted	ACKR4	HGNC:1611	HGNC:10635 HGNC:1611
CCL8 CCR1	Ramilowski_2015_Literature_supported	9115216,	CCL8	HGNC:10635	secreted	CCR1	HGNC:1602	HGNC:10635 HGNC:1602	CellphoneDB
CCL8 CCR2	Ramilowski_2015_Literature_supported	12554737,9115216, 12149192,	CCL8	HGNC:10635	secreted	CCR2	HGNC:1603	HGNC:10635 HGNC:1603	CellphoneDB
CCL8 CCR3	Ramilowski_2015_Literature_supported	9005985,9005985,	CCL8	HGNC:10635	secreted	CCR3	HGNC:1604	HGNC:10635 HGNC:1604	CellphoneDB
CCL8 CCR5	Ramilowski_2015_Literature_supported	12964882,9790730,9468473, 10477718,	CCL8	HGNC:10635	secreted	CCR5	HGNC:1606	HGNC:10635 HGNC:1606	CellphoneDB
CCN1 ITGA5	Ramilowski_2015_Literature_supported	9446626,	CCN1	HGNC:2654	secreted	ITGA5	HGNC:6141	HGNC:2654 HGNC:6141
CCN1 ITGAM	Ramilowski_2015_Literature_supported	12036876,	CCN1	HGNC:2654	secreted	ITGAM	HGNC:6149	HGNC:2654 HGNC:6149
CCN1 ITGAV	Ramilowski_2015_Literature_supported	11287419,	CCN1	HGNC:2654	secreted	ITGAV	HGNC:6150	HGNC:2654 HGNC:6150
CCN1 ITGB2	Ramilowski_2015_Literature_supported	12036876,	CCN1	HGNC:2654	secreted	ITGB2	HGNC:6155	HGNC:2654 HGNC:6155
CCN1 ITGB3	Ramilowski_2015_Literature_supported	9446626,	CCN1	HGNC:2654	secreted	ITGB3	HGNC:6156	HGNC:2654 HGNC:6156
CCN1 ITGB5	Ramilowski_2015_Literature_supported	11287419,	CCN1	HGNC:2654	secreted	ITGB5	HGNC:6160	HGNC:2654 HGNC:6160
CCN1 SDC4	Baccin et al. 2020 (RNA-Magnet)	16275757,	CCN1	HGNC:2654	secreted	SDC4	HGNC:10661	HGNC:2654 HGNC:10661
CCN2 FGFR2	Baccin et al. 2020 (RNA-Magnet)	23142580,	CCN2	HGNC:2500	secreted	FGFR2	HGNC:3689	HGNC:2500 HGNC:3689
CCN2 IGF2R	Baccin et al. 2020 (RNA-Magnet)	22511630,	CCN2	HGNC:2500	secreted	IGF2R	HGNC:5467	HGNC:2500 HGNC:5467
CCN2 ITGA5	Ramilowski_2015_Literature_supported	18167060,	CCN2	HGNC:2500	secreted	ITGA5	HGNC:6141	HGNC:2500 HGNC:6141
CCN2 ITGAM	Ramilowski_2015_Literature_supported	12736251,	CCN2	HGNC:2500	secreted	ITGAM	HGNC:6149	HGNC:2500 HGNC:6149
CCN2 ITGB2	Ramilowski_2015_Literature_supported	12736251,	CCN2	HGNC:2500	secreted	ITGB2	HGNC:6155	HGNC:2500 HGNC:6155
CCN2 LRP1	Ramilowski_2015_Literature_supported	14585398,	CCN2	HGNC:2500	secreted	LRP1	HGNC:6692	HGNC:2500 HGNC:6692
CCN2 LRP6	Ramilowski_2015_Literature_supported	15105373,	CCN2	HGNC:2500	secreted	LRP6	HGNC:6698	HGNC:2500 HGNC:6698
CCN2 NTRK1	Ramilowski_2015_Literature_supported	15601748,	CCN2	HGNC:2500	secreted	NTRK1	HGNC:8031	HGNC:2500 HGNC:8031
CCN3 NOTCH1	Ramilowski_2015_Literature_supported	15906253,12050162,	CCN3	HGNC:7885	secreted	NOTCH1	HGNC:7881	HGNC:7885 HGNC:7881
CCN4 ITGA5	Hou et al. 2020 (this publication)	29330021,	CCN4	HGNC:12769	secreted	ITGA5	HGNC:6141	HGNC:12769 HGNC:6141
CCN4 ITGB1	Hou et al. 2020 (this publication)	29330021,	CCN4	HGNC:12769	secreted	ITGB1	HGNC:6153	HGNC:12769 HGNC:6153
CD14 ITGA4	Ramilowski_2015_Literature_supported	17274987,	CD14	HGNC:1628	plasma membrane	ITGA4	HGNC:6140	HGNC:1628 HGNC:6140
CD14 ITGB1	Ramilowski_2015_Literature_supported	17274987,	CD14	HGNC:1628	plasma membrane	ITGB1	HGNC:6153	HGNC:1628 HGNC:6153
CD160 TNFRSF14	Efremova et al. 2020 (CellphoneDB)	21959263,	CD160	HGNC:17013	secreted	TNFRSF14	HGNC:11912	HGNC:17013 HGNC:11912
CD177 PECAM1	Efremova et al. 2020 (CellphoneDB)	17580308,	CD177	HGNC:30072	plasma membrane	PECAM1	HGNC:8823	HGNC:30072 HGNC:8823
CD1D LILRB2	Efremova et al. 2020 (CellphoneDB)	19124746,	CD1D	HGNC:1637	plasma membrane	LILRB2	HGNC:6606	HGNC:1637 HGNC:6606
CD2 CD48	Baccin et al. 2020 (RNA-Magnet)	26794910,	CD2	HGNC:1639	plasma membrane	CD48	HGNC:1683	HGNC:1639 HGNC:1683
CD200 CD200R1	Efremova et al. 2020 (CellphoneDB)	22020332,	CD200	HGNC:7203	plasma membrane	CD200R1	HGNC:24235	HGNC:7203 HGNC:24235
CD200 CD200R1L	Hou et al. 2020 (this publication)	15187158, 19283782,	CD200	HGNC:7203	plasma membrane	CD200R1L	HGNC:24665	HGNC:7203 HGNC:24665
CD200R1 CD200	Efremova et al. 2020 (CellphoneDB)	12960329,	CD200R1	HGNC:24235	plasma membrane	CD200	HGNC:7203	HGNC:24235 HGNC:7203
CD209 ICAM3	Noël et al. 2020 (ICELLNET)	10721994,	CD209	HGNC:1641	plasma membrane	ICAM3	HGNC:5346	HGNC:1641 HGNC:5346
CD22 PTPRC	Cabello-Aguilar et al. 2020 (SingleCellSignalR)	12115612,	CD22	HGNC:1643	plasma membrane	PTPRC	HGNC:9666	HGNC:1643 HGNC:9666
CD226 NECTIN2	Efremova et al. 2020 (CellphoneDB)	15607800,	CD226	HGNC:16961	plasma membrane	NECTIN2	HGNC:9707	HGNC:16961 HGNC:9707
CD226 PVR	Efremova et al. 2020 (CellphoneDB)	15607800,	CD226	HGNC:16961	plasma membrane	PVR	HGNC:9705	HGNC:16961 HGNC:9705
CD24 SELP	Ramilowski_2015_Literature_supported	9129046,9129046,	CD24	HGNC:1645	plasma membrane	SELP	HGNC:10721	HGNC:1645 HGNC:10721	CellphoneDB
CD244 CD48	Efremova et al. 2020 (CellphoneDB)	26697006,	CD244	HGNC:18171	plasma membrane	CD48	HGNC:1683	HGNC:18171 HGNC:1683
CD274 CD80	Efremova et al. 2020 (CellphoneDB)	17629517, 18585785, 20587542,	CD274	HGNC:17635	plasma membrane	CD80	HGNC:1700	HGNC:17635 HGNC:1700
CD274 PDCD1	Efremova et al. 2020 (CellphoneDB)	23954143,	CD274	HGNC:17635	plasma membrane	PDCD1	HGNC:8760	HGNC:17635 HGNC:8760
CD28 CD80	Efremova et al. 2020 (CellphoneDB)	17953528,	CD28	HGNC:1653	plasma membrane	CD80	HGNC:1700	HGNC:1653 HGNC:1700
CD28 CD86	Efremova et al. 2020 (CellphoneDB)	7534620,	CD28	HGNC:1653	plasma membrane	CD86	HGNC:1705	HGNC:1653 HGNC:1705
CD34 SELE	Hou et al. 2020 (this publication)	29296932,	CD34	HGNC:1662	plasma membrane	SELE	HGNC:10718	HGNC:1662 HGNC:10718
CD34 SELL	Ramilowski_2015_Literature_supported	12889478,	CD34	HGNC:1662	plasma membrane	SELL	HGNC:10720	HGNC:1662 HGNC:10720	CellphoneDB_flipped
CD34 SELP	Baccin et al. 2020 (RNA-Magnet)	29296932,	CD34	HGNC:1662	plasma membrane	SELP	HGNC:10721	HGNC:1662 HGNC:10721
CD38 PECAM1	Efremova et al. 2020 (CellphoneDB)	9551996, 26407101,	CD38	HGNC:1667	plasma membrane	PECAM1	HGNC:8823	HGNC:1667 HGNC:8823
CD40LG CD40	Ramilowski_2015_Literature_supported	1374165,10647992, 7516405, 7543281,	CD40LG	HGNC:11935	plasma membrane; secreted	CD40	HGNC:11919	HGNC:11935 HGNC:11919	CellphoneDB
CD44 SELE	Efremova et al. 2020 (CellphoneDB)	29777742,	CD44	HGNC:1681	plasma membrane	SELE	HGNC:10718	HGNC:1681 HGNC:10718
CD47 SIRPA	Efremova et al. 2020 (CellphoneDB)	10572074,	CD47	HGNC:1682	plasma membrane	SIRPA	HGNC:9662	HGNC:1682 HGNC:9662
CD47 SIRPG	Efremova et al. 2020 (CellphoneDB)	15294972,	CD47	HGNC:1682	plasma membrane	SIRPG	HGNC:15757	HGNC:1682 HGNC:15757
CD48 CD2	Hou et al. 2020 (this publication)	18287277, 23470321,	CD48	HGNC:1683	plasma membrane	CD2	HGNC:1639	HGNC:1683 HGNC:1639
CD48 CD244	Cabello-Aguilar et al. 2020 (SingleCellSignalR)	15870174,	CD48	HGNC:1683	plasma membrane	CD244	HGNC:18171	HGNC:1683 HGNC:18171
CD52 SIGLEC10	Efremova et al. 2020 (CellphoneDB)	23685786,	CD52	HGNC:1804	plasma membrane	SIGLEC10	HGNC:15620	HGNC:1804 HGNC:15620
CD55 ADGRE5	Ramilowski_2015_Literature_supported	12417446,10540231,	CD55	HGNC:2665	plasma membrane; secreted	ADGRE5	HGNC:1711	HGNC:2665 HGNC:1711
CD58 CD2	Efremova et al. 2020 (CellphoneDB)	23602662,	CD58	HGNC:1688	plasma membrane	CD2	HGNC:1639	HGNC:1688 HGNC:1639
CD59 CD2	Hou et al. 2020 (this publication)	1377404,	CD59	HGNC:1689	secreted	CD2	HGNC:1639	HGNC:1689 HGNC:1639
CD5L CD5	Ramilowski_2015_Literature_supported	9723705,	CD5L	HGNC:1690	secreted	CD5	HGNC:1685	HGNC:1690 HGNC:1685
CD6 ALCAM	Cabello-Aguilar et al. 2020 (SingleCellSignalR)	26146185,	CD6	HGNC:1691	plasma membrane	ALCAM	HGNC:400	HGNC:1691 HGNC:400
CD70 CD27	Ramilowski_2015_Literature_supported	8120384,8120384, 8186199, 8580829, 15723067, 7479974, 9862673, 9767422,	CD70	HGNC:11937	plasma membrane; secreted	CD27	HGNC:11922	HGNC:11937 HGNC:11922	CellphoneDB
CD80 CD274	Baccin et al. 2020 (RNA-Magnet)	24819296,	CD80	HGNC:1700	plasma membrane	CD274	HGNC:17635	HGNC:1700 HGNC:17635
CD80 CD28	Efremova et al. 2020 (CellphoneDB)	7545666,	CD80	HGNC:1700	plasma membrane	CD28	HGNC:1653	HGNC:1700 HGNC:1653
CD80 CTLA4	Efremova et al. 2020 (CellphoneDB)	23954143, 17953528,	CD80	HGNC:1700	plasma membrane	CTLA4	HGNC:2505	HGNC:1700 HGNC:2505
CD84 CD84	Hou et al. 2020 (this publication)	11564780,	CD84	HGNC:1704	plasma membrane	CD84	HGNC:1704	HGNC:1704 HGNC:1704
CD86 CD28	Efremova et al. 2020 (CellphoneDB)	23954143,	CD86	HGNC:1705	plasma membrane; secreted	CD28	HGNC:1653	HGNC:1705 HGNC:1653
CD86 CTLA4	Efremova et al. 2020 (CellphoneDB)	23954143,	CD86	HGNC:1705	plasma membrane; secreted	CTLA4	HGNC:2505	HGNC:1705 HGNC:2505
CD9 L1CAM	Baccin et al. 2020 (RNA-Magnet)	8838570,	CD9	HGNC:1709	plasma membrane	L1CAM	HGNC:6470	HGNC:1709 HGNC:6470
CD96 NECTIN1	Efremova et al. 2020 (CellphoneDB)	24658051, 30759143,	CD96	HGNC:16892	plasma membrane	NECTIN1	HGNC:9706	HGNC:16892 HGNC:9706
CD96 PVR	Efremova et al. 2020 (CellphoneDB)	17971293, 15034010,	CD96	HGNC:16892	plasma membrane	PVR	HGNC:9705	HGNC:16892 HGNC:9705
CD99 PILRA	Efremova et al. 2020 (CellphoneDB)	18234675,	CD99	HGNC:7082	plasma membrane; secreted	PILRA	HGNC:20396	HGNC:7082 HGNC:20396
CD99 PILRB	Hou et al. 2020 (this publication)	18234675,	CD99	HGNC:7082	plasma membrane; secreted	PILRB	HGNC:18297	HGNC:7082 HGNC:18297
CDH1 EGFR	Ramilowski_2015_Literature_supported	10969083,	CDH1	HGNC:1748	plasma membrane	EGFR	HGNC:3236	HGNC:1748 HGNC:3236
CDH1 IGF1R	Ramilowski_2015_Literature_supported	22479204,	CDH1	HGNC:1748	plasma membrane	IGF1R	HGNC:5465	HGNC:1748 HGNC:5465
CDH1 ITGAE	Ramilowski_2015_Literature_supported	7969453,12434297,	CDH1	HGNC:1748	plasma membrane	ITGAE	HGNC:6147	HGNC:1748 HGNC:6147
CDH1 ITGB7	Ramilowski_2015_Literature_supported	7969453,10837471,	CDH1	HGNC:1748	plasma membrane	ITGB7	HGNC:6162	HGNC:1748 HGNC:6162
CDH1 KLRG1	Efremova et al. 2020 (CellphoneDB)	19604491,	CDH1	HGNC:1748	plasma membrane	KLRG1	HGNC:6380	HGNC:1748 HGNC:6380	Ramilowski_2015_Putative
CDH1 PTPRM	Ramilowski_2015_Literature_supported	9531566, 7642713,	CDH1	HGNC:1748	plasma membrane	PTPRM	HGNC:9675	HGNC:1748 HGNC:9675
CEACAM1 CD209	Efremova et al. 2020 (CellphoneDB)	16282604, 16246332,	CEACAM1	HGNC:1814	plasma membrane	CD209	HGNC:1641	HGNC:1814 HGNC:1641
CEACAM1 HAVCR2	Hou et al. 2020 (this publication)	26982724,	CEACAM1	HGNC:1814	plasma membrane	HAVCR2	HGNC:18437	HGNC:1814 HGNC:18437
CEACAM1 SELE	Efremova et al. 2020 (CellphoneDB)	1378450,	CEACAM1	HGNC:1814	plasma membrane	SELE	HGNC:10718	HGNC:1814 HGNC:10718
CEACAM5 CD1D	Efremova et al. 2020 (CellphoneDB)	24104458,	CEACAM5	HGNC:1817	plasma membrane	CD1D	HGNC:1637	HGNC:1817 HGNC:1637
CEACAM5 CD8A	Efremova et al. 2020 (CellphoneDB)	24104458,	CEACAM5	HGNC:1817	plasma membrane	CD8A	HGNC:1706	HGNC:1817 HGNC:1706
CEACAM6 CEACAM8	Efremova et al. 2020 (CellphoneDB)	11590190,	CEACAM6	HGNC:1818	plasma membrane	CEACAM8	HGNC:1820	HGNC:1818 HGNC:1820
CEACAM8 CEACAM1	Efremova et al. 2020 (CellphoneDB)	24743304,	CEACAM8	HGNC:1820	plasma membrane	CEACAM1	HGNC:1814	HGNC:1820 HGNC:1814
CEL CXCR4	Ramilowski_2015_Literature_supported	18037996,	CEL	HGNC:1848	secreted	CXCR4	HGNC:2561	HGNC:1848 HGNC:2561
CFH ITGAM	Ramilowski_2015_Literature_supported	9558116,	CFH	HGNC:4883	secreted	ITGAM	HGNC:6149	HGNC:4883 HGNC:6149
CFH SELL	Ramilowski_2015_Literature_supported	10377245,10377245,	CFH	HGNC:4883	secreted	SELL	HGNC:10720	HGNC:4883 HGNC:10720
CFP NCR1	Hou et al. 2020 (this publication)	28480349,	CFP	HGNC:8864	secreted	NCR1	HGNC:6731	HGNC:8864 HGNC:6731
CGA LHCGR	Ramilowski_2015_Literature_supported	10342833,12727981, 1922095,10342833,	CGA	HGNC:1885	secreted	LHCGR	HGNC:6585	HGNC:1885 HGNC:6585	CellphoneDB
CGB3 LHCGR	Ramilowski_2015_Literature_supported	10446903,12727981, 1922095,2254302,	CGB3	HGNC:1886	secreted	LHCGR	HGNC:6585	HGNC:1886 HGNC:6585
CGN F11R	Ramilowski_2015_Literature_supported	10877843,	CGN	HGNC:17429	secreted	F11R	HGNC:14685	HGNC:17429 HGNC:14685
CHAD ITGA2	Ramilowski_2015_Literature_supported	9281592,	CHAD	HGNC:1909	secreted	ITGA2	HGNC:6137	HGNC:1909 HGNC:6137
CHAD ITGB1	Ramilowski_2015_Literature_supported	9281592,	CHAD	HGNC:1909	secreted	ITGB1	HGNC:6153	HGNC:1909 HGNC:6153
CIRBP TREM1	Hou et al. 2020 (this publication)	32027618, 32506691,	CIRBP	HGNC:1982	secreted	TREM1	HGNC:17760	HGNC:1982 HGNC:17760
CLCF1 CNTFR	Ramilowski_2015_Literature_supported	10966616,10966616, 11294841, 11285233,	CLCF1	HGNC:17412	secreted	CNTFR	HGNC:2170	HGNC:17412 HGNC:2170
CLCF1 CRLF1	Ramilowski_2015_Literature_supported	10966616,10966616,	CLCF1	HGNC:17412	secreted	CRLF1	HGNC:2364	HGNC:17412 HGNC:2364
CLCF1 IL6ST	Ramilowski_2015_Literature_supported	10966616,	CLCF1	HGNC:17412	secreted	IL6ST	HGNC:6021	HGNC:17412 HGNC:6021
CLCF1 LIFR	Ramilowski_2015_Literature_supported	10966616,	CLCF1	HGNC:17412	secreted	LIFR	HGNC:6597	HGNC:17412 HGNC:6597
CLEC11A ITGA10	Hou et al. 2020 (this publication)	30632962,	CLEC11A	HGNC:10576	secreted	ITGA10	HGNC:6135	HGNC:10576 HGNC:6135
CLEC11A ITGA11	Hou et al. 2020 (this publication)	30632962,	CLEC11A	HGNC:10576	secreted	ITGA11	HGNC:6136	HGNC:10576 HGNC:6136
CLEC11A ITGB1	Hou et al. 2020 (this publication)	30632962,	CLEC11A	HGNC:10576	secreted	ITGB1	HGNC:6153	HGNC:10576 HGNC:6153
CLEC2A KLRF2	Efremova et al. 2020 (CellphoneDB)	24223577,	CLEC2A	HGNC:24191	plasma membrane	KLRF2	HGNC:37646	HGNC:24191 HGNC:37646
CLEC2B KLRF1	Efremova et al. 2020 (CellphoneDB)	17057721,	CLEC2B	HGNC:2053	plasma membrane	KLRF1	HGNC:13342	HGNC:2053 HGNC:13342
CLEC2D KLRB1	Efremova et al. 2020 (CellphoneDB)	29721382, 26147876,	CLEC2D	HGNC:14351	plasma membrane	KLRB1	HGNC:6373	HGNC:14351 HGNC:6373
CLEC4G LAG3	Hou et al. 2020 (this publication)	24769443,	CLEC4G	HGNC:24591	plasma membrane	LAG3	HGNC:6476	HGNC:24591 HGNC:6476
CNTF CNTFR	Ramilowski_2015_Literature_supported	8627290, 7810882, 10812968,	CNTF	HGNC:2169	secreted	CNTFR	HGNC:2170	HGNC:2169 HGNC:2170
CNTF IL6R	Ramilowski_2015_Literature_supported	1281789,	CNTF	HGNC:2169	secreted	IL6R	HGNC:6019	HGNC:2169 HGNC:6019
CNTF IL6ST	Ramilowski_2015_Literature_supported	12643274, 16051226,	CNTF	HGNC:2169	secreted	IL6ST	HGNC:6021	HGNC:2169 HGNC:6021
CNTF LIFR	Ramilowski_2015_Literature_supported	12643274, 16051226,	CNTF	HGNC:2169	secreted	LIFR	HGNC:6597	HGNC:2169 HGNC:6597
CNTN1 NOTCH1	Hou et al. 2020 (this publication)	14567914,	CNTN1	HGNC:2171	plasma membrane	NOTCH1	HGNC:7881	HGNC:2171 HGNC:7881
CNTN1 NOTCH2	Hou et al. 2020 (this publication)	14567914,	CNTN1	HGNC:2171	plasma membrane	NOTCH2	HGNC:7882	HGNC:2171 HGNC:7882
CNTN1 PTPRZ1	Hou et al. 2020 (this publication)	21969550,	CNTN1	HGNC:2171	plasma membrane	PTPRZ1	HGNC:9685	HGNC:2171 HGNC:9685
CNTN2 CNTN1	Ramilowski_2015_Literature_supported	12139915,	CNTN2	HGNC:2172	secreted	CNTN1	HGNC:2171	HGNC:2172 HGNC:2171
CNTN2 CNTNAP2	Ramilowski_2015_Literature_supported	12975355,	CNTN2	HGNC:2172	secreted	CNTNAP2	HGNC:13830	HGNC:2172 HGNC:13830
CNTN2 NRCAM	Ramilowski_2015_Literature_supported	12139915,	CNTN2	HGNC:2172	secreted	NRCAM	HGNC:7994	HGNC:2172 HGNC:7994
CNTN4 PTPRG	Ramilowski_2015_Literature_supported	20133774,	CNTN4	HGNC:2174	plasma membrane	PTPRG	HGNC:9671	HGNC:2174 HGNC:9671
CNTN6 NOTCH1	Hou et al. 2020 (this publication)	15082708,	CNTN6	HGNC:2176	plasma membrane	NOTCH1	HGNC:7881	HGNC:2176 HGNC:7881
COL11A1 DDR1	Ramilowski_2015_Literature_supported	9659900,	COL11A1	HGNC:2186	secreted	DDR1	HGNC:2730	HGNC:2186 HGNC:2730
COL14A1 CD44	Ramilowski_2015_Literature_supported	8986622,	COL14A1	HGNC:2191	secreted	CD44	HGNC:1681	HGNC:2191 HGNC:1681
COL18A1 GPC1	Ramilowski_2015_Literature_supported	11336704,11336704,	COL18A1	HGNC:2195	secreted	GPC1	HGNC:4449	HGNC:2195 HGNC:4449
COL18A1 GPC4	Ramilowski_2015_Literature_supported	11336704,	COL18A1	HGNC:2195	secreted	GPC4	HGNC:4452	HGNC:2195 HGNC:4452
COL18A1 ITGA5	Ramilowski_2015_Literature_supported	12682293,11158588,	COL18A1	HGNC:2195	secreted	ITGA5	HGNC:6141	HGNC:2195 HGNC:6141
COL18A1 ITGB1	Ramilowski_2015_Literature_supported	12682293,	COL18A1	HGNC:2195	secreted	ITGB1	HGNC:6153	HGNC:2195 HGNC:6153
COL18A1 KDR	Ramilowski_2015_Literature_supported	12029087,	COL18A1	HGNC:2195	secreted	KDR	HGNC:6307	HGNC:2195 HGNC:6307
COL18A1 PTPRS	Baccin et al. 2020 (RNA-Magnet)	11865065,	COL18A1	HGNC:2195	secreted	PTPRS	HGNC:9681	HGNC:2195 HGNC:9681
COL1A1 CD36	Ramilowski_2015_Literature_supported	2468670,	COL1A1	HGNC:2197	secreted	CD36	HGNC:1663	HGNC:2197 HGNC:1663
COL1A1 CD44	Ramilowski_2015_Literature_supported	1730778,	COL1A1	HGNC:2197	secreted	CD44	HGNC:1681	HGNC:2197 HGNC:1681
COL1A1 CD93	Ramilowski_2015_Literature_supported	1377218,	COL1A1	HGNC:2197	secreted	CD93	HGNC:15855	HGNC:2197 HGNC:15855
COL1A1 DDR1	Ramilowski_2015_Literature_supported	9659900,	COL1A1	HGNC:2197	secreted	DDR1	HGNC:2730	HGNC:2197 HGNC:2730
COL1A1 DDR2	Ramilowski_2015_Literature_supported	12611880,9659899,	COL1A1	HGNC:2197	secreted	DDR2	HGNC:2731	HGNC:2197 HGNC:2731
COL1A1 GP6	Hou et al. 2020 (this publication)	10961879,	COL1A1	HGNC:2197	secreted	GP6	HGNC:14388	HGNC:2197 HGNC:14388
COL1A1 ITGA11	Ramilowski_2015_Literature_supported	10464311,	COL1A1	HGNC:2197	secreted	ITGA11	HGNC:6136	HGNC:2197 HGNC:6136
COL1A1 ITGA2	Ramilowski_2015_Literature_supported	7688313,11359786, 11856343, 2156854,	COL1A1	HGNC:2197	secreted	ITGA2	HGNC:6137	HGNC:2197 HGNC:6137
COL1A1 ITGA5	Ramilowski_2015_Literature_supported	1693626,	COL1A1	HGNC:2197	secreted	ITGA5	HGNC:6141	HGNC:2197 HGNC:6141
COL1A1 ITGB1	Ramilowski_2015_Literature_supported	7688313, 10464311,	COL1A1	HGNC:2197	secreted	ITGB1	HGNC:6153	HGNC:2197 HGNC:6153
COL1A2 CD44	Ramilowski_2015_Literature_supported	1730778,	COL1A2	HGNC:2198	secreted	CD44	HGNC:1681	HGNC:2198 HGNC:1681
COL1A2 CD93	Ramilowski_2015_Literature_supported	1377218,	COL1A2	HGNC:2198	secreted	CD93	HGNC:15855	HGNC:2198 HGNC:15855
COL1A2 GP6	Hou et al. 2020 (this publication)	10961879,	COL1A2	HGNC:2198	secreted	GP6	HGNC:14388	HGNC:2198 HGNC:14388
COL1A2 ITGA11	Hou et al. 2020 (this publication)	30632962,	COL1A2	HGNC:2198	secreted	ITGA11	HGNC:6136	HGNC:2198 HGNC:6136	Ramilowski_2015_Putative
COL1A2 ITGA2	Ramilowski_2015_Literature_supported	2156854,	COL1A2	HGNC:2198	secreted	ITGA2	HGNC:6137	HGNC:2198 HGNC:6137
COL1A2 ITGB1	Hou et al. 2020 (this publication)	30632962,	COL1A2	HGNC:2198	secreted	ITGB1	HGNC:6153	HGNC:2198 HGNC:6153	Ramilowski_2015_Putative
COL1A2 ITGB3	Ramilowski_2015_Literature_supported	1693626,	COL1A2	HGNC:2198	secreted	ITGB3	HGNC:6156	HGNC:2198 HGNC:6156
COL2A1 DDR1	Ramilowski_2015_Literature_supported	9659900,	COL2A1	HGNC:2200	secreted	DDR1	HGNC:2730	HGNC:2200 HGNC:2730
COL2A1 ITGA10	Ramilowski_2015_Literature_supported	9685391,	COL2A1	HGNC:2200	secreted	ITGA10	HGNC:6135	HGNC:2200 HGNC:6135
COL2A1 ITGA2	Ramilowski_2015_Literature_supported	7688313,	COL2A1	HGNC:2200	secreted	ITGA2	HGNC:6137	HGNC:2200 HGNC:6137
COL2A1 ITGB1	Ramilowski_2015_Literature_supported	7688313, 9685391,	COL2A1	HGNC:2200	secreted	ITGB1	HGNC:6153	HGNC:2200 HGNC:6153
COL2A1 MAG	Ramilowski_2015_Literature_supported	2446864,	COL2A1	HGNC:2200	secreted	MAG	HGNC:6783	HGNC:2200 HGNC:6783
COL2A1 TNFRSF10A	Ramilowski_2015_Literature_supported	9811967,	COL2A1	HGNC:2200	secreted	TNFRSF10A	HGNC:11904	HGNC:2200 HGNC:11904
COL3A1 DDR1	Ramilowski_2015_Literature_supported	9659900,	COL3A1	HGNC:2201	secreted	DDR1	HGNC:2730	HGNC:2201 HGNC:2730
COL3A1 DDR2	Ramilowski_2015_Literature_supported	9659899,	COL3A1	HGNC:2201	secreted	DDR2	HGNC:2731	HGNC:2201 HGNC:2731
COL3A1 MAG	Ramilowski_2015_Literature_supported	2446864,	COL3A1	HGNC:2201	secreted	MAG	HGNC:6783	HGNC:2201 HGNC:6783
COL4A1 CD93	Ramilowski_2015_Literature_supported	1377218,	COL4A1	HGNC:2202	secreted	CD93	HGNC:15855	HGNC:2202 HGNC:15855
COL4A1 ITGA1	Ramilowski_2015_Literature_supported	8223488,	COL4A1	HGNC:2202	secreted	ITGA1	HGNC:6134	HGNC:2202 HGNC:6134
COL4A1 ITGAV	Ramilowski_2015_Literature_supported	14610079,	COL4A1	HGNC:2202	secreted	ITGAV	HGNC:6150	HGNC:2202 HGNC:6150
COL4A1 ITGB1	Ramilowski_2015_Literature_supported	8223488,	COL4A1	HGNC:2202	secreted	ITGB1	HGNC:6153	HGNC:2202 HGNC:6153
COL4A1 ITGB8	Ramilowski_2015_Literature_supported	7542940,	COL4A1	HGNC:2202	secreted	ITGB8	HGNC:6163	HGNC:2202 HGNC:6163
COL4A2 CD93	Ramilowski_2015_Literature_supported	1377218,	COL4A2	HGNC:2203	secreted	CD93	HGNC:15855	HGNC:2203 HGNC:15855
COL4A3 CD47	Ramilowski_2015_Literature_supported	10493512,	COL4A3	HGNC:2204	secreted	CD47	HGNC:1682	HGNC:2204 HGNC:1682
COL4A3 CD93	Ramilowski_2015_Literature_supported	1377218,	COL4A3	HGNC:2204	secreted	CD93	HGNC:15855	HGNC:2204 HGNC:15855
COL4A3 ITGAV	Ramilowski_2015_Literature_supported	12842087,	COL4A3	HGNC:2204	secreted	ITGAV	HGNC:6150	HGNC:2204 HGNC:6150
COL4A5 CD93	Ramilowski_2015_Literature_supported	1377218,	COL4A5	HGNC:2207	secreted	CD93	HGNC:15855	HGNC:2207 HGNC:15855
COL4A6 CD93	Ramilowski_2015_Literature_supported	1377218,	COL4A6	HGNC:2208	secreted	CD93	HGNC:15855	HGNC:2208 HGNC:15855
COL5A1 SDC3	Ramilowski_2015_Literature_supported	11751872,	COL5A1	HGNC:2209	secreted	SDC3	HGNC:10660	HGNC:2209 HGNC:10660
COL5A2 DDR1	Ramilowski_2015_Literature_supported	9659900,	COL5A2	HGNC:2210	secreted	DDR1	HGNC:2730	HGNC:2210 HGNC:2730
COL5A3 SDC3	Ramilowski_2015_Literature_supported	11751872,	COL5A3	HGNC:14864	secreted	SDC3	HGNC:10660	HGNC:14864 HGNC:10660
COL8A1 ITGA1	Ramilowski_2015_Literature_supported	10666376,	COL8A1	HGNC:2215	secreted	ITGA1	HGNC:6134	HGNC:2215 HGNC:6134
COL8A1 ITGA2	Ramilowski_2015_Literature_supported	10666376,	COL8A1	HGNC:2215	secreted	ITGA2	HGNC:6137	HGNC:2215 HGNC:6137
COL9A1 MAG	Ramilowski_2015_Literature_supported	2446864,	COL9A1	HGNC:2217	secreted	MAG	HGNC:6783	HGNC:2217 HGNC:6783
COL9A2 MAG	Ramilowski_2015_Literature_supported	2446864,	COL9A2	HGNC:2218	secreted	MAG	HGNC:6783	HGNC:2218 HGNC:6783
COL9A3 MAG	Ramilowski_2015_Literature_supported	2446864,	COL9A3	HGNC:2219	secreted	MAG	HGNC:6783	HGNC:2219 HGNC:6783
COLQ MUSK	Ramilowski_2015_Literature_supported	15159418,	COLQ	HGNC:2226	secreted	MUSK	HGNC:7525	HGNC:2226 HGNC:7525
COMP CD47	Hou et al. 2020 (this publication)	20033473,	COMP	HGNC:2227	secreted	CD47	HGNC:1682	HGNC:2227 HGNC:1682
COMP ITGA5	Hou et al. 2020 (this publication)	20033473,	COMP	HGNC:2227	secreted	ITGA5	HGNC:6141	HGNC:2227 HGNC:6141
COMP ITGB3	Hou et al. 2020 (this publication)	20033473,	COMP	HGNC:2227	secreted	ITGB3	HGNC:6156	HGNC:2227 HGNC:6156
CORT GHSR	Ramilowski_2015_Literature_supported	11227737,11227737,	CORT	HGNC:2257	secreted	GHSR	HGNC:4267	HGNC:2257 HGNC:4267
CORT MRGPRX2	Ramilowski_2015_Literature_supported	12915402,12915402,	CORT	HGNC:2257	secreted	MRGPRX2	HGNC:17983	HGNC:2257 HGNC:17983
CORT SSTR1	Ramilowski_2015_Literature_supported	11011067,9650799, 10598788, 15333679,9205124, 9125122,	CORT	HGNC:2257	secreted	SSTR1	HGNC:11330	HGNC:2257 HGNC:11330	CellphoneDB
CORT SSTR2	Ramilowski_2015_Literature_supported	9125122,9650799, 10598788, 15333679,9125122,	CORT	HGNC:2257	secreted	SSTR2	HGNC:11331	HGNC:2257 HGNC:11331
CORT SSTR3	Ramilowski_2015_Literature_supported	9125122,9650799, 10598788, 15333679,9125122, 9205124,	CORT	HGNC:2257	secreted	SSTR3	HGNC:11332	HGNC:2257 HGNC:11332
CORT SSTR4	Ramilowski_2015_Literature_supported	11011067,9650799, 10598788,9125122, 9205124,	CORT	HGNC:2257	secreted	SSTR4	HGNC:11333	HGNC:2257 HGNC:11333	CellphoneDB
CORT SSTR5	Ramilowski_2015_Literature_supported	11011067,9650799, 10598788, 15333679,9205124, 9125122,	CORT	HGNC:2257	secreted	SSTR5	HGNC:11334	HGNC:2257 HGNC:11334
CP SLC40A1	Ramilowski_2015_Literature_supported	24921009,	CP	HGNC:2295	secreted	SLC40A1	HGNC:10909	HGNC:2295 HGNC:10909
CPAMD8 SCTR	Ramilowski_2015_Literature_supported	1335692,	CPAMD8	HGNC:23228	secreted	SCTR	HGNC:10608	HGNC:23228 HGNC:10608
CRH CRHR1	Ramilowski_2015_Literature_supported	8536644,7692441, 9326293, 9851694, 11123370, 8612563, 7477349,9178757,	CRH	HGNC:2355	secreted	CRHR1	HGNC:2357	HGNC:2355 HGNC:2357
CRH CRHR2	Ramilowski_2015_Literature_supported	8536644,11123370,8243338,	CRH	HGNC:2355	secreted	CRHR2	HGNC:2358	HGNC:2355 HGNC:2358	CellphoneDB_flipped
CRLF1 CNTFR	Hou et al. 2020 (this publication)	23355913,	CRLF1	HGNC:2364	secreted	CNTFR	HGNC:2170	HGNC:2364 HGNC:2170
CRP OLR1	Ramilowski_2015_Literature_supported	21821723,	CRP	HGNC:2367	secreted	OLR1	HGNC:8133	HGNC:2367 HGNC:8133
CRTAM CADM1	Baccin et al. 2020 (RNA-Magnet)	16091383,	CRTAM	HGNC:24313	plasma membrane	CADM1	HGNC:5951	HGNC:24313 HGNC:5951
CSF1 CSF1R	Ramilowski_2015_Literature_supported	7883784,2408759, 8355686,	CSF1	HGNC:2432	secreted	CSF1R	HGNC:2433	HGNC:2432 HGNC:2433	CellphoneDB
CSF2 CSF2RA	Ramilowski_2015_Literature_supported	2828352,10572088, 1702217, 8910448, 9211889,	CSF2	HGNC:2434	secreted	CSF2RA	HGNC:2435	HGNC:2434 HGNC:2435
CSF2 CSF2RB	Ramilowski_2015_Literature_supported	2828352,8278375, 2645577,	CSF2	HGNC:2434	secreted	CSF2RB	HGNC:2436	HGNC:2434 HGNC:2436
CSF2 CSF3R	Ramilowski_2015_Literature_supported	11091218,	CSF2	HGNC:2434	secreted	CSF3R	HGNC:2439	HGNC:2434 HGNC:2439	CellphoneDB
CSF2 IL3RA	Ramilowski_2015_Literature_supported	7957082,	CSF2	HGNC:2434	secreted	IL3RA	HGNC:6012	HGNC:2434 HGNC:6012
CSF2 SDC2	Ramilowski_2015_Literature_supported	10734053,	CSF2	HGNC:2434	secreted	SDC2	HGNC:10659	HGNC:2434 HGNC:10659
CSF3 CSF3R	Ramilowski_2015_Literature_supported	10364174,	CSF3	HGNC:2438	secreted	CSF3R	HGNC:2439	HGNC:2438 HGNC:2439	CellphoneDB
CSH1 PRLR	Ramilowski_2015_Literature_supported	10966654,	CSH1	HGNC:2440	secreted	PRLR	HGNC:9446	HGNC:2440 HGNC:9446
CTF1 IL6ST	Ramilowski_2015_Literature_supported	11834704,	CTF1	HGNC:2499	secreted	IL6ST	HGNC:6021	HGNC:2499 HGNC:6021
CTF1 LIFR	Ramilowski_2015_Literature_supported	11834704,	CTF1	HGNC:2499	secreted	LIFR	HGNC:6597	HGNC:2499 HGNC:6597
CTHRC1 FZD3	Ramilowski_2015_Literature_supported	18606138,	CTHRC1	HGNC:18831	secreted	FZD3	HGNC:4041	HGNC:18831 HGNC:4041
CTHRC1 FZD5	Ramilowski_2015_Literature_supported	18606138,	CTHRC1	HGNC:18831	secreted	FZD5	HGNC:4043	HGNC:18831 HGNC:4043
CTHRC1 FZD6	Ramilowski_2015_Literature_supported	18606138,	CTHRC1	HGNC:18831	secreted	FZD6	HGNC:4044	HGNC:18831 HGNC:4044
CTHRC1 ROR2	Hou et al. 2020 (this publication)	18606138,	CTHRC1	HGNC:18831	secreted	ROR2	HGNC:10257	HGNC:18831 HGNC:10257
CX3CL1 CX3CR1	Ramilowski_2015_Literature_supported	11432858,14607932,9931005, 9390561,	CX3CL1	HGNC:10647	secreted	CX3CR1	HGNC:2558	HGNC:10647 HGNC:2558	CellphoneDB
CX3CL1 ITGAV	Hou et al. 2020 (this publication)	24789099,	CX3CL1	HGNC:10647	secreted	ITGAV	HGNC:6150	HGNC:10647 HGNC:6150
CX3CL1 ITGB3	Hou et al. 2020 (this publication)	24789099,	CX3CL1	HGNC:10647	secreted	ITGB3	HGNC:6156	HGNC:10647 HGNC:6156
CXADR CXADR	Baccin et al. 2020 (RNA-Magnet)	10814828,	CXADR	HGNC:2559	plasma membrane	CXADR	HGNC:2559	HGNC:2559 HGNC:2559
CXADR JAML	Baccin et al. 2020 (RNA-Magnet)	15800062,	CXADR	HGNC:2559	plasma membrane	JAML	HGNC:19084	HGNC:2559 HGNC:19084
CXCL1 ACKR1	Ramilowski_2015_Literature_supported	12734373,7592830,	CXCL1	HGNC:4602	secreted	ACKR1	HGNC:4035	HGNC:4602 HGNC:4035	CellphoneDB_flipped
CXCL1 CXCR1	Ramilowski_2015_Literature_supported	12964882,1379593,1379593, 8702798,	CXCL1	HGNC:4602	secreted	CXCR1	HGNC:6026	HGNC:4602 HGNC:6026	CellphoneDB
CXCL1 CXCR2	Ramilowski_2015_Literature_supported	1379593, 10188995, 8940121,8550564, 8940121, 8702798, 1379593,	CXCL1	HGNC:4602	secreted	CXCR2	HGNC:6027	HGNC:4602 HGNC:6027	CellphoneDB
CXCL10 CCR3	Ramilowski_2015_Literature_supported	11110785,	CXCL10	HGNC:10637	secreted	CCR3	HGNC:1604	HGNC:10637 HGNC:1604
CXCL10 CXCR3	Ramilowski_2015_Literature_supported	9064356, 12884299,9660793, 15761110,12571234, 10233762,	CXCL10	HGNC:10637	secreted	CXCR3	HGNC:4540	HGNC:10637 HGNC:4540	CellphoneDB
CXCL10 SDC4	Ramilowski_2015_Literature_supported	20484822,	CXCL10	HGNC:10637	secreted	SDC4	HGNC:10661	HGNC:10637 HGNC:10661
CXCL11 ACKR3	Ramilowski_2015_Literature_supported	27875312, 29180449, 29386406,	CXCL11	HGNC:10638	secreted	ACKR3	HGNC:23692	HGNC:10638 HGNC:23692	CellphoneDB
CXCL11 CCR3	Ramilowski_2015_Literature_supported	11110785,	CXCL11	HGNC:10638	secreted	CCR3	HGNC:1604	HGNC:10638 HGNC:1604
CXCL11 CXCR3	Ramilowski_2015_Literature_supported	12884299,15761110,15273303, 9625760,	CXCL11	HGNC:10638	secreted	CXCR3	HGNC:4540	HGNC:10638 HGNC:4540	CellphoneDB
CXCL12 ACKR3	Ramilowski_2015_Literature_supported	16107333,20956518, 23396314,	CXCL12	HGNC:10672	secreted	ACKR3	HGNC:23692	HGNC:10672 HGNC:23692	CellphoneDB
CXCL12 CD4	Ramilowski_2015_Literature_supported	10600606,	CXCL12	HGNC:10672	secreted	CD4	HGNC:1678	HGNC:10672 HGNC:1678
CXCL12 CXCR3	Ramilowski_2015_Literature_supported	9660793,9660793,	CXCL12	HGNC:10672	secreted	CXCR3	HGNC:4540	HGNC:10672 HGNC:4540	CellphoneDB
CXCL12 CXCR4	Ramilowski_2015_Literature_supported	8752280, 12714578,9551924, 9712844,10233851, 8752281,	CXCL12	HGNC:10672	secreted	CXCR4	HGNC:2561	HGNC:10672 HGNC:2561	CellphoneDB
CXCL12 ITGA4	Hou et al. 2020 (this publication)	29301984,	CXCL12	HGNC:10672	secreted	ITGA4	HGNC:6140	HGNC:10672 HGNC:6140
CXCL12 ITGA5	Hou et al. 2020 (this publication)	29301984,	CXCL12	HGNC:10672	secreted	ITGA5	HGNC:6141	HGNC:10672 HGNC:6141
CXCL12 ITGAV	Hou et al. 2020 (this publication)	29301984,	CXCL12	HGNC:10672	secreted	ITGAV	HGNC:6150	HGNC:10672 HGNC:6150
CXCL12 ITGB1	Ramilowski_2015_Literature_supported	18448868,	CXCL12	HGNC:10672	secreted	ITGB1	HGNC:6153	HGNC:10672 HGNC:6153
CXCL12 ITGB3	Hou et al. 2020 (this publication)	29301984,	CXCL12	HGNC:10672	secreted	ITGB3	HGNC:6156	HGNC:10672 HGNC:6156
CXCL13 ACKR4	Ramilowski_2015_Literature_supported	10706668,	CXCL13	HGNC:10639	secreted	ACKR4	HGNC:1611	HGNC:10639 HGNC:1611	CellphoneDB
CXCL13 CCR10	Ramilowski_2015_Literature_supported	10706668,	CXCL13	HGNC:10639	secreted	CCR10	HGNC:4474	HGNC:10639 HGNC:4474
CXCL13 CXCR3	Ramilowski_2015_Literature_supported	11554781,	CXCL13	HGNC:10639	secreted	CXCR3	HGNC:4540	HGNC:10639 HGNC:4540
CXCL13 CXCR5	Ramilowski_2015_Literature_supported	9463416,9486651, 9463416,	CXCL13	HGNC:10639	secreted	CXCR5	HGNC:1060	HGNC:10639 HGNC:1060	CellphoneDB
CXCL14 CXCR4	Hou et al. 2020 (this publication)	28360196,	CXCL14	HGNC:10640	secreted	CXCR4	HGNC:2561	HGNC:10640 HGNC:2561
CXCL16 CXCR6	Ramilowski_2015_Literature_supported	14625285,11290797,11017100, 11290797,	CXCL16	HGNC:16642	secreted	CXCR6	HGNC:16647	HGNC:16642 HGNC:16647	CellphoneDB
CXCL17 GPR35	Efremova et al. 2020 (CellphoneDB)	25411203 ,	CXCL17	HGNC:19232	secreted	GPR35	HGNC:4492	HGNC:19232 HGNC:4492
CXCL2 CXCR1	Ramilowski_2015_Literature_supported	12964882,9260277,	CXCL2	HGNC:4603	secreted	CXCR1	HGNC:6026	HGNC:4603 HGNC:6026
CXCL2 CXCR2	Ramilowski_2015_Literature_supported	8702798,8702798, 9260277,	CXCL2	HGNC:4603	secreted	CXCR2	HGNC:6027	HGNC:4603 HGNC:6027	CellphoneDB
CXCL2 XCR1	Ramilowski_2015_Literature_supported	10518929,	CXCL2	HGNC:4603	secreted	XCR1	HGNC:1625	HGNC:4603 HGNC:1625
CXCL3 CXCR1	Ramilowski_2015_Literature_supported	12964882,8702798,	CXCL3	HGNC:4604	secreted	CXCR1	HGNC:6026	HGNC:4604 HGNC:6026
CXCL3 CXCR2	Ramilowski_2015_Literature_supported	8702798,8702798,	CXCL3	HGNC:4604	secreted	CXCR2	HGNC:6027	HGNC:4604 HGNC:6027	CellphoneDB
CXCL5 ACKR1	Ramilowski_2015_Literature_supported	13679391,	CXCL5	HGNC:10642	secreted	ACKR1	HGNC:4035	HGNC:10642 HGNC:4035
CXCL5 CXCR1	Ramilowski_2015_Literature_supported	12964882,9692902, 8702798,	CXCL5	HGNC:10642	secreted	CXCR1	HGNC:6026	HGNC:10642 HGNC:6026	CellphoneDB
CXCL5 CXCR2	Ramilowski_2015_Literature_supported	8702798,9692902, 8702798,	CXCL5	HGNC:10642	secreted	CXCR2	HGNC:6027	HGNC:10642 HGNC:6027	CellphoneDB
CXCL6 CXCR1	Ramilowski_2015_Literature_supported	12964882,9692902,10593335, 9692902,	CXCL6	HGNC:10643	secreted	CXCR1	HGNC:6026	HGNC:10643 HGNC:6026	CellphoneDB
CXCL6 CXCR2	Ramilowski_2015_Literature_supported	12964882,9692902,10593335, 9692902,	CXCL6	HGNC:10643	secreted	CXCR2	HGNC:6027	HGNC:10643 HGNC:6027	CellphoneDB
CXCL8 ACKR1	Ramilowski_2015_Literature_supported	9921412, 17416748,	CXCL8	HGNC:6025	secreted	ACKR1	HGNC:4035	HGNC:6025 HGNC:4035	CellphoneDB_flipped
CXCL8 CXCR1	Ramilowski_2015_Literature_supported	8137938,1379593, 10188995, 15946947, 8940121, 15282370,1840701,	CXCL8	HGNC:6025	secreted	CXCR1	HGNC:6026	HGNC:6025 HGNC:6026	CellphoneDB
CXCL8 CXCR2	Ramilowski_2015_Literature_supported	11511101),1379593, 10188995, 15946947, 8940121, 15282370,9464567, 8702798, 8626516,	CXCL8	HGNC:6025	secreted	CXCR2	HGNC:6027	HGNC:6025 HGNC:6027	CellphoneDB
CXCL8 SDC1	Ramilowski_2015_Literature_supported	12902511,	CXCL8	HGNC:6025	secreted	SDC1	HGNC:10658	HGNC:6025 HGNC:10658
CXCL8 SDC2	Ramilowski_2015_Literature_supported	14527339,	CXCL8	HGNC:6025	secreted	SDC2	HGNC:10659	HGNC:6025 HGNC:10659
CXCL9 CCR3	Ramilowski_2015_Literature_supported	11110785,	CXCL9	HGNC:7098	secreted	CCR3	HGNC:1604	HGNC:7098 HGNC:1604
CXCL9 CXCR3	Ramilowski_2015_Literature_supported	12884299,9660793, 15761110,9660793, 12782716,	CXCL9	HGNC:7098	secreted	CXCR3	HGNC:4540	HGNC:7098 HGNC:4540	CellphoneDB
CYTL1 CCR2	Hou et al. 2020 (this publication)	27084102,	CYTL1	HGNC:24435	secreted	CCR2	HGNC:1603	HGNC:24435 HGNC:1603
DAG1 LAMA4	Baccin et al. 2020 (RNA-Magnet)	27614294,	DAG1	HGNC:2666	ECM	LAMA4	HGNC:6484	HGNC:2666 HGNC:6484
DCN EGFR	Ramilowski_2015_Literature_supported	12105206, 9988678,	DCN	HGNC:2705	secreted	EGFR	HGNC:3236	HGNC:2705 HGNC:3236
DCN ERBB4	Ramilowski_2015_Literature_supported	10942781,	DCN	HGNC:2705	secreted	ERBB4	HGNC:3432	HGNC:2705 HGNC:3432
DCN MET	Ramilowski_2015_Literature_supported	10942781,	DCN	HGNC:2705	secreted	MET	HGNC:7029	HGNC:2705 HGNC:7029
DCN TLR2	Hou et al. 2020 (this publication)	22087031,	DCN	HGNC:2705	secreted	TLR2	HGNC:11848	HGNC:2705 HGNC:11848
DCN TLR4	Hou et al. 2020 (this publication)	22087031,	DCN	HGNC:2705	secreted	TLR4	HGNC:11850	HGNC:2705 HGNC:11850
DEFB1 CCR6	Ramilowski_2015_Literature_supported	12149255,	DEFB1	HGNC:2766	secreted	CCR6	HGNC:1607	HGNC:2766 HGNC:1607
DEFB103A CCR6	Ramilowski_2015_Literature_supported	11714836,	DEFB103A	HGNC:15967	secreted	CCR6	HGNC:1607	HGNC:15967 HGNC:1607
DEFB103B CCR2	Ramilowski_2015_Literature_supported	23390582,	DEFB103B	HGNC:31702	secreted	CCR2	HGNC:1603	HGNC:31702 HGNC:1603
DEFB103B CCR6	Ramilowski_2015_Literature_supported	23390582,	DEFB103B	HGNC:31702	secreted	CCR6	HGNC:1607	HGNC:31702 HGNC:1607
DEFB106A CCR2	Cabello-Aguilar et al. 2020 (SingleCellSignalR)	23938203,	DEFB106A	HGNC:18088	secreted	CCR2	HGNC:1603	HGNC:18088 HGNC:1603
DEFB4A CCR6	Ramilowski_2015_Literature_supported	10521347,11714836,	DEFB4A	HGNC:2767	secreted	CCR6	HGNC:1607	HGNC:2767 HGNC:1607
DEFB4A TLR4	Ramilowski_2015_Literature_supported	12411706,	DEFB4A	HGNC:2767	secreted	TLR4	HGNC:11850	HGNC:2767 HGNC:11850
DEFB4B CCR6	Ramilowski_2015_Literature_supported	10521347,	DEFB4B	HGNC:30193	secreted	CCR6	HGNC:1607	HGNC:30193 HGNC:1607
DHH BOC	Ramilowski_2015_Literature_supported	20519495,	DHH	HGNC:2865	secreted	BOC	HGNC:17173	HGNC:2865 HGNC:17173
DHH CDON	Ramilowski_2015_Literature_supported	20519495,	DHH	HGNC:2865	secreted	CDON	HGNC:17104	HGNC:2865 HGNC:17104
DHH HHIP	Ramilowski_2015_Literature_supported	10050855,10050855, 11435703,	DHH	HGNC:2865	secreted	HHIP	HGNC:14866	HGNC:2865 HGNC:14866
DHH PTCH1	Ramilowski_2015_Literature_supported	9811851,	DHH	HGNC:2865	secreted	PTCH1	HGNC:9585	HGNC:2865 HGNC:9585
DHH PTCH2	Ramilowski_2015_Literature_supported	9811851,9811851,	DHH	HGNC:2865	secreted	PTCH2	HGNC:9586	HGNC:2865 HGNC:9586
DKK1 KREMEN1	Ramilowski_2015_Literature_supported	12050670,12050670,	DKK1	HGNC:2891	secreted	KREMEN1	HGNC:17550	HGNC:2891 HGNC:17550
DKK1 KREMEN2	Ramilowski_2015_Literature_supported	12050670,	DKK1	HGNC:2891	secreted	KREMEN2	HGNC:18797	HGNC:2891 HGNC:18797
DKK1 LRP4	Hou et al. 2020 (this publication)	19936252,	DKK1	HGNC:2891	secreted	LRP4	HGNC:6696	HGNC:2891 HGNC:6696
DKK1 LRP5	Ramilowski_2015_Literature_supported	11448771,	DKK1	HGNC:2891	secreted	LRP5	HGNC:6697	HGNC:2891 HGNC:6697
DKK1 LRP6	Ramilowski_2015_Literature_supported	11357136,11357136, 11448771,	DKK1	HGNC:2891	secreted	LRP6	HGNC:6698	HGNC:2891 HGNC:6698
DKK2 KREMEN1	Hou et al. 2020 (this publication)	23484855,	DKK2	HGNC:2892	secreted	KREMEN1	HGNC:17550	HGNC:2892 HGNC:17550
DKK2 KREMEN2	Ramilowski_2015_Literature_supported	12527209,	DKK2	HGNC:2892	secreted	KREMEN2	HGNC:18797	HGNC:2892 HGNC:18797
DKK2 LRP5	Hou et al. 2020 (this publication)	22589387,	DKK2	HGNC:2892	secreted	LRP5	HGNC:6697	HGNC:2892 HGNC:6697
DKK2 LRP6	Ramilowski_2015_Literature_supported	11357136,11742004, 11357136,	DKK2	HGNC:2892	secreted	LRP6	HGNC:6698	HGNC:2892 HGNC:6698
DKK4 KREMEN1	Hou et al. 2020 (this publication)	29925589,	DKK4	HGNC:2894	secreted	KREMEN1	HGNC:17550	HGNC:2894 HGNC:17550
DKK4 KREMEN2	Hou et al. 2020 (this publication)	12527209,	DKK4	HGNC:2894	secreted	KREMEN2	HGNC:18797	HGNC:2894 HGNC:18797
DKK4 LRP6	Hou et al. 2020 (this publication)	29925589,	DKK4	HGNC:2894	secreted	LRP6	HGNC:6698	HGNC:2894 HGNC:6698
DLK1 NOTCH1	Ramilowski_2015_Literature_supported	21419176,	DLK1	HGNC:2907	plasma membrane; secreted	NOTCH1	HGNC:7881	HGNC:2907 HGNC:7881	CellphoneDB
DLK1 NOTCH2	Efremova et al. 2020 (CellphoneDB)	22353464,	DLK1	HGNC:2907	plasma membrane; secreted	NOTCH2	HGNC:7882	HGNC:2907 HGNC:7882	Ramilowski_2015_Putative
DLK1 NOTCH3	Efremova et al. 2020 (CellphoneDB)	22353464,	DLK1	HGNC:2907	plasma membrane; secreted	NOTCH3	HGNC:7883	HGNC:2907 HGNC:7883	Ramilowski_2015_Putative
DLK1 NOTCH4	Efremova et al. 2020 (CellphoneDB)	22353464,	DLK1	HGNC:2907	plasma membrane; secreted	NOTCH4	HGNC:7884	HGNC:2907 HGNC:7884	Ramilowski_2015_Putative
DLK2 NOTCH1	Ramilowski_2015_Literature_supported	21419176,	DLK2	HGNC:21113	plasma membrane	NOTCH1	HGNC:7881	HGNC:21113 HGNC:7881
DLL1 NOTCH1	Ramilowski_2015_Literature_supported	9819428,11006133,	DLL1	HGNC:2908	plasma membrane	NOTCH1	HGNC:7881	HGNC:2908 HGNC:7881	CellphoneDB
DLL1 NOTCH2	Ramilowski_2015_Literature_supported	10958687,	DLL1	HGNC:2908	plasma membrane	NOTCH2	HGNC:7882	HGNC:2908 HGNC:7882	CellphoneDB_flipped
DLL1 NOTCH3	Ramilowski_2015_Literature_supported	12482954, 11006133,	DLL1	HGNC:2908	plasma membrane	NOTCH3	HGNC:7883	HGNC:2908 HGNC:7883	CellphoneDB
DLL1 NOTCH4	Efremova et al. 2020 (CellphoneDB)	22353464,	DLL1	HGNC:2908	plasma membrane	NOTCH4	HGNC:7884	HGNC:2908 HGNC:7884	Ramilowski_2015_Putative
DLL3 NOTCH1	Efremova et al. 2020 (CellphoneDB)	22353464,	DLL3	HGNC:2909	plasma membrane	NOTCH1	HGNC:7881	HGNC:2909 HGNC:7881	Ramilowski_2015_Putative
DLL3 NOTCH2	Efremova et al. 2020 (CellphoneDB)	22353464,	DLL3	HGNC:2909	plasma membrane	NOTCH2	HGNC:7882	HGNC:2909 HGNC:7882	Ramilowski_2015_Putative
DLL3 NOTCH3	Efremova et al. 2020 (CellphoneDB)	22353464,	DLL3	HGNC:2909	plasma membrane	NOTCH3	HGNC:7883	HGNC:2909 HGNC:7883	Ramilowski_2015_Putative
DLL3 NOTCH4	Efremova et al. 2020 (CellphoneDB)	22353464,	DLL3	HGNC:2909	plasma membrane	NOTCH4	HGNC:7884	HGNC:2909 HGNC:7884	Ramilowski_2015_Putative
DLL4 NOTCH1	Ramilowski_2015_Literature_supported	16219802,10837024, 11739188,	DLL4	HGNC:2910	plasma membrane	NOTCH1	HGNC:7881	HGNC:2910 HGNC:7881	CellphoneDB
DLL4 NOTCH2	Ramilowski_2015_Literature_supported	22842086,	DLL4	HGNC:2910	plasma membrane	NOTCH2	HGNC:7882	HGNC:2910 HGNC:7882	CellphoneDB
DLL4 NOTCH3	Ramilowski_2015_Literature_supported	18182388,	DLL4	HGNC:2910	plasma membrane	NOTCH3	HGNC:7883	HGNC:2910 HGNC:7883	CellphoneDB
DLL4 NOTCH4	Ramilowski_2015_Literature_supported	16219802,12814948,	DLL4	HGNC:2910	plasma membrane	NOTCH4	HGNC:7884	HGNC:2910 HGNC:7884	CellphoneDB
DNAJB11 PRTG	Hou et al. 2020 (this publication)	20335479,	DNAJB11	HGNC:14889	plasma membrane	PRTG	HGNC:26373	HGNC:14889 HGNC:26373
DSC1 DSG1	Efremova et al. 2020 (CellphoneDB)	27298358,	DSC1	HGNC:3035	plasma membrane	DSG1	HGNC:3048	HGNC:3035 HGNC:3048
DSC1 DSG2	Efremova et al. 2020 (CellphoneDB)	27298358,	DSC1	HGNC:3035	plasma membrane	DSG2	HGNC:3049	HGNC:3035 HGNC:3049
DSC1 DSG3	Hou et al. 2020 (this publication)	27298358,	DSC1	HGNC:3035	plasma membrane	DSG3	HGNC:3050	HGNC:3035 HGNC:3050
DSC1 DSG4	Hou et al. 2020 (this publication)	27298358,	DSC1	HGNC:3035	plasma membrane	DSG4	HGNC:21307	HGNC:3035 HGNC:21307
DSC2 DSG1	Efremova et al. 2020 (CellphoneDB)	27298358,	DSC2	HGNC:3036	plasma membrane	DSG1	HGNC:3048	HGNC:3036 HGNC:3048
DSC2 DSG2	Efremova et al. 2020 (CellphoneDB)	27298358,	DSC2	HGNC:3036	plasma membrane	DSG2	HGNC:3049	HGNC:3036 HGNC:3049
DSC2 DSG3	Hou et al. 2020 (this publication)	27298358,	DSC2	HGNC:3036	plasma membrane	DSG3	HGNC:3050	HGNC:3036 HGNC:3050
DSC2 DSG4	Hou et al. 2020 (this publication)	27298358,	DSC2	HGNC:3036	plasma membrane	DSG4	HGNC:21307	HGNC:3036 HGNC:21307
DSC3 DSG1	Efremova et al. 2020 (CellphoneDB)	27298358,	DSC3	HGNC:3037	plasma membrane	DSG1	HGNC:3048	HGNC:3037 HGNC:3048
DSC3 DSG2	Efremova et al. 2020 (CellphoneDB)	27298358,	DSC3	HGNC:3037	plasma membrane	DSG2	HGNC:3049	HGNC:3037 HGNC:3049
DSC3 DSG3	Hou et al. 2020 (this publication)	27298358,	DSC3	HGNC:3037	plasma membrane	DSG3	HGNC:3050	HGNC:3037 HGNC:3050
DSC3 DSG4	Hou et al. 2020 (this publication)	27298358,	DSC3	HGNC:3037	plasma membrane	DSG4	HGNC:21307	HGNC:3037 HGNC:21307
DSG1 DSC3	Efremova et al. 2020 (CellphoneDB)	27298358,	DSG1	HGNC:3048	plasma membrane	DSC3	HGNC:3037	HGNC:3048 HGNC:3037
DSG2 DSC1	Efremova et al. 2020 (CellphoneDB)	27298358,	DSG2	HGNC:3049	plasma membrane	DSC1	HGNC:3035	HGNC:3049 HGNC:3035
DSG2 DSC3	Efremova et al. 2020 (CellphoneDB)	27298358,	DSG2	HGNC:3049	plasma membrane	DSC3	HGNC:3037	HGNC:3049 HGNC:3037
DSPP ITGB6	Hou et al. 2020 (this publication)	27430624,	DSPP	HGNC:3054	secreted	ITGB6	HGNC:6161	HGNC:3054 HGNC:6161
EBI3 IL27RA	Ramilowski_2015_Literature_supported	12121660,	EBI3	HGNC:3129	secreted	IL27RA	HGNC:17290	HGNC:3129 HGNC:17290
EBI3 IL6ST	Hou et al. 2020 (this publication)	28280243,	EBI3	HGNC:3129	secreted	IL6ST	HGNC:6021	HGNC:3129 HGNC:6021	Ramilowski_2015_Putative
ECM1 ITGB4	Hou et al. 2020 (this publication)	29059156,	ECM1	HGNC:3153	secreted	ITGB4	HGNC:6158	HGNC:3153 HGNC:6158
EDA EDA2R	Ramilowski_2015_Literature_supported	12084975,11039935,11039935, 12270937,	EDA	HGNC:3157	secreted	EDA2R	HGNC:17756	HGNC:3157 HGNC:17756	CellphoneDB
EDA EDAR	Ramilowski_2015_Literature_supported	12084975,11039935,11309369,	EDA	HGNC:3157	secreted	EDAR	HGNC:2895	HGNC:3157 HGNC:2895	CellphoneDB
EDIL3 ITGB3	Hou et al. 2020 (this publication)	28846069,	EDIL3	HGNC:3173	secreted	ITGB3	HGNC:6156	HGNC:3173 HGNC:6156
EDN1 EDNRA	Ramilowski_2015_Literature_supported	9082970,7647976,10770212,	EDN1	HGNC:3176	secreted	EDNRA	HGNC:3179	HGNC:3176 HGNC:3179
EDN1 EDNRB	Ramilowski_2015_Literature_supported	12972292,	EDN1	HGNC:3176	secreted	EDNRB	HGNC:3180	HGNC:3176 HGNC:3180
EDN1 KEL	Ramilowski_2015_Literature_supported	10438732,	EDN1	HGNC:3176	secreted	KEL	HGNC:6308	HGNC:3176 HGNC:6308
EDN2 EDNRA	Ramilowski_2015_Literature_supported	2175397, 9082970,7647976,	EDN2	HGNC:3177	secreted	EDNRA	HGNC:3179	HGNC:3177 HGNC:3179	CellphoneDB
EDN2 EDNRB	Ramilowski_2015_Literature_supported	14659083,	EDN2	HGNC:3177	secreted	EDNRB	HGNC:3180	HGNC:3177 HGNC:3180
EDN2 KEL	Ramilowski_2015_Literature_supported	10438732,	EDN2	HGNC:3177	secreted	KEL	HGNC:6308	HGNC:3177 HGNC:6308
EDN3 EDNRA	Ramilowski_2015_Literature_supported	11982704,	EDN3	HGNC:3178	secreted	EDNRA	HGNC:3179	HGNC:3178 HGNC:3179
EDN3 EDNRB	Ramilowski_2015_Literature_supported	8001160, 8086489,7524189, 8460684, 8904635,8001160, 11982704,	EDN3	HGNC:3178	secreted	EDNRB	HGNC:3180	HGNC:3178 HGNC:3180
EDN3 KEL	Ramilowski_2015_Literature_supported	10438732,	EDN3	HGNC:3178	secreted	KEL	HGNC:6308	HGNC:3178 HGNC:6308
EFEMP1 EGFR	Ramilowski_2015_Literature_supported	19804359,	EFEMP1	HGNC:3218	secreted	EGFR	HGNC:3236	HGNC:3218 HGNC:3236
EFNA1 EPHA1	Ramilowski_2015_Literature_supported	9330863,8755474, 11519828,	EFNA1	HGNC:3221	plasma membrane	EPHA1	HGNC:3385	HGNC:3221 HGNC:3385	CellphoneDB
EFNA1 EPHA2	Ramilowski_2015_Literature_supported	11248553,14692877, 8755474, 7973638,	EFNA1	HGNC:3221	plasma membrane	EPHA2	HGNC:3386	HGNC:3221 HGNC:3386	CellphoneDB
EFNA1 EPHA3	Ramilowski_2015_Literature_supported	9330863,8070404,	EFNA1	HGNC:3221	plasma membrane	EPHA3	HGNC:3387	HGNC:3221 HGNC:3387	CellphoneDB
EFNA1 EPHA4	Ramilowski_2015_Literature_supported	9330863,8755474,	EFNA1	HGNC:3221	plasma membrane	EPHA4	HGNC:3388	HGNC:3221 HGNC:3388	CellphoneDB
EFNA1 EPHA5	Ramilowski_2015_Literature_supported	9330863,8755474,	EFNA1	HGNC:3221	plasma membrane	EPHA5	HGNC:3389	HGNC:3221 HGNC:3389	CellphoneDB
EFNA1 EPHA6	Ramilowski_2015_Literature_supported	9330863,8755474,	EFNA1	HGNC:3221	plasma membrane	EPHA6	HGNC:19296	HGNC:3221 HGNC:19296
EFNA1 EPHA7	Ramilowski_2015_Literature_supported	9330863,8755474,	EFNA1	HGNC:3221	plasma membrane	EPHA7	HGNC:3390	HGNC:3221 HGNC:3390	CellphoneDB
EFNA1 EPHA8	Ramilowski_2015_Literature_supported	10515610,	EFNA1	HGNC:3221	plasma membrane	EPHA8	HGNC:3391	HGNC:3221 HGNC:3391	CellphoneDB
EFNA2 EPHA1	Efremova et al. 2020 (CellphoneDB)	15114347,	EFNA2	HGNC:3222	plasma membrane	EPHA1	HGNC:3385	HGNC:3222 HGNC:3385	Ramilowski_2015_Putative
EFNA2 EPHA2	Ramilowski_2015_Literature_supported	8755474,	EFNA2	HGNC:3222	plasma membrane	EPHA2	HGNC:3386	HGNC:3222 HGNC:3386	CellphoneDB
EFNA2 EPHA3	Ramilowski_2015_Literature_supported	9330863,9751130,	EFNA2	HGNC:3222	plasma membrane	EPHA3	HGNC:3387	HGNC:3222 HGNC:3387	CellphoneDB
EFNA2 EPHA4	Ramilowski_2015_Literature_supported	9330863,	EFNA2	HGNC:3222	plasma membrane	EPHA4	HGNC:3388	HGNC:3222 HGNC:3388	CellphoneDB_flipped
EFNA2 EPHA5	Ramilowski_2015_Literature_supported	9330863,10531456,	EFNA2	HGNC:3222	plasma membrane	EPHA5	HGNC:3389	HGNC:3222 HGNC:3389	CellphoneDB
EFNA2 EPHA6	Ramilowski_2015_Literature_supported	9330863,	EFNA2	HGNC:3222	plasma membrane	EPHA6	HGNC:19296	HGNC:3222 HGNC:19296
EFNA2 EPHA7	Ramilowski_2015_Literature_supported	9330863,	EFNA2	HGNC:3222	plasma membrane	EPHA7	HGNC:3390	HGNC:3222 HGNC:3390	CellphoneDB_flipped
EFNA2 EPHA8	Ramilowski_2015_Literature_supported	9330863,	EFNA2	HGNC:3222	plasma membrane	EPHA8	HGNC:3391	HGNC:3222 HGNC:3391	CellphoneDB
EFNA3 EPHA1	Ramilowski_2015_Literature_supported	16466970,	EFNA3	HGNC:3223	plasma membrane	EPHA1	HGNC:3385	HGNC:3223 HGNC:3385	CellphoneDB
EFNA3 EPHA2	Ramilowski_2015_Literature_supported	9330863,12907451,	EFNA3	HGNC:3223	plasma membrane	EPHA2	HGNC:3386	HGNC:3223 HGNC:3386	CellphoneDB
EFNA3 EPHA3	Ramilowski_2015_Literature_supported	9330863,	EFNA3	HGNC:3223	plasma membrane	EPHA3	HGNC:3387	HGNC:3223 HGNC:3387	CellphoneDB
EFNA3 EPHA4	Ramilowski_2015_Literature_supported	9330863,12496762,	EFNA3	HGNC:3223	plasma membrane	EPHA4	HGNC:3388	HGNC:3223 HGNC:3388	CellphoneDB
EFNA3 EPHA5	Ramilowski_2015_Literature_supported	9330863,10516308,	EFNA3	HGNC:3223	plasma membrane	EPHA5	HGNC:3389	HGNC:3223 HGNC:3389	CellphoneDB
EFNA3 EPHA6	Ramilowski_2015_Literature_supported	9330863,	EFNA3	HGNC:3223	plasma membrane	EPHA6	HGNC:19296	HGNC:3223 HGNC:19296
EFNA3 EPHA7	Ramilowski_2015_Literature_supported	9330863,10366629,	EFNA3	HGNC:3223	plasma membrane	EPHA7	HGNC:3390	HGNC:3223 HGNC:3390	CellphoneDB
EFNA3 EPHA8	Ramilowski_2015_Literature_supported	9330863,	EFNA3	HGNC:3223	plasma membrane	EPHA8	HGNC:3391	HGNC:3223 HGNC:3391	CellphoneDB
EFNA3 EPHB1	Ramilowski_2015_Literature_supported	9330863,	EFNA3	HGNC:3223	plasma membrane	EPHB1	HGNC:3392	HGNC:3223 HGNC:3392
EFNA4 EPHA1	Efremova et al. 2020 (CellphoneDB)	15114347,	EFNA4	HGNC:3224	plasma membrane	EPHA1	HGNC:3385	HGNC:3224 HGNC:3385	Ramilowski_2015_Putative
EFNA4 EPHA2	Ramilowski_2015_Literature_supported	9330863,10607706, 8755474,	EFNA4	HGNC:3224	plasma membrane	EPHA2	HGNC:3386	HGNC:3224 HGNC:3386	CellphoneDB
EFNA4 EPHA3	Ramilowski_2015_Literature_supported	8755474,	EFNA4	HGNC:3224	plasma membrane	EPHA3	HGNC:3387	HGNC:3224 HGNC:3387	CellphoneDB
EFNA4 EPHA4	Ramilowski_2015_Literature_supported	10366629,	EFNA4	HGNC:3224	plasma membrane	EPHA4	HGNC:3388	HGNC:3224 HGNC:3388	CellphoneDB
EFNA4 EPHA5	Ramilowski_2015_Literature_supported	9330863,10607706, 8755474,	EFNA4	HGNC:3224	plasma membrane	EPHA5	HGNC:3389	HGNC:3224 HGNC:3389	CellphoneDB
EFNA4 EPHA6	Ramilowski_2015_Literature_supported	9330863,10607706,	EFNA4	HGNC:3224	plasma membrane	EPHA6	HGNC:19296	HGNC:3224 HGNC:19296
EFNA4 EPHA7	Ramilowski_2015_Literature_supported	8755474,	EFNA4	HGNC:3224	plasma membrane	EPHA7	HGNC:3390	HGNC:3224 HGNC:3390	CellphoneDB
EFNA4 EPHA8	Ramilowski_2015_Literature_supported	10515610,	EFNA4	HGNC:3224	plasma membrane	EPHA8	HGNC:3391	HGNC:3224 HGNC:3391	CellphoneDB
EFNA5 EPHA1	Efremova et al. 2020 (CellphoneDB)	15114347,	EFNA5	HGNC:3225	plasma membrane	EPHA1	HGNC:3385	HGNC:3225 HGNC:3385	Ramilowski_2015_Putative
EFNA5 EPHA2	Ramilowski_2015_Literature_supported	9330863,9245480,	EFNA5	HGNC:3225	plasma membrane	EPHA2	HGNC:3386	HGNC:3225 HGNC:3386	CellphoneDB
EFNA5 EPHA3	Ramilowski_2015_Literature_supported	9330863,9751130, 9195962, 9245480,	EFNA5	HGNC:3225	plasma membrane	EPHA3	HGNC:3387	HGNC:3225 HGNC:3387	CellphoneDB
EFNA5 EPHA4	Ramilowski_2015_Literature_supported	9330863,8755474,	EFNA5	HGNC:3225	plasma membrane	EPHA4	HGNC:3388	HGNC:3225 HGNC:3388	CellphoneDB
EFNA5 EPHA5	Ramilowski_2015_Literature_supported	9330863,10531456,	EFNA5	HGNC:3225	plasma membrane	EPHA5	HGNC:3389	HGNC:3225 HGNC:3389	CellphoneDB
EFNA5 EPHA6	Ramilowski_2015_Literature_supported	9330863,	EFNA5	HGNC:3225	plasma membrane	EPHA6	HGNC:19296	HGNC:3225 HGNC:19296
EFNA5 EPHA7	Ramilowski_2015_Literature_supported	10366629,	EFNA5	HGNC:3225	plasma membrane	EPHA7	HGNC:3390	HGNC:3225 HGNC:3390	CellphoneDB_flipped
EFNA5 EPHA8	Ramilowski_2015_Literature_supported	9330863,11416136,	EFNA5	HGNC:3225	plasma membrane	EPHA8	HGNC:3391	HGNC:3225 HGNC:3391	CellphoneDB
EFNA5 EPHB1	Ramilowski_2015_Literature_supported	9245480,	EFNA5	HGNC:3225	plasma membrane	EPHB1	HGNC:3392	HGNC:3225 HGNC:3392
EFNA5 EPHB2	Ramilowski_2015_Literature_supported	15107857,15107857,	EFNA5	HGNC:3225	plasma membrane	EPHB2	HGNC:3393	HGNC:3225 HGNC:3393	CellphoneDB_flipped
EFNA5 EPHB6	Ramilowski_2015_Literature_supported	15107857,	EFNA5	HGNC:3225	plasma membrane	EPHB6	HGNC:3396	HGNC:3225 HGNC:3396
EFNB1 EPHA4	Efremova et al. 2020 (CellphoneDB)	15114347,	EFNB1	HGNC:3226	plasma membrane	EPHA4	HGNC:3388	HGNC:3226 HGNC:3388	Ramilowski_2015_Putative
EFNB1 EPHB1	Ramilowski_2015_Literature_supported	9330863, 11713248,10669731, 12223469,	EFNB1	HGNC:3226	plasma membrane	EPHB1	HGNC:3392	HGNC:3226 HGNC:3392	CellphoneDB
EFNB1 EPHB2	Ramilowski_2015_Literature_supported	9330863,8878483,	EFNB1	HGNC:3226	plasma membrane	EPHB2	HGNC:3393	HGNC:3226 HGNC:3393	CellphoneDB
EFNB1 EPHB3	Ramilowski_2015_Literature_supported	9330863,	EFNB1	HGNC:3226	plasma membrane	EPHB3	HGNC:3394	HGNC:3226 HGNC:3394	CellphoneDB
EFNB1 EPHB4	Ramilowski_2015_Literature_supported	9330863,	EFNB1	HGNC:3226	plasma membrane	EPHB4	HGNC:3395	HGNC:3226 HGNC:3395	CellphoneDB
EFNB1 EPHB6	Ramilowski_2015_Literature_supported	11713248,	EFNB1	HGNC:3226	plasma membrane	EPHB6	HGNC:3396	HGNC:3226 HGNC:3396	CellphoneDB
EFNB1 ERBB2	Ramilowski_2015_Literature_supported	22279592,	EFNB1	HGNC:3226	plasma membrane	ERBB2	HGNC:3430	HGNC:3226 HGNC:3430
EFNB2 EPHA3	Ramilowski_2015_Literature_supported	8559144,	EFNB2	HGNC:3227	plasma membrane	EPHA3	HGNC:3387	HGNC:3227 HGNC:3387
EFNB2 EPHA4	Ramilowski_2015_Literature_supported	9330863,12761826,	EFNB2	HGNC:3227	plasma membrane	EPHA4	HGNC:3388	HGNC:3227 HGNC:3388	CellphoneDB
EFNB2 EPHA6	Ramilowski_2015_Literature_supported	10648835,	EFNB2	HGNC:3227	plasma membrane	EPHA6	HGNC:19296	HGNC:3227 HGNC:19296
EFNB2 EPHB1	Ramilowski_2015_Literature_supported	9330863,10066262, 8559144,	EFNB2	HGNC:3227	plasma membrane	EPHB1	HGNC:3392	HGNC:3227 HGNC:3392	CellphoneDB
EFNB2 EPHB2	Ramilowski_2015_Literature_supported	9330863,11780069,	EFNB2	HGNC:3227	plasma membrane	EPHB2	HGNC:3393	HGNC:3227 HGNC:3393	CellphoneDB
EFNB2 EPHB3	Ramilowski_2015_Literature_supported	9330863,	EFNB2	HGNC:3227	plasma membrane	EPHB3	HGNC:3394	HGNC:3227 HGNC:3394	CellphoneDB
EFNB2 EPHB4	Ramilowski_2015_Literature_supported	7534404,12051776, 9718367,	EFNB2	HGNC:3227	plasma membrane	EPHB4	HGNC:3395	HGNC:3227 HGNC:3395	CellphoneDB
EFNB2 EPHB6	Ramilowski_2015_Literature_supported	10648835,	EFNB2	HGNC:3227	plasma membrane	EPHB6	HGNC:3396	HGNC:3227 HGNC:3396	CellphoneDB
EFNB2 GRM1	Ramilowski_2015_Literature_supported	15745950,	EFNB2	HGNC:3227	plasma membrane	GRM1	HGNC:4593	HGNC:3227 HGNC:4593
EFNB2 GRM5	Ramilowski_2015_Literature_supported	15745950,	EFNB2	HGNC:3227	plasma membrane	GRM5	HGNC:4597	HGNC:3227 HGNC:4597
EFNB2 PECAM1	Ramilowski_2015_Literature_supported	16357318,	EFNB2	HGNC:3227	plasma membrane	PECAM1	HGNC:8823	HGNC:3227 HGNC:8823
EFNB2 RHBDL2	Ramilowski_2015_Literature_supported	15047175,	EFNB2	HGNC:3227	plasma membrane	RHBDL2	HGNC:16083	HGNC:3227 HGNC:16083
EFNB3 EPHA4	Ramilowski_2015_Literature_supported	12649481),12383247, 9484836,	EFNB3	HGNC:3228	plasma membrane	EPHA4	HGNC:3388	HGNC:3228 HGNC:3388	CellphoneDB
EFNB3 EPHB1	Efremova et al. 2020 (CellphoneDB)	15114347,	EFNB3	HGNC:3228	plasma membrane	EPHB1	HGNC:3392	HGNC:3228 HGNC:3392	Ramilowski_2015_Putative
EFNB3 EPHB2	Ramilowski_2015_Literature_supported	9330863,	EFNB3	HGNC:3228	plasma membrane	EPHB2	HGNC:3393	HGNC:3228 HGNC:3393	CellphoneDB
EFNB3 EPHB3	Ramilowski_2015_Literature_supported	9330863,9484836,	EFNB3	HGNC:3228	plasma membrane	EPHB3	HGNC:3394	HGNC:3228 HGNC:3394	CellphoneDB
EFNB3 EPHB4	Ramilowski_2015_Literature_supported	8755474,	EFNB3	HGNC:3228	plasma membrane	EPHB4	HGNC:3395	HGNC:3228 HGNC:3395	CellphoneDB
EFNB3 EPHB6	Efremova et al. 2020 (CellphoneDB)	15114347,	EFNB3	HGNC:3228	plasma membrane	EPHB6	HGNC:3396	HGNC:3228 HGNC:3396	Ramilowski_2015_Putative
EFNB3 RHBDL2	Ramilowski_2015_Literature_supported	15047175,	EFNB3	HGNC:3228	plasma membrane	RHBDL2	HGNC:16083	HGNC:3228 HGNC:16083
EGF EGFR	Ramilowski_2015_Literature_supported	6289330,12093292, 12620237, 10788520, 16274239, 15620700, 12297050,	EGF	HGNC:3229	secreted	EGFR	HGNC:3236	HGNC:3229 HGNC:3236	CellphoneDB
EGF ERBB2	Ramilowski_2015_Literature_supported	12093292,	EGF	HGNC:3229	secreted	ERBB2	HGNC:3430	HGNC:3229 HGNC:3430
EGF ERBB3	Ramilowski_2015_Literature_supported	12093292,	EGF	HGNC:3229	secreted	ERBB3	HGNC:3431	HGNC:3229 HGNC:3431
EGF ERBB4	Ramilowski_2015_Literature_supported	9305636,	EGF	HGNC:3229	secreted	ERBB4	HGNC:3432	HGNC:3229 HGNC:3432
ENAM CD63	Hou et al. 2020 (this publication)	17708745,	ENAM	HGNC:3344	secreted	CD63	HGNC:1692	HGNC:3344 HGNC:1692
ENHO GPR19	Efremova et al. 2020 (CellphoneDB)	28476646,	ENHO	HGNC:24838	secreted	GPR19	HGNC:4473	HGNC:24838 HGNC:4473
EPCAM EPCAM	Baccin et al. 2020 (RNA-Magnet)	25163760,	EPCAM	HGNC:11529	plasma membrane	EPCAM	HGNC:11529	HGNC:11529 HGNC:11529
EPGN EGFR	Ramilowski_2015_Literature_supported	28988771,	EPGN	HGNC:17470	secreted	EGFR	HGNC:3236	HGNC:17470 HGNC:3236	CellphoneDB
EPHA4 EFNB1	Baccin et al. 2020 (RNA-Magnet)	9330863,	EPHA4	HGNC:3388	plasma membrane	EFNB1	HGNC:3226	HGNC:3388 HGNC:3226
EPO CRLF3	Hou et al. 2020 (this publication)	28769759,	EPO	HGNC:3415	secreted	CRLF3	HGNC:17177	HGNC:3415 HGNC:17177
EPO EPHB4	Efremova et al. 2020 (CellphoneDB)	26481148, 25586589,	EPO	HGNC:3415	secreted	EPHB4	HGNC:3395	HGNC:3415 HGNC:3395
EPO EPOR	Ramilowski_2015_Literature_supported	9442088,16982323,10318834, 9808045,	EPO	HGNC:3415	secreted	EPOR	HGNC:3416	HGNC:3415 HGNC:3416	CellphoneDB
EREG EGFR	Ramilowski_2015_Literature_supported	8626392,9419975,	EREG	HGNC:3443	secreted	EGFR	HGNC:3236	HGNC:3443 HGNC:3236	CellphoneDB
EREG ERBB4	Ramilowski_2015_Literature_supported	9419975,	EREG	HGNC:3443	secreted	ERBB4	HGNC:3432	HGNC:3443 HGNC:3432	CellphoneDB
F10 F3	Ramilowski_2015_Literature_supported	8702971,	F10	HGNC:3528	secreted	F3	HGNC:3541	HGNC:3528 HGNC:3541
F11 GP1BA	Ramilowski_2015_Literature_supported	11696542,	F11	HGNC:3529	secreted	GP1BA	HGNC:4439	HGNC:3529 HGNC:4439
F11R JAM2	Baccin et al. 2020 (RNA-Magnet)	25119047,	F11R	HGNC:14685	plasma membrane	JAM2	HGNC:14686	HGNC:14685 HGNC:14686
F12 GP1BA	Ramilowski_2015_Literature_supported	10801853,	F12	HGNC:3530	secreted	GP1BA	HGNC:4439	HGNC:3530 HGNC:4439
F13A1 ITGA4	Ramilowski_2015_Literature_supported	10816592,	F13A1	HGNC:3531	secreted	ITGA4	HGNC:6140	HGNC:3531 HGNC:6140
F13A1 ITGA9	Ramilowski_2015_Literature_supported	10816592,	F13A1	HGNC:3531	secreted	ITGA9	HGNC:6145	HGNC:3531 HGNC:6145
F13A1 ITGB1	Ramilowski_2015_Literature_supported	10816592,	F13A1	HGNC:3531	secreted	ITGB1	HGNC:6153	HGNC:3531 HGNC:6153
F2 F2R	Ramilowski_2015_Literature_supported	11356985,10644723, 12563219, 9058715, 10978167,	F2	HGNC:3535	secreted	F2R	HGNC:3537	HGNC:3535 HGNC:3537
F2 F2RL1	Ramilowski_2015_Literature_supported	11356985,10978167,	F2	HGNC:3535	secreted	F2RL1	HGNC:3538	HGNC:3535 HGNC:3538
F2 F2RL2	Ramilowski_2015_Literature_supported	11356985,12732212,	F2	HGNC:3535	secreted	F2RL2	HGNC:3539	HGNC:3535 HGNC:3539
F2 F2RL3	Ramilowski_2015_Literature_supported	12732212,12732212,	F2	HGNC:3535	secreted	F2RL3	HGNC:3540	HGNC:3535 HGNC:3540
F2 GP1BA	Ramilowski_2015_Literature_supported	2933256, 11024046,	F2	HGNC:3535	secreted	GP1BA	HGNC:4439	HGNC:3535 HGNC:4439
F2 GP9	Ramilowski_2015_Literature_supported	2207326,	F2	HGNC:3535	secreted	GP9	HGNC:4444	HGNC:3535 HGNC:4444
F2 ITGA2B	Ramilowski_2015_Literature_supported	11487023,	F2	HGNC:3535	secreted	ITGA2B	HGNC:6138	HGNC:3535 HGNC:6138
F2 THBD	Ramilowski_2015_Literature_supported	7615164, 8663147, 14691232,	F2	HGNC:3535	secreted	THBD	HGNC:11784	HGNC:3535 HGNC:11784
F7 F3	Ramilowski_2015_Literature_supported	12787023,12787023, 9925787,	F7	HGNC:3544	secreted	F3	HGNC:3541	HGNC:3544 HGNC:3541
F8 ASGR2	Ramilowski_2015_Literature_supported	15946216,	F8	HGNC:3546	secreted	ASGR2	HGNC:743	HGNC:3546 HGNC:743
F8 LDLR	Ramilowski_2015_Literature_supported	15840700,	F8	HGNC:3546	secreted	LDLR	HGNC:6547	HGNC:3546 HGNC:6547
F8 LRP1	Ramilowski_2015_Literature_supported	11560943,12522143,	F8	HGNC:3546	secreted	LRP1	HGNC:6692	HGNC:3546 HGNC:6692
F9 LRP1	Ramilowski_2015_Literature_supported	11560943,12522212,	F9	HGNC:3551	secreted	LRP1	HGNC:6692	HGNC:3551 HGNC:6692
FAM3C LIFR	Hou et al. 2020 (this publication)	30692635,	FAM3C	HGNC:18664	secreted	LIFR	HGNC:6597	HGNC:18664 HGNC:6597
FAM3D FPR1	Hou et al. 2020 (this publication)	29853563,	FAM3D	HGNC:18665	secreted	FPR1	HGNC:3826	HGNC:18665 HGNC:3826
FAM3D FPR2	Hou et al. 2020 (this publication)	29853563,	FAM3D	HGNC:18665	secreted	FPR2	HGNC:3827	HGNC:18665 HGNC:3827
FASLG FAS	Ramilowski_2015_Literature_supported	9126929,9228058, 9126929,	FASLG	HGNC:11936	plasma membrane; secreted	FAS	HGNC:11920	HGNC:11936 HGNC:11920	CellphoneDB
FASLG TNFRSF6B	Ramilowski_2015_Literature_supported	14697332,10318773, 11994433, 9872321,	FASLG	HGNC:11936	plasma membrane; secreted	TNFRSF6B	HGNC:11921	HGNC:11936 HGNC:11921	CellphoneDB_flipped
FAT4 DCHS1	Ramilowski_2015_Literature_supported	24056717, 21303848	FAT4	HGNC:23109	secreted	DCHS1	HGNC:13681	HGNC:23109 HGNC:13681
FBLN1 ITGB1	Ramilowski_2015_Literature_supported	2527614,	FBLN1	HGNC:3600	secreted	ITGB1	HGNC:6153	HGNC:3600 HGNC:6153
FBN1 ITGA5	Ramilowski_2015_Literature_supported	20686071,	FBN1	HGNC:3603	secreted	ITGA5	HGNC:6141	HGNC:3603 HGNC:6141
FBN1 ITGAV	Ramilowski_2015_Literature_supported	20686071,	FBN1	HGNC:3603	secreted	ITGAV	HGNC:6150	HGNC:3603 HGNC:6150
FBN1 ITGB1	Ramilowski_2015_Literature_supported	20686071,	FBN1	HGNC:3603	secreted	ITGB1	HGNC:6153	HGNC:3603 HGNC:6153
FBN1 ITGB3	Ramilowski_2015_Literature_supported	20686071,	FBN1	HGNC:3603	secreted	ITGB3	HGNC:6156	HGNC:3603 HGNC:6156
FCER2 CR2	Efremova et al. 2020 (CellphoneDB)	16785534, 16172256,	FCER2	HGNC:3612	plasma membrane	CR2	HGNC:2336	HGNC:3612 HGNC:2336
FCN2 LRP1	Ramilowski_2015_Literature_supported	21054788,	FCN2	HGNC:3624	secreted	LRP1	HGNC:6692	HGNC:3624 HGNC:6692
FGA ITGA2B	Ramilowski_2015_Literature_supported	11460491,	FGA	HGNC:3661	secreted	ITGA2B	HGNC:6138	HGNC:3661 HGNC:6138
FGA ITGA5	Ramilowski_2015_Literature_supported	15031111,	FGA	HGNC:3661	secreted	ITGA5	HGNC:6141	HGNC:3661 HGNC:6141
FGA ITGAM	Ramilowski_2015_Literature_supported	16601240,	FGA	HGNC:3661	secreted	ITGAM	HGNC:6149	HGNC:3661 HGNC:6149
FGA ITGAV	Ramilowski_2015_Literature_supported	15031111,	FGA	HGNC:3661	secreted	ITGAV	HGNC:6150	HGNC:3661 HGNC:6150
FGA ITGAX	Ramilowski_2015_Literature_supported	4062888,	FGA	HGNC:3661	secreted	ITGAX	HGNC:6152	HGNC:3661 HGNC:6152
FGA ITGB1	Ramilowski_2015_Literature_supported	15031111,	FGA	HGNC:3661	secreted	ITGB1	HGNC:6153	HGNC:3661 HGNC:6153
FGA ITGB2	Ramilowski_2015_Literature_supported	4062888,	FGA	HGNC:3661	secreted	ITGB2	HGNC:6155	HGNC:3661 HGNC:6155
FGA ITGB3	Ramilowski_2015_Literature_supported	11460491,	FGA	HGNC:3661	secreted	ITGB3	HGNC:6156	HGNC:3661 HGNC:6156
FGA TLR4	Hou et al. 2020 (this publication)	24661950,	FGA	HGNC:3661	secreted	TLR4	HGNC:11850	HGNC:3661 HGNC:11850
FGB ITGA2B	Ramilowski_2015_Literature_supported	2018974,	FGB	HGNC:3662	secreted	ITGA2B	HGNC:6138	HGNC:3662 HGNC:6138
FGB ITGA5	Ramilowski_2015_Literature_supported	15031111,	FGB	HGNC:3662	secreted	ITGA5	HGNC:6141	HGNC:3662 HGNC:6141
FGB ITGAM	Ramilowski_2015_Literature_supported	16601240,	FGB	HGNC:3662	secreted	ITGAM	HGNC:6149	HGNC:3662 HGNC:6149
FGB ITGAV	Ramilowski_2015_Literature_supported	15031111,	FGB	HGNC:3662	secreted	ITGAV	HGNC:6150	HGNC:3662 HGNC:6150
FGB ITGB1	Ramilowski_2015_Literature_supported	15031111,	FGB	HGNC:3662	secreted	ITGB1	HGNC:6153	HGNC:3662 HGNC:6153
FGB ITGB2	Ramilowski_2015_Literature_supported	16601240,	FGB	HGNC:3662	secreted	ITGB2	HGNC:6155	HGNC:3662 HGNC:6155
FGB TLR4	Hou et al. 2020 (this publication)	24661950,	FGB	HGNC:3662	secreted	TLR4	HGNC:11850	HGNC:3662 HGNC:11850
FGF1 CD44	Hou et al. 2020 (this publication)	29812912,	FGF1	HGNC:3665	secreted	CD44	HGNC:1681	HGNC:3665 HGNC:1681	Ramilowski_2015_Putative
FGF1 CSPG4	Hou et al. 2020 (this publication)	29812912,	FGF1	HGNC:3665	secreted	CSPG4	HGNC:2466	HGNC:3665 HGNC:2466
FGF1 FGFR1	Ramilowski_2015_Literature_supported	8663044, 8756477,11032250, 10336501,	FGF1	HGNC:3665	secreted	FGFR1	HGNC:3688	HGNC:3665 HGNC:3688	CellphoneDB
FGF1 FGFR2	Ramilowski_2015_Literature_supported	10618369, 11069186, 14732692,	FGF1	HGNC:3665	secreted	FGFR2	HGNC:3689	HGNC:3665 HGNC:3689	CellphoneDB
FGF1 FGFR3	Ramilowski_2015_Literature_supported	10574949, 14732692,	FGF1	HGNC:3665	secreted	FGFR3	HGNC:3690	HGNC:3665 HGNC:3690	CellphoneDB
FGF1 FGFR4	Ramilowski_2015_Literature_supported	8663044,10736564, 10336501,	FGF1	HGNC:3665	secreted	FGFR4	HGNC:3691	HGNC:3665 HGNC:3691	CellphoneDB
FGF1 NRP1	Ramilowski_2015_Literature_supported	15695515,	FGF1	HGNC:3665	secreted	NRP1	HGNC:8004	HGNC:3665 HGNC:8004
FGF10 FGFR1	Cabello-Aguilar et al. 2020 (SingleCellSignalR)	16597617,	FGF10	HGNC:3666	secreted	FGFR1	HGNC:3688	HGNC:3666 HGNC:3688
FGF10 FGFR2	Ramilowski_2015_Literature_supported	9582367, 12591959,9582367,	FGF10	HGNC:3666	secreted	FGFR2	HGNC:3689	HGNC:3666 HGNC:3689	CellphoneDB_flipped
FGF10 FGFRL1	Hou et al. 2020 (this publication)	19920134,	FGF10	HGNC:3666	secreted	FGFRL1	HGNC:3693	HGNC:3666 HGNC:3693
FGF13 SCN5A	Ramilowski_2015_Literature_supported	21817159,	FGF13	HGNC:3670	secreted	SCN5A	HGNC:10593	HGNC:3670 HGNC:10593
FGF13 SCN8A	Ramilowski_2015_Literature_supported	15282281,	FGF13	HGNC:3670	secreted	SCN8A	HGNC:10596	HGNC:3670 HGNC:10596
FGF16 FGFR2	Ramilowski_2015_Literature_supported	16597617,	FGF16	HGNC:3672	secreted	FGFR2	HGNC:3689	HGNC:3672 HGNC:3689
FGF16 FGFR3	Ramilowski_2015_Literature_supported	16597617,	FGF16	HGNC:3672	secreted	FGFR3	HGNC:3690	HGNC:3672 HGNC:3690
FGF16 FGFR4	Ramilowski_2015_Literature_supported	16597617,	FGF16	HGNC:3672	secreted	FGFR4	HGNC:3691	HGNC:3672 HGNC:3691
FGF17 FGFR1	Ramilowski_2015_Literature_supported	10751172,	FGF17	HGNC:3673	secreted	FGFR1	HGNC:3688	HGNC:3673 HGNC:3688
FGF17 FGFR2	Ramilowski_2015_Literature_supported	10751172,	FGF17	HGNC:3673	secreted	FGFR2	HGNC:3689	HGNC:3673 HGNC:3689
FGF17 FGFR3	Ramilowski_2015_Literature_supported	10751172,	FGF17	HGNC:3673	secreted	FGFR3	HGNC:3690	HGNC:3673 HGNC:3690
FGF17 FGFR4	Ramilowski_2015_Literature_supported	10751172,	FGF17	HGNC:3673	secreted	FGFR4	HGNC:3691	HGNC:3673 HGNC:3691
FGF18 FGFR1	Ramilowski_2015_Literature_supported	10751172,	FGF18	HGNC:3674	secreted	FGFR1	HGNC:3688	HGNC:3674 HGNC:3688
FGF18 FGFR2	Ramilowski_2015_Literature_supported	10751172,	FGF18	HGNC:3674	secreted	FGFR2	HGNC:3689	HGNC:3674 HGNC:3689
FGF18 FGFR3	Ramilowski_2015_Literature_supported	15781473,10751172,	FGF18	HGNC:3674	secreted	FGFR3	HGNC:3690	HGNC:3674 HGNC:3690
FGF18 FGFR4	Ramilowski_2015_Literature_supported	10751172,	FGF18	HGNC:3674	secreted	FGFR4	HGNC:3691	HGNC:3674 HGNC:3691
FGF19 FGFR1	Ramilowski_2015_Literature_supported	16597617,	FGF19	HGNC:3675	secreted	FGFR1	HGNC:3688	HGNC:3675 HGNC:3688	CellphoneDB_flipped
FGF19 FGFR2	Ramilowski_2015_Literature_supported	16597617,	FGF19	HGNC:3675	secreted	FGFR2	HGNC:3689	HGNC:3675 HGNC:3689
FGF19 FGFR3	Ramilowski_2015_Literature_supported	16597617,	FGF19	HGNC:3675	secreted	FGFR3	HGNC:3690	HGNC:3675 HGNC:3690
FGF19 FGFR4	Ramilowski_2015_Literature_supported	14730967,10525310,	FGF19	HGNC:3675	secreted	FGFR4	HGNC:3691	HGNC:3675 HGNC:3691	CellphoneDB_flipped
FGF19 KLB	Ramilowski_2015_Literature_supported	22442730,	FGF19	HGNC:3675	secreted	KLB	HGNC:15527	HGNC:3675 HGNC:15527
FGF2 CD44	Ramilowski_2015_Literature_supported	7532176,	FGF2	HGNC:3676	secreted	CD44	HGNC:1681	HGNC:3676 HGNC:1681
FGF2 FGFR1	Ramilowski_2015_Literature_supported	10950949, 11030354,	FGF2	HGNC:3676	secreted	FGFR1	HGNC:3688	HGNC:3676 HGNC:3688	CellphoneDB
FGF2 FGFR2	Ramilowski_2015_Literature_supported	8663044,	FGF2	HGNC:3676	secreted	FGFR2	HGNC:3689	HGNC:3676 HGNC:3689	CellphoneDB
FGF2 FGFR3	Ramilowski_2015_Literature_supported	8663044,10574949,	FGF2	HGNC:3676	secreted	FGFR3	HGNC:3690	HGNC:3676 HGNC:3690	CellphoneDB_flipped
FGF2 FGFR4	Ramilowski_2015_Literature_supported	8663044,8530375,	FGF2	HGNC:3676	secreted	FGFR4	HGNC:3691	HGNC:3676 HGNC:3691	CellphoneDB
FGF2 FGFRL1	Ramilowski_2015_Literature_supported	11418238,	FGF2	HGNC:3676	secreted	FGFRL1	HGNC:3693	HGNC:3676 HGNC:3693
FGF2 GPC4	Ramilowski_2015_Literature_supported	11066092,	FGF2	HGNC:3676	secreted	GPC4	HGNC:4452	HGNC:3676 HGNC:4452
FGF2 NRP1	Ramilowski_2015_Literature_supported	15695515,	FGF2	HGNC:3676	secreted	NRP1	HGNC:8004	HGNC:3676 HGNC:8004
FGF2 SDC1	Ramilowski_2015_Literature_supported	16982797,	FGF2	HGNC:3676	secreted	SDC1	HGNC:10658	HGNC:3676 HGNC:10658
FGF2 SDC2	Ramilowski_2015_Literature_supported	11015614,16982797,	FGF2	HGNC:3676	secreted	SDC2	HGNC:10659	HGNC:3676 HGNC:10659
FGF2 SDC3	Ramilowski_2015_Literature_supported	8344959,	FGF2	HGNC:3676	secreted	SDC3	HGNC:10660	HGNC:3676 HGNC:10660
FGF2 SDC4	Ramilowski_2015_Literature_supported	9012653,	FGF2	HGNC:3676	secreted	SDC4	HGNC:10661	HGNC:3676 HGNC:10661
FGF20 FGFR1	Cabello-Aguilar et al. 2020 (SingleCellSignalR)	16597617,	FGF20	HGNC:3677	secreted	FGFR1	HGNC:3688	HGNC:3677 HGNC:3688
FGF20 FGFR2	Cabello-Aguilar et al. 2020 (SingleCellSignalR)	16597617,	FGF20	HGNC:3677	secreted	FGFR2	HGNC:3689	HGNC:3677 HGNC:3689
FGF20 FGFR3	Cabello-Aguilar et al. 2020 (SingleCellSignalR)	16597617,	FGF20	HGNC:3677	secreted	FGFR3	HGNC:3690	HGNC:3677 HGNC:3690
FGF20 FGFR4	Ramilowski_2015_Literature_supported	15621532,	FGF20	HGNC:3677	secreted	FGFR4	HGNC:3691	HGNC:3677 HGNC:3691
FGF21 FGFR4	Ramilowski_2015_Literature_supported	22442730,	FGF21	HGNC:3678	secreted	FGFR4	HGNC:3691	HGNC:3678 HGNC:3691
FGF22 FGFR1	Cabello-Aguilar et al. 2020 (SingleCellSignalR)	16597617,	FGF22	HGNC:3679	secreted	FGFR1	HGNC:3688	HGNC:3679 HGNC:3688
FGF22 FGFR2	Ramilowski_2015_Literature_supported	12591959,	FGF22	HGNC:3679	secreted	FGFR2	HGNC:3689	HGNC:3679 HGNC:3689
FGF22 FGFRL1	Hou et al. 2020 (this publication)	19920134,	FGF22	HGNC:3679	secreted	FGFRL1	HGNC:3693	HGNC:3679 HGNC:3693
FGF23 FGFR1	Ramilowski_2015_Literature_supported	16081635,	FGF23	HGNC:3680	secreted	FGFR1	HGNC:3688	HGNC:3680 HGNC:3688	CellphoneDB
FGF23 FGFR2	Ramilowski_2015_Literature_supported	16081635,12032146,	FGF23	HGNC:3680	secreted	FGFR2	HGNC:3689	HGNC:3680 HGNC:3689	CellphoneDB
FGF23 FGFR3	Ramilowski_2015_Literature_supported	12032146,	FGF23	HGNC:3680	secreted	FGFR3	HGNC:3690	HGNC:3680 HGNC:3690
FGF23 FGFR4	Ramilowski_2015_Literature_supported	16081635,	FGF23	HGNC:3680	secreted	FGFR4	HGNC:3691	HGNC:3680 HGNC:3691
FGF23 KL	Hou et al. 2020 (this publication)	30605400,	FGF23	HGNC:3680	secreted	KL	HGNC:6344	HGNC:3680 HGNC:6344
FGF3 FGFR1	Ramilowski_2015_Literature_supported	7592624,8663044,	FGF3	HGNC:3681	secreted	FGFR1	HGNC:3688	HGNC:3681 HGNC:3688
FGF3 FGFR2	Ramilowski_2015_Literature_supported	7592624,8663044,	FGF3	HGNC:3681	secreted	FGFR2	HGNC:3689	HGNC:3681 HGNC:3689	CellphoneDB_flipped
FGF3 FGFR3	Ramilowski_2015_Literature_supported	8663044,	FGF3	HGNC:3681	secreted	FGFR3	HGNC:3690	HGNC:3681 HGNC:3690
FGF3 FGFR4	Ramilowski_2015_Literature_supported	8663044,	FGF3	HGNC:3681	secreted	FGFR4	HGNC:3691	HGNC:3681 HGNC:3691
FGF3 FGFRL1	Hou et al. 2020 (this publication)	19920134,	FGF3	HGNC:3681	secreted	FGFRL1	HGNC:3693	HGNC:3681 HGNC:3693
FGF4 FGFR1	Ramilowski_2015_Literature_supported	11486033,11486033,	FGF4	HGNC:3682	secreted	FGFR1	HGNC:3688	HGNC:3682 HGNC:3688
FGF4 FGFR2	Ramilowski_2015_Literature_supported	11486033,8663044,	FGF4	HGNC:3682	secreted	FGFR2	HGNC:3689	HGNC:3682 HGNC:3689
FGF4 FGFR3	Ramilowski_2015_Literature_supported	11486033,8663044,	FGF4	HGNC:3682	secreted	FGFR3	HGNC:3690	HGNC:3682 HGNC:3690	CellphoneDB_flipped
FGF4 FGFR4	Ramilowski_2015_Literature_supported	11486033,8663044,	FGF4	HGNC:3682	secreted	FGFR4	HGNC:3691	HGNC:3682 HGNC:3691
FGF4 FGFRL1	Hou et al. 2020 (this publication)	19920134,	FGF4	HGNC:3682	secreted	FGFRL1	HGNC:3693	HGNC:3682 HGNC:3693
FGF4 NRP1	Ramilowski_2015_Literature_supported	15695515,	FGF4	HGNC:3682	secreted	NRP1	HGNC:8004	HGNC:3682 HGNC:8004
FGF5 FGFR1	Ramilowski_2015_Literature_supported	8386828,8386828,	FGF5	HGNC:3683	secreted	FGFR1	HGNC:3688	HGNC:3683 HGNC:3688	CellphoneDB_flipped
FGF5 FGFR2	Ramilowski_2015_Literature_supported	8386828,11876253,	FGF5	HGNC:3683	secreted	FGFR2	HGNC:3689	HGNC:3683 HGNC:3689	CellphoneDB_flipped
FGF5 FGFR3	Ramilowski_2015_Literature_supported	8663044,	FGF5	HGNC:3683	secreted	FGFR3	HGNC:3690	HGNC:3683 HGNC:3690	CellphoneDB_flipped
FGF5 FGFR4	Ramilowski_2015_Literature_supported	1385111,8663044,	FGF5	HGNC:3683	secreted	FGFR4	HGNC:3691	HGNC:3683 HGNC:3691	CellphoneDB
FGF6 FGFR1	Ramilowski_2015_Literature_supported	8663044,	FGF6	HGNC:3684	secreted	FGFR1	HGNC:3688	HGNC:3684 HGNC:3688
FGF6 FGFR2	Ramilowski_2015_Literature_supported	8663044,	FGF6	HGNC:3684	secreted	FGFR2	HGNC:3689	HGNC:3684 HGNC:3689	CellphoneDB
FGF6 FGFR3	Ramilowski_2015_Literature_supported	8663044,	FGF6	HGNC:3684	secreted	FGFR3	HGNC:3690	HGNC:3684 HGNC:3690
FGF6 FGFR4	Ramilowski_2015_Literature_supported	1385111,1385111,	FGF6	HGNC:3684	secreted	FGFR4	HGNC:3691	HGNC:3684 HGNC:3691
FGF7 FGFR1	Ramilowski_2015_Literature_supported	8663044,	FGF7	HGNC:3685	secreted	FGFR1	HGNC:3688	HGNC:3685 HGNC:3688
FGF7 FGFR2	Ramilowski_2015_Literature_supported	12591959,7687739,	FGF7	HGNC:3685	secreted	FGFR2	HGNC:3689	HGNC:3685 HGNC:3689	CellphoneDB
FGF7 FGFR3	Ramilowski_2015_Literature_supported	8663044,	FGF7	HGNC:3685	secreted	FGFR3	HGNC:3690	HGNC:3685 HGNC:3690	CellphoneDB_flipped
FGF7 NRP1	Ramilowski_2015_Literature_supported	15695515,	FGF7	HGNC:3685	secreted	NRP1	HGNC:8004	HGNC:3685 HGNC:8004
FGF8 FGFR1	Ramilowski_2015_Literature_supported	8290257,10574949,	FGF8	HGNC:3686	secreted	FGFR1	HGNC:3688	HGNC:3686 HGNC:3688	CellphoneDB
FGF8 FGFR2	Ramilowski_2015_Literature_supported	8663044,8663044, 10751172,	FGF8	HGNC:3686	secreted	FGFR2	HGNC:3689	HGNC:3686 HGNC:3689	CellphoneDB
FGF8 FGFR3	Ramilowski_2015_Literature_supported	8663044, 11486033,10574949,	FGF8	HGNC:3686	secreted	FGFR3	HGNC:3690	HGNC:3686 HGNC:3690	CellphoneDB
FGF8 FGFR4	Ramilowski_2015_Literature_supported	11486033,10736564,	FGF8	HGNC:3686	secreted	FGFR4	HGNC:3691	HGNC:3686 HGNC:3691
FGF8 FGFRL1	Hou et al. 2020 (this publication)	19920134,	FGF8	HGNC:3686	secreted	FGFRL1	HGNC:3693	HGNC:3686 HGNC:3693
FGF9 FGFR1	Ramilowski_2015_Literature_supported	10574949,	FGF9	HGNC:3687	secreted	FGFR1	HGNC:3688	HGNC:3687 HGNC:3688
FGF9 FGFR2	Ramilowski_2015_Literature_supported	8663044,8576175,	FGF9	HGNC:3687	secreted	FGFR2	HGNC:3689	HGNC:3687 HGNC:3689	CellphoneDB
FGF9 FGFR3	Ramilowski_2015_Literature_supported	15231666,10574949, 8576175,	FGF9	HGNC:3687	secreted	FGFR3	HGNC:3690	HGNC:3687 HGNC:3690	CellphoneDB
FGF9 FGFR4	Ramilowski_2015_Literature_supported	8663044,	FGF9	HGNC:3687	secreted	FGFR4	HGNC:3691	HGNC:3687 HGNC:3691
FGG ITGA2B	Ramilowski_2015_Literature_supported	2018974,	FGG	HGNC:3694	secreted	ITGA2B	HGNC:6138	HGNC:3694 HGNC:6138
FGG ITGA5	Ramilowski_2015_Literature_supported	15031111,	FGG	HGNC:3694	secreted	ITGA5	HGNC:6141	HGNC:3694 HGNC:6141
FGG ITGAV	Ramilowski_2015_Literature_supported	15031111,	FGG	HGNC:3694	secreted	ITGAV	HGNC:6150	HGNC:3694 HGNC:6150
FGG ITGB1	Ramilowski_2015_Literature_supported	15031111,	FGG	HGNC:3694	secreted	ITGB1	HGNC:6153	HGNC:3694 HGNC:6153
FGG ITGB2	Ramilowski_2015_Literature_supported	16601240,	FGG	HGNC:3694	secreted	ITGB2	HGNC:6155	HGNC:3694 HGNC:6155
FGG TLR4	Hou et al. 2020 (this publication)	24661950,	FGG	HGNC:3694	secreted	TLR4	HGNC:11850	HGNC:3694 HGNC:11850
FGL1 EGFR	Ramilowski_2015_Literature_supported	24768768,	FGL1	HGNC:3695	secreted	EGFR	HGNC:3236	HGNC:3695 HGNC:3236
FGL1 LAG3	Hou et al. 2020 (this publication)	30580966,	FGL1	HGNC:3695	secreted	LAG3	HGNC:6476	HGNC:3695 HGNC:6476
FLT3LG FLT3	Ramilowski_2015_Literature_supported	15147956,9651358, 7505204,	FLT3LG	HGNC:3766	secreted	FLT3	HGNC:3765	HGNC:3766 HGNC:3765	CellphoneDB
FN1 CD44	Ramilowski_2015_Literature_supported	1730778,	FN1	HGNC:3778	secreted	CD44	HGNC:1681	HGNC:3778 HGNC:1681
FN1 COL13A1	Ramilowski_2015_Literature_supported	11956183,	FN1	HGNC:3778	secreted	COL13A1	HGNC:2190	HGNC:3778 HGNC:2190
FN1 ITGA2	Ramilowski_2015_Literature_supported	7688313,	FN1	HGNC:3778	secreted	ITGA2	HGNC:6137	HGNC:3778 HGNC:6137
FN1 ITGA2B	Ramilowski_2015_Literature_supported	8663002,	FN1	HGNC:3778	secreted	ITGA2B	HGNC:6138	HGNC:3778 HGNC:6138
FN1 ITGA4	Ramilowski_2015_Literature_supported	9842903,11010812, 9117345,	FN1	HGNC:3778	secreted	ITGA4	HGNC:6140	HGNC:3778 HGNC:6140
FN1 ITGA5	Ramilowski_2015_Literature_supported	1532572, 11423542, 10772816,11801679, 9211865, 1694173,	FN1	HGNC:3778	secreted	ITGA5	HGNC:6141	HGNC:3778 HGNC:6141
FN1 ITGA8	Ramilowski_2015_Literature_supported	7626807,7559467,	FN1	HGNC:3778	secreted	ITGA8	HGNC:6144	HGNC:3778 HGNC:6144
FN1 ITGA9	Ramilowski_2015_Literature_supported	11839764,	FN1	HGNC:3778	secreted	ITGA9	HGNC:6145	HGNC:3778 HGNC:6145
FN1 ITGAV	Ramilowski_2015_Literature_supported	23154389,	FN1	HGNC:3778	secreted	ITGAV	HGNC:6150	HGNC:3778 HGNC:6150
FN1 ITGB1	Ramilowski_2015_Literature_supported	7626807, 7688313, 9842903, 10772816,11010812, 8120056,	FN1	HGNC:3778	secreted	ITGB1	HGNC:6153	HGNC:3778 HGNC:6153
FN1 ITGB3	Ramilowski_2015_Literature_supported	11423542, 8663002,1694173,	FN1	HGNC:3778	secreted	ITGB3	HGNC:6156	HGNC:3778 HGNC:6156
FN1 ITGB6	Ramilowski_2015_Literature_supported	1532572,1532572,	FN1	HGNC:3778	secreted	ITGB6	HGNC:6161	HGNC:3778 HGNC:6161
FN1 ITGB7	Ramilowski_2015_Literature_supported	1372909,	FN1	HGNC:3778	secreted	ITGB7	HGNC:6162	HGNC:3778 HGNC:6162
FN1 ITGB8	Ramilowski_2015_Literature_supported	7542940,	FN1	HGNC:3778	secreted	ITGB8	HGNC:6163	HGNC:3778 HGNC:6163
FN1 MAG	Ramilowski_2015_Literature_supported	11423128,	FN1	HGNC:3778	secreted	MAG	HGNC:6783	HGNC:3778 HGNC:6783
FN1 NT5E	Ramilowski_2015_Literature_supported	9361795, 10470109,	FN1	HGNC:3778	secreted	NT5E	HGNC:8021	HGNC:3778 HGNC:8021
FN1 PLAUR	Ramilowski_2015_Literature_supported	2413022,	FN1	HGNC:3778	secreted	PLAUR	HGNC:9053	HGNC:3778 HGNC:9053
FN1 SDC2	Ramilowski_2015_Literature_supported	10772816,10772816,	FN1	HGNC:3778	secreted	SDC2	HGNC:10659	HGNC:3778 HGNC:10659
FN1 TNFRSF11B	Ramilowski_2015_Literature_supported	15799029,	FN1	HGNC:3778	secreted	TNFRSF11B	HGNC:11909	HGNC:3778 HGNC:11909
FN1 TSHR	Ramilowski_2015_Literature_supported	11981027,	FN1	HGNC:3778	secreted	TSHR	HGNC:12373	HGNC:3778 HGNC:12373
FNDC5 ITGAV	Hou et al. 2020 (this publication)	30550785,	FNDC5	HGNC:20240	secreted	ITGAV	HGNC:6150	HGNC:20240 HGNC:6150
FNDC5 ITGB5	Hou et al. 2020 (this publication)	30550785,	FNDC5	HGNC:20240	secreted	ITGB5	HGNC:6160	HGNC:20240 HGNC:6160
FSHB FSHR	Ramilowski_2015_Literature_supported	2126341,10395410,	FSHB	HGNC:3964	secreted	FSHR	HGNC:3969	HGNC:3964 HGNC:3969	CellphoneDB
FSTL1 DIP2A	Hou et al. 2020 (this publication)	20054002,	FSTL1	HGNC:3972	secreted	DIP2A	HGNC:17217	HGNC:3972 HGNC:17217
FZD8 CKAP4	Hou et al. 2020 (this publication)	28893174,	FZD8	HGNC:4046	plasma membrane; secreted	CKAP4	HGNC:16991	HGNC:4046 HGNC:16991
GAL GALR1	Ramilowski_2015_Literature_supported	10689365,11481429, 9168941, 9685625, 9808667, 9880084, 7524088, 11600206,8617199, 9808667, 7524088,	GAL	HGNC:4114	secreted	GALR1	HGNC:4132	HGNC:4114 HGNC:4132	CellphoneDB
GAL GALR2	Ramilowski_2015_Literature_supported	9832121,9880084, 9685625, 11600206, 9480833,9685625,	GAL	HGNC:4114	secreted	GALR2	HGNC:4133	HGNC:4114 HGNC:4133	CellphoneDB
GAL GALR3	Ramilowski_2015_Literature_supported	9832121,9832121, 9722565, 9880084,	GAL	HGNC:4114	secreted	GALR3	HGNC:4134	HGNC:4114 HGNC:4134	CellphoneDB
GAL GPR151	Ramilowski_2015_Literature_supported	15111018,	GAL	HGNC:4114	secreted	GPR151	HGNC:23624	HGNC:4114 HGNC:23624
GALP GALR1	Ramilowski_2015_Literature_supported	10689365,15944009,	GALP	HGNC:24840	secreted	GALR1	HGNC:4132	HGNC:24840 HGNC:4132	CellphoneDB
GALP GALR2	Ramilowski_2015_Literature_supported	9832121,15944009, 20880399,	GALP	HGNC:24840	secreted	GALR2	HGNC:4133	HGNC:24840 HGNC:4133	CellphoneDB
GALP GALR3	Ramilowski_2015_Literature_supported	9832121,15944009,	GALP	HGNC:24840	secreted	GALR3	HGNC:4134	HGNC:24840 HGNC:4134	CellphoneDB
GAS6 AXL	Ramilowski_2015_Literature_supported	7854420,8939948,8621659, 16362042,	GAS6	HGNC:4168	secreted	AXL	HGNC:905	HGNC:4168 HGNC:905	CellphoneDB
GAS6 MERTK	Ramilowski_2015_Literature_supported	9160883,8939948,8939948,	GAS6	HGNC:4168	secreted	MERTK	HGNC:7027	HGNC:4168 HGNC:7027	CellphoneDB
GAS6 TYRO3	Ramilowski_2015_Literature_supported	7867073,8939948,8621659, 8939948,	GAS6	HGNC:4168	secreted	TYRO3	HGNC:12446	HGNC:4168 HGNC:12446	CellphoneDB
GAST CCKBR	Ramilowski_2015_Literature_supported	7681836,	GAST	HGNC:4164	secreted	CCKBR	HGNC:1571	HGNC:4164 HGNC:1571	CellphoneDB
GCG GCGR	Ramilowski_2015_Literature_supported	12529935,4305077,8382034,	GCG	HGNC:4191	secreted	GCGR	HGNC:4192	HGNC:4191 HGNC:4192
GCG GLP1R	Ramilowski_2015_Literature_supported	8404634, 7937318,15528268, 8404634,11116211,	GCG	HGNC:4191	secreted	GLP1R	HGNC:4324	HGNC:4191 HGNC:4324
GCG GLP2R	Ramilowski_2015_Literature_supported	9990065,11738243,11738243,	GCG	HGNC:4191	secreted	GLP2R	HGNC:4325	HGNC:4191 HGNC:4325	CellphoneDB
GDF1 ACVR1	Hou et al. 2020 (this publication)	28955827,	GDF1	HGNC:4214	secreted	ACVR1	HGNC:171	HGNC:4214 HGNC:171
GDF1 BMPR1A	Hou et al. 2020 (this publication)	28955827,	GDF1	HGNC:4214	secreted	BMPR1A	HGNC:1076	HGNC:4214 HGNC:1076
GDF1 BMPR2	Hou et al. 2020 (this publication)	28955827,	GDF1	HGNC:4214	secreted	BMPR2	HGNC:1078	HGNC:4214 HGNC:1078
GDF11 ACVR1B	Ramilowski_2015_Literature_supported	12414726,	GDF11	HGNC:4216	secreted	ACVR1B	HGNC:172	HGNC:4216 HGNC:172
GDF11 ACVR2A	Ramilowski_2015_Literature_supported	12414726,	GDF11	HGNC:4216	secreted	ACVR2A	HGNC:173	HGNC:4216 HGNC:173
GDF11 ACVR2B	Ramilowski_2015_Literature_supported	12414726,16845371,	GDF11	HGNC:4216	secreted	ACVR2B	HGNC:174	HGNC:4216 HGNC:174
GDF15 GFRAL	Efremova et al. 2020 (CellphoneDB)	28953886, 28846097, 28846098, 28846099,	GDF15	HGNC:30142	secreted	GFRAL	HGNC:32789	HGNC:30142 HGNC:32789
GDF2 ACVR1	Ramilowski_2015_Literature_supported	19996292,	GDF2	HGNC:4217	secreted	ACVR1	HGNC:171	HGNC:4217 HGNC:171
GDF2 ACVR2A	Ramilowski_2015_Literature_supported	19996292,	GDF2	HGNC:4217	secreted	ACVR2A	HGNC:173	HGNC:4217 HGNC:173
GDF2 ACVR2B	Ramilowski_2015_Literature_supported	15851468,	GDF2	HGNC:4217	secreted	ACVR2B	HGNC:174	HGNC:4217 HGNC:174
GDF2 ACVRL1	Ramilowski_2015_Literature_supported	17068149,	GDF2	HGNC:4217	secreted	ACVRL1	HGNC:175	HGNC:4217 HGNC:175
GDF2 BMPR2	Ramilowski_2015_Literature_supported	15851468,	GDF2	HGNC:4217	secreted	BMPR2	HGNC:1078	HGNC:4217 HGNC:1078
GDF2 ENG	Ramilowski_2015_Literature_supported	7068149,	GDF2	HGNC:4217	secreted	ENG	HGNC:3349	HGNC:4217 HGNC:3349
GDF3 TDGF1	Hou et al. 2020 (this publication)	28126904,	GDF3	HGNC:4218	secreted	TDGF1	HGNC:11701	HGNC:4218 HGNC:11701
GDF5 ACVR1	Ramilowski_2015_Literature_supported	8702914,	GDF5	HGNC:4220	secreted	ACVR1	HGNC:171	HGNC:4220 HGNC:171
GDF5 ACVR2A	Ramilowski_2015_Literature_supported	8702914,	GDF5	HGNC:4220	secreted	ACVR2A	HGNC:173	HGNC:4220 HGNC:173
GDF5 ACVR2B	Ramilowski_2015_Literature_supported	8702914,	GDF5	HGNC:4220	secreted	ACVR2B	HGNC:174	HGNC:4220 HGNC:174
GDF5 BMPR1A	Ramilowski_2015_Literature_supported	9525338,	GDF5	HGNC:4220	secreted	BMPR1A	HGNC:1076	HGNC:4220 HGNC:1076
GDF5 BMPR1B	Ramilowski_2015_Literature_supported	8702914, 15569154,11282024,	GDF5	HGNC:4220	secreted	BMPR1B	HGNC:1077	HGNC:4220 HGNC:1077
GDF5 BMPR2	Ramilowski_2015_Literature_supported	8702914,9525338,	GDF5	HGNC:4220	secreted	BMPR2	HGNC:1078	HGNC:4220 HGNC:1078
GDF5 ROR2	Ramilowski_2015_Literature_supported	15569154,	GDF5	HGNC:4220	secreted	ROR2	HGNC:10257	HGNC:4220 HGNC:10257
GDF6 BMPR1A	Ramilowski_2015_Literature_supported	16049014,9525338,	GDF6	HGNC:4221	secreted	BMPR1A	HGNC:1076	HGNC:4221 HGNC:1076
GDF6 BMPR1B	Ramilowski_2015_Literature_supported	9525338,	GDF6	HGNC:4221	secreted	BMPR1B	HGNC:1077	HGNC:4221 HGNC:1077
GDF6 BMPR2	Ramilowski_2015_Literature_supported	16049014,9525338,	GDF6	HGNC:4221	secreted	BMPR2	HGNC:1078	HGNC:4221 HGNC:1078
GDF7 ACVR2A	Ramilowski_2015_Literature_supported	16049014,	GDF7	HGNC:4222	secreted	ACVR2A	HGNC:173	HGNC:4222 HGNC:173
GDF7 BMPR1A	Ramilowski_2015_Literature_supported	16049014,	GDF7	HGNC:4222	secreted	BMPR1A	HGNC:1076	HGNC:4222 HGNC:1076
GDF7 BMPR2	Ramilowski_2015_Literature_supported	16049014,	GDF7	HGNC:4222	secreted	BMPR2	HGNC:1078	HGNC:4222 HGNC:1078
GDF9 ACVR2A	Ramilowski_2015_Literature_supported	12135884,	GDF9	HGNC:4224	secreted	ACVR2A	HGNC:173	HGNC:4224 HGNC:173
GDF9 BMPR1A	Ramilowski_2015_Literature_supported	12135884,	GDF9	HGNC:4224	secreted	BMPR1A	HGNC:1076	HGNC:4224 HGNC:1076
GDF9 BMPR1B	Ramilowski_2015_Literature_supported	12135884,	GDF9	HGNC:4224	secreted	BMPR1B	HGNC:1077	HGNC:4224 HGNC:1077
GDF9 BMPR2	Ramilowski_2015_Literature_supported	12135884,12135884,	GDF9	HGNC:4224	secreted	BMPR2	HGNC:1078	HGNC:4224 HGNC:1078
GDF9 TGFBR1	Ramilowski_2015_Literature_supported	14684852,	GDF9	HGNC:4224	secreted	TGFBR1	HGNC:11772	HGNC:4224 HGNC:11772
GDNF GFRA1	Ramilowski_2015_Literature_supported	14514671,8674117, 9482105,	GDNF	HGNC:4232	secreted	GFRA1	HGNC:4243	HGNC:4232 HGNC:4243
GDNF GFRA2	Ramilowski_2015_Literature_supported	9182803,9407096,	GDNF	HGNC:4232	secreted	GFRA2	HGNC:4244	HGNC:4232 HGNC:4244
GDNF RET	Ramilowski_2015_Literature_supported	9482105, 9182803, 14514671,8674117,	GDNF	HGNC:4232	secreted	RET	HGNC:9967	HGNC:4232 HGNC:9967
GH1 GHR	Ramilowski_2015_Literature_supported	7862673,	GH1	HGNC:4261	secreted	GHR	HGNC:4263	HGNC:4261 HGNC:4263	CellphoneDB
GH1 PRLR	Ramilowski_2015_Literature_supported	9556914,	GH1	HGNC:4261	secreted	PRLR	HGNC:9446	HGNC:4261 HGNC:9446	CellphoneDB
GH2 GHR	Ramilowski_2015_Literature_supported	1955498,	GH2	HGNC:4262	secreted	GHR	HGNC:4263	HGNC:4262 HGNC:4263	CellphoneDB
GHRH GHRHR	Ramilowski_2015_Literature_supported	7680413,1333056,	GHRH	HGNC:4265	secreted	GHRHR	HGNC:4266	HGNC:4265 HGNC:4266
GHRH VIPR1	Ramilowski_2015_Literature_supported	8791009,	GHRH	HGNC:4265	secreted	VIPR1	HGNC:12694	HGNC:4265 HGNC:12694	CellphoneDB
GHRL GHSR	Ramilowski_2015_Literature_supported	10604470,15905359, 10628755, 12907757, 21402696, 11314756,10604470, 11227737,	GHRL	HGNC:18129	secreted	GHSR	HGNC:4267	HGNC:18129 HGNC:4267	CellphoneDB
GHRL GPR39	Ramilowski_2015_Literature_supported	16284174,	GHRL	HGNC:18129	secreted	GPR39	HGNC:4496	HGNC:18129 HGNC:4496
GHRL MLNR	Ramilowski_2015_Literature_supported	12606621,	GHRL	HGNC:18129	secreted	MLNR	HGNC:4495	HGNC:18129 HGNC:4495	CellphoneDB
GIP DPP4	Ramilowski_2015_Literature_supported	15655705,	GIP	HGNC:4270	secreted	DPP4	HGNC:3009	HGNC:4270 HGNC:3009	CellphoneDB
GIP GIPR	Ramilowski_2015_Literature_supported	15655707,7589426,15655707, 8795084, 12627975, 7589426,	GIP	HGNC:4270	secreted	GIPR	HGNC:4271	HGNC:4270 HGNC:4271
GLG1 SELE	Efremova et al. 2020 (CellphoneDB)	11404363,	GLG1	HGNC:4316	plasma membrane; secreted	SELE	HGNC:10718	HGNC:4316 HGNC:10718
GNAI2 ADCY1	Ramilowski_2015_Literature_supported	2121366,	GNAI2	HGNC:4385	plasma membrane	ADCY1	HGNC:232	HGNC:4385 HGNC:232
GNAI2 ADORA1	Ramilowski_2015_Literature_supported	11369591,	GNAI2	HGNC:4385	plasma membrane	ADORA1	HGNC:262	HGNC:4385 HGNC:262
GNAI2 ADRA2A	Ramilowski_2015_Literature_supported	7887906,	GNAI2	HGNC:4385	plasma membrane	ADRA2A	HGNC:281	HGNC:4385 HGNC:281
GNAI2 ADRA2B	Ramilowski_2015_Literature_supported	2169434,	GNAI2	HGNC:4385	plasma membrane	ADRA2B	HGNC:282	HGNC:4385 HGNC:282
GNAI2 AGTR2	Ramilowski_2015_Literature_supported	8663053, 11055978,	GNAI2	HGNC:4385	plasma membrane	AGTR2	HGNC:338	HGNC:4385 HGNC:338
GNAI2 C5AR1	Ramilowski_2015_Literature_supported	7962171,	GNAI2	HGNC:4385	plasma membrane	C5AR1	HGNC:1338	HGNC:4385 HGNC:1338
GNAI2 CAV1	Ramilowski_2015_Literature_supported	8621645,	GNAI2	HGNC:4385	plasma membrane	CAV1	HGNC:1527	HGNC:4385 HGNC:1527
GNAI2 CCR5	Ramilowski_2015_Literature_supported	15251452,	GNAI2	HGNC:4385	plasma membrane	CCR5	HGNC:1606	HGNC:4385 HGNC:1606
GNAI2 CNR1	Ramilowski_2015_Literature_supported	11168387,	GNAI2	HGNC:4385	plasma membrane	CNR1	HGNC:2159	HGNC:4385 HGNC:2159
GNAI2 CXCR1	Ramilowski_2015_Literature_supported	8662698, 8903513,	GNAI2	HGNC:4385	plasma membrane	CXCR1	HGNC:6026	HGNC:4385 HGNC:6026
GNAI2 CXCR2	Ramilowski_2015_Literature_supported	8662698,	GNAI2	HGNC:4385	plasma membrane	CXCR2	HGNC:6027	HGNC:4385 HGNC:6027
GNAI2 EDNRA	Ramilowski_2015_Literature_supported	7882989,	GNAI2	HGNC:4385	plasma membrane	EDNRA	HGNC:3179	HGNC:4385 HGNC:3179
GNAI2 EGFR	Ramilowski_2015_Literature_supported	11286993,	GNAI2	HGNC:4385	plasma membrane	EGFR	HGNC:3236	HGNC:4385 HGNC:3236
GNAI2 F2R	Ramilowski_2015_Literature_supported	10644723, 8982657,	GNAI2	HGNC:4385	plasma membrane	F2R	HGNC:3537	HGNC:4385 HGNC:3537
GNAI2 FPR1	Ramilowski_2015_Literature_supported	8663057,	GNAI2	HGNC:4385	plasma membrane	FPR1	HGNC:3826	HGNC:4385 HGNC:3826
GNAI2 IGF1R	Ramilowski_2015_Literature_supported	11120746,	GNAI2	HGNC:4385	plasma membrane	IGF1R	HGNC:5465	HGNC:4385 HGNC:5465
GNAI2 LHCGR	Ramilowski_2015_Literature_supported	10493819,	GNAI2	HGNC:4385	plasma membrane	LHCGR	HGNC:6585	HGNC:4385 HGNC:6585
GNAI2 LPAR3	Ramilowski_2015_Literature_supported	10727522,	GNAI2	HGNC:4385	plasma membrane	LPAR3	HGNC:14298	HGNC:4385 HGNC:14298
GNAI2 MTNR1A	Ramilowski_2015_Literature_supported	10598579, 17215244,	GNAI2	HGNC:4385	plasma membrane	MTNR1A	HGNC:7463	HGNC:4385 HGNC:7463
GNAI2 MTNR1B	Ramilowski_2015_Literature_supported	17215244,	GNAI2	HGNC:4385	plasma membrane	MTNR1B	HGNC:7464	HGNC:4385 HGNC:7464
GNAI2 OPRD1	Ramilowski_2015_Literature_supported	1671672,	GNAI2	HGNC:4385	plasma membrane	OPRD1	HGNC:8153	HGNC:4385 HGNC:8153
GNAI2 OPRM1	Ramilowski_2015_Literature_supported	12068084,	GNAI2	HGNC:4385	plasma membrane	OPRM1	HGNC:8156	HGNC:4385 HGNC:8156
GNAI2 P2RY12	Ramilowski_2015_Literature_supported	8554519,	GNAI2	HGNC:4385	plasma membrane	P2RY12	HGNC:18124	HGNC:4385 HGNC:18124
GNAI2 TBXA2R	Ramilowski_2015_Literature_supported	16212421,	GNAI2	HGNC:4385	plasma membrane	TBXA2R	HGNC:11608	HGNC:4385 HGNC:11608
GNAI2 TSHR	Ramilowski_2015_Literature_supported	8552586,	GNAI2	HGNC:4385	plasma membrane	TSHR	HGNC:12373	HGNC:4385 HGNC:12373
GNAS ADRB2	Hou et al. 2020 (this publication)	19144685,	GNAS	HGNC:4392	secreted	ADRB2	HGNC:286	HGNC:4392 HGNC:286
GNAS AVPR2	Ramilowski_2015_Literature_supported	8621513,	GNAS	HGNC:4392	secreted	AVPR2	HGNC:897	HGNC:4392 HGNC:897
GNAS CRHR1	Ramilowski_2015_Literature_supported	10598591,	GNAS	HGNC:4392	secreted	CRHR1	HGNC:2357	HGNC:4392 HGNC:2357
GNAS GCGR	Ramilowski_2015_Literature_supported	1908089,	GNAS	HGNC:4392	secreted	GCGR	HGNC:4192	HGNC:4392 HGNC:4192
GNAS LHCGR	Ramilowski_2015_Literature_supported	10493819,	GNAS	HGNC:4392	secreted	LHCGR	HGNC:6585	HGNC:4392 HGNC:6585
GNAS PTGDR	Ramilowski_2015_Literature_supported	12672054,	GNAS	HGNC:4392	secreted	PTGDR	HGNC:9591	HGNC:4392 HGNC:9591
GNAS TSHR	Ramilowski_2015_Literature_supported	9525885,	GNAS	HGNC:4392	secreted	TSHR	HGNC:12373	HGNC:4392 HGNC:12373
GNAS VIPR1	Ramilowski_2015_Literature_supported	11812005,	GNAS	HGNC:4392	secreted	VIPR1	HGNC:12694	HGNC:4392 HGNC:12694
GNRH1 GNRHR	Ramilowski_2015_Literature_supported	414473,17452338, 11726197, 17095587,9414473,	GNRH1	HGNC:4419	secreted	GNRHR	HGNC:4421	HGNC:4419 HGNC:4421
GNRH2 GNRHR	Ramilowski_2015_Literature_supported	17452338, 17942747, 19638591,	GNRH2	HGNC:4420	secreted	GNRHR	HGNC:4421	HGNC:4420 HGNC:4421	CellphoneDB
GPC3 CD81	Ramilowski_2015_Literature_supported	23665349,	GPC3	HGNC:4451	plasma membrane	CD81	HGNC:1701	HGNC:4451 HGNC:1701
GPC3 IGF1R	Ramilowski_2015_Literature_supported	18413366,	GPC3	HGNC:4451	plasma membrane	IGF1R	HGNC:5465	HGNC:4451 HGNC:5465
GPHA2 TSHR	Ramilowski_2015_Literature_supported	12045258,	GPHA2	HGNC:18054	secreted	TSHR	HGNC:12373	HGNC:18054 HGNC:12373
GPHB5 TSHR	Hou et al. 2020 (this publication)	16210345,	GPHB5	HGNC:18055	secreted	TSHR	HGNC:12373	HGNC:18055 HGNC:12373
GPI AMFR	Ramilowski_2015_Literature_supported	12527360,16563432,	GPI	HGNC:4458	secreted	AMFR	HGNC:463	HGNC:4458 HGNC:463
GREM1 KDR	Hou et al. 2020 (this publication)	20660291, 25810250, 27894090, 27174917	GREM1	HGNC:2001	secreted	KDR	HGNC:6307	HGNC:2001 HGNC:6307	Ramilowski_2015_Putative
GRN SORT1	Efremova et al. 2020 (CellphoneDB)	22361451, 24163244,	GRN	HGNC:4601	secreted	SORT1	HGNC:11186	HGNC:4601 HGNC:11186
GRN TNFRSF1A	Efremova et al. 2020 (CellphoneDB)	21393509,	GRN	HGNC:4601	secreted	TNFRSF1A	HGNC:11916	HGNC:4601 HGNC:11916
GRN TNFRSF1B	Efremova et al. 2020 (CellphoneDB)	21393509,	GRN	HGNC:4601	secreted	TNFRSF1B	HGNC:11917	HGNC:4601 HGNC:11917
GRP BRS3	Ramilowski_2015_Literature_supported	11112777,	GRP	HGNC:4605	secreted	BRS3	HGNC:1113	HGNC:4605 HGNC:1113
GRP GRPR	Ramilowski_2015_Literature_supported	1720612, 7838118,10454496, 7838118, 19463875,7838118,	GRP	HGNC:4605	secreted	GRPR	HGNC:4609	HGNC:4605 HGNC:4609	CellphoneDB
GRP NMBR	Ramilowski_2015_Literature_supported	10545285,	GRP	HGNC:4605	secreted	NMBR	HGNC:7843	HGNC:4605 HGNC:7843
GUCA2A GUCY2C	Ramilowski_2015_Literature_supported	10845107,10601865, 11889121,	GUCA2A	HGNC:4682	secreted	GUCY2C	HGNC:4688	HGNC:4682 HGNC:4688	CellphoneDB
GUCA2B GUCY2C	Ramilowski_2015_Literature_supported	10845107,	GUCA2B	HGNC:4683	secreted	GUCY2C	HGNC:4688	HGNC:4683 HGNC:4688	CellphoneDB
GUCA2B GUCY2D	Ramilowski_2015_Literature_supported	9698373,	GUCA2B	HGNC:4683	secreted	GUCY2D	HGNC:4689	HGNC:4683 HGNC:4689
GZMB CHRM3	Ramilowski_2015_Literature_supported	11665980,	GZMB	HGNC:4709	secreted	CHRM3	HGNC:1952	HGNC:4709 HGNC:1952
GZMB IGF2R	Ramilowski_2015_Literature_supported	11081635,11081635,	GZMB	HGNC:4709	secreted	IGF2R	HGNC:5467	HGNC:4709 HGNC:5467
HAS2 CD44	Ramilowski_2015_Literature_supported	1694723,	HAS2	HGNC:4819	plasma membrane	CD44	HGNC:1681	HGNC:4819 HGNC:1681
HAS2 HMMR	Ramilowski_2015_Literature_supported	1376732,	HAS2	HGNC:4819	plasma membrane	HMMR	HGNC:5012	HGNC:4819 HGNC:5012
HAVCR1 CD300LB	Cabello-Aguilar et al. 2020 (SingleCellSignalR)	20566714,	HAVCR1	HGNC:17866	plasma membrane	CD300LB	HGNC:30811	HGNC:17866 HGNC:30811
HAVCR1 HAVCR1	Hou et al. 2020 (this publication)	17363299,	HAVCR1	HGNC:17866	plasma membrane	HAVCR1	HGNC:17866	HGNC:17866 HGNC:17866
HBEGF CD44	Ramilowski_2015_Literature_supported	7532176,	HBEGF	HGNC:3059	secreted	CD44	HGNC:1681	HGNC:3059 HGNC:1681	CellphoneDB
HBEGF CD82	Ramilowski_2015_Literature_supported	10749879,	HBEGF	HGNC:3059	secreted	CD82	HGNC:6210	HGNC:3059 HGNC:6210
HBEGF CD9	Ramilowski_2015_Literature_supported	1939101, 11735113, 11846885, 8194524,	HBEGF	HGNC:3059	secreted	CD9	HGNC:1709	HGNC:3059 HGNC:1709
HBEGF EGFR	Ramilowski_2015_Literature_supported	12725245,12725245,	HBEGF	HGNC:3059	secreted	EGFR	HGNC:3236	HGNC:3059 HGNC:3236	CellphoneDB
HBEGF ERBB2	Ramilowski_2015_Literature_supported	12958167,	HBEGF	HGNC:3059	secreted	ERBB2	HGNC:3430	HGNC:3059 HGNC:3430
HBEGF ERBB4	Ramilowski_2015_Literature_supported	1840698,9135143,	HBEGF	HGNC:3059	secreted	ERBB4	HGNC:3432	HGNC:3059 HGNC:3432	CellphoneDB
HCRT HCRTR1	Ramilowski_2015_Literature_supported	9491897,9491897, 10498827, 14691055, 11403934, 12606634, 11250867, 12702704, 11266181, 11162621, 12208495, 18599270, 21362456,9491897,	HCRT	HGNC:4847	secreted	HCRTR1	HGNC:4848	HGNC:4847 HGNC:4848	CellphoneDB
HCRT HCRTR2	Ramilowski_2015_Literature_supported	9491897,9491897, 12702704, 11162621, 12208495, 18599270,9491897,	HCRT	HGNC:4847	secreted	HCRTR2	HGNC:4849	HGNC:4847 HGNC:4849	CellphoneDB
HCRT NPFFR2	Ramilowski_2015_Literature_supported	12609745,	HCRT	HGNC:4847	secreted	NPFFR2	HGNC:4525	HGNC:4847 HGNC:4525
HEBP1 FPR3	Ramilowski_2015_Literature_supported	15623572,	HEBP1	HGNC:17176	secreted	FPR3	HGNC:3828	HGNC:17176 HGNC:3828	CellphoneDB
HGF CD44	Ramilowski_2015_Literature_supported	10037743,	HGF	HGNC:4893	secreted	CD44	HGNC:1681	HGNC:4893 HGNC:1681	CellphoneDB_flipped
HGF MET	Ramilowski_2015_Literature_supported	1846706,1655405, 15167892, 18495663,	HGF	HGNC:4893	secreted	MET	HGNC:7029	HGNC:4893 HGNC:7029	CellphoneDB
HGF SDC1	Ramilowski_2015_Literature_supported	11830493,	HGF	HGNC:4893	secreted	SDC1	HGNC:10658	HGNC:4893 HGNC:10658
HGF SDC2	Ramilowski_2015_Literature_supported	8157651,	HGF	HGNC:4893	secreted	SDC2	HGNC:10659	HGNC:4893 HGNC:10659
HGF ST14	Ramilowski_2015_Literature_supported	10962009,	HGF	HGNC:4893	secreted	ST14	HGNC:11344	HGNC:4893 HGNC:11344
HHLA2 TMIGD2	Hou et al. 2020 (this publication)	26405587,	HHLA2	HGNC:4905	plasma membrane	TMIGD2	HGNC:28324	HGNC:4905 HGNC:28324
HLA-A APLP2	Ramilowski_2015_Literature_supported	19184004,	HLA-A	HGNC:4931	plasma membrane	APLP2	HGNC:598	HGNC:4931 HGNC:598
HLA-A ERBB2	Ramilowski_2015_Literature_supported	10593938,	HLA-A	HGNC:4931	plasma membrane	ERBB2	HGNC:3430	HGNC:4931 HGNC:3430
HLA-A KIR3DL1	Ramilowski_2015_Literature_supported	17182537,	HLA-A	HGNC:4931	plasma membrane	KIR3DL1	HGNC:6338	HGNC:4931 HGNC:6338
HLA-A KIR3DL2	Ramilowski_2015_Literature_supported	15719024,8617928, 8760804,	HLA-A	HGNC:4931	plasma membrane	KIR3DL2	HGNC:6339	HGNC:4931 HGNC:6339
HLA-A LILRB1	Ramilowski_2015_Literature_supported	12897781,	HLA-A	HGNC:4931	plasma membrane	LILRB1	HGNC:6605	HGNC:4931 HGNC:6605
HLA-A LILRB2	Ramilowski_2015_Literature_supported	12853576, 9531263,	HLA-A	HGNC:4931	plasma membrane	LILRB2	HGNC:6606	HGNC:4931 HGNC:6606
HLA-B CANX	Ramilowski_2015_Literature_supported	7876141,	HLA-B	HGNC:4932	plasma membrane	CANX	HGNC:1473	HGNC:4932 HGNC:1473
HLA-B KIR2DL3	Hou et al. 2020 (this publication)	28514659, 7931060, 8760827,	HLA-B	HGNC:4932	plasma membrane	KIR2DL3	HGNC:6331	HGNC:4932 HGNC:6331	Ramilowski_2015_Putative
HLA-B KIR3DL1	Ramilowski_2015_Literature_supported	15607823,8046332,	HLA-B	HGNC:4932	plasma membrane	KIR3DL1	HGNC:6338	HGNC:4932 HGNC:6338
KIR3DL2 HLA-B	Efremova et al. 2020 (CellphoneDB)	17407096 , 23804219, 23857132	HLA-B	HGNC:4932	plasma membrane	KIR3DL2	HGNC:6339	HGNC:4932 HGNC:6339
HLA-B KLRD1	Ramilowski_2015_Literature_supported	8046333,	HLA-B	HGNC:4932	plasma membrane	KLRD1	HGNC:6378	HGNC:4932 HGNC:6378
HLA-B LILRB1	Ramilowski_2015_Literature_supported	12853576,	HLA-B	HGNC:4932	plasma membrane	LILRB1	HGNC:6605	HGNC:4932 HGNC:6605
HLA-B LILRB2	Ramilowski_2015_Literature_supported	12853576, 9531263,	HLA-B	HGNC:4932	plasma membrane	LILRB2	HGNC:6606	HGNC:4932 HGNC:6606
HLA-C KIR2DL1	Ramilowski_2015_Literature_supported	15607823,10429675, 9378975, 11323700, 10820396, 11163076, 12794140, 11009104, 12454284, 9686591, 9768753,	HLA-C	HGNC:4933	plasma membrane	KIR2DL1	HGNC:6329	HGNC:4933 HGNC:6329
HLA-C KIR2DL3	Ramilowski_2015_Literature_supported	15607823,8692965, 9768753, 10497191,	HLA-C	HGNC:4933	plasma membrane	KIR2DL3	HGNC:6331	HGNC:4933 HGNC:6331
HLA-C KIR2DS4	Ramilowski_2015_Literature_supported	15265913,9521070,	HLA-C	HGNC:4933	plasma membrane	KIR2DS4	HGNC:6336	HGNC:4933 HGNC:6336
HLA-C LILRA3	Ramilowski_2015_Literature_supported	21270408,	HLA-C	HGNC:4933	plasma membrane	LILRA3	HGNC:6604	HGNC:4933 HGNC:6604
HLA-C LILRB1	Ramilowski_2015_Literature_supported	12853576,	HLA-C	HGNC:4933	plasma membrane	LILRB1	HGNC:6605	HGNC:4933 HGNC:6605
HLA-C LILRB2	Ramilowski_2015_Literature_supported	12853576,	HLA-C	HGNC:4933	plasma membrane	LILRB2	HGNC:6606	HGNC:4933 HGNC:6606
HLA-E KLRC1	Ramilowski_2015_Literature_supported	9486650,9486650,	HLA-E	HGNC:4962	plasma membrane	KLRC1	HGNC:6374	HGNC:4962 HGNC:6374
HLA-E KLRC2	Ramilowski_2015_Literature_supported	9486650,9486650, 9103421,	HLA-E	HGNC:4962	plasma membrane	KLRC2	HGNC:6375	HGNC:4962 HGNC:6375
HLA-E KLRD1	Ramilowski_2015_Literature_supported	9486650,14734748, 9815261, 9486650, 9886400,	HLA-E	HGNC:4962	plasma membrane	KLRD1	HGNC:6378	HGNC:4962 HGNC:6378
HLA-E KLRK1	Cabello-Aguilar et al. 2020 (SingleCellSignalR)	24223577,	HLA-E	HGNC:4962	plasma membrane	KLRK1	HGNC:18788	HGNC:4962 HGNC:18788
HLA-F KIR3DL1	Efremova et al. 2020 (CellphoneDB)	27455421,	HLA-F	HGNC:4963	plasma membrane	KIR3DL1	HGNC:6338	HGNC:4963 HGNC:6338
HLA-F KIR3DL2	Efremova et al. 2020 (CellphoneDB)	27455421,	HLA-F	HGNC:4963	plasma membrane	KIR3DL2	HGNC:6339	HGNC:4963 HGNC:6339
HLA-F LILRB1	Efremova et al. 2020 (CellphoneDB)	11169396,	HLA-F	HGNC:4963	plasma membrane	LILRB1	HGNC:6605	HGNC:4963 HGNC:6605
HLA-F LILRB2	Efremova et al. 2020 (CellphoneDB)	11169396,	HLA-F	HGNC:4963	plasma membrane	LILRB2	HGNC:6606	HGNC:4963 HGNC:6606
HLA-G KIR2DL4	Ramilowski_2015_Literature_supported	10190900,10190900,	HLA-G	HGNC:4964	plasma membrane	KIR2DL4	HGNC:6332	HGNC:4964 HGNC:6332
HLA-G KLRC1	Ramilowski_2015_Literature_supported	9295021,	HLA-G	HGNC:4964	plasma membrane	KLRC1	HGNC:6374	HGNC:4964 HGNC:6374
HLA-G KLRD1	Ramilowski_2015_Literature_supported	9405670, 9295021,9405670,	HLA-G	HGNC:4964	plasma membrane	KLRD1	HGNC:6378	HGNC:4964 HGNC:6378
HLA-G LILRB1	Ramilowski_2015_Literature_supported	15718280,9933109, 12853576, 12874224,	HLA-G	HGNC:4964	plasma membrane	LILRB1	HGNC:6605	HGNC:4964 HGNC:6605
HLA-G LILRB2	Ramilowski_2015_Literature_supported	12853576, 15670976, 9531263, 10190906,	HLA-G	HGNC:4964	plasma membrane	LILRB2	HGNC:6606	HGNC:4964 HGNC:6606
HMGB1 HAVCR2	Hou et al. 2020 (this publication)	22842346,	HMGB1	HGNC:4983	secreted	HAVCR2	HGNC:18437	HGNC:4983 HGNC:18437
HMGB1 SDC1	Ramilowski_2015_Literature_supported	1369684,	HMGB1	HGNC:4983	secreted	SDC1	HGNC:10658	HGNC:4983 HGNC:10658
HMGB1 THBD	Ramilowski_2015_Literature_supported	15841214,	HMGB1	HGNC:4983	secreted	THBD	HGNC:11784	HGNC:4983 HGNC:11784
HP CD163	Hou et al. 2020 (this publication)	27294203,	HP	HGNC:5141	secreted	CD163	HGNC:1631	HGNC:5141 HGNC:1631
HP ITGAM	Ramilowski_2015_Literature_supported	8786317,	HP	HGNC:5141	secreted	ITGAM	HGNC:6149	HGNC:5141 HGNC:6149
HP ITGB2	Ramilowski_2015_Literature_supported	8786317,	HP	HGNC:5141	secreted	ITGB2	HGNC:6155	HGNC:5141 HGNC:6155
HRAS AGTR1	Ramilowski_2015_Literature_supported	8753867,	HRAS	HGNC:5173	plasma membrane	AGTR1	HGNC:336	HGNC:5173 HGNC:336
HRAS CAV1	Ramilowski_2015_Literature_supported	8621645,	HRAS	HGNC:5173	plasma membrane	CAV1	HGNC:1527	HGNC:5173 HGNC:1527
HRAS INSR	Ramilowski_2015_Literature_supported	3109943,	HRAS	HGNC:5173	plasma membrane	INSR	HGNC:6091	HGNC:5173 HGNC:6091
HRG FCGR1A	Ramilowski_2015_Literature_supported	10421785,	HRG	HGNC:5181	secreted	FCGR1A	HGNC:3613	HGNC:5181 HGNC:3613
HSP90AA1 CFTR	Ramilowski_2015_Literature_supported	9843494,	HSP90AA1	HGNC:5253	secreted	CFTR	HGNC:1884	HGNC:5253 HGNC:1884
HSP90AA1 EGFR	Ramilowski_2015_Literature_supported	18199556,	HSP90AA1	HGNC:5253	secreted	EGFR	HGNC:3236	HGNC:5253 HGNC:3236
HSP90AA1 FGFR3	Ramilowski_2015_Literature_supported	21487019,	HSP90AA1	HGNC:5253	secreted	FGFR3	HGNC:3690	HGNC:5253 HGNC:3690
HSPG2 COL13A1	Ramilowski_2015_Literature_supported	11956183,	HSPG2	HGNC:5273	secreted	COL13A1	HGNC:2190	HGNC:5273 HGNC:2190
HSPG2 ITGA2	Ramilowski_2015_Literature_supported	15240572,	HSPG2	HGNC:5273	secreted	ITGA2	HGNC:6137	HGNC:5273 HGNC:6137
HSPG2 ITGB1	Ramilowski_2015_Literature_supported	9431988,	HSPG2	HGNC:5273	secreted	ITGB1	HGNC:6153	HGNC:5273 HGNC:6153
HSPG2 PTPRS	Ramilowski_2015_Literature_supported	11865065,	HSPG2	HGNC:5273	secreted	PTPRS	HGNC:9681	HGNC:5273 HGNC:9681
IAPP CALCR	Ramilowski_2015_Literature_supported	12529937,9487987, 10342886,	IAPP	HGNC:5329	secreted	CALCR	HGNC:1440	HGNC:5329 HGNC:1440	CellphoneDB
IAPP RAMP1	Ramilowski_2015_Literature_supported	10385705,	IAPP	HGNC:5329	secreted	RAMP1	HGNC:9843	HGNC:5329 HGNC:9843
IAPP RAMP2	Ramilowski_2015_Literature_supported	16531504,	IAPP	HGNC:5329	secreted	RAMP2	HGNC:9844	HGNC:5329 HGNC:9844
ICAM1 IL2RA	Ramilowski_2015_Literature_supported	1976256,	ICAM1	HGNC:5344	plasma membrane	IL2RA	HGNC:6008	HGNC:5344 HGNC:6008
ICAM1 ITGAL	Ramilowski_2015_Literature_supported	14507735,	ICAM1	HGNC:5344	plasma membrane	ITGAL	HGNC:6148	HGNC:5344 HGNC:6148	CellphoneDB
ICAM1 ITGAM	Ramilowski_2015_Literature_supported	11073102, 9488691,	ICAM1	HGNC:5344	plasma membrane	ITGAM	HGNC:6149	HGNC:5344 HGNC:6149
ICAM1 ITGAX	Ramilowski_2015_Literature_supported	4062888,	ICAM1	HGNC:5344	plasma membrane	ITGAX	HGNC:6152	HGNC:5344 HGNC:6152
ICAM1 ITGB2	Ramilowski_2015_Literature_supported	14507735, 4062888,7642561, 11279101,	ICAM1	HGNC:5344	plasma membrane	ITGB2	HGNC:6155	HGNC:5344 HGNC:6155
ICAM1 SPN	Efremova et al. 2020 (CellphoneDB)	1683685,	ICAM1	HGNC:5344	plasma membrane	SPN	HGNC:11249	HGNC:5344 HGNC:11249
ICAM2 ITGAL	Ramilowski_2015_Literature_supported	15023143,	ICAM2	HGNC:5345	plasma membrane	ITGAL	HGNC:6148	HGNC:5345 HGNC:6148
ICAM2 ITGAM	Ramilowski_2015_Literature_supported	10352278,	ICAM2	HGNC:5345	plasma membrane	ITGAM	HGNC:6149	HGNC:5345 HGNC:6149
ICAM2 ITGB2	Ramilowski_2015_Literature_supported	15023143,9786897,	ICAM2	HGNC:5345	plasma membrane	ITGB2	HGNC:6155	HGNC:5345 HGNC:6155
ICAM3 CD209	Efremova et al. 2020 (CellphoneDB)	15795245,	ICAM3	HGNC:5346	plasma membrane	CD209	HGNC:1641	HGNC:5346 HGNC:1641
ICAM3 CLEC4M	Ramilowski_2015_Literature_supported	11257134,	ICAM3	HGNC:5346	plasma membrane	CLEC4M	HGNC:13523	HGNC:5346 HGNC:13523	CellphoneDB_flipped
ICAM3 ITGAD	Ramilowski_2015_Literature_supported	8777714,	ICAM3	HGNC:5346	plasma membrane	ITGAD	HGNC:6146	HGNC:5346 HGNC:6146
ICAM3 ITGAL	Ramilowski_2015_Literature_supported	15728350,11353828, 15728350,	ICAM3	HGNC:5346	plasma membrane	ITGAL	HGNC:6148	HGNC:5346 HGNC:6148
ICAM3 ITGB2	Ramilowski_2015_Literature_supported	15728350,11353828, 7822326,	ICAM3	HGNC:5346	plasma membrane	ITGB2	HGNC:6155	HGNC:5346 HGNC:6155
ICAM4 ITGA2B	Ramilowski_2015_Literature_supported	15355350,	ICAM4	HGNC:5347	plasma membrane	ITGA2B	HGNC:6138	HGNC:5347 HGNC:6138
ICAM4 ITGA4	Ramilowski_2015_Literature_supported	11435317,	ICAM4	HGNC:5347	plasma membrane	ITGA4	HGNC:6140	HGNC:5347 HGNC:6140
ICAM4 ITGAL	Ramilowski_2015_Literature_supported	15355350,	ICAM4	HGNC:5347	plasma membrane	ITGAL	HGNC:6148	HGNC:5347 HGNC:6148
ICAM4 ITGAM	Ramilowski_2015_Literature_supported	15355350,10846180,	ICAM4	HGNC:5347	plasma membrane	ITGAM	HGNC:6149	HGNC:5347 HGNC:6149
ICAM4 ITGAV	Ramilowski_2015_Literature_supported	15355350,11435317,	ICAM4	HGNC:5347	plasma membrane	ITGAV	HGNC:6150	HGNC:5347 HGNC:6150
ICAM4 ITGB1	Ramilowski_2015_Literature_supported	11435317,	ICAM4	HGNC:5347	plasma membrane	ITGB1	HGNC:6153	HGNC:5347 HGNC:6153
ICAM4 ITGB2	Ramilowski_2015_Literature_supported	15355350,10846180,	ICAM4	HGNC:5347	plasma membrane	ITGB2	HGNC:6155	HGNC:5347 HGNC:6155
ICAM4 ITGB3	Ramilowski_2015_Literature_supported	15355350,	ICAM4	HGNC:5347	plasma membrane	ITGB3	HGNC:6156	HGNC:5347 HGNC:6156
ICAM5 ITGAL	Ramilowski_2015_Literature_supported	10741396,8995416,	ICAM5	HGNC:5348	plasma membrane	ITGAL	HGNC:6148	HGNC:5348 HGNC:6148
ICAM5 ITGB2	Ramilowski_2015_Literature_supported	10741396,8995416,	ICAM5	HGNC:5348	plasma membrane	ITGB2	HGNC:6155	HGNC:5348 HGNC:6155
ICOSLG CD28	Hou et al. 2020 (this publication)	21530327, 23470321,	ICOSLG	HGNC:17087	plasma membrane	CD28	HGNC:1653	HGNC:17087 HGNC:1653
ICOSLG CTLA4	Hou et al. 2020 (this publication)	21530327,	ICOSLG	HGNC:17087	plasma membrane	CTLA4	HGNC:2505	HGNC:17087 HGNC:2505
ICOS ICOSLG	Efremova et al. 2020 (CellphoneDB)	23954143,	ICOS	HGNC:5351	plasma membrane	ICOSLG	HGNC:17087	HGNC:5351 HGNC:17087
ICOSLG ICOS	Noël et al. 2020 (ICELLNET)	14599850, 23954143,	ICOSLG	HGNC:17087	plasma membrane	ICOS	HGNC:5351	HGNC:17087 HGNC:5351
IFNA1 IFNAR1	Ramilowski_2015_Literature_supported	11698684,7932753,	IFNA1	HGNC:5417	secreted	IFNAR1	HGNC:5432	HGNC:5417 HGNC:5432
IFNA1 IFNAR2	Ramilowski_2015_Literature_supported	11698684,	IFNA1	HGNC:5417	secreted	IFNAR2	HGNC:5433	HGNC:5417 HGNC:5433
IFNA10 IFNAR1	Ramilowski_2015_Literature_supported	21856167,	IFNA10	HGNC:5418	secreted	IFNAR1	HGNC:5432	HGNC:5418 HGNC:5432
IFNA10 IFNAR2	Ramilowski_2015_Literature_supported	21856167,	IFNA10	HGNC:5418	secreted	IFNAR2	HGNC:5433	HGNC:5418 HGNC:5433
IFNA13 IFNAR1	Ramilowski_2015_Literature_supported	21856167,	IFNA13	HGNC:5419	secreted	IFNAR1	HGNC:5432	HGNC:5419 HGNC:5432
IFNA13 IFNAR2	Ramilowski_2015_Literature_supported	21856167,	IFNA13	HGNC:5419	secreted	IFNAR2	HGNC:5433	HGNC:5419 HGNC:5433
IFNA14 IFNAR1	Ramilowski_2015_Literature_supported	21856167,	IFNA14	HGNC:5420	secreted	IFNAR1	HGNC:5432	HGNC:5420 HGNC:5432
IFNA14 IFNAR2	Ramilowski_2015_Literature_supported	21856167,	IFNA14	HGNC:5420	secreted	IFNAR2	HGNC:5433	HGNC:5420 HGNC:5433
IFNA16 IFNAR1	Ramilowski_2015_Literature_supported	21856167,	IFNA16	HGNC:5421	secreted	IFNAR1	HGNC:5432	HGNC:5421 HGNC:5432
IFNA16 IFNAR2	Ramilowski_2015_Literature_supported	21856167,	IFNA16	HGNC:5421	secreted	IFNAR2	HGNC:5433	HGNC:5421 HGNC:5433
IFNA17 IFNAR1	Ramilowski_2015_Literature_supported	21856167,	IFNA17	HGNC:5422	secreted	IFNAR1	HGNC:5432	HGNC:5422 HGNC:5432
IFNA17 IFNAR2	Ramilowski_2015_Literature_supported	21856167,	IFNA17	HGNC:5422	secreted	IFNAR2	HGNC:5433	HGNC:5422 HGNC:5433
IFNA2 IFNAR1	Ramilowski_2015_Literature_supported	1834641,	IFNA2	HGNC:5423	secreted	IFNAR1	HGNC:5432	HGNC:5423 HGNC:5432
IFNA2 IFNAR2	Ramilowski_2015_Literature_supported	10339405, 11888273,	IFNA2	HGNC:5423	secreted	IFNAR2	HGNC:5433	HGNC:5423 HGNC:5433
IFNA21 IFNAR1	Ramilowski_2015_Literature_supported	21856167,	IFNA21	HGNC:5424	secreted	IFNAR1	HGNC:5432	HGNC:5424 HGNC:5432
IFNA21 IFNAR2	Ramilowski_2015_Literature_supported	21856167,	IFNA21	HGNC:5424	secreted	IFNAR2	HGNC:5433	HGNC:5424 HGNC:5433
IFNA4 IFNAR1	Ramilowski_2015_Literature_supported	21856167,	IFNA4	HGNC:5425	secreted	IFNAR1	HGNC:5432	HGNC:5425 HGNC:5432
IFNA4 IFNAR2	Ramilowski_2015_Literature_supported	21856167,	IFNA4	HGNC:5425	secreted	IFNAR2	HGNC:5433	HGNC:5425 HGNC:5433
IFNA5 IFNAR1	Ramilowski_2015_Literature_supported	21856167,	IFNA5	HGNC:5426	secreted	IFNAR1	HGNC:5432	HGNC:5426 HGNC:5432
IFNA5 IFNAR2	Ramilowski_2015_Literature_supported	10395669,	IFNA5	HGNC:5426	secreted	IFNAR2	HGNC:5433	HGNC:5426 HGNC:5433
IFNA6 IFNAR1	Ramilowski_2015_Literature_supported	21856167,	IFNA6	HGNC:5427	secreted	IFNAR1	HGNC:5432	HGNC:5427 HGNC:5432
IFNA6 IFNAR2	Ramilowski_2015_Literature_supported	21856167,	IFNA6	HGNC:5427	secreted	IFNAR2	HGNC:5433	HGNC:5427 HGNC:5433
IFNA7 IFNAR1	Ramilowski_2015_Literature_supported	21856167,	IFNA7	HGNC:5428	secreted	IFNAR1	HGNC:5432	HGNC:5428 HGNC:5432
IFNA7 IFNAR2	Ramilowski_2015_Literature_supported	21856167,	IFNA7	HGNC:5428	secreted	IFNAR2	HGNC:5433	HGNC:5428 HGNC:5433
IFNA8 IFNAR1	Ramilowski_2015_Literature_supported	21856167,	IFNA8	HGNC:5429	secreted	IFNAR1	HGNC:5432	HGNC:5429 HGNC:5432
IFNA8 IFNAR2	Ramilowski_2015_Literature_supported	8969169,	IFNA8	HGNC:5429	secreted	IFNAR2	HGNC:5433	HGNC:5429 HGNC:5433
IFNB1 IFNAR1	Ramilowski_2015_Literature_supported	11278538,1834641,	IFNB1	HGNC:5434	secreted	IFNAR1	HGNC:5432	HGNC:5434 HGNC:5432
IFNB1 IFNAR2	Ramilowski_2015_Literature_supported	11278538,10395669,	IFNB1	HGNC:5434	secreted	IFNAR2	HGNC:5433	HGNC:5434 HGNC:5433
IFNE IFNAR1	Hou et al. 2020 (this publication)	22410872,	IFNE	HGNC:18163	secreted	IFNAR1	HGNC:5432	HGNC:18163 HGNC:5432
IFNE IFNAR2	Hou et al. 2020 (this publication)	22410872,	IFNE	HGNC:18163	secreted	IFNAR2	HGNC:5433	HGNC:18163 HGNC:5433
IFNG IFNGR1	Ramilowski_2015_Literature_supported	10811850,12165521, 10986460, 11250200,	IFNG	HGNC:5438	secreted	IFNGR1	HGNC:5439	HGNC:5438 HGNC:5439
IFNG IFNGR2	Ramilowski_2015_Literature_supported	10811850,7673114,	IFNG	HGNC:5438	secreted	IFNGR2	HGNC:5440	HGNC:5438 HGNC:5440
IFNK IFNAR1	Hou et al. 2020 (this publication)	22410872,	IFNK	HGNC:21714	secreted	IFNAR1	HGNC:5432	HGNC:21714 HGNC:5432
IFNK IFNAR2	Hou et al. 2020 (this publication)	22410872,	IFNK	HGNC:21714	secreted	IFNAR2	HGNC:5433	HGNC:21714 HGNC:5433
IFNL1 IFNLR1	Ramilowski_2015_Literature_supported	12974481,12469119,	IFNL1	HGNC:18363	secreted	IFNLR1	HGNC:18584	HGNC:18363 HGNC:18584
IFNL1 IL10RB	Ramilowski_2015_Literature_supported	12974481,	IFNL1	HGNC:18363	secreted	IL10RB	HGNC:5965	HGNC:18363 HGNC:5965
IFNL2 IFNLR1	Ramilowski_2015_Literature_supported	12974481,12469119,	IFNL2	HGNC:18364	secreted	IFNLR1	HGNC:18584	HGNC:18364 HGNC:18584
IFNL2 IL10RB	Ramilowski_2015_Literature_supported	12974481,12469119,	IFNL2	HGNC:18364	secreted	IL10RB	HGNC:5965	HGNC:18364 HGNC:5965
IFNL3 IFNLR1	Ramilowski_2015_Literature_supported	12974481,	IFNL3	HGNC:18365	secreted	IFNLR1	HGNC:18584	HGNC:18365 HGNC:18584
IFNL3 IL10RB	Ramilowski_2015_Literature_supported	12974481,12469119,	IFNL3	HGNC:18365	secreted	IL10RB	HGNC:5965	HGNC:18365 HGNC:5965
IFNL4 IFNLR1	Hou et al. 2020 (this publication)	26134097,	IFNL4	HGNC:44480	secreted	IFNLR1	HGNC:18584	HGNC:44480 HGNC:18584
IFNL4 IL10RB	Hou et al. 2020 (this publication)	26134097,	IFNL4	HGNC:44480	secreted	IL10RB	HGNC:5965	HGNC:44480 HGNC:5965
IFNW1 IFNAR1	Ramilowski_2015_Literature_supported	11278538,1834641,	IFNW1	HGNC:5448	secreted	IFNAR1	HGNC:5432	HGNC:5448 HGNC:5432
IFNW1 IFNAR2	Ramilowski_2015_Literature_supported	11278538,	IFNW1	HGNC:5448	secreted	IFNAR2	HGNC:5433	HGNC:5448 HGNC:5433
IGF1 IGF1R	Ramilowski_2015_Literature_supported	2877871,1852007,	IGF1	HGNC:5464	secreted	IGF1R	HGNC:5465	HGNC:5464 HGNC:5465	CellphoneDB_flipped
IGF2 IGF1R	Ramilowski_2015_Literature_supported	9972281,	IGF2	HGNC:5466	secreted	IGF1R	HGNC:5465	HGNC:5466 HGNC:5465	CellphoneDB_flipped
IGF2 IGF2R	Ramilowski_2015_Literature_supported	2964083,7797478, 9722981,	IGF2	HGNC:5466	secreted	IGF2R	HGNC:5467	HGNC:5466 HGNC:5467	CellphoneDB
IGF2 INSR	Ramilowski_2015_Literature_supported	9281335,9722981,	IGF2	HGNC:5466	secreted	INSR	HGNC:6091	HGNC:5466 HGNC:6091
IGFBP4 FZD8	Ramilowski_2015_Literature_supported	18528331,	IGFBP4	HGNC:5473	secreted	FZD8	HGNC:4046	HGNC:5473 HGNC:4046
IGFBP4 LRP6	Ramilowski_2015_Literature_supported	18528331,	IGFBP4	HGNC:5473	secreted	LRP6	HGNC:6698	HGNC:5473 HGNC:6698
IGFL1 IGFLR1	Ramilowski_2015_Literature_supported	21454693,	IGFL1	HGNC:24093	secreted	IGFLR1	HGNC:23620	HGNC:24093 HGNC:23620	CellphoneDB_flipped
IGFL2 IGFLR1	Ramilowski_2015_Literature_supported	21454693,	IGFL2	HGNC:32929	secreted	IGFLR1	HGNC:23620	HGNC:32929 HGNC:23620	CellphoneDB
IGFL3 IGFLR1	Ramilowski_2015_Literature_supported	21454693,	IGFL3	HGNC:32930	secreted	IGFLR1	HGNC:23620	HGNC:32930 HGNC:23620	CellphoneDB
IGSF11 VSIR	Hou et al. 2020 (this publication)	30220083,	IGSF11	HGNC:16669	plasma membrane	VSIR	HGNC:30085	HGNC:16669 HGNC:30085
IHH BOC	Ramilowski_2015_Literature_supported	20519495,	IHH	HGNC:5956	secreted	BOC	HGNC:17173	HGNC:5956 HGNC:17173
IHH CDON	Ramilowski_2015_Literature_supported	20519495,	IHH	HGNC:5956	secreted	CDON	HGNC:17104	HGNC:5956 HGNC:17104
IHH HHIP	Ramilowski_2015_Literature_supported	10050855,10050855, 11435703,	IHH	HGNC:5956	secreted	HHIP	HGNC:14866	HGNC:5956 HGNC:14866
IHH PTCH1	Ramilowski_2015_Literature_supported	11562786,9811851,	IHH	HGNC:5956	secreted	PTCH1	HGNC:9585	HGNC:5956 HGNC:9585
IHH PTCH2	Ramilowski_2015_Literature_supported	9811851,	IHH	HGNC:5956	secreted	PTCH2	HGNC:9586	HGNC:5956 HGNC:9586
IL10 IL10RA	Ramilowski_2015_Literature_supported	12974481,11485736, 8248239, 8897595, 11717514, 10231374, 7759550,	IL10	HGNC:5962	secreted	IL10RA	HGNC:5964	HGNC:5962 HGNC:5964
IL10 IL10RB	Ramilowski_2015_Literature_supported	12974481,11485736, 9312047,	IL10	HGNC:5962	secreted	IL10RB	HGNC:5965	HGNC:5962 HGNC:5965
IL11 IL11RA	Ramilowski_2015_Literature_supported	10948192,7670098, 10504396,	IL11	HGNC:5966	secreted	IL11RA	HGNC:5967	HGNC:5966 HGNC:5967
IL11 IL6ST	Ramilowski_2015_Literature_supported	10948192,	IL11	HGNC:5966	secreted	IL6ST	HGNC:6021	HGNC:5966 HGNC:6021
IL12A IL12RB1	Ramilowski_2015_Literature_supported	11086056,	IL12A	HGNC:5969	secreted	IL12RB1	HGNC:5971	HGNC:5969 HGNC:5971
IL12A IL12RB2	Ramilowski_2015_Literature_supported	943050,	IL12A	HGNC:5969	secreted	IL12RB2	HGNC:5972	HGNC:5969 HGNC:5972
IL12B IL12RB1	Ramilowski_2015_Literature_supported	7843232, 7527811,	IL12B	HGNC:5970	secreted	IL12RB1	HGNC:5971	HGNC:5970 HGNC:5971
IL12B IL12RB2	Ramilowski_2015_Literature_supported	11086056,11940489,	IL12B	HGNC:5970	secreted	IL12RB2	HGNC:5972	HGNC:5970 HGNC:5972
IL12B IL23R	Ramilowski_2015_Literature_supported	17587057,	IL12B	HGNC:5970	secreted	IL23R	HGNC:19100	HGNC:5970 HGNC:19100
IL13 IL13RA1	Ramilowski_2015_Literature_supported	12704343,11278629,	IL13	HGNC:5973	secreted	IL13RA1	HGNC:5974	HGNC:5973 HGNC:5974
IL13 IL13RA2	Ramilowski_2015_Literature_supported	12704343,11003391,	IL13	HGNC:5973	secreted	IL13RA2	HGNC:5975	HGNC:5973 HGNC:5975	CellphoneDB
IL13 IL2RG	Ramilowski_2015_Literature_supported	8920992,	IL13	HGNC:5973	secreted	IL2RG	HGNC:6010	HGNC:5973 HGNC:6010
IL13 IL4R	Ramilowski_2015_Literature_supported	12704343,11709756,	IL13	HGNC:5973	secreted	IL4R	HGNC:6015	HGNC:5973 HGNC:6015
IL15 IL15RA	Ramilowski_2015_Literature_supported	15265897,7641685, 16284400,	IL15	HGNC:5977	secreted	IL15RA	HGNC:5978	HGNC:5977 HGNC:5978	CellphoneDB
IL15 IL2RA	Ramilowski_2015_Literature_supported	8734356,	IL15	HGNC:5977	secreted	IL2RA	HGNC:6008	HGNC:5977 HGNC:6008
IL15 IL2RB	Ramilowski_2015_Literature_supported	15265897,8026467, 9176231,	IL15	HGNC:5977	secreted	IL2RB	HGNC:6009	HGNC:5977 HGNC:6009
IL15 IL2RG	Ramilowski_2015_Literature_supported	15265897,8568232,	IL15	HGNC:5977	secreted	IL2RG	HGNC:6010	HGNC:5977 HGNC:6010
IL16 CD4	Ramilowski_2015_Literature_supported	1851800, 7910967,	IL16	HGNC:5980	secreted	CD4	HGNC:1678	HGNC:5980 HGNC:1678
IL16 GRIN2D	Ramilowski_2015_Literature_supported	10479680,	IL16	HGNC:5980	secreted	GRIN2D	HGNC:4588	HGNC:5980 HGNC:4588
IL16 KCNJ10	Ramilowski_2015_Literature_supported	10479680,	IL16	HGNC:5980	secreted	KCNJ10	HGNC:6256	HGNC:5980 HGNC:6256
IL16 KCNJ15	Ramilowski_2015_Literature_supported	10479680,	IL16	HGNC:5980	secreted	KCNJ15	HGNC:6261	HGNC:5980 HGNC:6261
IL17A IL17RA	Ramilowski_2015_Literature_supported	9367539,9367539,	IL17A	HGNC:5981	secreted	IL17RA	HGNC:5985	HGNC:5981 HGNC:5985
IL17A IL17RC	Ramilowski_2015_Literature_supported	18684971,	IL17A	HGNC:5981	secreted	IL17RC	HGNC:18358	HGNC:5981 HGNC:18358
IL17B IL17RB	Ramilowski_2015_Literature_supported	10749887,10749887,	IL17B	HGNC:5982	secreted	IL17RB	HGNC:18015	HGNC:5982 HGNC:18015
IL17C IL17RA	Hou et al. 2020 (this publication)	21993848,	IL17C	HGNC:5983	secreted	IL17RA	HGNC:5985	HGNC:5983 HGNC:5985
IL17C IL17RE	Hou et al. 2020 (this publication)	21993848,	IL17C	HGNC:5983	secreted	IL17RE	HGNC:18439	HGNC:5983 HGNC:18439
IL17F IL17RA	Ramilowski_2015_Literature_supported	18684971,	IL17F	HGNC:16404	secreted	IL17RA	HGNC:5985	HGNC:16404 HGNC:5985
IL18 IL18R1	Ramilowski_2015_Literature_supported	9325300,9325300,	IL18	HGNC:5986	secreted	IL18R1	HGNC:5988	HGNC:5986 HGNC:5988
IL18 IL18RAP	Ramilowski_2015_Literature_supported	9792649,	IL18	HGNC:5986	secreted	IL18RAP	HGNC:5989	HGNC:5986 HGNC:5989
IL18 IL1RAPL1	Ramilowski_2015_Literature_supported	9325300,	IL18	HGNC:5986	secreted	IL1RAPL1	HGNC:5996	HGNC:5986 HGNC:5996
IL19 IL20RA	Ramilowski_2015_Literature_supported	12974481,11564763,	IL19	HGNC:5990	secreted	IL20RA	HGNC:6003	HGNC:5990 HGNC:6003
IL19 IL20RB	Ramilowski_2015_Literature_supported	12974481,	IL19	HGNC:5990	secreted	IL20RB	HGNC:6004	HGNC:5990 HGNC:6004
IL1A IL1R1	Ramilowski_2015_Literature_supported	2946959,2946959,	IL1A	HGNC:5991	secreted	IL1R1	HGNC:5993	HGNC:5991 HGNC:5993
IL1A IL1R2	Ramilowski_2015_Literature_supported	7878046,7878046,	IL1A	HGNC:5991	secreted	IL1R2	HGNC:5994	HGNC:5991 HGNC:5994
IL1A IL1RAP	Ramilowski_2015_Literature_supported	9820540,	IL1A	HGNC:5991	secreted	IL1RAP	HGNC:5995	HGNC:5991 HGNC:5995
IL1B IL1R1	Ramilowski_2015_Literature_supported	62193, 9820540,9062193,	IL1B	HGNC:5992	secreted	IL1R1	HGNC:5993	HGNC:5992 HGNC:5993
IL1B IL1R2	Ramilowski_2015_Literature_supported	8332913,7878046,	IL1B	HGNC:5992	secreted	IL1R2	HGNC:5994	HGNC:5992 HGNC:5994
IL1B IL1RAP	Ramilowski_2015_Literature_supported	9820540,9820540,	IL1B	HGNC:5992	secreted	IL1RAP	HGNC:5995	HGNC:5992 HGNC:5995
IL1F10 IL1R1	Ramilowski_2015_Literature_supported	11278614,	IL1F10	HGNC:15552	secreted	IL1R1	HGNC:5993	HGNC:15552 HGNC:5993
IL1RAPL1 PTPRD	Hou et al. 2020 (this publication)	23345436,	IL1RAPL1	HGNC:5996	plasma membrane	PTPRD	HGNC:9668	HGNC:5996 HGNC:9668
IL1RAPL1 PTPRF	Hou et al. 2020 (this publication)	23345436,	IL1RAPL1	HGNC:5996	plasma membrane	PTPRF	HGNC:9670	HGNC:5996 HGNC:9670
IL1RAPL1 PTPRS	Hou et al. 2020 (this publication)	23345436,	IL1RAPL1	HGNC:5996	plasma membrane	PTPRS	HGNC:9681	HGNC:5996 HGNC:9681
IL1RN IL1R1	Ramilowski_2015_Literature_supported	9062194,	IL1RN	HGNC:6000	secreted	IL1R1	HGNC:5993	HGNC:6000 HGNC:5993
IL1RN IL1R2	Ramilowski_2015_Literature_supported	1834644,	IL1RN	HGNC:6000	secreted	IL1R2	HGNC:5994	HGNC:6000 HGNC:5994
IL2 CD53	Ramilowski_2015_Literature_supported	7963560,	IL2	HGNC:6001	secreted	CD53	HGNC:1686	HGNC:6001 HGNC:1686
IL2 IL2RA	Ramilowski_2015_Literature_supported	15265897,1993646,	IL2	HGNC:6001	secreted	IL2RA	HGNC:6008	HGNC:6001 HGNC:6008
IL2 IL2RB	Ramilowski_2015_Literature_supported	15265897,11035066, 8049354,	IL2	HGNC:6001	secreted	IL2RB	HGNC:6009	HGNC:6001 HGNC:6009
IL2 IL2RG	Ramilowski_2015_Literature_supported	15265897,10662798, 8049354,	IL2	HGNC:6001	secreted	IL2RG	HGNC:6010	HGNC:6001 HGNC:6010
IL20 IL20RA	Ramilowski_2015_Literature_supported	12974481,11163236, 12351624, 14580208,	IL20	HGNC:6002	secreted	IL20RA	HGNC:6003	HGNC:6002 HGNC:6003
IL20 IL20RB	Ramilowski_2015_Literature_supported	12974481,11163236, 12351624, 14580208,	IL20	HGNC:6002	secreted	IL20RB	HGNC:6004	HGNC:6002 HGNC:6004
IL20 IL22RA1	Ramilowski_2015_Literature_supported	12974481,	IL20	HGNC:6002	secreted	IL22RA1	HGNC:13700	HGNC:6002 HGNC:13700
IL21 IL21R	Ramilowski_2015_Literature_supported	11418623,11418623,	IL21	HGNC:6005	secreted	IL21R	HGNC:6006	HGNC:6005 HGNC:6006
IL21 IL2RG	Ramilowski_2015_Literature_supported	11418623,	IL21	HGNC:6005	secreted	IL2RG	HGNC:6010	HGNC:6005 HGNC:6010
IL22 IL10RA	Ramilowski_2015_Literature_supported	58985,	IL22	HGNC:14900	secreted	IL10RA	HGNC:5964	HGNC:14900 HGNC:5964
IL22 IL10RB	Ramilowski_2015_Literature_supported	10875937,	IL22	HGNC:14900	secreted	IL10RB	HGNC:5965	HGNC:14900 HGNC:5965
IL22 IL22RA1	Ramilowski_2015_Literature_supported	58985,11035029,	IL22	HGNC:14900	secreted	IL22RA1	HGNC:13700	HGNC:14900 HGNC:13700
IL22 IL22RA2	Ramilowski_2015_Literature_supported	11390453,11390453,	IL22	HGNC:14900	secreted	IL22RA2	HGNC:14901	HGNC:14900 HGNC:14901
IL23A IL12RB1	Ramilowski_2015_Literature_supported	12023369,11114383, 12023369, 12671732,	IL23A	HGNC:15488	secreted	IL12RB1	HGNC:5971	HGNC:15488 HGNC:5971
IL23A IL23R	Ramilowski_2015_Literature_supported	12023369,12023369,	IL23A	HGNC:15488	secreted	IL23R	HGNC:19100	HGNC:15488 HGNC:19100
IL24 IL20RA	Ramilowski_2015_Literature_supported	12974481,11706020,	IL24	HGNC:11346	secreted	IL20RA	HGNC:6003	HGNC:11346 HGNC:6003
IL24 IL20RB	Ramilowski_2015_Literature_supported	12974481,	IL24	HGNC:11346	secreted	IL20RB	HGNC:6004	HGNC:11346 HGNC:6004
IL24 IL22RA1	Ramilowski_2015_Literature_supported	12974481,	IL24	HGNC:11346	secreted	IL22RA1	HGNC:13700	HGNC:11346 HGNC:13700
IL25 IL17RB	Ramilowski_2015_Literature_supported	11058597,11058597,	IL25	HGNC:13765	secreted	IL17RB	HGNC:18015	HGNC:13765 HGNC:18015
IL26 IL20RA	Noël et al. 2020 (ICELLNET)	14764663,	IL26	HGNC:17119	secreted	IL20RA	HGNC:6003	HGNC:17119 HGNC:6003
IL26 IL20RB	Noël et al. 2020 (ICELLNET)	14764663,	IL26	HGNC:17119	secreted	IL20RB	HGNC:6004	HGNC:17119 HGNC:6004
IL27 IL27RA	Ramilowski_2015_Literature_supported	12121660,	IL27	HGNC:19157	secreted	IL27RA	HGNC:17290	HGNC:19157 HGNC:17290
IL3 CSF2RB	Ramilowski_2015_Literature_supported	11700046,9278420,	IL3	HGNC:6011	secreted	CSF2RB	HGNC:2436	HGNC:6011 HGNC:2436
IL3 IL3RA	Ramilowski_2015_Literature_supported	11700046,9278420, 8649415,	IL3	HGNC:6011	secreted	IL3RA	HGNC:6012	HGNC:6011 HGNC:6012
IL31 IL31RA	Ramilowski_2015_Literature_supported	15184896,	IL31	HGNC:19372	secreted	IL31RA	HGNC:18969	HGNC:19372 HGNC:18969
IL31 OSMR	Ramilowski_2015_Literature_supported	15184896,	IL31	HGNC:19372	secreted	OSMR	HGNC:8507	HGNC:19372 HGNC:8507
IL32 ITGB3	Hou et al. 2020 (this publication)	30391782,	IL32	HGNC:16830	secreted	ITGB3	HGNC:6156	HGNC:16830 HGNC:6156
IL33 IL1RL1	Hou et al. 2020 (this publication)	20926795, 16286016, 19996325, 29763370,	IL33	HGNC:16028	secreted	IL1RL1	HGNC:5998	HGNC:16028 HGNC:5998
IL34 CSF1R	Ramilowski_2015_Literature_supported	22729249,	IL34	HGNC:28529	secreted	CSF1R	HGNC:2433	HGNC:28529 HGNC:2433	CellphoneDB
IL34 PTPRZ1	Hou et al. 2020 (this publication)	23744080,	IL34	HGNC:28529	secreted	PTPRZ1	HGNC:9685	HGNC:28529 HGNC:9685
IL36A IL1RL2	Hou et al. 2020 (this publication)	30452921,	IL36A	HGNC:15562	secreted	IL1RL2	HGNC:5999	HGNC:15562 HGNC:5999
IL36RN IL1RL2	Hou et al. 2020 (this publication)	20081871,	IL36RN	HGNC:15561	secreted	IL1RL2	HGNC:5999	HGNC:15561 HGNC:5999
IL4 CD53	Ramilowski_2015_Literature_supported	7963560,	IL4	HGNC:6014	secreted	CD53	HGNC:1686	HGNC:6014 HGNC:1686
IL4 IL13RA1	Ramilowski_2015_Literature_supported	10641437,	IL4	HGNC:6014	secreted	IL13RA1	HGNC:5974	HGNC:6014 HGNC:5974
IL4 IL13RA2	Ramilowski_2015_Literature_supported	9130652,	IL4	HGNC:6014	secreted	IL13RA2	HGNC:5975	HGNC:6014 HGNC:5975
IL4 IL2RG	Ramilowski_2015_Literature_supported	7918378,8266078,	IL4	HGNC:6014	secreted	IL2RG	HGNC:6010	HGNC:6014 HGNC:6010
IL4 IL4R	Ramilowski_2015_Literature_supported	7918378,11786020,	IL4	HGNC:6014	secreted	IL4R	HGNC:6015	HGNC:6014 HGNC:6015
IL5 CSF2RB	Ramilowski_2015_Literature_supported	11748263,	IL5	HGNC:6016	secreted	CSF2RB	HGNC:2436	HGNC:6016 HGNC:2436
IL5 IL5RA	Ramilowski_2015_Literature_supported	11748263,1732409, 7721873, 10880230,	IL5	HGNC:6016	secreted	IL5RA	HGNC:6017	HGNC:6016 HGNC:6017
IL6 IL6R	Ramilowski_2015_Literature_supported	3136546,14557255, 12829785,	IL6	HGNC:6018	secreted	IL6R	HGNC:6019	HGNC:6018 HGNC:6019
IL6 IL6ST	Ramilowski_2015_Literature_supported	8293462, 3136546,14557255,	IL6	HGNC:6018	secreted	IL6ST	HGNC:6021	HGNC:6018 HGNC:6021
IL7 IL2RG	Ramilowski_2015_Literature_supported	7522165,11858939, 9010926,	IL7	HGNC:6023	secreted	IL2RG	HGNC:6010	HGNC:6023 HGNC:6010
IL7 IL7R	Ramilowski_2015_Literature_supported	7522165,11858939, 10390077,	IL7	HGNC:6023	secreted	IL7R	HGNC:6024	HGNC:6023 HGNC:6024
IL9 IL2RG	Ramilowski_2015_Literature_supported	9535918,	IL9	HGNC:6029	secreted	IL2RG	HGNC:6010	HGNC:6029 HGNC:6010
IL9 IL9R	Ramilowski_2015_Literature_supported	9535918,11588013,	IL9	HGNC:6029	secreted	IL9R	HGNC:6030	HGNC:6029 HGNC:6030
INHA ACVR2A	Ramilowski_2015_Literature_supported	12493742,	INHA	HGNC:6065	secreted	ACVR2A	HGNC:173	HGNC:6065 HGNC:173
INHA TGFBR3	Ramilowski_2015_Literature_supported	12493742,10746731,	INHA	HGNC:6065	secreted	TGFBR3	HGNC:11774	HGNC:6065 HGNC:11774
INHBA ACVR1	Ramilowski_2015_Literature_supported	11266516,	INHBA	HGNC:6066	secreted	ACVR1	HGNC:171	HGNC:6066 HGNC:171
INHBA ACVR1B	Ramilowski_2015_Literature_supported	8167568,8397373,	INHBA	HGNC:6066	secreted	ACVR1B	HGNC:172	HGNC:6066 HGNC:172
INHBA ACVR1C	Hou et al. 2020 (this publication)	15196700,	INHBA	HGNC:6066	secreted	ACVR1C	HGNC:18123	HGNC:6066 HGNC:18123
INHBA ACVR2A	Ramilowski_2015_Literature_supported	12466190,11266516,	INHBA	HGNC:6066	secreted	ACVR2A	HGNC:173	HGNC:6066 HGNC:173
INHBA ACVR2B	Ramilowski_2015_Literature_supported	9202237,	INHBA	HGNC:6066	secreted	ACVR2B	HGNC:174	HGNC:6066 HGNC:174
INHBA BAMBI	Ramilowski_2015_Literature_supported	10918299,	INHBA	HGNC:6066	secreted	BAMBI	HGNC:30251	HGNC:6066 HGNC:30251
INHBA ENG	Ramilowski_2015_Literature_supported	9872992,	INHBA	HGNC:6066	secreted	ENG	HGNC:3349	HGNC:6066 HGNC:3349
INHBA TGFBR3	Ramilowski_2015_Literature_supported	10746731,	INHBA	HGNC:6066	secreted	TGFBR3	HGNC:11774	HGNC:6066 HGNC:11774
INHBB ACVR1	Ramilowski_2015_Literature_supported	11266516,	INHBB	HGNC:6067	secreted	ACVR1	HGNC:171	HGNC:6067 HGNC:171
INHBB ACVR1B	Ramilowski_2015_Literature_supported	11266516, 15196700,	INHBB	HGNC:6067	secreted	ACVR1B	HGNC:172	HGNC:6067 HGNC:172
INHBB ACVR1C	Ramilowski_2015_Literature_supported	15196700,	INHBB	HGNC:6067	secreted	ACVR1C	HGNC:18123	HGNC:6067 HGNC:18123
INHBB ACVR2A	Ramilowski_2015_Literature_supported	12466190,11266516,	INHBB	HGNC:6067	secreted	ACVR2A	HGNC:173	HGNC:6067 HGNC:173
INHBB ACVR2B	Ramilowski_2015_Literature_supported	9202237,	INHBB	HGNC:6067	secreted	ACVR2B	HGNC:174	HGNC:6067 HGNC:174
INHBB CFC1	Hou et al. 2020 (this publication)	28126904,	INHBB	HGNC:6067	secreted	CFC1	HGNC:18292	HGNC:6067 HGNC:18292
INHBB CFC1B	Hou et al. 2020 (this publication)	28126904,	INHBB	HGNC:6067	secreted	CFC1B	HGNC:33983	HGNC:6067 HGNC:33983
INHBC ACVR2A	Ramilowski_2015_Literature_supported	12651901,	INHBC	HGNC:6068	secreted	ACVR2A	HGNC:173	HGNC:6068 HGNC:173	CellphoneDB_flipped
INHBC ACVR2B	Ramilowski_2015_Literature_supported	12651901,	INHBC	HGNC:6068	secreted	ACVR2B	HGNC:174	HGNC:6068 HGNC:174	CellphoneDB_flipped
INS IGF1R	Ramilowski_2015_Literature_supported	1851182,	INS	HGNC:6081	secreted	IGF1R	HGNC:5465	HGNC:6081 HGNC:5465
INS INSR	Ramilowski_2015_Literature_supported	2550426,2550426,	INS	HGNC:6081	secreted	INSR	HGNC:6091	HGNC:6081 HGNC:6091	CellphoneDB_flipped
INS LRP2	Ramilowski_2015_Literature_supported	9773776,	INS	HGNC:6081	secreted	LRP2	HGNC:6694	HGNC:6081 HGNC:6694
INSL3 RXFP2	Ramilowski_2015_Literature_supported	12114498,15649866, 20560146,12114498, 15649866,	INSL3	HGNC:6086	secreted	RXFP2	HGNC:17318	HGNC:6086 HGNC:17318	CellphoneDB
INSL5 RXFP3	Ramilowski_2015_Literature_supported	15525639,	INSL5	HGNC:6088	secreted	RXFP3	HGNC:24883	HGNC:6088 HGNC:24883	CellphoneDB
INSL5 RXFP4	Ramilowski_2015_Literature_supported	15465925,15525639,	INSL5	HGNC:6088	secreted	RXFP4	HGNC:14666	HGNC:6088 HGNC:14666	CellphoneDB
ITGAV THY1	Cabello-Aguilar et al. 2020 (SingleCellSignalR)	18346467,	ITGAV	HGNC:6150	plasma membrane	THY1	HGNC:11801	HGNC:6150 HGNC:11801
ITGB2 THY1	Cabello-Aguilar et al. 2020 (SingleCellSignalR)	18346467,	ITGB2	HGNC:6155	plasma membrane	THY1	HGNC:11801	HGNC:6155 HGNC:11801
JAG1 CD46	Efremova et al. 2020 (CellphoneDB)	23086448,	JAG1	HGNC:6188	plasma membrane	CD46	HGNC:6953	HGNC:6188 HGNC:6953
JAG1 NOTCH1	Ramilowski_2015_Literature_supported	7697721,11006133,	JAG1	HGNC:6188	plasma membrane	NOTCH1	HGNC:7881	HGNC:6188 HGNC:7881	CellphoneDB
JAG1 NOTCH2	Ramilowski_2015_Literature_supported	10551863,10551863, 10958687,	JAG1	HGNC:6188	plasma membrane	NOTCH2	HGNC:7882	HGNC:6188 HGNC:7882	CellphoneDB
JAG1 NOTCH3	Ramilowski_2015_Literature_supported	11006133,14714274, 12482954,	JAG1	HGNC:6188	plasma membrane	NOTCH3	HGNC:7883	HGNC:6188 HGNC:7883	CellphoneDB
JAG1 NOTCH4	Ramilowski_2015_Literature_supported	24563863,	JAG1	HGNC:6188	plasma membrane	NOTCH4	HGNC:7884	HGNC:6188 HGNC:7884	CellphoneDB
JAG2 NOTCH1	Ramilowski_2015_Literature_supported	11006133,11006133,	JAG2	HGNC:6189	plasma membrane	NOTCH1	HGNC:7881	HGNC:6189 HGNC:7881	CellphoneDB
JAG2 NOTCH2	Ramilowski_2015_Literature_supported	10958687,	JAG2	HGNC:6189	plasma membrane	NOTCH2	HGNC:7882	HGNC:6189 HGNC:7882	CellphoneDB
JAG2 NOTCH3	Ramilowski_2015_Literature_supported	11006133,11006133,	JAG2	HGNC:6189	plasma membrane	NOTCH3	HGNC:7883	HGNC:6189 HGNC:7883	CellphoneDB
JAG2 NOTCH4	Efremova et al. 2020 (CellphoneDB)	22353464,	JAG2	HGNC:6189	plasma membrane	NOTCH4	HGNC:7884	HGNC:6189 HGNC:7884	Ramilowski_2015_Putative
JAM2 F11R	Baccin et al. 2020 (RNA-Magnet)	25119047,	JAM2	HGNC:14686	plasma membrane	F11R	HGNC:14685	HGNC:14686 HGNC:14685
JAM2 JAM3	Efremova et al. 2020 (CellphoneDB)	16093349, 11590146,	JAM2	HGNC:14686	plasma membrane	JAM3	HGNC:15532	HGNC:14686 HGNC:15532
JAM3 JAM2	Baccin et al. 2020 (RNA-Magnet)	24357068,	JAM3	HGNC:15532	plasma membrane	JAM2	HGNC:14686	HGNC:15532 HGNC:14686
JAML CXADR	Hou et al. 2020 (this publication)	15800062,	JAML	HGNC:19084	plasma membrane	CXADR	HGNC:2559	HGNC:19084 HGNC:2559
KIR3DS1 HLA-F	Efremova et al. 2020 (CellphoneDB)	27455421,	KIR3DS1	HGNC:6340	plasma membrane	HLA-F	HGNC:4963	HGNC:6340 HGNC:4963
KISS1 KISS1R	Ramilowski_2015_Literature_supported	12944565, 11385580, 15665093,11385580, 11457843,11457843,	KISS1	HGNC:6341	secreted	KISS1R	HGNC:4510	HGNC:6341 HGNC:4510	CellphoneDB
KISS1 MMP24	Ramilowski_2015_Literature_supported	12879005,	KISS1	HGNC:6341	secreted	MMP24	HGNC:7172	HGNC:6341 HGNC:7172
KITLG KIT	Ramilowski_2015_Literature_supported	1698556,1375232, 7680037,	KITLG	HGNC:6343	secreted	KIT	HGNC:6342	HGNC:6343 HGNC:6342	CellphoneDB
KLRB1 CLEC2D	Efremova et al. 2020 (CellphoneDB)	24223577,	KLRB1	HGNC:6373	plasma membrane	CLEC2D	HGNC:14351	HGNC:6373 HGNC:14351
KLRF1 CLEC2B	Efremova et al. 2020 (CellphoneDB)	24223577,	KLRF1	HGNC:13342	plasma membrane	CLEC2B	HGNC:2053	HGNC:13342 HGNC:2053
KMT2E NCR2	Hou et al. 2020 (this publication)	23958951,	KMT2E	HGNC:18541	secreted	NCR2	HGNC:6732	HGNC:18541 HGNC:6732
KNG1 BDKRB1	Ramilowski_2015_Literature_supported	8063797,9111052, 10422787, 9313952,	KNG1	HGNC:6383	secreted	BDKRB1	HGNC:1029	HGNC:6383 HGNC:1029	CellphoneDB
KNG1 BDKRB2	Ramilowski_2015_Literature_supported	8063797,8302267, 9203620,	KNG1	HGNC:6383	secreted	BDKRB2	HGNC:1030	HGNC:6383 HGNC:1030
KNG1 GP1BA	Ramilowski_2015_Literature_supported	9269768,	KNG1	HGNC:6383	secreted	GP1BA	HGNC:4439	HGNC:6383 HGNC:4439
KNG1 GPR135	Ramilowski_2015_Literature_supported	14530218, 1374385,	KNG1	HGNC:6383	secreted	GPR135	HGNC:19991	HGNC:6383 HGNC:19991
KNG1 ITGB2	Ramilowski_2015_Literature_supported	10845911,	KNG1	HGNC:6383	secreted	ITGB2	HGNC:6155	HGNC:6383 HGNC:6155
KNG1 PLAUR	Ramilowski_2015_Literature_supported	14764580,	KNG1	HGNC:6383	secreted	PLAUR	HGNC:9053	HGNC:6383 HGNC:9053
KNG1 RXFP4	Ramilowski_2015_Literature_supported	14530218,	KNG1	HGNC:6383	secreted	RXFP4	HGNC:14666	HGNC:6383 HGNC:14666
L1CAM ALCAM	Baccin et al. 2020 (RNA-Magnet)	22983139,	L1CAM	HGNC:6470	plasma membrane; secreted	ALCAM	HGNC:400	HGNC:6470 HGNC:400
L1CAM CD9	Baccin et al. 2020 (RNA-Magnet)	8838570,	L1CAM	HGNC:6470	plasma membrane; secreted	CD9	HGNC:1709	HGNC:6470 HGNC:1709
L1CAM CNTN1	Ramilowski_2015_Literature_supported	7595520,	L1CAM	HGNC:6470	plasma membrane; secreted	CNTN1	HGNC:2171	HGNC:6470 HGNC:2171
L1CAM EGFR	Ramilowski_2015_Literature_supported	14718570,	L1CAM	HGNC:6470	plasma membrane; secreted	EGFR	HGNC:3236	HGNC:6470 HGNC:3236
L1CAM EPHB2	Hou et al. 2020 (this publication)	22579729,	L1CAM	HGNC:6470	plasma membrane; secreted	EPHB2	HGNC:3393	HGNC:6470 HGNC:3393	Ramilowski_2015_Putative
L1CAM ERBB2	Ramilowski_2015_Literature_supported	22815787,	L1CAM	HGNC:6470	plasma membrane; secreted	ERBB2	HGNC:3430	HGNC:6470 HGNC:3430
L1CAM ERBB3	Ramilowski_2015_Literature_supported	22815787,	L1CAM	HGNC:6470	plasma membrane; secreted	ERBB3	HGNC:3431	HGNC:6470 HGNC:3431
L1CAM ITGA5	Ramilowski_2015_Literature_supported	10871287,	L1CAM	HGNC:6470	plasma membrane; secreted	ITGA5	HGNC:6141	HGNC:6470 HGNC:6141
L1CAM ITGAV	Ramilowski_2015_Literature_supported	10871287,	L1CAM	HGNC:6470	plasma membrane; secreted	ITGAV	HGNC:6150	HGNC:6470 HGNC:6150
L1CAM PTPRZ1	Baccin et al. 2020 (RNA-Magnet)	9117260,	L1CAM	HGNC:6470	plasma membrane; secreted	PTPRZ1	HGNC:9685	HGNC:6470 HGNC:9685
LACRT SDC1	Ramilowski_2015_Literature_supported	16982797,	LACRT	HGNC:16430	secreted	SDC1	HGNC:10658	HGNC:16430 HGNC:10658
LAMA1 ITGA1	Ramilowski_2015_Literature_supported	9688542,	LAMA1	HGNC:6481	secreted	ITGA1	HGNC:6134	HGNC:6481 HGNC:6134
LAMA1 ITGA2	Ramilowski_2015_Literature_supported	9688542,	LAMA1	HGNC:6481	secreted	ITGA2	HGNC:6137	HGNC:6481 HGNC:6137
LAMA1 ITGA7	Ramilowski_2015_Literature_supported	11278916,	LAMA1	HGNC:6481	secreted	ITGA7	HGNC:6143	HGNC:6481 HGNC:6143
LAMA1 ITGB1	Ramilowski_2015_Literature_supported	11278916,9688542,	LAMA1	HGNC:6481	secreted	ITGB1	HGNC:6153	HGNC:6481 HGNC:6153
LAMA1 ITGB8	Ramilowski_2015_Literature_supported	7542940,	LAMA1	HGNC:6481	secreted	ITGB8	HGNC:6163	HGNC:6481 HGNC:6163
LAMA1 RPSA	Ramilowski_2015_Literature_supported	2970671,	LAMA1	HGNC:6481	secreted	RPSA	HGNC:6502	HGNC:6481 HGNC:6502
LAMA2 DAG1	Hou et al. 2020 (this publication)	30530204,	LAMA2	HGNC:6482	secreted	DAG1	HGNC:2666	HGNC:6482 HGNC:2666
LAMA2 ITGA7	Ramilowski_2015_Literature_supported	11278916,	LAMA2	HGNC:6482	secreted	ITGA7	HGNC:6143	HGNC:6482 HGNC:6143
LAMA2 ITGB1	Ramilowski_2015_Literature_supported	11278916,	LAMA2	HGNC:6482	secreted	ITGB1	HGNC:6153	HGNC:6482 HGNC:6153
LAMA2 RPSA	Ramilowski_2015_Literature_supported	2970671,11054877,	LAMA2	HGNC:6482	secreted	RPSA	HGNC:6502	HGNC:6482 HGNC:6502
LAMA3 SDC2	Ramilowski_2015_Literature_supported	11373281,	LAMA3	HGNC:6483	secreted	SDC2	HGNC:10659	HGNC:6483 HGNC:10659
LAMA5 BCAM	Ramilowski_2015_Literature_supported	12244066, 11133776,	LAMA5	HGNC:6485	secreted	BCAM	HGNC:6722	HGNC:6485 HGNC:6722
LAMB1 ITGA6	Ramilowski_2015_Literature_supported	10842354,	LAMB1	HGNC:6486	secreted	ITGA6	HGNC:6142	HGNC:6486 HGNC:6142
LAMB1 ITGB1	Ramilowski_2015_Literature_supported	10842354,	LAMB1	HGNC:6486	secreted	ITGB1	HGNC:6153	HGNC:6486 HGNC:6153
LAMB2 RPSA	Ramilowski_2015_Literature_supported	2970671,	LAMB2	HGNC:6487	secreted	RPSA	HGNC:6502	HGNC:6487 HGNC:6502
LAMC2 ITGA3	Ramilowski_2015_Literature_supported	10842354,	LAMC2	HGNC:6493	secreted	ITGA3	HGNC:6139	HGNC:6493 HGNC:6139
LAMC2 ITGA6	Ramilowski_2015_Literature_supported	10842354,	LAMC2	HGNC:6493	secreted	ITGA6	HGNC:6142	HGNC:6493 HGNC:6142
LAMC2 ITGB1	Ramilowski_2015_Literature_supported	10842354,	LAMC2	HGNC:6493	secreted	ITGB1	HGNC:6153	HGNC:6493 HGNC:6153
LAMC2 ITGB4	Ramilowski_2015_Literature_supported	10842354,	LAMC2	HGNC:6493	secreted	ITGB4	HGNC:6158	HGNC:6493 HGNC:6158
LCN1 LMBR1L	Ramilowski_2015_Literature_supported	11287427,	LCN1	HGNC:6525	secreted	LMBR1L	HGNC:18268	HGNC:6525 HGNC:18268
LCN2 LRP2	Ramilowski_2015_Literature_supported	15670845,	LCN2	HGNC:6526	secreted	LRP2	HGNC:6694	HGNC:6526 HGNC:6694
LEAP2 GHSR	Efremova et al. 2020 (CellphoneDB)	29233536,	LEAP2	HGNC:29571	secreted	GHSR	HGNC:4267	HGNC:29571 HGNC:4267
LEFTY2 ACVR2B	Ramilowski_2015_Literature_supported	11952836,	LEFTY2	HGNC:3122	secreted	ACVR2B	HGNC:174	HGNC:3122 HGNC:174
LEP LEPR	Ramilowski_2015_Literature_supported	9463481,8608603,	LEP	HGNC:6553	secreted	LEPR	HGNC:6554	HGNC:6553 HGNC:6554	CellphoneDB
LGALS1 CD69	Hou et al. 2020 (this publication)	24752896,	LGALS1	HGNC:6561	secreted	CD69	HGNC:1694	HGNC:6561 HGNC:1694
LGALS1 ITGB1	Cabello-Aguilar et al. 2020 (SingleCellSignalR)	14550305,	LGALS1	HGNC:6561	secreted	ITGB1	HGNC:6153	HGNC:6561 HGNC:6153
LGALS1 PTPRC	Cabello-Aguilar et al. 2020 (SingleCellSignalR)	10369126,	LGALS1	HGNC:6561	secreted	PTPRC	HGNC:9666	HGNC:6561 HGNC:9666
LGALS3 LAG3	Hou et al. 2020 (this publication)	25691328,	LGALS3	HGNC:6563	secreted	LAG3	HGNC:6476	HGNC:6563 HGNC:6476
LGALS3BP ITGB1	Ramilowski_2015_Literature_supported	9501082,	LGALS3BP	HGNC:6564	secreted	ITGB1	HGNC:6153	HGNC:6564 HGNC:6153
LGALS9 CD44	Efremova et al. 2020 (CellphoneDB)	25065622,	LGALS9	HGNC:6570	secreted	CD44	HGNC:1681	HGNC:6570 HGNC:1681
LGALS9 HAVCR2	Efremova et al. 2020 (CellphoneDB)	27192565,	LGALS9	HGNC:6570	secreted	HAVCR2	HGNC:18437	HGNC:6570 HGNC:18437
LGI1 ADAM11	Hou et al. 2020 (this publication)	18974846,	LGI1	HGNC:6572	secreted	ADAM11	HGNC:189	HGNC:6572 HGNC:189
LGI1 ADAM22	Hou et al. 2020 (this publication)	18974846,	LGI1	HGNC:6572	secreted	ADAM22	HGNC:201	HGNC:6572 HGNC:201
LGI1 ADAM23	Hou et al. 2020 (this publication)	18974846,	LGI1	HGNC:6572	secreted	ADAM23	HGNC:202	HGNC:6572 HGNC:202
LGI1 RTN4R	Hou et al. 2020 (this publication)	20463223,	LGI1	HGNC:6572	secreted	RTN4R	HGNC:18601	HGNC:6572 HGNC:18601
LGI2 ADAM11	Hou et al. 2020 (this publication)	20220021,	LGI2	HGNC:18710	secreted	ADAM11	HGNC:189	HGNC:18710 HGNC:189
LGI2 ADAM22	Hou et al. 2020 (this publication)	21829378,	LGI2	HGNC:18710	secreted	ADAM22	HGNC:201	HGNC:18710 HGNC:201
LGI2 ADAM23	Hou et al. 2020 (this publication)	21829378,	LGI2	HGNC:18710	secreted	ADAM23	HGNC:202	HGNC:18710 HGNC:202
LGI3 ADAM22	Hou et al. 2020 (this publication)	20220021,	LGI3	HGNC:18711	secreted	ADAM22	HGNC:201	HGNC:18711 HGNC:201
LGI3 ADAM23	Hou et al. 2020 (this publication)	22405860, 20220021,	LGI3	HGNC:18711	secreted	ADAM23	HGNC:202	HGNC:18711 HGNC:202
LGI3 FLOT1	Hou et al. 2020 (this publication)	20461023,	LGI3	HGNC:18711	secreted	FLOT1	HGNC:3757	HGNC:18711 HGNC:3757
LGI3 STX1A	Hou et al. 2020 (this publication)	18760330,	LGI3	HGNC:18711	secreted	STX1A	HGNC:11433	HGNC:18711 HGNC:11433
LGI4 ADAM11	Hou et al. 2020 (this publication)	20220021, 18974846,	LGI4	HGNC:18712	secreted	ADAM11	HGNC:189	HGNC:18712 HGNC:189
LGI4 ADAM22	Hou et al. 2020 (this publication)	20220021,18974846,	LGI4	HGNC:18712	secreted	ADAM22	HGNC:201	HGNC:18712 HGNC:201
LGI4 ADAM23	Hou et al. 2020 (this publication)	20220021,18974846,	LGI4	HGNC:18712	secreted	ADAM23	HGNC:202	HGNC:18712 HGNC:202
LHB LHCGR	Ramilowski_2015_Literature_supported	3470775,12727981, 1922095,3470775,	LHB	HGNC:6584	secreted	LHCGR	HGNC:6585	HGNC:6584 HGNC:6585
LIF IL6ST	Ramilowski_2015_Literature_supported	9716487,12707269,	LIF	HGNC:6596	secreted	IL6ST	HGNC:6021	HGNC:6596 HGNC:6021
LIF LIFR	Ramilowski_2015_Literature_supported	9716487,12601009, 16051226,	LIF	HGNC:6596	secreted	LIFR	HGNC:6597	HGNC:6596 HGNC:6597
LILRB4 LAIR1	Efremova et al. 2020 (CellphoneDB)	19283782,	LILRB4	HGNC:6608	plasma membrane	LAIR1	HGNC:6477	HGNC:6608 HGNC:6477
LIN7C HTR2C	Ramilowski_2015_Literature_supported	12006486,	LIN7C	HGNC:17789	secreted	HTR2C	HGNC:5295	HGNC:17789 HGNC:5295
LIPC LRP1	Ramilowski_2015_Literature_supported	7721852,	LIPC	HGNC:6619	secreted	LRP1	HGNC:6692	HGNC:6619 HGNC:6692
LIPH LPAR1	Ramilowski_2015_Literature_supported	10908309,	LIPH	HGNC:18483	secreted	LPAR1	HGNC:3166	HGNC:18483 HGNC:3166
LIPH LPAR2	Ramilowski_2015_Literature_supported	9525886,	LIPH	HGNC:18483	secreted	LPAR2	HGNC:3168	HGNC:18483 HGNC:3168
LIPH LPAR4	Ramilowski_2015_Literature_supported	12724320,	LIPH	HGNC:18483	secreted	LPAR4	HGNC:4478	HGNC:18483 HGNC:4478
LPA LRP2	Ramilowski_2015_Literature_supported	10073957,	LPA	HGNC:6667	secreted	LRP2	HGNC:6694	HGNC:6667 HGNC:6694
LPL GPIHBP1	Ramilowski_2015_Literature_supported	17403372,	LPL	HGNC:6677	secreted	GPIHBP1	HGNC:24945	HGNC:6677 HGNC:24945
LPL LRP1	Ramilowski_2015_Literature_supported	1281473, 7510694, 7989348,	LPL	HGNC:6677	secreted	LRP1	HGNC:6692	HGNC:6677 HGNC:6692
LPL LRP2	Ramilowski_2015_Literature_supported	7686151,	LPL	HGNC:6677	secreted	LRP2	HGNC:6694	HGNC:6677 HGNC:6694
LPL SDC1	Ramilowski_2015_Literature_supported	9294130,	LPL	HGNC:6677	secreted	SDC1	HGNC:10658	HGNC:6677 HGNC:10658
LPL VLDLR	Ramilowski_2015_Literature_supported	7592875,	LPL	HGNC:6677	secreted	VLDLR	HGNC:12698	HGNC:6677 HGNC:12698
LRFN3 LRFN3	Hou et al. 2020 (this publication)	18227064,	LRFN3	HGNC:28370	plasma membrane	LRFN3	HGNC:28370	HGNC:28370 HGNC:28370
LRFN5 LRFN5	Hou et al. 2020 (this publication)	18227064,	LRFN5	HGNC:20360	secreted	LRFN5	HGNC:20360	HGNC:20360 HGNC:20360
LRPAP1 LDLR	Ramilowski_2015_Literature_supported	7822276,	LRPAP1	HGNC:6701	plasma membrane	LDLR	HGNC:6547	HGNC:6701 HGNC:6547
LRPAP1 LRP1	Ramilowski_2015_Literature_supported	14596620,10747918, 1374383, 1718973,	LRPAP1	HGNC:6701	plasma membrane	LRP1	HGNC:6692	HGNC:6701 HGNC:6692
LRPAP1 LRP2	Ramilowski_2015_Literature_supported	7512726,	LRPAP1	HGNC:6701	plasma membrane	LRP2	HGNC:6694	HGNC:6701 HGNC:6694
LRPAP1 LRP8	Ramilowski_2015_Literature_supported	12899622,	LRPAP1	HGNC:6701	plasma membrane	LRP8	HGNC:6700	HGNC:6701 HGNC:6700
LRPAP1 SORL1	Ramilowski_2015_Literature_supported	11557679, 8940146,	LRPAP1	HGNC:6701	plasma membrane	SORL1	HGNC:11185	HGNC:6701 HGNC:11185
LRPAP1 SORT1	Ramilowski_2015_Literature_supported	9013611,	LRPAP1	HGNC:6701	plasma membrane	SORT1	HGNC:11186	HGNC:6701 HGNC:11186
LRPAP1 VLDLR	Ramilowski_2015_Literature_supported	7592875, 10571241,	LRPAP1	HGNC:6701	plasma membrane	VLDLR	HGNC:12698	HGNC:6701 HGNC:12698
LRRC4B PTPRD	Hou et al. 2020 (this publication)	23345436,	LRRC4B	HGNC:25042	secreted	PTPRD	HGNC:9668	HGNC:25042 HGNC:9668
LRRC4B PTPRF	Hou et al. 2020 (this publication)	23345436, 19252495,	LRRC4B	HGNC:25042	secreted	PTPRF	HGNC:9670	HGNC:25042 HGNC:9670
LRRC4B PTPRS	Hou et al. 2020 (this publication)	23345436,	LRRC4B	HGNC:25042	secreted	PTPRS	HGNC:9681	HGNC:25042 HGNC:9681
LTA LTBR	Ramilowski_2015_Literature_supported	8171323,	LTA	HGNC:6709	secreted	LTBR	HGNC:6718	HGNC:6709 HGNC:6718	CellphoneDB_flipped
LTA TNFRSF14	Ramilowski_2015_Literature_supported	9153189, 9462508,	LTA	HGNC:6709	secreted	TNFRSF14	HGNC:11912	HGNC:6709 HGNC:11912	CellphoneDB
LTA TNFRSF1A	Ramilowski_2015_Literature_supported	8387891,	LTA	HGNC:6709	secreted	TNFRSF1A	HGNC:11916	HGNC:6709 HGNC:11916	CellphoneDB
LTA TNFRSF1B	Ramilowski_2015_Literature_supported	9552007, 8123048, 2160731,	LTA	HGNC:6709	secreted	TNFRSF1B	HGNC:11917	HGNC:6709 HGNC:11917	CellphoneDB
LTB CD40	Ramilowski_2015_Literature_supported	7916655,	LTB	HGNC:6711	plasma membrane	CD40	HGNC:11919	HGNC:6711 HGNC:11919
LTB LTBR	Ramilowski_2015_Literature_supported	7995952,7916655,	LTB	HGNC:6711	plasma membrane	LTBR	HGNC:6718	HGNC:6711 HGNC:6718	CellphoneDB
LTB TNFRSF1A	Ramilowski_2015_Literature_supported	7995952,	LTB	HGNC:6711	plasma membrane	TNFRSF1A	HGNC:11916	HGNC:6711 HGNC:11916
LTBP1 ITGB5	Ramilowski_2015_Literature_supported	12358597,	LTBP1	HGNC:6714	secreted	ITGB5	HGNC:6160	HGNC:6714 HGNC:6160
LTBP3 ITGB5	Ramilowski_2015_Literature_supported	12358597,	LTBP3	HGNC:6716	secreted	ITGB5	HGNC:6160	HGNC:6716 HGNC:6160
LTF LRP1	Ramilowski_2015_Literature_supported	15178744,1464627,	LTF	HGNC:6720	secreted	LRP1	HGNC:6692	HGNC:6720 HGNC:6692
LTF LRP11	Ramilowski_2015_Literature_supported	1464627,	LTF	HGNC:6720	secreted	LRP11	HGNC:16936	HGNC:6720 HGNC:16936
LY86 CD180	Ramilowski_2015_Literature_supported	9763566, 9686597,	LY86	HGNC:16837	secreted	CD180	HGNC:6726	HGNC:16837 HGNC:6726
LY9 LY9	Hou et al. 2020 (this publication)	15905546,	LY9	HGNC:6730	plasma membrane	LY9	HGNC:6730	HGNC:6730 HGNC:6730
MADCAM1 CD44	Ramilowski_2015_Literature_supported	2474557,	MADCAM1	HGNC:6765	plasma membrane	CD44	HGNC:1681	HGNC:6765 HGNC:1681
MADCAM1 ITGA4	Ramilowski_2015_Literature_supported	8600538,10702270, 9873398,	MADCAM1	HGNC:6765	plasma membrane	ITGA4	HGNC:6140	HGNC:6765 HGNC:6140
MADCAM1 ITGB7	Ramilowski_2015_Literature_supported	8600538,9233649,	MADCAM1	HGNC:6765	plasma membrane	ITGB7	HGNC:6162	HGNC:6765 HGNC:6162
MATN1 ITGA1	Ramilowski_2015_Literature_supported	10196235,	MATN1	HGNC:6907	secreted	ITGA1	HGNC:6134	HGNC:6907 HGNC:6134
MATN1 ITGB1	Ramilowski_2015_Literature_supported	10196235,	MATN1	HGNC:6907	secreted	ITGB1	HGNC:6153	HGNC:6907 HGNC:6153
MBL2 CD93	Ramilowski_2015_Literature_supported	9476117,	MBL2	HGNC:6922	secreted	CD93	HGNC:15855	HGNC:6922 HGNC:15855
MCAM MCAM	Baccin et al. 2020 (RNA-Magnet)	17982057,	MCAM	HGNC:6934	plasma membrane	MCAM	HGNC:6934	HGNC:6934 HGNC:6934
MDK ALK	Ramilowski_2015_Literature_supported	12122009,12122009,	MDK	HGNC:6972	secreted	ALK	HGNC:427	HGNC:6972 HGNC:427	CellphoneDB
MDK ITGA4	Hou et al. 2020 (this publication)	15466886,	MDK	HGNC:6972	secreted	ITGA4	HGNC:6140	HGNC:6972 HGNC:6140	Ramilowski_2015_Putative
MDK ITGA6	Hou et al. 2020 (this publication)	15466886,	MDK	HGNC:6972	secreted	ITGA6	HGNC:6142	HGNC:6972 HGNC:6142	Ramilowski_2015_Putative
MDK ITGB1	Hou et al. 2020 (this publication)	15466886,	MDK	HGNC:6972	secreted	ITGB1	HGNC:6153	HGNC:6972 HGNC:6153	Ramilowski_2015_Putative
MDK LRP1	Ramilowski_2015_Literature_supported	10772929,	MDK	HGNC:6972	secreted	LRP1	HGNC:6692	HGNC:6972 HGNC:6692	CellphoneDB_flipped
MDK NOTCH2	Hou et al. 2020 (this publication)	18469519,	MDK	HGNC:6972	secreted	NOTCH2	HGNC:7882	HGNC:6972 HGNC:7882
MDK PTPRZ1	Ramilowski_2015_Literature_supported	10212223,	MDK	HGNC:6972	secreted	PTPRZ1	HGNC:9685	HGNC:6972 HGNC:9685	CellphoneDB_flipped
MDK SDC1	Ramilowski_2015_Literature_supported	9089390,	MDK	HGNC:6972	secreted	SDC1	HGNC:10658	HGNC:6972 HGNC:10658
MDK SDC3	Ramilowski_2015_Literature_supported	9089390,	MDK	HGNC:6972	secreted	SDC3	HGNC:10660	HGNC:6972 HGNC:10660
MDK SDC4	Ramilowski_2015_Literature_supported	8621465,	MDK	HGNC:6972	secreted	SDC4	HGNC:10661	HGNC:6972 HGNC:10661
MDK TSPAN1	Ramilowski_2015_Literature_supported	18851943,	MDK	HGNC:6972	secreted	TSPAN1	HGNC:20657	HGNC:6972 HGNC:20657
MELTF PLG	Cabello-Aguilar et al. 2020 (SingleCellSignalR)	15936756,	MELTF	HGNC:7037	plasma membrane	PLG	HGNC:9071	HGNC:7037 HGNC:9071
MEPE PHEX	Ramilowski_2015_Literature_supported	15664000,	MEPE	HGNC:13361	secreted	PHEX	HGNC:8918	HGNC:13361 HGNC:8918
MFGE8 ITGAV	Ramilowski_2015_Literature_supported	24441829,	MFGE8	HGNC:7036	secreted	ITGAV	HGNC:6150	HGNC:7036 HGNC:6150
MFGE8 ITGB3	Ramilowski_2015_Literature_supported	24441829,	MFGE8	HGNC:7036	secreted	ITGB3	HGNC:6156	HGNC:7036 HGNC:6156
MFGE8 PDGFRB	Ramilowski_2015_Literature_supported	21868707,	MFGE8	HGNC:7036	secreted	PDGFRB	HGNC:8804	HGNC:7036 HGNC:8804
MFNG NOTCH1	Ramilowski_2015_Literature_supported	10935626, 12486116,	MFNG	HGNC:7038	secreted	NOTCH1	HGNC:7881	HGNC:7038 HGNC:7881
MFNG NOTCH2	Ramilowski_2015_Literature_supported	11346656,	MFNG	HGNC:7038	secreted	NOTCH2	HGNC:7882	HGNC:7038 HGNC:7882
MIA CDH7	Ramilowski_2015_Literature_supported	19200257,	MIA	HGNC:7076	secreted	CDH7	HGNC:1766	HGNC:7076 HGNC:1766
MICA KLRK1	Hou et al. 2020 (this publication)	26041808, 10426993,	MICA	HGNC:7090	plasma membrane; secreted	KLRK1	HGNC:18788	HGNC:7090 HGNC:18788
MICB KLRK1	Hou et al. 2020 (this publication)	26041808, 19329438,	MICB	HGNC:7091	plasma membrane; secreted	KLRK1	HGNC:18788	HGNC:7091 HGNC:18788
MIF CD74	Efremova et al. 2020 (CellphoneDB)	12782713, 26039541,	MIF	HGNC:7097	secreted	CD74	HGNC:1697	HGNC:7097 HGNC:1697
MIF CXCR2	Noël et al. 2020 (ICELLNET)	17435771,	MIF	HGNC:7097	secreted	CXCR2	HGNC:6027	HGNC:7097 HGNC:6027
MIF CXCR4	Noël et al. 2020 (ICELLNET)	17435771,	MIF	HGNC:7097	secreted	CXCR4	HGNC:2561	HGNC:7097 HGNC:2561
MLN MLNR	Ramilowski_2015_Literature_supported	10381885,15677347, 11461914, 11781320, 16531413,11259768, 10381885, 11461914, 12054506,	MLN	HGNC:7141	secreted	MLNR	HGNC:4495	HGNC:7141 HGNC:4495
MMP1 ITGA2	Ramilowski_2015_Literature_supported	11359774, 11359786,	MMP1	HGNC:7155	secreted	ITGA2	HGNC:6137	HGNC:7155 HGNC:6137
MMP12 PLAUR	Ramilowski_2015_Literature_supported	12195704,	MMP12	HGNC:7158	secreted	PLAUR	HGNC:9053	HGNC:7158 HGNC:9053
MMP13 LRP1	Ramilowski_2015_Literature_supported	10514495,10514495,	MMP13	HGNC:7159	secreted	LRP1	HGNC:6692	HGNC:7159 HGNC:6692
MMP2 SDC2	Ramilowski_2015_Literature_supported	17623663,	MMP2	HGNC:7166	secreted	SDC2	HGNC:10659	HGNC:7166 HGNC:10659
MMP7 CD151	Ramilowski_2015_Literature_supported	16200075,	MMP7	HGNC:7174	secreted	CD151	HGNC:1630	HGNC:7174 HGNC:1630
MMP7 CD44	Ramilowski_2015_Literature_supported	11825873,	MMP7	HGNC:7174	secreted	CD44	HGNC:1681	HGNC:7174 HGNC:1681
MMP7 ERBB4	Ramilowski_2015_Literature_supported	17638887,	MMP7	HGNC:7174	secreted	ERBB4	HGNC:3432	HGNC:7174 HGNC:3432
MMP9 CD44	Ramilowski_2015_Literature_supported	10652271, 17912438,	MMP9	HGNC:7176	secreted	CD44	HGNC:1681	HGNC:7176 HGNC:1681
MMP9 EPHB2	Ramilowski_2015_Literature_supported	18713744,	MMP9	HGNC:7176	secreted	EPHB2	HGNC:3393	HGNC:7176 HGNC:3393
MMP9 LRP1	Ramilowski_2015_Literature_supported	11279011,	MMP9	HGNC:7176	secreted	LRP1	HGNC:6692	HGNC:7176 HGNC:6692
MMRN2 CD248	Hou et al. 2020 (this publication)	28671670,	MMRN2	HGNC:19888	secreted	CD248	HGNC:18219	HGNC:19888 HGNC:18219
MMRN2 CD93	Hou et al. 2020 (this publication)	28671670,	MMRN2	HGNC:19888	secreted	CD93	HGNC:15855	HGNC:19888 HGNC:15855
MMRN2 CLEC14A	Hou et al. 2020 (this publication)	28671670,	MMRN2	HGNC:19888	secreted	CLEC14A	HGNC:19832	HGNC:19888 HGNC:19832
MRC1 PTPRC	Cabello-Aguilar et al. 2020 (SingleCellSignalR)	27601670, 10575006,	MRC1	HGNC:7228	plasma membrane	PTPRC	HGNC:9666	HGNC:7228 HGNC:9666
MSMP CCR2	Hou et al. 2020 (this publication)	28698550,	MSMP	HGNC:29663	secreted	CCR2	HGNC:1603	HGNC:29663 HGNC:1603
MST1 MST1R	Ramilowski_2015_Literature_supported	8062829,9045873,	MST1	HGNC:7380	secreted	MST1R	HGNC:7381	HGNC:7380 HGNC:7381	CellphoneDB
MSTN ACVR2B	Ramilowski_2015_Literature_supported	11459935,	MSTN	HGNC:4223	secreted	ACVR2B	HGNC:174	HGNC:4223 HGNC:174
MUC1 SIGLEC9	Hou et al. 2020 (this publication)	27595232,	MUC1	HGNC:7508	secreted	SIGLEC9	HGNC:10878	HGNC:7508 HGNC:10878
MUC2 AGR2	Ramilowski_2015_Literature_supported	19359471,	MUC2	HGNC:7512	secreted	AGR2	HGNC:328	HGNC:7512 HGNC:328
MUC7 SELL	Ramilowski_2015_Literature_supported	9538010,	MUC7	HGNC:7518	secreted	SELL	HGNC:10720	HGNC:7518 HGNC:10720
MYL9 CD69	Hou et al. 2020 (this publication)	28783682,	MYL9	HGNC:15754	secreted	CD69	HGNC:1694	HGNC:15754 HGNC:1694
MYOC FZD1	Ramilowski_2015_Literature_supported	19188438,	MYOC	HGNC:7610	secreted	FZD1	HGNC:4038	HGNC:7610 HGNC:4038
MYOC FZD10	Ramilowski_2015_Literature_supported	19188438,	MYOC	HGNC:7610	secreted	FZD10	HGNC:4039	HGNC:7610 HGNC:4039
MYOC FZD3	Ramilowski_2015_Literature_supported	19188438,	MYOC	HGNC:7610	secreted	FZD3	HGNC:4041	HGNC:7610 HGNC:4041
MYOC FZD4	Ramilowski_2015_Literature_supported	19188438,	MYOC	HGNC:7610	secreted	FZD4	HGNC:4042	HGNC:7610 HGNC:4042
MYOC FZD7	Ramilowski_2015_Literature_supported	19188438,	MYOC	HGNC:7610	secreted	FZD7	HGNC:4045	HGNC:7610 HGNC:4045
NAMPT INSR	Ramilowski_2015_Literature_supported	15604363,	NAMPT	HGNC:30092	secreted	INSR	HGNC:6091	HGNC:30092 HGNC:6091
NCAM1 FGFR1	Ramilowski_2015_Literature_supported	12121226,	NCAM1	HGNC:7656	plasma membrane	FGFR1	HGNC:3688	HGNC:7656 HGNC:3688	CellphoneDB_flipped
NCAM1 GFRA1	Ramilowski_2015_Literature_supported	12837245,	NCAM1	HGNC:7656	plasma membrane	GFRA1	HGNC:4243	HGNC:7656 HGNC:4243
NCAM1 PTPRZ1	Baccin et al. 2020 (RNA-Magnet)	9117260,	NCAM1	HGNC:7656	plasma membrane	PTPRZ1	HGNC:9685	HGNC:7656 HGNC:9685
NCAM1 ROBO1	Ramilowski_2015_Literature_supported	16226035,	NCAM1	HGNC:7656	plasma membrane	ROBO1	HGNC:10249	HGNC:7656 HGNC:10249
NCAM1 ROBO3	Ramilowski_2015_Literature_supported	16226035,	NCAM1	HGNC:7656	plasma membrane	ROBO3	HGNC:13433	HGNC:7656 HGNC:13433
NCR3LG1 NCR3	Efremova et al. 2020 (CellphoneDB)	19528259,	NCR3LG1	HGNC:42400	plasma membrane	NCR3	HGNC:19077	HGNC:42400 HGNC:19077
NDP FZD4	Ramilowski_2015_Literature_supported	15035989,	NDP	HGNC:7678	secreted	FZD4	HGNC:4042	HGNC:7678 HGNC:4042
NDP LGR4	Ramilowski_2015_Literature_supported	23444378,	NDP	HGNC:7678	secreted	LGR4	HGNC:13299	HGNC:7678 HGNC:13299
NECTIN1 CADM3	Baccin et al. 2020 (RNA-Magnet)	15741237,	NECTIN1	HGNC:9706	plasma membrane; secreted	CADM3	HGNC:17601	HGNC:9706 HGNC:17601
NECTIN1 CD96	Hou et al. 2020 (this publication)	30759143, 17971293,	NECTIN1	HGNC:9706	plasma membrane	CD96	HGNC:16892	HGNC:9706 HGNC:16892
NECTIN1 NECTIN1	Hou et al. 2020 (this publication)	11544254,	NECTIN1	HGNC:9706	plasma membrane; secreted	NECTIN1	HGNC:9706	HGNC:9706 HGNC:9706
NECTIN1 NECTIN3	Efremova et al. 2020 (CellphoneDB)	12740392, 11544254,	NECTIN1	HGNC:9706	plasma membrane; secreted	NECTIN3	HGNC:17664	HGNC:9706 HGNC:17664
NECTIN1 NECTIN4	Hou et al. 2020 (this publication)	11544254,	NECTIN1	HGNC:9706	plasma membrane; secreted	NECTIN4	HGNC:19688	HGNC:9706 HGNC:19688
NECTIN2 CD226	Efremova et al. 2020 (CellphoneDB)	15607800,	NECTIN2	HGNC:9707	plasma membrane	CD226	HGNC:16961	HGNC:9707 HGNC:16961
NECTIN2 CD96	Hou et al. 2020 (this publication)	30888046,	NECTIN2	HGNC:9707	plasma membrane	CD96	HGNC:16892	HGNC:9707 HGNC:16892
NECTIN2 NECTIN2	Hou et al. 2020 (this publication)	11544254,	NECTIN2	HGNC:9707	plasma membrane	NECTIN2	HGNC:9707	HGNC:9707 HGNC:9707
NECTIN2 NECTIN3	Efremova et al. 2020 (CellphoneDB)	12011057, 11544254,	NECTIN2	HGNC:9707	plasma membrane	NECTIN3	HGNC:17664	HGNC:9707 HGNC:17664
NECTIN2 PVRIG	Hou et al. 2020 (this publication)	26755705, 30659054,	NECTIN2	HGNC:9707	plasma membrane	PVRIG	HGNC:32190	HGNC:9707 HGNC:32190
NECTIN2 TIGIT	Efremova et al. 2020 (CellphoneDB)	19815499,	NECTIN2	HGNC:9707	plasma membrane	TIGIT	HGNC:26838	HGNC:9707 HGNC:26838
NECTIN3 CADM1	Baccin et al. 2020 (RNA-Magnet)	22703826,	NECTIN3	HGNC:17664	plasma membrane	CADM1	HGNC:5951	HGNC:17664 HGNC:5951
NECTIN3 CADM3	Baccin et al. 2020 (RNA-Magnet)	15741237,	NECTIN3	HGNC:17664	plasma membrane	CADM3	HGNC:17601	HGNC:17664 HGNC:17601
NECTIN3 NECTIN2	Baccin et al. 2020 (RNA-Magnet)	12011057, 11544254,	NECTIN3	HGNC:17664	plasma membrane	NECTIN2	HGNC:9707	HGNC:17664 HGNC:9707
NECTIN3 NECTIN3	Hou et al. 2020 (this publication)	11544254,	NECTIN3	HGNC:17664	plasma membrane	NECTIN3	HGNC:17664	HGNC:17664 HGNC:17664
NECTIN3 PVR	Baccin et al. 2020 (RNA-Magnet)	12011057, 11544254,	NECTIN3	HGNC:17664	plasma membrane	PVR	HGNC:9705	HGNC:17664 HGNC:9705
NECTIN4 NECTIN4	Hou et al. 2020 (this publication)	11544254,	NECTIN4	HGNC:19688	plasma membrane; secreted	NECTIN4	HGNC:19688	HGNC:19688 HGNC:19688
NECTIN4 TIGIT	Hou et al. 2020 (this publication)	32503945,	NECTIN4	HGNC:19688	plasma membrane; secreted	TIGIT	HGNC:26838	HGNC:19688 HGNC:26838
NELL2 ROBO3	Hou et al. 2020 (this publication)	26586761,	NELL2	HGNC:7751	secreted	ROBO3	HGNC:13433	HGNC:7751 HGNC:13433
NGF NGFR	Ramilowski_2015_Literature_supported	11114882,14985763,	NGF	HGNC:7808	secreted	NGFR	HGNC:7809	HGNC:7808 HGNC:7809	CellphoneDB
NGF NTRK1	Ramilowski_2015_Literature_supported	10490030,10490030, 14985763,	NGF	HGNC:7808	secreted	NTRK1	HGNC:8031	HGNC:7808 HGNC:8031	CellphoneDB
NGF SORCS3	Ramilowski_2015_Literature_supported	15710408,	NGF	HGNC:7808	secreted	SORCS3	HGNC:16699	HGNC:7808 HGNC:16699
NGF SORT1	Ramilowski_2015_Literature_supported	14985763,14985763,	NGF	HGNC:7808	secreted	SORT1	HGNC:11186	HGNC:7808 HGNC:11186
NID1 COL13A1	Ramilowski_2015_Literature_supported	11956183,	NID1	HGNC:7821	secreted	COL13A1	HGNC:2190	HGNC:7821 HGNC:2190
NID1 ITGAV	Ramilowski_2015_Literature_supported	9686320,	NID1	HGNC:7821	secreted	ITGAV	HGNC:6150	HGNC:7821 HGNC:6150
NID1 ITGB3	Ramilowski_2015_Literature_supported	8831898, 9686320,	NID1	HGNC:7821	secreted	ITGB3	HGNC:6156	HGNC:7821 HGNC:6156
NID1 PTPRF	Ramilowski_2015_Literature_supported	9647658,	NID1	HGNC:7821	secreted	PTPRF	HGNC:9670	HGNC:7821 HGNC:9670
NID2 COL13A1	Ramilowski_2015_Literature_supported	11956183,	NID2	HGNC:13389	secreted	COL13A1	HGNC:2190	HGNC:13389 HGNC:2190
NLGN1 NRXN1	Ramilowski_2015_Literature_supported	8576240,8576240, 14522992,	NLGN1	HGNC:14291	plasma membrane	NRXN1	HGNC:8008	HGNC:14291 HGNC:8008
NLGN1 NRXN2	Ramilowski_2015_Literature_supported	7736595,	NLGN1	HGNC:14291	plasma membrane	NRXN2	HGNC:8009	HGNC:14291 HGNC:8009
NLGN1 NRXN3	Ramilowski_2015_Literature_supported	8576240,	NLGN1	HGNC:14291	plasma membrane	NRXN3	HGNC:8010	HGNC:14291 HGNC:8010
NLGN2 NRXN1	Ramilowski_2015_Literature_supported	8576240,8576240,	NLGN2	HGNC:14290	plasma membrane	NRXN1	HGNC:8008	HGNC:14290 HGNC:8008
NLGN2 NRXN2	Ramilowski_2015_Literature_supported	8576240,	NLGN2	HGNC:14290	plasma membrane	NRXN2	HGNC:8009	HGNC:14290 HGNC:8009
NLGN2 NRXN3	Ramilowski_2015_Literature_supported	8576240,	NLGN2	HGNC:14290	plasma membrane	NRXN3	HGNC:8010	HGNC:14290 HGNC:8010
NLGN3 NRXN1	Ramilowski_2015_Literature_supported	8576240,8576240, 9325340,	NLGN3	HGNC:14289	plasma membrane	NRXN1	HGNC:8008	HGNC:14289 HGNC:8008
NLGN3 NRXN2	Ramilowski_2015_Literature_supported	8576240,8576240,	NLGN3	HGNC:14289	plasma membrane	NRXN2	HGNC:8009	HGNC:14289 HGNC:8009
NLGN3 NRXN3	Ramilowski_2015_Literature_supported	8576240,8576240,	NLGN3	HGNC:14289	plasma membrane	NRXN3	HGNC:8010	HGNC:14289 HGNC:8010
NLGN4X NRXN1	Hou et al. 2020 (this publication)	20543817,	NLGN4X	HGNC:14287	plasma membrane	NRXN1	HGNC:8008	HGNC:14287 HGNC:8008
NMB BRS3	Ramilowski_2015_Literature_supported	9920658,	NMB	HGNC:7842	secreted	BRS3	HGNC:1113	HGNC:7842 HGNC:1113
NMB GRPR	Ramilowski_2015_Literature_supported	1720612,10454496, 7838118, 21729729, 19463875,	NMB	HGNC:7842	secreted	GRPR	HGNC:4609	HGNC:7842 HGNC:4609
NMB NMBR	Ramilowski_2015_Literature_supported	15169928,10454496, 7838118,10544247, 8253343, 8392057,	NMB	HGNC:7842	secreted	NMBR	HGNC:7843	HGNC:7842 HGNC:7843
NMS NMUR1	Ramilowski_2015_Literature_supported	15635449,15635449,15635449,	NMS	HGNC:32203	secreted	NMUR1	HGNC:4518	HGNC:32203 HGNC:4518	CellphoneDB
NMS NMUR2	Ramilowski_2015_Literature_supported	15635449,15635449,	NMS	HGNC:32203	secreted	NMUR2	HGNC:16454	HGNC:32203 HGNC:16454	CellphoneDB
NMU NMUR1	Ramilowski_2015_Literature_supported	10894543,15292653, 10894543, 10899166, 15331768,10811630,	NMU	HGNC:7859	secreted	NMUR1	HGNC:4518	HGNC:7859 HGNC:4518	CellphoneDB
NMU NMUR2	Ramilowski_2015_Literature_supported	10894543,15292653, 10894543, 10899166, 15331768,10894543, 10899166, 10887190,	NMU	HGNC:7859	secreted	NMUR2	HGNC:16454	HGNC:7859 HGNC:16454	CellphoneDB
NODAL ACVR1B	Ramilowski_2015_Literature_supported	11952836,	NODAL	HGNC:7865	secreted	ACVR1B	HGNC:172	HGNC:7865 HGNC:172
NODAL ACVR1C	Ramilowski_2015_Literature_supported	12606401,	NODAL	HGNC:7865	secreted	ACVR1C	HGNC:18123	HGNC:7865 HGNC:18123
NODAL ACVR2A	Ramilowski_2015_Literature_supported	11952836,	NODAL	HGNC:7865	secreted	ACVR2A	HGNC:173	HGNC:7865 HGNC:173
NODAL ACVR2B	Ramilowski_2015_Literature_supported	11952836,	NODAL	HGNC:7865	secreted	ACVR2B	HGNC:174	HGNC:7865 HGNC:174
NODAL CFC1	Hou et al. 2020 (this publication)	28126904,	NODAL	HGNC:7865	secreted	CFC1	HGNC:18292	HGNC:7865 HGNC:18292
NODAL TDGF1	Hou et al. 2020 (this publication)	28126904,	NODAL	HGNC:7865	secreted	TDGF1	HGNC:11701	HGNC:7865 HGNC:11701
NPB NPBWR1	Ramilowski_2015_Literature_supported	12401809,12401809, 12118011,12401809, 12118011,	NPB	HGNC:30099	secreted	NPBWR1	HGNC:4522	HGNC:30099 HGNC:4522	CellphoneDB
NPB NPBWR2	Ramilowski_2015_Literature_supported	12401809,12401809,	NPB	HGNC:30099	secreted	NPBWR2	HGNC:4530	HGNC:30099 HGNC:4530	CellphoneDB
NPFF NPFFR1	Ramilowski_2015_Literature_supported	11024015,12242085, 17011599, 12421602,11024015,	NPFF	HGNC:7901	secreted	NPFFR1	HGNC:17425	HGNC:7901 HGNC:17425
NPFF NPFFR2	Ramilowski_2015_Literature_supported	11024015,12421602, 11325787,10851242, 12609745,	NPFF	HGNC:7901	secreted	NPFFR2	HGNC:4525	HGNC:7901 HGNC:4525
NPNT ITGA8	Ramilowski_2015_Literature_supported	11470831,11470831,	NPNT	HGNC:27405	secreted	ITGA8	HGNC:6144	HGNC:27405 HGNC:6144
NPNT ITGB1	Ramilowski_2015_Literature_supported	11470831,	NPNT	HGNC:27405	secreted	ITGB1	HGNC:6153	HGNC:27405 HGNC:6153
NPPA NPR1	Ramilowski_2015_Literature_supported	15911069,8700153,12547834,	NPPA	HGNC:7939	secreted	NPR1	HGNC:7943	HGNC:7939 HGNC:7943	CellphoneDB
NPR2 NPPA	Efremova et al. 2020 (CellphoneDB)	1672777, 1660465, 1309330,	NPPA	HGNC:7939	secreted	NPR2	HGNC:7944	HGNC:7939 HGNC:7944
NPPA NPR3	Ramilowski_2015_Literature_supported	2169733,2169733,	NPPA	HGNC:7939	secreted	NPR3	HGNC:7945	HGNC:7939 HGNC:7945	CellphoneDB_flipped
NPPB NPR1	Ramilowski_2015_Literature_supported	8700153,7901875, 1309330,	NPPB	HGNC:7940	secreted	NPR1	HGNC:7943	HGNC:7940 HGNC:7943	CellphoneDB
NPPB NPR2	Ramilowski_2015_Literature_supported	2570358,	NPPB	HGNC:7940	secreted	NPR2	HGNC:7944	HGNC:7940 HGNC:7944	CellphoneDB
NPPB NPR3	Ramilowski_2015_Literature_supported	1309330,1309330, 7901875,	NPPB	HGNC:7940	secreted	NPR3	HGNC:7945	HGNC:7940 HGNC:7945	CellphoneDB
NPPC NPR2	Ramilowski_2015_Literature_supported	11952095,1309330,12709393,	NPPC	HGNC:7941	secreted	NPR2	HGNC:7944	HGNC:7941 HGNC:7944	CellphoneDB
NPPC NPR3	Ramilowski_2015_Literature_supported	11533490, 1309330,	NPPC	HGNC:7941	secreted	NPR3	HGNC:7945	HGNC:7941 HGNC:7945	CellphoneDB
NPS NPSR1	Ramilowski_2015_Literature_supported	15312648,15312648,	NPS	HGNC:33940	secreted	NPSR1	HGNC:23631	HGNC:33940 HGNC:23631	CellphoneDB
NPVF NPFFR1	Ramilowski_2015_Literature_supported	11024015,12242085, 12421602, 17337079,	NPVF	HGNC:13782	secreted	NPFFR1	HGNC:17425	HGNC:13782 HGNC:17425	CellphoneDB
NPVF NPFFR2	Ramilowski_2015_Literature_supported	12242085, 12421602,	NPVF	HGNC:13782	secreted	NPFFR2	HGNC:4525	HGNC:13782 HGNC:4525
NPW NPBWR1	Ramilowski_2015_Literature_supported	12130646,12130646,12401809, 12130646,	NPW	HGNC:30509	secreted	NPBWR1	HGNC:4522	HGNC:30509 HGNC:4522	CellphoneDB
NPW NPBWR2	Ramilowski_2015_Literature_supported	12130646,12401809,12719537, 12130646,	NPW	HGNC:30509	secreted	NPBWR2	HGNC:4530	HGNC:30509 HGNC:4530	CellphoneDB
NPY FAP	Ramilowski_2015_Literature_supported	21314817,	NPY	HGNC:7955	secreted	FAP	HGNC:3590	HGNC:7955 HGNC:3590
NPY NPFFR2	Ramilowski_2015_Literature_supported	12609745,	NPY	HGNC:7955	secreted	NPFFR2	HGNC:4525	HGNC:7955 HGNC:4525
NPY NPY1R	Ramilowski_2015_Literature_supported	9549761,12007534, 7559383, 9001438,	NPY	HGNC:7955	secreted	NPY1R	HGNC:7956	HGNC:7955 HGNC:7956
NPY NPY2R	Ramilowski_2015_Literature_supported	9549761,8632753, 7592910,9001438, 7559383, 12007534,	NPY	HGNC:7955	secreted	NPY2R	HGNC:7957	HGNC:7955 HGNC:7957
NPY NPY4R	Ramilowski_2015_Literature_supported	7592911,7493937,7493937,	NPY	HGNC:7955	secreted	NPY4R	HGNC:9329	HGNC:7955 HGNC:9329
NPY NPY5R	Ramilowski_2015_Literature_supported	12417094,8824284,12007534,	NPY	HGNC:7955	secreted	NPY5R	HGNC:7958	HGNC:7955 HGNC:7958
NPY PRLHR	Ramilowski_2015_Literature_supported	15885496,	NPY	HGNC:7955	secreted	PRLHR	HGNC:4464	HGNC:7955 HGNC:4464
NRG1 ERBB2	Ramilowski_2015_Literature_supported	1350381, 7514177,	NRG1	HGNC:7997	plasma membrane; secreted	ERBB2	HGNC:3430	HGNC:7997 HGNC:3430
NRG1 ERBB3	Ramilowski_2015_Literature_supported	7514177,7592681, 11555649, 9565587, 8702572,	NRG1	HGNC:7997	plasma membrane; secreted	ERBB3	HGNC:3431	HGNC:7997 HGNC:3431	CellphoneDB
NRG1 ERBB4	Ramilowski_2015_Literature_supported	8062828, 10537356, 7721889, 9565587,	NRG1	HGNC:7997	plasma membrane; secreted	ERBB4	HGNC:3432	HGNC:7997 HGNC:3432	CellphoneDB
NRG2 ERBB3	Ramilowski_2015_Literature_supported	9168115,9168115, 9168114,	NRG2	HGNC:7998	secreted	ERBB3	HGNC:3431	HGNC:7998 HGNC:3431	CellphoneDB
NRG2 ERBB4	Ramilowski_2015_Literature_supported	9168115,9168115, 9168114,	NRG2	HGNC:7998	secreted	ERBB4	HGNC:3432	HGNC:7998 HGNC:3432	CellphoneDB
NRG3 ERBB4	Ramilowski_2015_Literature_supported	9275162,9275162,	NRG3	HGNC:7999	plasma membrane	ERBB4	HGNC:3432	HGNC:7999 HGNC:3432	CellphoneDB
NRG4 ERBB4	Ramilowski_2015_Literature_supported	10348342,	NRG4	HGNC:29862	secreted	ERBB4	HGNC:3432	HGNC:29862 HGNC:3432	CellphoneDB
NRTN GFRA1	Ramilowski_2015_Literature_supported	9182803,9407096,	NRTN	HGNC:8007	secreted	GFRA1	HGNC:4243	HGNC:8007 HGNC:4243
NRTN GFRA2	Ramilowski_2015_Literature_supported	9182803,10829012,	NRTN	HGNC:8007	secreted	GFRA2	HGNC:4244	HGNC:8007 HGNC:4244
NRTN RET	Ramilowski_2015_Literature_supported	9182803,9192898,	NRTN	HGNC:8007	secreted	RET	HGNC:9967	HGNC:8007 HGNC:9967
NTF3 NGFR	Ramilowski_2015_Literature_supported	27434667,	NTF3	HGNC:8023	secreted	NGFR	HGNC:7809	HGNC:8023 HGNC:7809	CellphoneDB
NTF3 NTRK1	Ramilowski_2015_Literature_supported	17439940,	NTF3	HGNC:8023	secreted	NTRK1	HGNC:8031	HGNC:8023 HGNC:8031	CellphoneDB_flipped
NTF3 NTRK2	Ramilowski_2015_Literature_supported	8621424,	NTF3	HGNC:8023	secreted	NTRK2	HGNC:8032	HGNC:8023 HGNC:8032	CellphoneDB_flipped
NTF3 NTRK3	Ramilowski_2015_Literature_supported	7679912,9488719, 9973222,	NTF3	HGNC:8023	secreted	NTRK3	HGNC:8033	HGNC:8023 HGNC:8033	CellphoneDB
NTF4 BEX3	Ramilowski_2015_Literature_supported	7679912,	NTF4	HGNC:8024	secreted	BEX3	HGNC:13388	HGNC:8024 HGNC:13388
NTF4 NGFR	Ramilowski_2015_Literature_supported	7541633,	NTF4	HGNC:8024	secreted	NGFR	HGNC:7809	HGNC:8024 HGNC:7809	CellphoneDB
NTF4 NTRK1	Ramilowski_2015_Literature_supported	11114882,	NTF4	HGNC:8024	secreted	NTRK1	HGNC:8031	HGNC:8024 HGNC:8031
NTF4 NTRK2	Ramilowski_2015_Literature_supported	7679912,11855816,	NTF4	HGNC:8024	secreted	NTRK2	HGNC:8032	HGNC:8024 HGNC:8032	CellphoneDB_flipped
NTN1 ADORA2B	Ramilowski_2015_Literature_supported	11048721,	NTN1	HGNC:8029	secreted	ADORA2B	HGNC:264	HGNC:8029 HGNC:264
NTN1 DCC	Ramilowski_2015_Literature_supported	8861902, 10399920,9950216, 12810718,	NTN1	HGNC:8029	secreted	DCC	HGNC:2701	HGNC:8029 HGNC:2701
NTN1 MCAM	Hou et al. 2020 (this publication)	25656845,	NTN1	HGNC:8029	secreted	MCAM	HGNC:6934	HGNC:8029 HGNC:6934
NTN1 NEO1	Ramilowski_2015_Literature_supported	8861902, 12636918,	NTN1	HGNC:8029	secreted	NEO1	HGNC:7754	HGNC:8029 HGNC:7754
NTN1 UNC5A	Ramilowski_2015_Literature_supported	9126742,	NTN1	HGNC:8029	secreted	UNC5A	HGNC:12567	HGNC:8029 HGNC:12567
NTN1 UNC5B	Ramilowski_2015_Literature_supported	9126742,	NTN1	HGNC:8029	secreted	UNC5B	HGNC:12568	HGNC:8029 HGNC:12568
NTN1 UNC5C	Ramilowski_2015_Literature_supported	12810718, 10399920,12810718,	NTN1	HGNC:8029	secreted	UNC5C	HGNC:12569	HGNC:8029 HGNC:12569
NTN1 UNC5D	Ramilowski_2015_Literature_supported	9126742,	NTN1	HGNC:8029	secreted	UNC5D	HGNC:18634	HGNC:8029 HGNC:18634
NTN3 CDON	Ramilowski_2015_Literature_supported	15520228,	NTN3	HGNC:8030	secreted	CDON	HGNC:17104	HGNC:8030 HGNC:17104
NTN3 NEO1	Ramilowski_2015_Literature_supported	15520228,10366627,	NTN3	HGNC:8030	secreted	NEO1	HGNC:7754	HGNC:8030 HGNC:7754
NTN4 DCC	Ramilowski_2015_Literature_supported	17174565,	NTN4	HGNC:13658	secreted	DCC	HGNC:2701	HGNC:13658 HGNC:2701
NTN4 UNC5A	Ramilowski_2015_Literature_supported	17174565,	NTN4	HGNC:13658	secreted	UNC5A	HGNC:12567	HGNC:13658 HGNC:12567
NTNG1 LRRC4C	Ramilowski_2015_Literature_supported	14595443,14595443,	NTNG1	HGNC:23319	secreted	LRRC4C	HGNC:29317	HGNC:23319 HGNC:29317
NTNG2 LRRC4	Ramilowski_2015_Literature_supported	17973922,	NTNG2	HGNC:14288	secreted	LRRC4	HGNC:15586	HGNC:14288 HGNC:15586
NTRK3 PTPRD	Hou et al. 2020 (this publication)	23345436,	NTRK3	HGNC:8033	plasma membrane	PTPRD	HGNC:9668	HGNC:8033 HGNC:9668
NTRK3 PTPRF	Hou et al. 2020 (this publication)	23345436,	NTRK3	HGNC:8033	plasma membrane	PTPRF	HGNC:9670	HGNC:8033 HGNC:9670
NTRK3 PTPRS	Hou et al. 2020 (this publication)	23345436,	NTRK3	HGNC:8033	plasma membrane	PTPRS	HGNC:9681	HGNC:8033 HGNC:9681
NTS NTSR1	Ramilowski_2015_Literature_supported	1331689, 1694443,11811984, 11723247, 10930533,11559354, 16087676,	NTS	HGNC:8038	secreted	NTSR1	HGNC:8039	HGNC:8038 HGNC:8039	CellphoneDB
NTS NTSR2	Ramilowski_2015_Literature_supported	9851594,11723247,11801734, 16087676,	NTS	HGNC:8038	secreted	NTSR2	HGNC:8040	HGNC:8038 HGNC:8040
NTS SORT1	Ramilowski_2015_Literature_supported	9756851, 16087676,	NTS	HGNC:8038	secreted	SORT1	HGNC:11186	HGNC:8038 HGNC:11186
NXPH1 NRXN1	Ramilowski_2015_Literature_supported	9856994,8699246, 9856994,	NXPH1	HGNC:20693	secreted	NRXN1	HGNC:8008	HGNC:20693 HGNC:8008
NXPH1 NRXN2	Ramilowski_2015_Literature_supported	9856994,	NXPH1	HGNC:20693	secreted	NRXN2	HGNC:8009	HGNC:20693 HGNC:8009
NXPH1 NRXN3	Ramilowski_2015_Literature_supported	9856994,	NXPH1	HGNC:20693	secreted	NRXN3	HGNC:8010	HGNC:20693 HGNC:8010
NXPH2 NRXN1	Ramilowski_2015_Literature_supported	8699246,	NXPH2	HGNC:8076	secreted	NRXN1	HGNC:8008	HGNC:8076 HGNC:8008
NXPH3 NRXN1	Ramilowski_2015_Literature_supported	9856994,9856994,	NXPH3	HGNC:8077	secreted	NRXN1	HGNC:8008	HGNC:8077 HGNC:8008
NXPH3 NRXN2	Ramilowski_2015_Literature_supported	9856994,	NXPH3	HGNC:8077	secreted	NRXN2	HGNC:8009	HGNC:8077 HGNC:8009
NXPH3 NRXN3	Ramilowski_2015_Literature_supported	9856994,	NXPH3	HGNC:8077	secreted	NRXN3	HGNC:8010	HGNC:8077 HGNC:8010
OMG LINGO1	Ramilowski_2015_Literature_supported	14966521,	OMG	HGNC:8135	plasma membrane	LINGO1	HGNC:21205	HGNC:8135 HGNC:21205
OMG RTN4R	Ramilowski_2015_Literature_supported	12068310,	OMG	HGNC:8135	plasma membrane	RTN4R	HGNC:18601	HGNC:8135 HGNC:18601
OMG RTN4RL1	Ramilowski_2015_Literature_supported	12068310,	OMG	HGNC:8135	plasma membrane	RTN4RL1	HGNC:21329	HGNC:8135 HGNC:21329
OMG TNFRSF1B	Ramilowski_2015_Literature_supported	14966521,	OMG	HGNC:8135	plasma membrane	TNFRSF1B	HGNC:11917	HGNC:8135 HGNC:11917
ORM1 CCR5	Ramilowski_2015_Literature_supported	11336643,	ORM1	HGNC:8498	secreted	CCR5	HGNC:1606	HGNC:8498 HGNC:1606
OSM IL6ST	Ramilowski_2015_Literature_supported	10854424, 8999038,8999038, 16051226,	OSM	HGNC:8506	secreted	IL6ST	HGNC:6021	HGNC:8506 HGNC:6021
OSM LIFR	Ramilowski_2015_Literature_supported	10854424,1542794, 1536831, 16051226,	OSM	HGNC:8506	secreted	LIFR	HGNC:6597	HGNC:8506 HGNC:6597
OSM OSMR	Ramilowski_2015_Literature_supported	8999038,10997905, 8999038,	OSM	HGNC:8506	secreted	OSMR	HGNC:8507	HGNC:8506 HGNC:8507
OSTN NPR3	Ramilowski_2015_Literature_supported	17951249,	OSTN	HGNC:29961	secreted	NPR3	HGNC:7945	HGNC:29961 HGNC:7945	CellphoneDB
OXT AVPR1A	Ramilowski_2015_Literature_supported	8106369, 9884074, 9334232, 9322919, 9459574, 9264324, 10519430, 12660315,	OXT	HGNC:8528	secreted	AVPR1A	HGNC:895	HGNC:8528 HGNC:895
OXT AVPR1B	Ramilowski_2015_Literature_supported	9884074, 9322919, 9459574, 9264324, 16158071,	OXT	HGNC:8528	secreted	AVPR1B	HGNC:896	HGNC:8528 HGNC:896
OXT AVPR2	Ramilowski_2015_Literature_supported	9884074, 9322919, 9459574, 9264324, 7774575, 12660315,	OXT	HGNC:8528	secreted	AVPR2	HGNC:897	HGNC:8528 HGNC:897
OXT OXTR	Ramilowski_2015_Literature_supported	1313946,10519430, 7774575, 12660315, 16158071, 7475979, 8955347,10698266,	OXT	HGNC:8528	secreted	OXTR	HGNC:8529	HGNC:8528 HGNC:8529
PCNA NCR2	Hou et al. 2020 (this publication)	22021614,	PCNA	HGNC:8729	secreted	NCR2	HGNC:6732	HGNC:8729 HGNC:6732
PCSK9 VLDLR	Ramilowski_2015_Literature_supported	17452316,	PCSK9	HGNC:20001	secreted	VLDLR	HGNC:12698	HGNC:20001 HGNC:12698
PDCD1LG2 PDCD1	Efremova et al. 2020 (CellphoneDB)	12810690,	PDCD1LG2	HGNC:18731	plasma membrane; secreted	PDCD1	HGNC:8760	HGNC:18731 HGNC:8760
PDCD1LG2 RGMB	Hou et al. 2020 (this publication)	24752301,	PDCD1LG2	HGNC:18731	plasma membrane; secreted	RGMB	HGNC:26896	HGNC:18731 HGNC:26896
PDGFA PDGFRA	Ramilowski_2015_Literature_supported	15207811,2544881,	PDGFA	HGNC:8799	secreted	PDGFRA	HGNC:8803	HGNC:8799 HGNC:8803	CellphoneDB
PDGFB ART1	Ramilowski_2015_Literature_supported	11498506,	PDGFB	HGNC:8800	secreted	ART1	HGNC:723	HGNC:8800 HGNC:723
PDGFB LRP1	Ramilowski_2015_Literature_supported	11854294,	PDGFB	HGNC:8800	secreted	LRP1	HGNC:6692	HGNC:8800 HGNC:6692	CellphoneDB_flipped
PDGFB PDGFRA	Ramilowski_2015_Literature_supported	15207811,2544881,	PDGFB	HGNC:8800	secreted	PDGFRA	HGNC:8803	HGNC:8800 HGNC:8803	CellphoneDB
PDGFB PDGFRB	Ramilowski_2015_Literature_supported	2850496,11903042,	PDGFB	HGNC:8800	secreted	PDGFRB	HGNC:8804	HGNC:8800 HGNC:8804	CellphoneDB
PDGFC PDGFRA	Ramilowski_2015_Literature_supported	10806482,11297552, 10806482, 11342471,	PDGFC	HGNC:8801	secreted	PDGFRA	HGNC:8803	HGNC:8801 HGNC:8803	CellphoneDB
PDGFC PDGFRB	Baccin et al. 2020 (RNA-Magnet)	19795151,	PDGFC	HGNC:8801	secreted	PDGFRB	HGNC:8804	HGNC:8801 HGNC:8804
PDGFD PDGFRB	Ramilowski_2015_Literature_supported	15207811,14514732,	PDGFD	HGNC:30620	secreted	PDGFRB	HGNC:8804	HGNC:30620 HGNC:8804	CellphoneDB
PDPN CLEC1B	Hou et al. 2020 (this publication)	29853539,	PDPN	HGNC:29602	plasma membrane	CLEC1B	HGNC:24356	HGNC:29602 HGNC:24356
PDYN OPRD1	Ramilowski_2015_Literature_supported	9686407,	PDYN	HGNC:8820	secreted	OPRD1	HGNC:8153	HGNC:8820 HGNC:8153
PDYN OPRK1	Ramilowski_2015_Literature_supported	8170987,7869844, 7624359, 9686407, 9262330, 1967312,	PDYN	HGNC:8820	secreted	OPRK1	HGNC:8154	HGNC:8820 HGNC:8154
PDYN OPRM1	Ramilowski_2015_Literature_supported	9686407,	PDYN	HGNC:8820	secreted	OPRM1	HGNC:8156	HGNC:8820 HGNC:8156
PECAM1 CD38	Cabello-Aguilar et al. 2020 (SingleCellSignalR)	9551996, 26407101,	PECAM1	HGNC:8823	plasma membrane	CD38	HGNC:1667	HGNC:8823 HGNC:1667
PENK MRGPRX1	Ramilowski_2015_Literature_supported	15163697, 11850634, 23396314,	PENK	HGNC:8831	secreted	MRGPRX1	HGNC:17962	HGNC:8831 HGNC:17962	CellphoneDB
PENK OGFR	Ramilowski_2015_Literature_supported	16820893,	PENK	HGNC:8831	secreted	OGFR	HGNC:15768	HGNC:8831 HGNC:15768
PENK OPRD1	Ramilowski_2015_Literature_supported	9686407,	PENK	HGNC:8831	secreted	OPRD1	HGNC:8153	HGNC:8831 HGNC:8153
PENK OPRM1	Ramilowski_2015_Literature_supported	9686407,	PENK	HGNC:8831	secreted	OPRM1	HGNC:8156	HGNC:8831 HGNC:8156
PF4 CXCR3	Ramilowski_2015_Literature_supported	12782716,	PF4	HGNC:8861	secreted	CXCR3	HGNC:4540	HGNC:8861 HGNC:4540	CellphoneDB_flipped
PF4 FGFR2	Ramilowski_2015_Literature_supported	9558385,	PF4	HGNC:8861	secreted	FGFR2	HGNC:3689	HGNC:8861 HGNC:3689
PF4 LDLR	Ramilowski_2015_Literature_supported	11986215,11986215,	PF4	HGNC:8861	secreted	LDLR	HGNC:6547	HGNC:8861 HGNC:6547
PF4 PROCR	Ramilowski_2015_Literature_supported	9395524,	PF4	HGNC:8861	secreted	PROCR	HGNC:9452	HGNC:8861 HGNC:9452
PF4 SDC2	Ramilowski_2015_Literature_supported	7524669,	PF4	HGNC:8861	secreted	SDC2	HGNC:10659	HGNC:8861 HGNC:10659
PF4 THBD	Ramilowski_2015_Literature_supported	9395524,9395524,	PF4	HGNC:8861	secreted	THBD	HGNC:11784	HGNC:8861 HGNC:11784
PF4V1 CXCR3	Hou et al. 2020 (this publication)	28859966,	PF4V1	HGNC:8862	secreted	CXCR3	HGNC:4540	HGNC:8862 HGNC:4540
PGF FLT1	Ramilowski_2015_Literature_supported	9452434, 14684734,	PGF	HGNC:8893	secreted	FLT1	HGNC:3763	HGNC:8893 HGNC:3763	CellphoneDB_flipped
PGF NRP1	Ramilowski_2015_Literature_supported	11986311,11986311,	PGF	HGNC:8893	secreted	NRP1	HGNC:8004	HGNC:8893 HGNC:8004	CellphoneDB_flipped
PGF NRP2	Ramilowski_2015_Literature_supported	10748121,	PGF	HGNC:8893	secreted	NRP2	HGNC:8005	HGNC:8893 HGNC:8005	CellphoneDB_flipped
PGLYRP1 TREM1	Hou et al. 2020 (this publication)	25595774,	PGLYRP1	HGNC:8904	secreted	TREM1	HGNC:17760	HGNC:8904 HGNC:17760
PIP CD4	Ramilowski_2015_Literature_supported	10820003,	PIP	HGNC:8993	secreted	CD4	HGNC:1678	HGNC:8993 HGNC:1678
PLA2G10 PLA2R1	Ramilowski_2015_Literature_supported	11019817, 10922494,	PLA2G10	HGNC:9029	secreted	PLA2R1	HGNC:9042	HGNC:9029 HGNC:9042
PLA2G2A ITGA4	Hou et al. 2020 (this publication)	25398877,	PLA2G2A	HGNC:9031	secreted	ITGA4	HGNC:6140	HGNC:9031 HGNC:6140
PLA2G2A ITGA5	Hou et al. 2020 (this publication)	25398877,	PLA2G2A	HGNC:9031	secreted	ITGA5	HGNC:6141	HGNC:9031 HGNC:6141
PLA2G2A ITGAV	Hou et al. 2020 (this publication)	25398877,	PLA2G2A	HGNC:9031	secreted	ITGAV	HGNC:6150	HGNC:9031 HGNC:6150
PLA2G2A ITGB1	Hou et al. 2020 (this publication)	25398877,	PLA2G2A	HGNC:9031	secreted	ITGB1	HGNC:6153	HGNC:9031 HGNC:6153
PLA2G2A ITGB3	Hou et al. 2020 (this publication)	25398877,	PLA2G2A	HGNC:9031	secreted	ITGB3	HGNC:6156	HGNC:9031 HGNC:6156
PLAT LRP1	Ramilowski_2015_Literature_supported	11560943,10632583, 1502153,	PLAT	HGNC:9051	secreted	LRP1	HGNC:6692	HGNC:9051 HGNC:6692
PLAU IGF2R	Ramilowski_2015_Literature_supported	9566979,	PLAU	HGNC:9052	secreted	IGF2R	HGNC:5467	HGNC:9052 HGNC:5467
PLAU LRP1	Ramilowski_2015_Literature_supported	11560943,	PLAU	HGNC:9052	secreted	LRP1	HGNC:6692	HGNC:9052 HGNC:6692
PLAU LRP2	Ramilowski_2015_Literature_supported	8344937,	PLAU	HGNC:9052	secreted	LRP2	HGNC:6694	HGNC:9052 HGNC:6694
PLAU PLAUR	Ramilowski_2015_Literature_supported	16456079,3031025, 11501527, 3023326,	PLAU	HGNC:9052	secreted	PLAUR	HGNC:9053	HGNC:9052 HGNC:9053
PLAU ST14	Ramilowski_2015_Literature_supported	10962009,	PLAU	HGNC:9052	secreted	ST14	HGNC:11344	HGNC:9052 HGNC:11344
PLG F2R	Ramilowski_2015_Literature_supported	10978167,	PLG	HGNC:9071	secreted	F2R	HGNC:3537	HGNC:9071 HGNC:3537
PLG F2RL1	Ramilowski_2015_Literature_supported	12604689, 10978167, 9020112,	PLG	HGNC:9071	secreted	F2RL1	HGNC:3538	HGNC:9071 HGNC:3538
PLG F3	Ramilowski_2015_Literature_supported	9490681,	PLG	HGNC:9071	secreted	F3	HGNC:3541	HGNC:9071 HGNC:3541
PLG ITGA9	Ramilowski_2015_Literature_supported	15247268,	PLG	HGNC:9071	secreted	ITGA9	HGNC:6145	HGNC:9071 HGNC:6145
PLG ITGB1	Ramilowski_2015_Literature_supported	15247268,	PLG	HGNC:9071	secreted	ITGB1	HGNC:6153	HGNC:9071 HGNC:6153
PLG PLGRKT	Ramilowski_2015_Literature_supported	19897580,	PLG	HGNC:9071	secreted	PLGRKT	HGNC:23633	HGNC:9071 HGNC:23633
PLTP ABCA1	Ramilowski_2015_Literature_supported	14559902,	PLTP	HGNC:9093	secreted	ABCA1	HGNC:29	HGNC:9093 HGNC:29
PMCH MCHR1	Ramilowski_2015_Literature_supported	10421368,10421367, 11375253,11478907, 11839762,	PMCH	HGNC:9109	secreted	MCHR1	HGNC:4479	HGNC:9109 HGNC:4479
PMCH MCHR2	Ramilowski_2015_Literature_supported	10471841,11404457,11416225, 11404457, 11274220, 11478907, 11839762,	PMCH	HGNC:9109	secreted	MCHR2	HGNC:20867	HGNC:9109 HGNC:20867
PNOC OPRL1	Ramilowski_2015_Literature_supported	7481766,12967935, 8849681, 10369464, 12070757, 22827708,10692489, 11097863,	PNOC	HGNC:9163	secreted	OPRL1	HGNC:8155	HGNC:9163 HGNC:8155
PODXL SELL	Ramilowski_2015_Literature_supported	9625756,	PODXL	HGNC:9171	secreted	SELL	HGNC:10720	HGNC:9171 HGNC:10720	CellphoneDB_flipped
PODXL2 SELL	Ramilowski_2015_Literature_supported	12889478,12889478,	PODXL2	HGNC:17936	plasma membrane	SELL	HGNC:10720	HGNC:17936 HGNC:10720
POMC MC1R	Ramilowski_2015_Literature_supported	1516719, 10942578,7774675, 12007532,10942578, 11041375,	POMC	HGNC:9201	secreted	MC1R	HGNC:6929	HGNC:9201 HGNC:6929	CellphoneDB
POMC MC2R	Ramilowski_2015_Literature_supported	9058374,12213892,	POMC	HGNC:9201	secreted	MC2R	HGNC:6930	HGNC:9201 HGNC:6930
POMC MC3R	Ramilowski_2015_Literature_supported	7774675, 10358030, 10493100,	POMC	HGNC:9201	secreted	MC3R	HGNC:6931	HGNC:9201 HGNC:6931	CellphoneDB
POMC MC4R	Ramilowski_2015_Literature_supported	8884876, 10493100, 11101306,12165561, 11101306,	POMC	HGNC:9201	secreted	MC4R	HGNC:6932	HGNC:9201 HGNC:6932	CellphoneDB
POMC MC5R	Ramilowski_2015_Literature_supported	11785979,7774675, 12007532,11606131, 8185570,	POMC	HGNC:9201	secreted	MC5R	HGNC:6933	HGNC:9201 HGNC:6933	CellphoneDB
POMC OPRD1	Ramilowski_2015_Literature_supported	15464143,9686407,	POMC	HGNC:9201	secreted	OPRD1	HGNC:8153	HGNC:9201 HGNC:8153
POMC OPRK1	Ramilowski_2015_Literature_supported	8624732,9686407, 7624359,	POMC	HGNC:9201	secreted	OPRK1	HGNC:8154	HGNC:9201 HGNC:8154
POMC OPRM1	Ramilowski_2015_Literature_supported	15464143,	POMC	HGNC:9201	secreted	OPRM1	HGNC:8156	HGNC:9201 HGNC:8156
POSTN PTK7	Hou et al. 2020 (this publication)	30348980 ,	POSTN	HGNC:16953	secreted	PTK7	HGNC:9618	HGNC:16953 HGNC:9618
PPBP CXCR1	Ramilowski_2015_Literature_supported	8137938,8195702, 1427896,	PPBP	HGNC:9240	secreted	CXCR1	HGNC:6026	HGNC:9240 HGNC:6026	CellphoneDB_flipped
PPBP CXCR2	Ramilowski_2015_Literature_supported	8702798,8702798, 8195702,	PPBP	HGNC:9240	secreted	CXCR2	HGNC:6027	HGNC:9240 HGNC:6027	CellphoneDB
PPY NPY4R	Ramilowski_2015_Literature_supported	8643460,8643460, 7493937, 16807358, 7592911,7493937,	PPY	HGNC:9327	secreted	NPY4R	HGNC:9329	HGNC:9327 HGNC:9329
PPY NPY5R	Ramilowski_2015_Literature_supported	8824284,	PPY	HGNC:9327	secreted	NPY5R	HGNC:7958	HGNC:9327 HGNC:7958
PRG4 TLR2	Hou et al. 2020 (this publication)	26643105,	PRG4	HGNC:9364	secreted	TLR2	HGNC:11848	HGNC:9364 HGNC:11848
PRG4 TLR4	Hou et al. 2020 (this publication)	26643105,	PRG4	HGNC:9364	secreted	TLR4	HGNC:11850	HGNC:9364 HGNC:11850
PRL PRLR	Ramilowski_2015_Literature_supported	2558309, 11356126,9626554, 10966654, 7984244,	PRL	HGNC:9445	secreted	PRLR	HGNC:9446	HGNC:9445 HGNC:9446	CellphoneDB
PRLH PRLHR	Ramilowski_2015_Literature_supported	11030716,11030716, 12606605,9607765, 11030716, 10475064,	PRLH	HGNC:17945	secreted	PRLHR	HGNC:4464	HGNC:17945 HGNC:4464	CellphoneDB
PRND RPSA	Ramilowski_2015_Literature_supported	15246873,15246873,	PRND	HGNC:15748	secreted	RPSA	HGNC:6502	HGNC:15748 HGNC:6502
PROC PROCR	Ramilowski_2015_Literature_supported	7929370,11099506, 10681521,	PROC	HGNC:9451	secreted	PROCR	HGNC:9452	HGNC:9451 HGNC:9452
PROC TEK	Hou et al. 2020 (this publication)	28005151,	PROC	HGNC:9451	secreted	TEK	HGNC:11724	HGNC:9451 HGNC:11724
PROC THBD	Ramilowski_2015_Literature_supported	11106601, 12588872,	PROC	HGNC:9451	secreted	THBD	HGNC:11784	HGNC:9451 HGNC:11784
PROK1 PROKR1	Ramilowski_2015_Literature_supported	11886876,12054613, 15772293,	PROK1	HGNC:18454	secreted	PROKR1	HGNC:4524	HGNC:18454 HGNC:4524	CellphoneDB
PROK1 PROKR2	Ramilowski_2015_Literature_supported	11886876,12054613, 15772293,	PROK1	HGNC:18454	secreted	PROKR2	HGNC:15836	HGNC:18454 HGNC:15836	CellphoneDB
PROK2 PROKR1	Ramilowski_2015_Literature_supported	12054613, 15772293,	PROK2	HGNC:18455	secreted	PROKR1	HGNC:4524	HGNC:18455 HGNC:4524	CellphoneDB
PROK2 PROKR2	Ramilowski_2015_Literature_supported	12024206,12054613, 15772293,	PROK2	HGNC:18455	secreted	PROKR2	HGNC:15836	HGNC:18455 HGNC:15836	CellphoneDB
PROS1 AXL	Ramilowski_2015_Literature_supported	7867073,7867073,	PROS1	HGNC:9456	secreted	AXL	HGNC:905	HGNC:9456 HGNC:905	CellphoneDB
PROS1 MERTK	Hou et al. 2020 (this publication)	25074926,	PROS1	HGNC:9456	secreted	MERTK	HGNC:7027	HGNC:9456 HGNC:7027
PROS1 TYRO3	Ramilowski_2015_Literature_supported	7867073,7867073,8641360,	PROS1	HGNC:9456	secreted	TYRO3	HGNC:12446	HGNC:9456 HGNC:12446	CellphoneDB
PSAP CD1B	Ramilowski_2015_Literature_supported	14716313,	PSAP	HGNC:9498	secreted	CD1B	HGNC:1635	HGNC:9498 HGNC:1635
PSAP GPR37	Ramilowski_2015_Literature_supported	23690594,23690594,	PSAP	HGNC:9498	secreted	GPR37	HGNC:4494	HGNC:9498 HGNC:4494	CellphoneDB
PSAP GPR37L1	Ramilowski_2015_Literature_supported	23690594,23690594,	PSAP	HGNC:9498	secreted	GPR37L1	HGNC:14923	HGNC:9498 HGNC:14923	CellphoneDB
PSAP LRP1	Ramilowski_2015_Literature_supported	9707421,	PSAP	HGNC:9498	secreted	LRP1	HGNC:6692	HGNC:9498 HGNC:6692
PSEN1 NCSTN	Ramilowski_2015_Literature_supported	10993067,10993067, 12603837,	PSEN1	HGNC:9508	plasma membrane	NCSTN	HGNC:17091	HGNC:9508 HGNC:17091
PSEN1 NOTCH1	Ramilowski_2015_Literature_supported	10077672, 10206645, 12374741,	PSEN1	HGNC:9508	plasma membrane	NOTCH1	HGNC:7881	HGNC:9508 HGNC:7881
PSEN1 NOTCH2	Ramilowski_2015_Literature_supported	11518718,	PSEN1	HGNC:9508	plasma membrane	NOTCH2	HGNC:7882	HGNC:9508 HGNC:7882
PSEN1 NOTCH3	Ramilowski_2015_Literature_supported	11518718,	PSEN1	HGNC:9508	plasma membrane	NOTCH3	HGNC:7883	HGNC:9508 HGNC:7883
PSEN1 NOTCH4	Ramilowski_2015_Literature_supported	11518718,	PSEN1	HGNC:9508	plasma membrane	NOTCH4	HGNC:7884	HGNC:9508 HGNC:7884
PSPN GFRA1	Ramilowski_2015_Literature_supported	20350599,	PSPN	HGNC:9579	secreted	GFRA1	HGNC:4243	HGNC:9579 HGNC:4243
PSPN GFRA4	Ramilowski_2015_Literature_supported	11116144,11116144,	PSPN	HGNC:9579	secreted	GFRA4	HGNC:13821	HGNC:9579 HGNC:13821
PSPN RET	Ramilowski_2015_Literature_supported	11116144,	PSPN	HGNC:9579	secreted	RET	HGNC:9967	HGNC:9579 HGNC:9967
PTDSS1 JMJD6	Ramilowski_2015_Literature_supported	10811223,	PTDSS1	HGNC:9587	plasma membrane	JMJD6	HGNC:19355	HGNC:9587 HGNC:19355
PTDSS1 SCARB1	Ramilowski_2015_Literature_supported	8999945,	PTDSS1	HGNC:9587	plasma membrane	SCARB1	HGNC:1664	HGNC:9587 HGNC:1664
PTGS2 CAV1	Ramilowski_2015_Literature_supported	11432874,	PTGS2	HGNC:9605	plasma membrane	CAV1	HGNC:1527	HGNC:9605 HGNC:1527
PTGS2 PTGDR2	Ramilowski_2015_Literature_supported	11208866,	PTGS2	HGNC:9605	plasma membrane	PTGDR2	HGNC:4502	HGNC:9605 HGNC:4502
PTH PTH1R	Ramilowski_2015_Literature_supported	12947048,9108031,	PTH	HGNC:9606	secreted	PTH1R	HGNC:9608	HGNC:9606 HGNC:9608	CellphoneDB
PTH PTH2R	Ramilowski_2015_Literature_supported	7797535,9482662,	PTH	HGNC:9606	secreted	PTH2R	HGNC:9609	HGNC:9606 HGNC:9609	CellphoneDB
PTH2 PTH1R	Ramilowski_2015_Literature_supported	11159842, 10854439,	PTH2	HGNC:30828	secreted	PTH1R	HGNC:9608	HGNC:30828 HGNC:9608
PTH2 PTH2R	Ramilowski_2015_Literature_supported	11861531,10854439, 11602681,10854439,	PTH2	HGNC:30828	secreted	PTH2R	HGNC:9609	HGNC:30828 HGNC:9609
PTHLH PTH1R	Ramilowski_2015_Literature_supported	2558877,8702701,9108031,	PTHLH	HGNC:9607	secreted	PTH1R	HGNC:9608	HGNC:9607 HGNC:9608	CellphoneDB
PTHLH PTH2R	Ramilowski_2015_Literature_supported	8702701,	PTHLH	HGNC:9607	secreted	PTH2R	HGNC:9609	HGNC:9607 HGNC:9609	CellphoneDB
PTMA VIPR1	Ramilowski_2015_Literature_supported	8886855,	PTMA	HGNC:9623	secreted	VIPR1	HGNC:12694	HGNC:9623 HGNC:12694
PTN ALK	Ramilowski_2015_Literature_supported	11278720,	PTN	HGNC:9630	secreted	ALK	HGNC:427	HGNC:9630 HGNC:427	CellphoneDB
PTN PLXNB2	Ramilowski_2015_Literature_supported	16169070,	PTN	HGNC:9630	secreted	PLXNB2	HGNC:9104	HGNC:9630 HGNC:9104	CellphoneDB
PTN PTPRB	Ramilowski_2015_Literature_supported	22839765,	PTN	HGNC:9630	secreted	PTPRB	HGNC:9665	HGNC:9630 HGNC:9665
PTN PTPRS	Ramilowski_2015_Literature_supported	16169070,	PTN	HGNC:9630	secreted	PTPRS	HGNC:9681	HGNC:9630 HGNC:9681	CellphoneDB
PTN PTPRZ1	Ramilowski_2015_Literature_supported	10706604,10706604, 16814777,	PTN	HGNC:9630	secreted	PTPRZ1	HGNC:9685	HGNC:9630 HGNC:9685	CellphoneDB_flipped
PTN SDC3	Ramilowski_2015_Literature_supported	8175719,	PTN	HGNC:9630	secreted	SDC3	HGNC:10660	HGNC:9630 HGNC:10660
PTPRC CD22	Efremova et al. 2020 (CellphoneDB)	12115612,	PTPRC	HGNC:9666	plasma membrane	CD22	HGNC:1643	HGNC:9666 HGNC:1643
PTPRC MRC1	Efremova et al. 2020 (CellphoneDB)	27601670, 10575006,	PTPRC	HGNC:9666	plasma membrane	MRC1	HGNC:7228	HGNC:9666 HGNC:7228
PTPRK PTPRK	Baccin et al. 2020 (RNA-Magnet)	8264577,	PTPRK	HGNC:9674	plasma membrane	PTPRK	HGNC:9674	HGNC:9674 HGNC:9674
PTPRM PTPRM	Baccin et al. 2020 (RNA-Magnet)	8394372,	PTPRM	HGNC:9675	plasma membrane	PTPRM	HGNC:9675	HGNC:9675 HGNC:9675
PTPRZ1 L1CAM	Baccin et al. 2020 (RNA-Magnet)	9117260,	PTPRZ1	HGNC:9685	plasma membrane	L1CAM	HGNC:6470	HGNC:9685 HGNC:6470
PTPRZ1 NCAM1	Baccin et al. 2020 (RNA-Magnet)	9117260,	PTPRZ1	HGNC:9685	plasma membrane	NCAM1	HGNC:7656	HGNC:9685 HGNC:7656
PVR CD226	Efremova et al. 2020 (CellphoneDB)	15607800,	PVR	HGNC:9705	plasma membrane; secreted	CD226	HGNC:16961	HGNC:9705 HGNC:16961
PVR CD96	Efremova et al. 2020 (CellphoneDB)	17971293,	PVR	HGNC:9705	plasma membrane; secreted	CD96	HGNC:16892	HGNC:9705 HGNC:16892
PVR NECTIN3	Efremova et al. 2020 (CellphoneDB)	12011057, 11544254,	PVR	HGNC:9705	plasma membrane; secreted	NECTIN3	HGNC:17664	HGNC:9705 HGNC:17664
PVR PVRIG	Hou et al. 2020 (this publication)	30659055,	PVR	HGNC:9705	plasma membrane; secreted	PVRIG	HGNC:32190	HGNC:9705 HGNC:32190
PVR TIGIT	Efremova et al. 2020 (CellphoneDB)	19815499,	PVR	HGNC:9705	plasma membrane; secreted	TIGIT	HGNC:26838	HGNC:9705 HGNC:26838
PYY FAP	Ramilowski_2015_Literature_supported	21314817,	PYY	HGNC:9748	secreted	FAP	HGNC:3590	HGNC:9748 HGNC:3590
PYY NPY1R	Ramilowski_2015_Literature_supported	9549761,12665544,	PYY	HGNC:9748	secreted	NPY1R	HGNC:7956	HGNC:9748 HGNC:7956	CellphoneDB
PYY NPY2R	Ramilowski_2015_Literature_supported	8632753, 7592910,11408607,	PYY	HGNC:9748	secreted	NPY2R	HGNC:7957	HGNC:9748 HGNC:7957	CellphoneDB
PYY NPY4R	Ramilowski_2015_Literature_supported	7592911,7493937,7493937,	PYY	HGNC:9748	secreted	NPY4R	HGNC:9329	HGNC:9748 HGNC:9329	CellphoneDB
PYY NPY5R	Ramilowski_2015_Literature_supported	11825645,12665544,	PYY	HGNC:9748	secreted	NPY5R	HGNC:7958	HGNC:9748 HGNC:7958
QRFP P2RY14	Ramilowski_2015_Literature_supported	12714592,	QRFP	HGNC:29982	secreted	P2RY14	HGNC:16442	HGNC:29982 HGNC:16442
QRFP QRFPR	Ramilowski_2015_Literature_supported	12714592,16500002, 23396314, 12714592,	QRFP	HGNC:29982	secreted	QRFPR	HGNC:15565	HGNC:29982 HGNC:15565	CellphoneDB
RAET1E KLRK1	Ramilowski_2015_Literature_supported	12732206, 14508119, 29651291,	RAET1E	HGNC:16793	secreted	KLRK1	HGNC:18788	HGNC:16793 HGNC:18788
RAET1G KLRK1	Hou et al. 2020 (this publication)	26041808, 29651291,	RAET1G	HGNC:16795	plasma membrane	KLRK1	HGNC:18788	HGNC:16795 HGNC:18788
RAET1L KLRK1	Hou et al. 2020 (this publication)	26041808, 29651291,	RAET1L	HGNC:16798	plasma membrane	KLRK1	HGNC:18788	HGNC:16798 HGNC:18788
RARRES2 CCRL2	Ramilowski_2015_Literature_supported	18794339,	RARRES2	HGNC:9868	secreted	CCRL2	HGNC:1612	HGNC:9868 HGNC:1612
RARRES2 CMKLR1	Ramilowski_2015_Literature_supported	14675762,18165312, 14530373, 14701797, 23396314,	RARRES2	HGNC:9868	secreted	CMKLR1	HGNC:2121	HGNC:9868 HGNC:2121	CellphoneDB
RARRES2 GPR1	Ramilowski_2015_Literature_supported	18165312, 23396314,	RARRES2	HGNC:9868	secreted	GPR1	HGNC:4463	HGNC:9868 HGNC:4463	CellphoneDB
RBP3 NOTCH1	Ramilowski_2015_Literature_supported	11511084,	RBP3	HGNC:9921	secreted	NOTCH1	HGNC:7881	HGNC:9921 HGNC:7881
RBP4 STRA6	Ramilowski_2015_Literature_supported	23959802,	RBP4	HGNC:9922	secreted	STRA6	HGNC:30650	HGNC:9922 HGNC:30650
RELN ITGA3	Ramilowski_2015_Literature_supported	10939329,	RELN	HGNC:9957	secreted	ITGA3	HGNC:6139	HGNC:9957 HGNC:6139
RELN ITGB1	Ramilowski_2015_Literature_supported	10939329,	RELN	HGNC:9957	secreted	ITGB1	HGNC:6153	HGNC:9957 HGNC:6153
RELN LRP8	Ramilowski_2015_Literature_supported	12899622,10571240, 12899622, 12670700, 12167620,	RELN	HGNC:9957	secreted	LRP8	HGNC:6700	HGNC:9957 HGNC:6700
RELN VLDLR	Ramilowski_2015_Literature_supported	10571240,10571240, 10571241,	RELN	HGNC:9957	secreted	VLDLR	HGNC:12698	HGNC:9957 HGNC:12698
REN ATP6AP2	Ramilowski_2015_Literature_supported	12045255,12045255,	REN	HGNC:9958	secreted	ATP6AP2	HGNC:18305	HGNC:9958 HGNC:18305
RGMA NEO1	Ramilowski_2015_Literature_supported	15258590,	RGMA	HGNC:30308	secreted	NEO1	HGNC:7754	HGNC:30308 HGNC:7754
RGMB NEO1	Ramilowski_2015_Literature_supported	19944164,	RGMB	HGNC:26896	secreted	NEO1	HGNC:7754	HGNC:26896 HGNC:7754
RLN1 RXFP1	Ramilowski_2015_Literature_supported	11809971,16411781,11809971,	RLN1	HGNC:10026	secreted	RXFP1	HGNC:19718	HGNC:10026 HGNC:19718	CellphoneDB
RLN1 RXFP2	Ramilowski_2015_Literature_supported	11809971,16411781,	RLN1	HGNC:10026	secreted	RXFP2	HGNC:17318	HGNC:10026 HGNC:17318	CellphoneDB
RLN2 RXFP1	Ramilowski_2015_Literature_supported	11809971,12506116, 15649866,12506116, 15649866,	RLN2	HGNC:10027	secreted	RXFP1	HGNC:19718	HGNC:10027 HGNC:19718	CellphoneDB
RLN2 RXFP2	Ramilowski_2015_Literature_supported	11809971,15649866,12506116, 15649866,	RLN2	HGNC:10027	secreted	RXFP2	HGNC:17318	HGNC:10027 HGNC:17318	CellphoneDB
RLN2 RXFP3	Efremova et al. 2020 (CellphoneDB)	24641548,	RLN2	HGNC:10027	secreted	RXFP3	HGNC:24883	HGNC:10027 HGNC:24883
RLN3 RXFP1	Ramilowski_2015_Literature_supported	12506116,12506116, 15649866,12506116, 14522968, 15649866,	RLN3	HGNC:17135	secreted	RXFP1	HGNC:19718	HGNC:17135 HGNC:19718	CellphoneDB
RLN3 RXFP2	Ramilowski_2015_Literature_supported	16411781,	RLN3	HGNC:17135	secreted	RXFP2	HGNC:17318	HGNC:17135 HGNC:17318	CellphoneDB
RLN3 RXFP3	Ramilowski_2015_Literature_supported	14522968,15367576, 14522968,	RLN3	HGNC:17135	secreted	RXFP3	HGNC:24883	HGNC:17135 HGNC:24883	CellphoneDB
RLN3 RXFP4	Ramilowski_2015_Literature_supported	14522967,14522967,14522967,	RLN3	HGNC:17135	secreted	RXFP4	HGNC:14666	HGNC:17135 HGNC:14666	CellphoneDB
RNASE2 TLR2	Ramilowski_2015_Literature_supported	18195069,	RNASE2	HGNC:10045	secreted	TLR2	HGNC:11848	HGNC:10045 HGNC:11848
ROBO1 ROBO1	Baccin et al. 2020 (RNA-Magnet)	12504588,	ROBO1	HGNC:10249	plasma membrane	ROBO1	HGNC:10249	HGNC:10249 HGNC:10249
ROBO2 ROBO2	Baccin et al. 2020 (RNA-Magnet)	12504588,	ROBO2	HGNC:10250	plasma membrane	ROBO2	HGNC:10250	HGNC:10250 HGNC:10250
RPH3A NRXN1	Ramilowski_2015_Literature_supported	8901523,	RPH3A	HGNC:17056	secreted	NRXN1	HGNC:8008	HGNC:17056 HGNC:8008
RPS19 C5AR1	Ramilowski_2015_Literature_supported	11107061,11733378,	RPS19	HGNC:10402	secreted	C5AR1	HGNC:1338	HGNC:10402 HGNC:1338
RSPO1 LGR4	Ramilowski_2015_Literature_supported	21693646,21693646,	RSPO1	HGNC:21679	secreted	LGR4	HGNC:13299	HGNC:21679 HGNC:13299	CellphoneDB
RSPO1 LGR5	Ramilowski_2015_Literature_supported	21693646,21693646,	RSPO1	HGNC:21679	secreted	LGR5	HGNC:4504	HGNC:21679 HGNC:4504	CellphoneDB
RSPO1 LGR6	Ramilowski_2015_Literature_supported	21727895, 21693646,	RSPO1	HGNC:21679	secreted	LGR6	HGNC:19719	HGNC:21679 HGNC:19719	CellphoneDB
RSPO1 LRP6	Ramilowski_2015_Literature_supported	18400942,	RSPO1	HGNC:21679	secreted	LRP6	HGNC:6698	HGNC:21679 HGNC:6698
RSPO1 ZNRF3	Ramilowski_2015_Literature_supported	24349440,	RSPO1	HGNC:21679	secreted	ZNRF3	HGNC:18126	HGNC:21679 HGNC:18126
RSPO2 LGR4	Ramilowski_2015_Literature_supported	21693646,21693646,	RSPO2	HGNC:28583	secreted	LGR4	HGNC:13299	HGNC:28583 HGNC:13299	CellphoneDB
RSPO2 LGR5	Ramilowski_2015_Literature_supported	21693646,21693646,	RSPO2	HGNC:28583	secreted	LGR5	HGNC:4504	HGNC:28583 HGNC:4504	CellphoneDB
RSPO2 LGR6	Ramilowski_2015_Literature_supported	21727895, 21693646,	RSPO2	HGNC:28583	secreted	LGR6	HGNC:19719	HGNC:28583 HGNC:19719	CellphoneDB
RSPO2 RNF43	Hou et al. 2020 (this publication)	29769720,	RSPO2	HGNC:28583	secreted	RNF43	HGNC:18505	HGNC:28583 HGNC:18505
RSPO2 ZNRF3	Hou et al. 2020 (this publication)	29769720,	RSPO2	HGNC:28583	secreted	ZNRF3	HGNC:18126	HGNC:28583 HGNC:18126
RSPO3 FZD8	Ramilowski_2015_Literature_supported	16543246,	RSPO3	HGNC:20866	secreted	FZD8	HGNC:4046	HGNC:20866 HGNC:4046
RSPO3 LGR4	Ramilowski_2015_Literature_supported	21693646,21909076, 21693646,	RSPO3	HGNC:20866	secreted	LGR4	HGNC:13299	HGNC:20866 HGNC:13299	CellphoneDB
RSPO3 LGR5	Ramilowski_2015_Literature_supported	21693646,21693646,	RSPO3	HGNC:20866	secreted	LGR5	HGNC:4504	HGNC:20866 HGNC:4504	CellphoneDB
RSPO3 LGR6	Ramilowski_2015_Literature_supported	21727895, 21693646,	RSPO3	HGNC:20866	secreted	LGR6	HGNC:19719	HGNC:20866 HGNC:19719	CellphoneDB
RSPO3 LRP6	Ramilowski_2015_Literature_supported	16543246,	RSPO3	HGNC:20866	secreted	LRP6	HGNC:6698	HGNC:20866 HGNC:6698
RSPO3 SDC4	Ramilowski_2015_Literature_supported	21397842,	RSPO3	HGNC:20866	secreted	SDC4	HGNC:10661	HGNC:20866 HGNC:10661
RSPO4 LGR4	Ramilowski_2015_Literature_supported	21693646,21693646,	RSPO4	HGNC:16175	secreted	LGR4	HGNC:13299	HGNC:16175 HGNC:13299	CellphoneDB
RSPO4 LGR5	Ramilowski_2015_Literature_supported	21693646,21693646,	RSPO4	HGNC:16175	secreted	LGR5	HGNC:4504	HGNC:16175 HGNC:4504	CellphoneDB
RSPO4 LGR6	Ramilowski_2015_Literature_supported	21727895, 21693646,	RSPO4	HGNC:16175	secreted	LGR6	HGNC:19719	HGNC:16175 HGNC:19719	CellphoneDB
RTN4 CNTNAP1	Ramilowski_2015_Literature_supported	14592966,	RTN4	HGNC:14085	plasma membrane	CNTNAP1	HGNC:8011	HGNC:14085 HGNC:8011
RTN4 LINGO1	Ramilowski_2015_Literature_supported	15694322,	RTN4	HGNC:14085	plasma membrane	LINGO1	HGNC:21205	HGNC:14085 HGNC:21205
RTN4 RTN4R	Ramilowski_2015_Literature_supported	11201742, 15694322,11201742,	RTN4	HGNC:14085	plasma membrane	RTN4R	HGNC:18601	HGNC:14085 HGNC:18601
RTN4 RTN4RL1	Baccin et al. 2020 (RNA-Magnet)	22133682,	RTN4	HGNC:14085	plasma membrane	RTN4RL1	HGNC:21329	HGNC:14085 HGNC:21329
RTN4 S1PR2	Hou et al. 2020 (this publication)	24453941,	RTN4	HGNC:14085	plasma membrane	S1PR2	HGNC:3169	HGNC:14085 HGNC:3169
RTN4 TNFRSF19	Ramilowski_2015_Literature_supported	15694322,	RTN4	HGNC:14085	plasma membrane	TNFRSF19	HGNC:11915	HGNC:14085 HGNC:11915
S100A8 TLR4	Ramilowski_2015_Literature_supported	17767165,	S100A8	HGNC:10498	secreted	TLR4	HGNC:11850	HGNC:10498 HGNC:11850
S100A9 TLR4	Ramilowski_2015_Literature_supported	17767165,	S100A9	HGNC:10499	secreted	TLR4	HGNC:11850	HGNC:10499 HGNC:11850
SAA1 CD36	Hou et al. 2020 (this publication)	20075072,	SAA1	HGNC:10513	secreted	CD36	HGNC:1663	HGNC:10513 HGNC:1663
SAA1 FPR2	Ramilowski_2015_Literature_supported	9892621,	SAA1	HGNC:10513	secreted	FPR2	HGNC:3827	HGNC:10513 HGNC:3827	CellphoneDB
SCGB1A1 LRP2	Ramilowski_2015_Literature_supported	11278724,	SCGB1A1	HGNC:12523	secreted	LRP2	HGNC:6694	HGNC:12523 HGNC:6694
SCGB3A1 MARCO	Ramilowski_2015_Literature_supported	12847263,	SCGB3A1	HGNC:18384	secreted	MARCO	HGNC:6895	HGNC:18384 HGNC:6895	CellphoneDB_flipped
SCGB3A2 MARCO	Ramilowski_2015_Literature_supported	12847263,	SCGB3A2	HGNC:18391	secreted	MARCO	HGNC:6895	HGNC:18391 HGNC:6895
SCT SCTR	Ramilowski_2015_Literature_supported	7782300,7612008,8579602, 9440501, 7782300,	SCT	HGNC:10607	secreted	SCTR	HGNC:10608	HGNC:10607 HGNC:10608	CellphoneDB
SCT VIPR1	Ramilowski_2015_Literature_supported	12133828,	SCT	HGNC:10607	secreted	VIPR1	HGNC:12694	HGNC:10607 HGNC:12694	CellphoneDB
SCT VIPR2	Ramilowski_2015_Literature_supported	9437714,	SCT	HGNC:10607	secreted	VIPR2	HGNC:12695	HGNC:10607 HGNC:12695
SDC2 PTPRJ	Baccin et al. 2020 (RNA-Magnet)	21813734,	SDC2	HGNC:10659	plasma membrane	PTPRJ	HGNC:9673	HGNC:10659 HGNC:9673
SECTM1 CD7	Hou et al. 2020 (this publication)	24157461, 24211252, 10652336,	SECTM1	HGNC:10707	plasma membrane; secreted	CD7	HGNC:1695	HGNC:10707 HGNC:1695
SELE CD44	Efremova et al. 2020 (CellphoneDB)	26124272,	SELE	HGNC:10718	plasma membrane	CD44	HGNC:1681	HGNC:10718 HGNC:1681
SELPLG SELE	Ramilowski_2015_Literature_supported	11402070,8621728, 9128259,	SELPLG	HGNC:10722	plasma membrane	SELE	HGNC:10718	HGNC:10722 HGNC:10718	CellphoneDB
SELPLG SELL	Ramilowski_2015_Literature_supported	10725346,	SELPLG	HGNC:10722	plasma membrane	SELL	HGNC:10720	HGNC:10722 HGNC:10720	CellphoneDB_flipped
SELPLG SELP	Ramilowski_2015_Literature_supported	9129046,9128259, 10713099, 17064811,	SELPLG	HGNC:10722	plasma membrane	SELP	HGNC:10721	HGNC:10722 HGNC:10721	CellphoneDB_flipped
SELPLG SIGLEC5	Hou et al. 2020 (this publication)	27892504,	SELPLG	HGNC:10722	plasma membrane	SIGLEC5	HGNC:10874	HGNC:10722 HGNC:10874
SEMA3A NRP1	Ramilowski_2015_Literature_supported	10520994, 10934324), 15721238,10520994, 9331348,	SEMA3A	HGNC:10723	secreted	NRP1	HGNC:8004	HGNC:10723 HGNC:8004	CellphoneDB_flipped
SEMA3A NRP2	Ramilowski_2015_Literature_supported	21059704,	SEMA3A	HGNC:10723	secreted	NRP2	HGNC:8005	HGNC:10723 HGNC:8005
SEMA3A PLXNA1	Ramilowski_2015_Literature_supported	10520994,	SEMA3A	HGNC:10723	secreted	PLXNA1	HGNC:9099	HGNC:10723 HGNC:9099
SEMA3A PLXNA2	Ramilowski_2015_Literature_supported	10934324),	SEMA3A	HGNC:10723	secreted	PLXNA2	HGNC:9100	HGNC:10723 HGNC:9100
SEMA3A PLXNA4	Ramilowski_2015_Literature_supported	15721238,	SEMA3A	HGNC:10723	secreted	PLXNA4	HGNC:9102	HGNC:10723 HGNC:9102
SEMA3B NRP1	Ramilowski_2015_Literature_supported	10196546,10196546,	SEMA3B	HGNC:10724	secreted	NRP1	HGNC:8004	HGNC:10724 HGNC:8004
SEMA3B NRP2	Ramilowski_2015_Literature_supported	10196546,	SEMA3B	HGNC:10724	secreted	NRP2	HGNC:8005	HGNC:10724 HGNC:8005
SEMA3C NRP1	Ramilowski_2015_Literature_supported	9331348,	SEMA3C	HGNC:10725	secreted	NRP1	HGNC:8004	HGNC:10725 HGNC:8004
SEMA3C NRP2	Ramilowski_2015_Literature_supported	10196546,9331348,	SEMA3C	HGNC:10725	secreted	NRP2	HGNC:8005	HGNC:10725 HGNC:8005	CellphoneDB_flipped
SEMA3C PLXND1	Ramilowski_2015_Literature_supported	15239958,	SEMA3C	HGNC:10725	secreted	PLXND1	HGNC:9107	HGNC:10725 HGNC:9107
SEMA3D NRP1	Ramilowski_2015_Literature_supported	15456815,	SEMA3D	HGNC:10726	secreted	NRP1	HGNC:8004	HGNC:10726 HGNC:8004
SEMA3E PLXND1	Ramilowski_2015_Literature_supported	15550623,	SEMA3E	HGNC:10727	secreted	PLXND1	HGNC:9107	HGNC:10727 HGNC:9107	CellphoneDB
SEMA3F NRP1	Ramilowski_2015_Literature_supported	9883722,	SEMA3F	HGNC:10728	secreted	NRP1	HGNC:8004	HGNC:10728 HGNC:8004
SEMA3F NRP2	Ramilowski_2015_Literature_supported	15721238,9883722,	SEMA3F	HGNC:10728	secreted	NRP2	HGNC:8005	HGNC:10728 HGNC:8005	CellphoneDB_flipped
SEMA3F PLXNA3	Ramilowski_2015_Literature_supported	15721238,	SEMA3F	HGNC:10728	secreted	PLXNA3	HGNC:9101	HGNC:10728 HGNC:9101
SEMA3G NRP2	Ramilowski_2015_Literature_supported	19887479,	SEMA3G	HGNC:30400	secreted	NRP2	HGNC:8005	HGNC:30400 HGNC:8005
SEMA4A LILRB2	Hou et al. 2020 (this publication)	29467366 ,	SEMA4A	HGNC:10729	plasma membrane	LILRB2	HGNC:6606	HGNC:10729 HGNC:6606
SEMA4A PLXNB1	Noël et al. 2020 (ICELLNET)	29981480,	SEMA4A	HGNC:10729	plasma membrane	PLXNB1	HGNC:9103	HGNC:10729 HGNC:9103
SEMA4A PLXNB2	Noël et al. 2020 (ICELLNET)	29981480,	SEMA4A	HGNC:10729	plasma membrane	PLXNB2	HGNC:9104	HGNC:10729 HGNC:9104
SEMA4A PLXND1	Ramilowski_2015_Literature_supported	17318185,	SEMA4A	HGNC:10729	plasma membrane	PLXND1	HGNC:9107	HGNC:10729 HGNC:9107	CellphoneDB
SEMA4B DCBLD2	Ramilowski_2015_Literature_supported	17213806,	SEMA4B	HGNC:10730	plasma membrane	DCBLD2	HGNC:24627	HGNC:10730 HGNC:24627
SEMA4C PLXNB2	Ramilowski_2015_Literature_supported	21122816,	SEMA4C	HGNC:10731	plasma membrane	PLXNB2	HGNC:9104	HGNC:10731 HGNC:9104	CellphoneDB
SEMA4D CD72	Ramilowski_2015_Literature_supported	11114375, 12882840,	SEMA4D	HGNC:10732	plasma membrane	CD72	HGNC:1696	HGNC:10732 HGNC:1696	CellphoneDB
SEMA4D ERBB2	Ramilowski_2015_Literature_supported	15210733,	SEMA4D	HGNC:10732	plasma membrane	ERBB2	HGNC:3430	HGNC:10732 HGNC:3430
SEMA4D MET	Ramilowski_2015_Literature_supported	12198496,	SEMA4D	HGNC:10732	plasma membrane	MET	HGNC:7029	HGNC:10732 HGNC:7029
SEMA4D PLXNB1	Ramilowski_2015_Literature_supported	10520995, 12198496,11937491,	SEMA4D	HGNC:10732	plasma membrane	PLXNB1	HGNC:9103	HGNC:10732 HGNC:9103	CellphoneDB
SEMA4D PLXNB2	Ramilowski_2015_Literature_supported	15330859,	SEMA4D	HGNC:10732	plasma membrane	PLXNB2	HGNC:9104	HGNC:10732 HGNC:9104	CellphoneDB
SEMA4G PLXNB2	Ramilowski_2015_Literature_supported	21122816,	SEMA4G	HGNC:10735	plasma membrane	PLXNB2	HGNC:9104	HGNC:10735 HGNC:9104	CellphoneDB
SEMA5A MET	Ramilowski_2015_Literature_supported	15218527,	SEMA5A	HGNC:10736	plasma membrane	MET	HGNC:7029	HGNC:10736 HGNC:7029
SEMA5A PLXNB3	Ramilowski_2015_Literature_supported	15218527,	SEMA5A	HGNC:10736	plasma membrane	PLXNB3	HGNC:9105	HGNC:10736 HGNC:9105	CellphoneDB
SEMA6A PLXNA2	Ramilowski_2015_Literature_supported	18327254,	SEMA6A	HGNC:10738	plasma membrane	PLXNA2	HGNC:9100	HGNC:10738 HGNC:9100
SEMA6A PLXNA4	Ramilowski_2015_Literature_supported	20606624,	SEMA6A	HGNC:10738	plasma membrane	PLXNA4	HGNC:9102	HGNC:10738 HGNC:9102
SEMA6B PLXNA2	Hou et al. 2020 (this publication)	25209245,	SEMA6B	HGNC:10739	plasma membrane	PLXNA2	HGNC:9100	HGNC:10739 HGNC:9100
SEMA6D KDR	Ramilowski_2015_Literature_supported	14977921,	SEMA6D	HGNC:16770	plasma membrane	KDR	HGNC:6307	HGNC:16770 HGNC:6307
SEMA6D PLXNA1	Ramilowski_2015_Literature_supported	14977921,14977921,	SEMA6D	HGNC:16770	plasma membrane	PLXNA1	HGNC:9099	HGNC:16770 HGNC:9099
SEMA6D TREM2	Ramilowski_2015_Literature_supported	16715077,	SEMA6D	HGNC:16770	plasma membrane	TREM2	HGNC:17761	HGNC:16770 HGNC:17761
SEMA6D TYROBP	Ramilowski_2015_Literature_supported	16715077,	SEMA6D	HGNC:16770	plasma membrane	TYROBP	HGNC:12449	HGNC:16770 HGNC:12449
SEMA7A ITGA1	Ramilowski_2015_Literature_supported	7377534,	SEMA7A	HGNC:10741	plasma membrane	ITGA1	HGNC:6134	HGNC:10741 HGNC:6134
SEMA7A ITGB1	Ramilowski_2015_Literature_supported	7377534,	SEMA7A	HGNC:10741	plasma membrane	ITGB1	HGNC:6153	HGNC:10741 HGNC:6153
SEMA7A PLXNC1	Ramilowski_2015_Literature_supported	10520995,10520995,	SEMA7A	HGNC:10741	plasma membrane	PLXNC1	HGNC:9106	HGNC:10741 HGNC:9106	CellphoneDB_flipped
SERPINA1 LRP1	Ramilowski_2015_Literature_supported	8626456,15131125,	SERPINA1	HGNC:8941	secreted	LRP1	HGNC:6692	HGNC:8941 HGNC:6692
SERPINC1 LRP1	Ramilowski_2015_Literature_supported	8626456, 14596620,	SERPINC1	HGNC:775	secreted	LRP1	HGNC:6692	HGNC:775 HGNC:6692
SERPINC1 SDC2	Ramilowski_2015_Literature_supported	1315572,	SERPINC1	HGNC:775	secreted	SDC2	HGNC:10659	HGNC:775 HGNC:10659
SERPINE1 LRP1	Ramilowski_2015_Literature_supported	15001579,15001579,	SERPINE1	HGNC:8583	secreted	LRP1	HGNC:6692	HGNC:8583 HGNC:6692
SERPINE1 LRP2	Ramilowski_2015_Literature_supported	8344937,	SERPINE1	HGNC:8583	secreted	LRP2	HGNC:6694	HGNC:8583 HGNC:6694
SERPINE2 LRP1	Ramilowski_2015_Literature_supported	14596620,	SERPINE2	HGNC:8951	secreted	LRP1	HGNC:6692	HGNC:8951 HGNC:6692
SERPINF1 PLXDC1	Hou et al. 2020 (this publication)	25535841,	SERPINF1	HGNC:8824	secreted	PLXDC1	HGNC:20945	HGNC:8824 HGNC:20945
SERPINF1 PLXDC2	Hou et al. 2020 (this publication)	25535841,	SERPINF1	HGNC:8824	secreted	PLXDC2	HGNC:21013	HGNC:8824 HGNC:21013
SERPING1 LRP1	Ramilowski_2015_Literature_supported	9388254,	SERPING1	HGNC:1228	secreted	LRP1	HGNC:6692	HGNC:1228 HGNC:6692
SERPING1 SELE	Ramilowski_2015_Literature_supported	14568956,	SERPING1	HGNC:1228	secreted	SELE	HGNC:10718	HGNC:1228 HGNC:10718
SERPING1 SELP	Ramilowski_2015_Literature_supported	14568956,	SERPING1	HGNC:1228	secreted	SELP	HGNC:10721	HGNC:1228 HGNC:10721
SERTAD1 AR	Hou et al. 2020 (this publication)	30230528,	SERTAD1	HGNC:17932	plasma membrane	AR	HGNC:644	HGNC:17932 HGNC:644
SFRP1 FZD2	Ramilowski_2015_Literature_supported	6172602,	SFRP1	HGNC:10776	secreted	FZD2	HGNC:4040	HGNC:10776 HGNC:4040
SFRP1 FZD6	Ramilowski_2015_Literature_supported	10347172,	SFRP1	HGNC:10776	secreted	FZD6	HGNC:4044	HGNC:10776 HGNC:4044
SFRP2 FZD5	Hou et al. 2020 (this publication)	28840375 ,	SFRP2	HGNC:10777	secreted	FZD5	HGNC:4043	HGNC:10777 HGNC:4043
SFTPA1 TLR2	Ramilowski_2015_Literature_supported	11724772,	SFTPA1	HGNC:10798	secreted	TLR2	HGNC:11848	HGNC:10798 HGNC:11848
SFTPA2 CD93	Ramilowski_2015_Literature_supported	9476117,	SFTPA2	HGNC:10799	secreted	CD93	HGNC:15855	HGNC:10799 HGNC:15855
SFTPD LAIR1	Hou et al. 2020 (this publication)	24585933,	SFTPD	HGNC:10803	secreted	LAIR1	HGNC:6477	HGNC:10803 HGNC:6477
SFTPD SIRPA	Cabello-Aguilar et al. 2020 (SingleCellSignalR)	22511785,	SFTPD	HGNC:10803	secreted	SIRPA	HGNC:9662	HGNC:10803 HGNC:9662
SHANK1 ADGRL1	Ramilowski_2015_Literature_supported	10964907,10964907, 10958799,	SHANK1	HGNC:15474	plasma membrane	ADGRL1	HGNC:20973	HGNC:15474 HGNC:20973
SHANK1 SSTR2	Ramilowski_2015_Literature_supported	10551867, 11087996,	SHANK1	HGNC:15474	plasma membrane	SSTR2	HGNC:11331	HGNC:15474 HGNC:11331
SHH BOC	Ramilowski_2015_Literature_supported	17086203,	SHH	HGNC:10848	secreted	BOC	HGNC:17173	HGNC:10848 HGNC:17173
SHH CDON	Ramilowski_2015_Literature_supported	17086203,	SHH	HGNC:10848	secreted	CDON	HGNC:17104	HGNC:10848 HGNC:17104
SHH GAS1	Cabello-Aguilar et al. 2020 (SingleCellSignalR)	17848687, 25535338,	SHH	HGNC:10848	secreted	GAS1	HGNC:4165	HGNC:10848 HGNC:4165
SHH GPC5	Ramilowski_2015_Literature_supported	21339334,	SHH	HGNC:10848	secreted	GPC5	HGNC:4453	HGNC:10848 HGNC:4453
SHH HHIP	Ramilowski_2015_Literature_supported	10050855,10050855,	SHH	HGNC:10848	secreted	HHIP	HGNC:14866	HGNC:10848 HGNC:14866
SHH LRP2	Ramilowski_2015_Literature_supported	22340494,	SHH	HGNC:10848	secreted	LRP2	HGNC:6694	HGNC:10848 HGNC:6694
SHH PTCH1	Ramilowski_2015_Literature_supported	9811851, 16867986,9811851,	SHH	HGNC:10848	secreted	PTCH1	HGNC:9585	HGNC:10848 HGNC:9585
SHH PTCH2	Ramilowski_2015_Literature_supported	9811851,	SHH	HGNC:10848	secreted	PTCH2	HGNC:9586	HGNC:10848 HGNC:9586
SHH SMO	Ramilowski_2015_Literature_supported	16867986,	SHH	HGNC:10848	secreted	SMO	HGNC:11119	HGNC:10848 HGNC:11119
SIGLEC1 SPN	Efremova et al. 2020 (CellphoneDB)	11238599,	SIGLEC1	HGNC:11127	plasma membrane	SPN	HGNC:11249	HGNC:11127 HGNC:11249
SIRPA CD47	Efremova et al. 2020 (CellphoneDB)	23602662, 10572074,	SIRPA	HGNC:9662	plasma membrane	CD47	HGNC:1682	HGNC:9662 HGNC:1682
SIRPB2 CD47	Hou et al. 2020 (this publication)	15383453,	SIRPB2	HGNC:16247	secreted	CD47	HGNC:1682	HGNC:16247 HGNC:1682
SIRPG CD47	Efremova et al. 2020 (CellphoneDB)	15294972,	SIRPG	HGNC:15757	plasma membrane	CD47	HGNC:1682	HGNC:15757 HGNC:1682
SLAMF1 SLAMF1	Hou et al. 2020 (this publication)	18031695,	SLAMF1	HGNC:10903	plasma membrane	SLAMF1	HGNC:10903	HGNC:10903 HGNC:10903
SLAMF6 SLAMF6	Hou et al. 2020 (this publication)	15153464, 31315913,	SLAMF6	HGNC:21392	plasma membrane	SLAMF6	HGNC:21392	HGNC:21392 HGNC:21392
SLAMF7 SLAMF7	Hou et al. 2020 (this publication)	31358854, 15368295,	SLAMF7	HGNC:21394	plasma membrane; secreted	SLAMF7	HGNC:21394	HGNC:21394 HGNC:21394
SLIT1 GPC1	Ramilowski_2015_Literature_supported	10364234,10364234,	SLIT1	HGNC:11085	secreted	GPC1	HGNC:4449	HGNC:11085 HGNC:4449
SLIT1 ROBO1	Ramilowski_2015_Literature_supported	10433822,10433822,	SLIT1	HGNC:11085	secreted	ROBO1	HGNC:10249	HGNC:11085 HGNC:10249
SLIT1 ROBO2	Hou et al. 2020 (this publication)	30547091 ,	SLIT1	HGNC:11085	secreted	ROBO2	HGNC:10250	HGNC:11085 HGNC:10250
SLIT1 SDC1	Ramilowski_2015_Literature_supported	10433822,	SLIT1	HGNC:11085	secreted	SDC1	HGNC:10658	HGNC:11085 HGNC:10658
SLIT2 APP	Hou et al. 2020 (this publication)	28785723,	SLIT2	HGNC:11086	secreted	APP	HGNC:620	HGNC:11086 HGNC:620
SLIT2 GPC1	Ramilowski_2015_Literature_supported	10364234,11375980, 10364234,	SLIT2	HGNC:11086	secreted	GPC1	HGNC:4449	HGNC:11086 HGNC:4449
SLIT2 ROBO1	Ramilowski_2015_Literature_supported	10102268,10102268,	SLIT2	HGNC:11086	secreted	ROBO1	HGNC:10249	HGNC:11086 HGNC:10249
SLIT2 ROBO2	Ramilowski_2015_Literature_supported	15130495,10102268,	SLIT2	HGNC:11086	secreted	ROBO2	HGNC:10250	HGNC:11086 HGNC:10250
SLIT2 ROBO4	Ramilowski_2015_Literature_supported	15894287,	SLIT2	HGNC:11086	secreted	ROBO4	HGNC:17985	HGNC:11086 HGNC:17985
SLIT2 SDC1	Ramilowski_2015_Literature_supported	10102268, 15130495,	SLIT2	HGNC:11086	secreted	SDC1	HGNC:10658	HGNC:11086 HGNC:10658
SLIT3 ROBO1	Hou et al. 2020 (this publication)	19741192,	SLIT3	HGNC:11087	secreted	ROBO1	HGNC:10249	HGNC:11087 HGNC:10249
SLIT3 ROBO2	Ramilowski_2015_Literature_supported	31180321,	SLIT3	HGNC:11087	secreted	ROBO2	HGNC:10250	HGNC:11087 HGNC:10250
SLIT3 ROBO4	Hou et al. 2020 (this publication)	19741192,	SLIT3	HGNC:11087	secreted	ROBO4	HGNC:17985	HGNC:11087 HGNC:17985
SLITRK1 PTPRD	Hou et al. 2020 (this publication)	23345436,	SLITRK1	HGNC:20297	plasma membrane	PTPRD	HGNC:9668	HGNC:20297 HGNC:9668
SLITRK1 PTPRS	Hou et al. 2020 (this publication)	23345436,	SLITRK1	HGNC:20297	plasma membrane	PTPRS	HGNC:9681	HGNC:20297 HGNC:9681
SLITRK2 PTPRD	Hou et al. 2020 (this publication)	25989451, 23345436,	SLITRK2	HGNC:13449	plasma membrane	PTPRD	HGNC:9668	HGNC:13449 HGNC:9668
SLITRK2 PTPRS	Hou et al. 2020 (this publication)	23345436,	SLITRK2	HGNC:13449	plasma membrane	PTPRS	HGNC:9681	HGNC:13449 HGNC:9681
SLITRK3 PTPRD	Hou et al. 2020 (this publication)	22286174, 23345436,	SLITRK3	HGNC:23501	plasma membrane	PTPRD	HGNC:9668	HGNC:23501 HGNC:9668
SLITRK3 PTPRS	Hou et al. 2020 (this publication)	23345436,	SLITRK3	HGNC:23501	plasma membrane	PTPRS	HGNC:9681	HGNC:23501 HGNC:9681
SLITRK5 PTPRD	Hou et al. 2020 (this publication)	26004511,	SLITRK5	HGNC:20295	plasma membrane	PTPRD	HGNC:9668	HGNC:20295 HGNC:9668
SLITRK6 PTPRS	Hou et al. 2020 (this publication)	29934346,	SLITRK6	HGNC:23503	plasma membrane	PTPRS	HGNC:9681	HGNC:23503 HGNC:9681
SLPI PLSCR1	Baccin et al. 2020 (RNA-Magnet)	19333378,	SLPI	HGNC:11092	secreted	PLSCR1	HGNC:9092	HGNC:11092 HGNC:9092
SLPI PLSCR4	Baccin et al. 2020 (RNA-Magnet)	19333378,	SLPI	HGNC:11092	secreted	PLSCR4	HGNC:16497	HGNC:11092 HGNC:16497
SLURP1 CHRNA7	Hou et al. 2020 (this publication)	29545933,	SLURP1	HGNC:18746	secreted	CHRNA7	HGNC:1960	HGNC:18746 HGNC:1960
SNCA LAG3	Hou et al. 2020 (this publication)	27708076,	SNCA	HGNC:11138	secreted	LAG3	HGNC:6476	HGNC:11138 HGNC:6476
SOST LRP4	Hou et al. 2020 (this publication)	19936252,	SOST	HGNC:13771	secreted	LRP4	HGNC:6696	HGNC:13771 HGNC:6696
SOST LRP5	Ramilowski_2015_Literature_supported	15778503,	SOST	HGNC:13771	secreted	LRP5	HGNC:6697	HGNC:13771 HGNC:6697
SOST LRP6	Ramilowski_2015_Literature_supported	15778503,	SOST	HGNC:13771	secreted	LRP6	HGNC:6698	HGNC:13771 HGNC:6698
SOSTDC1 LRP4	Hou et al. 2020 (this publication)	20724449,	SOSTDC1	HGNC:21748	secreted	LRP4	HGNC:6696	HGNC:21748 HGNC:6696
SOSTDC1 LRP5	Hou et al. 2020 (this publication)	20724449,	SOSTDC1	HGNC:21748	secreted	LRP5	HGNC:6697	HGNC:21748 HGNC:6697
SOSTDC1 LRP6	Hou et al. 2020 (this publication)	20724449,	SOSTDC1	HGNC:21748	secreted	LRP6	HGNC:6698	HGNC:21748 HGNC:6698
SPINK1 EGFR	Ramilowski_2015_Literature_supported	21368222,	SPINK1	HGNC:11244	secreted	EGFR	HGNC:3236	HGNC:11244 HGNC:3236
SPN SIGLEC1	Efremova et al. 2020 (CellphoneDB)	11238599,	SPN	HGNC:11249	plasma membrane	SIGLEC1	HGNC:11127	HGNC:11249 HGNC:11127
[truncated: 294 more rows]

## Sheet: excluded pairs
Ligand Approved Symbol	Receptor Approved Symbol	HGNC L	HGNC R	Primary source	Secondary source	PMID in resource if provided	Reason to exlcude
FSHR	GLHA	HGNC:3969	HGNC:1885	CellPhoneDB(simple pair)	Ramilowski_2015		no primary literature found
CCL13	CCR1	HGNC:10611	HGNC:1602	CellPhoneDB(simple pair)	Ramilowski_2015		no primary literature found
CSF2	CSF1R	HGNC:2434	HGNC:2433	CellPhoneDB(simple pair)	Ramilowski_2015		no primary literature found
CSF3	CSF1R	HGNC:2438	HGNC:2433	CellPhoneDB(simple pair)	Ramilowski_2015		no primary literature found
CSHL	PRLR	HGNC:2442	HGNC:9446	CellPhoneDB(simple pair)	Ramilowski_2015		no primary literature found
PDGFC	VGFR3	HGNC:8801	HGNC:3767	CellPhoneDB(simple pair)	Ramilowski_2015		no primary literature found
PTHR	PRLHR	HGNC:9607	HGNC:4464	CellPhoneDB(simple pair)	Ramilowski_2015		no primary literature found
RIPK1	TNF10	HGNC:10019	HGNC:11925	CellPhoneDB(simple pair)			no primary literature found
ROR1	NGF	HGNC:10256	HGNC:7808	CellPhoneDB(simple pair)			no primary literature found
CCL18	CCR1	HGNC:10616	HGNC:1602	CellPhoneDB(simple pair)			no primary literature found
CCL3	IDE	HGNC:10627	HGNC:5381	CellPhoneDB(simple pair)			no primary literature found
SORT	COPA	HGNC:11186	HGNC:2230	CellPhoneDB(simple pair)			no primary literature found
IL24	NOTC2	HGNC:11346	HGNC:7882	CellPhoneDB(simple pair)			no primary literature found
TFF1	FGFR2	HGNC:11755	HGNC:3689	CellPhoneDB(simple pair)			no primary literature found
TNFA	RIPK1	HGNC:11892	HGNC:10019	CellPhoneDB(simple pair)			no primary literature found
TNFA	TNR3	HGNC:11892	HGNC:6718	CellPhoneDB(simple pair)			no primary literature found
TR10B	TNFL6	HGNC:11905	HGNC:11936	CellPhoneDB(simple pair)			no primary literature found
TNR1A	TNFL6	HGNC:11916	HGNC:11936	CellPhoneDB(simple pair)			no primary literature found
TNR6	TNFA	HGNC:11920	HGNC:11892	CellPhoneDB(simple pair)			no primary literature found
TN13B	TNR5	HGNC:11929	HGNC:11919	CellPhoneDB(simple pair)			no primary literature found
TTHY	DDR1	HGNC:12405	HGNC:2730	CellPhoneDB(simple pair)			no primary literature found
TTHY	RAGE	HGNC:12405	HGNC:320	CellPhoneDB(simple pair)			no primary literature found
VIP	DPP4	HGNC:12693	HGNC:3009	CellPhoneDB(simple pair)			no primary literature found
WNT1	CD36	HGNC:12774	HGNC:1663	CellPhoneDB(simple pair)			no primary literature found
CLC2D	ADIPO	HGNC:14351	HGNC:13633	CellPhoneDB(simple pair)			no primary literature found
CLC2D	FAM3C	HGNC:14351	HGNC:18664	CellPhoneDB(simple pair)			no primary literature found
JAM1	BDNF	HGNC:14685	HGNC:1033	CellPhoneDB(simple pair)			no primary literature found
PKR2	ADIPO	HGNC:15836	HGNC:13633	CellPhoneDB(simple pair)			no primary literature found
GHRL	TA2R	HGNC:18129	HGNC:11608	CellPhoneDB(simple pair)			no primary literature found
GHRL	PE2R3	HGNC:18129	HGNC:9595	CellPhoneDB(simple pair)			no primary literature found
GHRL	PI2R	HGNC:18129	HGNC:9602	CellPhoneDB(simple pair)			no primary literature found
SG3A1	FGFR4	HGNC:18384	HGNC:3691	CellPhoneDB(simple pair)			no primary literature found
FCRL4	TFF1	HGNC:18507	HGNC:11755	CellPhoneDB(simple pair)			no primary literature found
PACA	DPP4	HGNC:241	HGNC:3009	CellPhoneDB(simple pair)			no primary literature found
AA2AR	NAMPT	HGNC:263	HGNC:30092	CellPhoneDB(simple pair)			no primary literature found
ADRB2	VEGFB	HGNC:286	HGNC:12681	CellPhoneDB(simple pair)			no primary literature found
DPP4	PYY	HGNC:3009	HGNC:9748	CellPhoneDB(simple pair)			no primary literature found
EFNB2	EPO	HGNC:3227	HGNC:3415	CellPhoneDB(simple pair)			no primary literature found
EGFR	TGFB1	HGNC:3236	HGNC:11766	CellPhoneDB(simple pair)			no primary literature found
FGFR2	FGFR3	HGNC:3689	HGNC:3690	CellPhoneDB(simple pair)			no primary literature found
GLUC	DPP4	HGNC:4191	HGNC:3009	CellPhoneDB(simple pair)			no primary literature found
GLUC	IDE	HGNC:4191	HGNC:5381	CellPhoneDB(simple pair)			no primary literature found
GPR25	RETN	HGNC:4480	HGNC:20389	CellPhoneDB(simple pair)			no primary literature found
IDE	IAPP	HGNC:5381	HGNC:5329	CellPhoneDB(simple pair)			no primary literature found
IGF2	IDE	HGNC:5466	HGNC:5381	CellPhoneDB(simple pair)			no primary literature found
IRPL1	IL37	HGNC:5996	HGNC:15563	CellPhoneDB(simple pair)			no primary literature found
IL6	HRH1	HGNC:6018	HGNC:5182	CellPhoneDB(simple pair)			no primary literature found
INS	IDE	HGNC:6081	HGNC:5381	CellPhoneDB(simple pair)			no primary literature found
INSL3	RXFP1	HGNC:6086	HGNC:19718	CellPhoneDB(simple pair)			no primary literature found
INSL6	NOTC1	HGNC:6089	HGNC:7881	CellPhoneDB(simple pair)			no primary literature found
TNFB	RIPK1	HGNC:6709	HGNC:10019	CellPhoneDB(simple pair)			no primary literature found
MIF	TR10D	HGNC:7097	HGNC:11907	CellPhoneDB(simple pair)			no primary literature found
MIF	TNR14	HGNC:7097	HGNC:11912	CellPhoneDB(simple pair)			no primary literature found
ASGR2	ADIPO	HGNC:743	HGNC:13633	CellPhoneDB(simple pair)			no primary literature found
MTR1B	COPA	HGNC:7464	HGNC:2230	CellPhoneDB(simple pair)			no primary literature found
TNR16	TTHY	HGNC:7809	HGNC:12405	CellPhoneDB(simple pair)			no primary literature found
ANFB	DPP4	HGNC:7940	HGNC:3009	CellPhoneDB(simple pair)			no primary literature found
ANPRA	ANFC	HGNC:7943	HGNC:7941	CellPhoneDB(simple pair)			no primary literature found
NRG1	M4A4A	HGNC:7997	HGNC:13371	CellPhoneDB(simple pair)			no primary literature found
NRG1	EGFR	HGNC:7997	HGNC:3236	CellPhoneDB(simple pair)			no primary literature found
PLF4	ACKR1	HGNC:8861	HGNC:4035	CellPhoneDB(simple pair)			no primary literature found
V1AR	VIP	HGNC:895	HGNC:12693	CellPhoneDB(simple pair)			no primary literature found
CD34	LYAM3	HGNC:1662	HGNC:10721	CellPhoneDB(simple pair)		18606703,	no primary literature found
CEAM6	CEAM1	HGNC:1818	HGNC:1814	CellPhoneDB(simple pair)		21982860,	no primary literature found
HLAE	NKG2D	HGNC:4962	HGNC:18788	CellPhoneDB(simple pair)		24223577,	no primary literature found
CEAM5	CEAM1	HGNC:1817	HGNC:1814	CellPhoneDB(simple pair)		24987108,	no primary literature found
AVR2A	INHBE	HGNC:173	HGNC:24029	CellPhoneDB(simple pair)		22710174,	no primary literature found
AVR2B	INHBE	HGNC:174	HGNC:24029	CellPhoneDB(simple pair)		22710174,	no primary literature found
LFTY2	TDGF1	HGNC:3122	HGNC:11701	CellPhoneDB(simple pair)		22710174,	no primary literature found
LFTY1	TDGF1	HGNC:6552	HGNC:11701	CellPhoneDB(simple pair)		22710174,	no primary literature found
CCL11	DPP4	HGNC:10610	HGNC:3009	CellPhoneDB(simple pair)		24218476,	no primary literature found
CCL22	DPP4	HGNC:10621	HGNC:3009	CellPhoneDB(simple pair)		24218476,	no primary literature found
CXL10	DPP4	HGNC:10637	HGNC:3009	CellPhoneDB(simple pair)		24218476,	no primary literature found
CXL11	DPP4	HGNC:10638	HGNC:3009	CellPhoneDB(simple pair)		24218476,	no primary literature found
SDF1	DPP4	HGNC:10672	HGNC:3009	CellPhoneDB(simple pair)		24218476,	no primary literature found
CXCL2	DPP4	HGNC:4603	HGNC:3009	CellPhoneDB(simple pair)		24218476,	no primary literature found
CXCL9	DPP4	HGNC:7098	HGNC:3009	CellPhoneDB(simple pair)		24218476,	no primary literature found
BDNF	TNR16	HGNC:1033	HGNC:7809	CellPhoneDB(simple pair)	Ramilowski_2015	uniprot	no primary literature found
ENTP1	AA1R	HGNC:3363	HGNC:262	CellPhoneDB(simple pair)		uniprot	no primary literature found
ENTP1	AA2AR	HGNC:3363	HGNC:263	CellPhoneDB(simple pair)		uniprot	no primary literature found
ENTP1	AA2BR	HGNC:3363	HGNC:264	CellPhoneDB(simple pair)		uniprot	no primary literature found
ENTP1	AA3R	HGNC:3363	HGNC:268	CellPhoneDB(simple pair)		uniprot	no primary literature found
TACT	PVRL1	HGNC:16892	HGNC:9706	CellPhoneDB(simple pair)		24658051,	no primary literature found
VCC1	GPR35	HGNC:19232	HGNC:4492	CellPhoneDB(simple pair)			no primary literature found
TIGIT	PVRL3	HGNC:26838	HGNC:17664	CellPhoneDB(simple pair)		1313846,	no primary literature found
KI2L1	HLA-C	HGNC:6329	HGNC:4933	CellPhoneDB(simple pair)		28484462,	no primary literature found
KI3L1	HLA-A	HGNC:6338	HGNC:4931	CellPhoneDB(simple pair)		uniprot	no primary literature found
KI3L2	HLA-B	HGNC:6339	HGNC:4932	CellPhoneDB(simple pair)		uniprot	no primary literature found
NOV	NOTC1	HGNC:7885	HGNC:7881	CellPhoneDB(simple pair)			no primary literature found
SAP	ETBR2	HGNC:9498	HGNC:14923	CellPhoneDB(simple pair)			no primary literature found
PVR	PVRL3	HGNC:9705	HGNC:17664	CellPhoneDB(simple pair)		19011627, 12740392,	no primary literature found
PVRL1	PVRL3	HGNC:9706	HGNC:17664	CellPhoneDB(simple pair)		12740392,	no primary literature found
PVRL2	PVRL3	HGNC:9707	HGNC:17664	CellPhoneDB(simple pair)		19011627, 12740392,	no primary literature found
HLA-C	KI2L3	HGNC:4933	HGNC:6331	CellPhoneDB(simple pair)		28484462,	no primary literature found
YARS	CXCR1	HGNC:12840	HGNC:6026	Ramilowski_2015	IUHPAR		no primary literature found
AREGB	EGFR	HGNC:651	HGNC:3236	Ramilowski_2015	IUHPAR		no DUPLICATE_ENTRY_REMOVED
PIGF	FLT1	HGNC:8962	HGNC:3763	Ramilowski_2015	DLRP		no primary literature found
ADM	GPR182	HGNC:259	HGNC:13708	Ramilowski_2015	HPMR	7592696,	no primary literature found
PDGFC	KDR	HGNC:8801	HGNC:6307	Ramilowski_2015	IUHPAR		no primary literature found
CRH	MC2R	HGNC:2355	HGNC:6930	Ramilowski_2015	IUHPAR		no primary literature found
BDNF	NGFRAP1	HGNC:1033	HGNC:13388	Ramilowski_2015	HPMR	7644540,	no primary literature found
MFAP2	NOTCH1	HGNC:7033	HGNC:7881	Ramilowski_2015		16492672,	no MFAP is intracellular
MFAP5	NOTCH1	HGNC:29673	HGNC:7881	Ramilowski_2015		16492672,	no MFAP is intracellular
CSH2	PRLR	HGNC:2441	HGNC:9446	Ramilowski_2015	IUHPAR		no primary literature found
SPP1	S1PR1	HGNC:11255	HGNC:3165	Ramilowski_2015		9488656,	no primary literature found
CGA	TSHR	HGNC:1885	HGNC:12373	Ramilowski_2015	IUHPAR		no primary literature found			,
LIN7C	ABCA1	HGNC:17789	HGNC:29	Ramilowski_2015	HPRD	16192275,	no PubmedID from HPRD is incorrect it DOES NOT support this interaction
RIMS2	ABCA1	HGNC:17283	HGNC:29	Ramilowski_2015	HPRD	16192289,	no PubmedID from HPRD is incorrect it DOES NOT support this interaction
SHANK1	ABCA1	HGNC:15474	HGNC:29	Ramilowski_2015	HPRD	16192279,	no PubmedID from HPRD is incorrect it DOES NOT support this interaction
CCL5	ACKR4	HGNC:10632	HGNC:1611	Ramilowski_2015	HPRD	9469451,	no PubmedID from HPRD is incorrect it DOES NOT support this interaction
BMP2	ACVR1	HGNC:1069	HGNC:171	Ramilowski_2015	HPRD	8006002,	no PubmedID from HPRD is incorrect it DOES NOT support this interaction
INHBC	ACVR1	HGNC:6068	HGNC:171	Ramilowski_2015	HPRD	12651901,	no PubmedID from HPRD is incorrect it DOES NOT support this interaction
INHBC	ACVR1B	HGNC:6068	HGNC:172	Ramilowski_2015	HPRD	12651901,	no PubmedID from HPRD is incorrect it DOES NOT support this interaction
TDGF1	ACVR1C	HGNC:11701	HGNC:18123	Ramilowski_2015	HPRD	11485994,	no PubmedID from HPRD is incorrect it DOES NOT support this interaction
GNAS	ADORA1	HGNC:4392	HGNC:262	Ramilowski_2015	HPRD	10521440,	no PubmedID from HPRD is incorrect it DOES NOT support this interaction
IL1B	ADRB2	HGNC:5992	HGNC:286	Ramilowski_2015	HPRD	11238007,	no PubmedID from HPRD is incorrect it DOES NOT support this interaction
GNAS	ADRB3	HGNC:4392	HGNC:288	Ramilowski_2015	HPRD	8011597,	no PubmedID from HPRD is incorrect it DOES NOT support this interaction
ACE	AGTR2	HGNC:2707	HGNC:338	Ramilowski_2015	HPRD	11459796,	no PubmedID from HPRD is incorrect it DOES NOT support this interaction
EFEMP2	AQP1	HGNC:3219	HGNC:633	Ramilowski_2015	HPRD	16189514,	no PubmedID from HPRD is incorrect it DOES NOT support this interaction
KRTAP4-12	AQP1	HGNC:16776	HGNC:633	Ramilowski_2015	HPRD	16189514,	no PubmedID from HPRD is incorrect it DOES NOT support this interaction
ADAM10	AXL	HGNC:188	HGNC:905	Ramilowski_2015	HPRD	16227584, 7822279,	no PubmedID from HPRD is incorrect it DOES NOT support this interaction
SHANK1	BAI2	HGNC:15474	HGNC:944	Ramilowski_2015	HPRD	10964907,	no PubmedID from HPRD is incorrect it DOES NOT support this interaction
BMP5	BMPR1A	HGNC:1072	HGNC:1076	Ramilowski_2015	HPRD	11580864,	no PubmedID from HPRD is incorrect it DOES NOT support this interaction
CCL18	C14orf1	HGNC:10616	HGNC:1187	Ramilowski_2015	HPRD	16169070,	no PubmedID from HPRD is incorrect it DOES NOT support this interaction
RIMS1	CACNA1C	HGNC:17282	HGNC:1390	Ramilowski_2015	HPRD	11438519,	no PubmedID from HPRD is incorrect it DOES NOT support this interaction
MBL2	CALCR	HGNC:6922	HGNC:1440	Ramilowski_2015	HPRD	11560994,	no PubmedID from HPRD is incorrect it DOES NOT support this interaction
EFEMP2	CATSPER1	HGNC:3219	HGNC:17116	Ramilowski_2015	HPRD	16189514,	no PubmedID from HPRD is incorrect it DOES NOT support this interaction
KRTAP4-12	CATSPER1	HGNC:16776	HGNC:17116	Ramilowski_2015	HPRD	16189514,	no PubmedID from HPRD is incorrect it DOES NOT support this interaction
BST1	CAV1	HGNC:1118	HGNC:1527	Ramilowski_2015	HPRD	11866528,	no PubmedID from HPRD is incorrect it DOES NOT support this interaction
SHBG	CD177	HGNC:10839	HGNC:30072	Ramilowski_2015	HPRD	15862967,	no PubmedID from HPRD is incorrect it DOES NOT support this interaction
IL12A	CD28	HGNC:5969	HGNC:1653	Ramilowski_2015	HPRD	7516408,	no PubmedID from HPRD is incorrect it DOES NOT support this interaction
COL1A2	CD36	HGNC:2198	HGNC:1663	Ramilowski_2015	HPRD	10772928,	no PubmedID from HPRD is incorrect it DOES NOT support this interaction
MMP1	CD44	HGNC:7155	HGNC:1681	Ramilowski_2015	HPRD	11381077,	no PubmedID from HPRD is incorrect it DOES NOT support this interaction
ADAM2	CD9	HGNC:198	HGNC:1709	Ramilowski_2015	HPRD	10518536,	no PubmedID from HPRD is incorrect it DOES NOT support this interaction
COL4A4	CD93	HGNC:2206	HGNC:15855	Ramilowski_2015	HPRD	9136074,	no PubmedID from HPRD is incorrect it DOES NOT support this interaction
F12	CD93	HGNC:3530	HGNC:15855	Ramilowski_2015	HPRD	11204562, 8710908,	no PubmedID from HPRD is incorrect it DOES NOT support this interaction
KNG1	CD93	HGNC:6383	HGNC:15855	Ramilowski_2015	HPRD	12213329, 8710908,	no PubmedID from HPRD is incorrect it DOES NOT support this interaction
PTN	CDH10	HGNC:9630	HGNC:1749	Ramilowski_2015	HPRD	16169070,	no PubmedID from HPRD is incorrect it DOES NOT support this interaction
FGA	CDH5	HGNC:3661	HGNC:1764	Ramilowski_2015	HPRD	11900554,	no PubmedID from HPRD is incorrect it DOES NOT support this interaction
PSAP	CELSR1	HGNC:9498	HGNC:1850	Ramilowski_2015	HPRD	16169070,	no PubmedID from HPRD is incorrect it DOES NOT support this interaction
GNAI2	CHRM1	HGNC:4385	HGNC:1950	Ramilowski_2015	HPRD	8190105,	no PubmedID from HPRD is incorrect it DOES NOT support this interaction
KRTAP4-12	CLDN2	HGNC:16776	HGNC:2041	Ramilowski_2015	HPRD	16189514,	no PubmedID from HPRD is incorrect it DOES NOT support this interaction
SHBG	CLDN4	HGNC:10839	HGNC:2046	Ramilowski_2015	HPRD	15862967,	no PubmedID from HPRD is incorrect it DOES NOT support this interaction
KRTAP4-12	CNTFR	HGNC:16776	HGNC:2170	Ramilowski_2015	HPRD	16189514,	no PubmedID from HPRD is incorrect it DOES NOT support this interaction
C1QA	CR1	HGNC:1241	HGNC:2334	Ramilowski_2015	HPRD	10528211,	no PubmedID from HPRD is incorrect it DOES NOT support this interaction
CD55	CR1	HGNC:2665	HGNC:2334	Ramilowski_2015	HPRD	11694537,	no PubmedID from HPRD is incorrect it DOES NOT support this interaction
GNAI2	DRD2	HGNC:4385	HGNC:3023	Ramilowski_2015	HPRD	10978845,	no PubmedID from HPRD is incorrect it DOES NOT support this interaction
ICAM1	EGFR	HGNC:5344	HGNC:3236	Ramilowski_2015	HPRD	16799092,	no PubmedID from HPRD is incorrect it DOES NOT support this interaction
EFNA1	EPHB1	HGNC:3221	HGNC:3392	Ramilowski_2015	HPRD	8755474, 7973638, 8070404,	no PubmedID from HPRD is incorrect it DOES NOT support this interaction
VEGFA	EPHB2	HGNC:12680	HGNC:3393	Ramilowski_2015	HPRD	17318185,	no PubmedID from HPRD is incorrect it DOES NOT support this interaction
KITLG	EPOR	HGNC:6343	HGNC:3416	Ramilowski_2015	HPRD	11124255,	no PubmedID from HPRD is incorrect it DOES NOT support this interaction
KLK3	EPOR	HGNC:6364	HGNC:3416	Ramilowski_2015	HPRD	10374881,	no PubmedID from HPRD is incorrect it DOES NOT support this interaction
ADAM17	ERBB4	HGNC:195	HGNC:3432	Ramilowski_2015	HPRD	15534001,	no PubmedID from HPRD is incorrect it DOES NOT support this interaction
CTGF	ERBB4	HGNC:2500	HGNC:3432	Ramilowski_2015	HPRD	12297288,	no PubmedID from HPRD is incorrect it DOES NOT support this interaction
ITIH2	FCER1A	HGNC:6167	HGNC:3609	Ramilowski_2015	HPRD	10917520,	no PubmedID from HPRD is incorrect it DOES NOT support this interaction
FGF7	FGFR4	HGNC:3685	HGNC:3691	Ramilowski_2015	HPRD	7680645,	no PubmedID from HPRD is incorrect it DOES NOT support this interaction
SAA1	FPR1	HGNC:10513	HGNC:3826	Ramilowski_2015	HPRD	10753626,	no PubmedID from HPRD is incorrect it DOES NOT support this interaction
GDF9	FXYD6	HGNC:4224	HGNC:4030	Ramilowski_2015	HPRD	16169070,	no PubmedID from HPRD is incorrect it DOES NOT support this interaction
GHRL	GHRHR	HGNC:18129	HGNC:4266	Ramilowski_2015	HPRD	10461027,	no PubmedID from HPRD is incorrect it DOES NOT support this interaction
IL16	GRIN2C	HGNC:5980	HGNC:4587	Ramilowski_2015	HPRD	10479680,	no PubmedID from HPRD is incorrect it DOES NOT support this interaction
HRAS	GRIN2D	HGNC:5173	HGNC:4588	Ramilowski_2015	HPRD	10862698,	no PubmedID from HPRD is incorrect it DOES NOT support this interaction
B2M	HFE	HGNC:914	HGNC:4886	Ramilowski_2015	HPRD	10791995,	no PubmedID from HPRD is incorrect it DOES NOT support this interaction
PON2	HTR2A	HGNC:9205	HGNC:5293	Ramilowski_2015	HPRD	16537434,	no PubmedID from HPRD is incorrect it DOES NOT support this interaction
GNAS	HTR6	HGNC:4392	HGNC:5301	Ramilowski_2015	HPRD	11916537,	no PubmedID from HPRD is incorrect it DOES NOT support this interaction
IL18	IL1RL2	HGNC:5986	HGNC:5999	Ramilowski_2015	HPRD	9325300,	no PubmedID from HPRD is incorrect it DOES NOT support this interaction
ICAM1	IL2RG	HGNC:5344	HGNC:6010	Ramilowski_2015	HPRD	1976256,	no PubmedID from HPRD is incorrect it DOES NOT support this interaction
SORBS1	INSR	HGNC:14565	HGNC:6091	Ramilowski_2015	HPRD	11374898,	no PubmedID from HPRD is incorrect it DOES NOT support this interaction
CALR	ITGA2B	HGNC:1455	HGNC:6138	Ramilowski_2015	HPRD	14985176,	no PubmedID from HPRD is incorrect it DOES NOT support this interaction
COL1A2	ITGA2B	HGNC:2198	HGNC:6138	Ramilowski_2015	HPRD	11359786,	no PubmedID from HPRD is incorrect it DOES NOT support this interaction
COL2A1	ITGA2B	HGNC:2200	HGNC:6138	Ramilowski_2015	HPRD	10772239, 7520045,	no PubmedID from HPRD is incorrect it DOES NOT support this interaction
FN1	ITGA3	HGNC:3778	HGNC:6139	Ramilowski_2015	HPRD	9733622,	no PubmedID from HPRD is incorrect it DOES NOT support this interaction
VCAN	ITGA4	HGNC:2464	HGNC:6140	Ramilowski_2015	HPRD	11083865,	no PubmedID from HPRD is incorrect it DOES NOT support this interaction
SPP1	ITGA5	HGNC:11255	HGNC:6141	Ramilowski_2015	HPRD	7592829,	no PubmedID from HPRD is incorrect it DOES NOT support this interaction
TNC	ITGA5	HGNC:5318	HGNC:6141	Ramilowski_2015	HPRD	9314546,	no PubmedID from HPRD is incorrect it DOES NOT support this interaction
EDIL3	ITGAV	HGNC:3173	HGNC:6150	Ramilowski_2015	HPRD	11959660,	no PubmedID from HPRD is incorrect it DOES NOT support this interaction
FBLN2	ITGB3	HGNC:3601	HGNC:6156	Ramilowski_2015	HPRD	10848816,	no PubmedID from HPRD is incorrect it DOES NOT support this interaction
ITGB3BP	ITGB3	HGNC:6157	HGNC:6156	Ramilowski_2015	HPRD	7593198, 11864709,	no PubmedID from HPRD is incorrect it DOES NOT support this interaction
ITGB3BP	ITGB5	HGNC:6157	HGNC:6160	Ramilowski_2015	HPRD	10579726,	no PubmedID from HPRD is incorrect it DOES NOT support this interaction
IL16	KCNA3	HGNC:5980	HGNC:6221	Ramilowski_2015	HPRD	10479680,	no PubmedID from HPRD is incorrect it DOES NOT support this interaction
IL16	KCND1	HGNC:5980	HGNC:6237	Ramilowski_2015	HPRD	10479680,	no PubmedID from HPRD is incorrect it DOES NOT support this interaction
IL16	KCND2	HGNC:5980	HGNC:6238	Ramilowski_2015	HPRD	10479680,	no PubmedID from HPRD is incorrect it DOES NOT support this interaction
IL16	KCNJ4	HGNC:5980	HGNC:6265	Ramilowski_2015	HPRD	10479680,	no PubmedID from HPRD is incorrect it DOES NOT support this interaction
EFEMP2	LINGO1	HGNC:3219	HGNC:21205	Ramilowski_2015	HPRD	16189514,	no PubmedID from HPRD is incorrect it DOES NOT support this interaction
KRTAP4-12	LINGO1	HGNC:16776	HGNC:21205	Ramilowski_2015	HPRD	16189514,	no PubmedID from HPRD is incorrect it DOES NOT support this interaction
SCGB1A1	LMBR1L	HGNC:12523	HGNC:18268	Ramilowski_2015	HPRD	16423471,	no PubmedID from HPRD is incorrect it DOES NOT support this interaction
SHANK1	LPHN2	HGNC:15474	HGNC:18582	Ramilowski_2015	HPRD	10964907,	no PubmedID from HPRD is incorrect it DOES NOT support this interaction
CUBN	LRP2	HGNC:2548	HGNC:6694	Ramilowski_2015	HPRD	11994745, 11595644,	no PubmedID from HPRD is incorrect it DOES NOT support this interaction
MDK	LRP2	HGNC:6972	HGNC:6694	Ramilowski_2015	HPRD	10772929,	no PubmedID from HPRD is incorrect it DOES NOT support this interaction
THBS1	LRP5	HGNC:11785	HGNC:6697	Ramilowski_2015	HPRD	7775583,	no PubmedID from HPRD is incorrect it DOES NOT support this interaction
WNT1	LRP5	HGNC:12774	HGNC:6697	Ramilowski_2015	HPRD	11336703,	no PubmedID from HPRD is incorrect it DOES NOT support this interaction
NPY	MC4R	HGNC:7955	HGNC:6932	Ramilowski_2015	HPRD	12015205,	no PubmedID from HPRD is incorrect it DOES NOT support this interaction
C1QTNF5	MFRP	HGNC:14344	HGNC:18121	Ramilowski_2015	HPRD	12944416,	no PubmedID from HPRD is incorrect it DOES NOT support this interaction
IL2	NGFR	HGNC:6001	HGNC:7809	Ramilowski_2015	HPRD	1316918,	no PubmedID from HPRD is incorrect it DOES NOT support this interaction
SEMA4F	NRP2	HGNC:10734	HGNC:8005	Ramilowski_2015	HPRD	9856463,	no PubmedID from HPRD is incorrect it DOES NOT support this interaction
SPINK1	NRSN1	HGNC:11244	HGNC:17881	Ramilowski_2015	HPRD	1870127,	no PubmedID from HPRD is incorrect it DOES NOT support this interaction
SYTL3	NRXN1	HGNC:15587	HGNC:8008	Ramilowski_2015	HPRD	11243866,	no PubmedID from HPRD is incorrect it DOES NOT support this interaction
MLLT4	NRXN2	HGNC:7137	HGNC:8009	Ramilowski_2015	HPRD	9707552,	no PubmedID from HPRD is incorrect it DOES NOT support this interaction
MLLT4	NRXN3	HGNC:7137	HGNC:8010	Ramilowski_2015	HPRD	9707552,	no PubmedID from HPRD is incorrect it DOES NOT support this interaction
LAMA1	NT5E	HGNC:6481	HGNC:8021	Ramilowski_2015	HPRD	10470109,	no PubmedID from HPRD is incorrect it DOES NOT support this interaction
OBP2A	OR1G1	HGNC:23380	HGNC:8204	Ramilowski_2015	HPRD	12379593,	no PubmedID from HPRD is incorrect it DOES NOT support this interaction
GDF9	ORAI2	HGNC:4224	HGNC:21667	Ramilowski_2015	HPRD	16169070,	no PubmedID from HPRD is incorrect it DOES NOT support this interaction
KRTAP4-12	PDGFRB	HGNC:16776	HGNC:8804	Ramilowski_2015	HPRD	16189514,	no PubmedID from HPRD is incorrect it DOES NOT support this interaction
PDAP1	PDGFRB	HGNC:14634	HGNC:8804	Ramilowski_2015	HPRD	11331882,	no PubmedID from HPRD is incorrect it DOES NOT support this interaction
FGF23	PHEX	HGNC:3680	HGNC:8918	Ramilowski_2015	HPRD	11409890,	no PubmedID from HPRD is incorrect it DOES NOT support this interaction
LRP1B	PLAUR	HGNC:6693	HGNC:9053	Ramilowski_2015	HPRD	11384978, 12194987,	no PubmedID from HPRD is incorrect it DOES NOT support this interaction
EFEMP2	PLSCR4	HGNC:3219	HGNC:16497	Ramilowski_2015	HPRD	16189514,	no PubmedID from HPRD is incorrect it DOES NOT support this interaction
KRTAP4-12	PLSCR4	HGNC:16776	HGNC:16497	Ramilowski_2015	HPRD	16189514,	no PubmedID from HPRD is incorrect it DOES NOT support this interaction
GNAS	PTGIR	HGNC:4392	HGNC:9602	Ramilowski_2015	HPRD	12488443,	no PubmedID from HPRD is incorrect it DOES NOT support this interaction
CDH1	PTPRF	HGNC:1748	HGNC:9670	Ramilowski_2015	HPRD	12095414,	no PubmedID from HPRD is incorrect it DOES NOT support this interaction
GNAI2	PTPRU	HGNC:4385	HGNC:9683	Ramilowski_2015	HPRD	16298104,	no PubmedID from HPRD is incorrect it DOES NOT support this interaction
ICAM4	RHAG	HGNC:5347	HGNC:10006	Ramilowski_2015	HPRD	8563755,	no PubmedID from HPRD is incorrect it DOES NOT support this interaction
OLFM2	ROBO2	HGNC:17189	HGNC:10250	Ramilowski_2015	HPRD	16169070,	no PubmedID from HPRD is incorrect it DOES NOT support this interaction
PTN	SDC1	HGNC:9630	HGNC:10658	Ramilowski_2015	HPRD	7592855,	no PubmedID from HPRD is incorrect it DOES NOT support this interaction
SERPINA7	SLC16A2	HGNC:11583	HGNC:10923	Ramilowski_2015	HPRD	12871948,	no PubmedID from HPRD is incorrect it DOES NOT support this interaction
SHBG	SLC37A1	HGNC:10839	HGNC:11024	Ramilowski_2015	HPRD	15862967,	no PubmedID from HPRD is incorrect it DOES NOT support this interaction
SPINT1	ST14	HGNC:11246	HGNC:11344	Ramilowski_2015	HPRD	10373425,	no PubmedID from HPRD is incorrect it DOES NOT support this interaction
GNB3	TGFBR1	HGNC:4400	HGNC:11772	Ramilowski_2015	HPRD	15761153,	no GNB3 is intracellular
HRAS	TLR2	HGNC:5173	HGNC:11848	Ramilowski_2015	HPRD	15496409,	no PubmedID from HPRD is incorrect it DOES NOT support this interaction
HRAS	TLR9	HGNC:5173	HGNC:15633	Ramilowski_2015	HPRD	12867418,	no PubmedID from HPRD is incorrect it DOES NOT support this interaction
PRSS23	TMEM222	HGNC:14370	HGNC:25363	Ramilowski_2015	HPRD	16169070,	no PubmedID from HPRD is incorrect it DOES NOT support this interaction
COL1A1	TMPRSS6	HGNC:2197	HGNC:16517	Ramilowski_2015	HPRD	12149247,	no PubmedID from HPRD is incorrect it DOES NOT support this interaction
FN1	TMPRSS6	HGNC:3778	HGNC:16517	Ramilowski_2015	HPRD	12149247,	no PubmedID from HPRD is incorrect it DOES NOT support this interaction
LAMA1	TMPRSS6	HGNC:6481	HGNC:16517	Ramilowski_2015	HPRD	12149247,	no PubmedID from HPRD is incorrect it DOES NOT support this interaction
TNFSF12	TNFRSF25	HGNC:11927	HGNC:11910	Ramilowski_2015	HPRD	11094155,	no PubmedID from HPRD is incorrect it DOES NOT support this interaction
C5orf55	TRAF2	HGNC:25175	HGNC:12032	Ramilowski_2015	HPRD	16189514,	no C5orf55 is a NON_CODING RNA and TRAFs intracellular
GSTP1	TRAF2	HGNC:4638	HGNC:12032	Ramilowski_2015	HPRD	16636664,	no TRAF2 is intracellular
TNF	TRAF2	HGNC:11892	HGNC:12032	Ramilowski_2015	HPRD	12887920,	no TRAF2 is intracellular
TNFSF4	TRAF2	HGNC:11934	HGNC:12032	Ramilowski_2015	HPRD	9418902,	no TRAF2 is intracellular
TNFSF9	TRAF2	HGNC:11939	HGNC:12032	Ramilowski_2015	HPRD	9607925,	no TRAF2 is intracellular
TNF	LTBR	HGNC:11892	HGNC:6718	Baccin et al. 2020 (RNA-Magnet)		24636534,	no TNF doesn’t bind LTBR
HSPG2	SDC1	HGNC:5273	HGNC:10658	Baccin et al. 2020 (RNA-Magnet)		939660,	no does not mention these wrong PMID?
VCAN	SELL	HGNC:2464	HGNC:10720	Baccin et al. 2020 (RNA-Magnet)		16148216,	no doesn't support
LGALS3	PTPRK	HGNC:6563	HGNC:9674	Baccin et al. 2020 (RNA-Magnet)		21094132,	no unclear
CEACAM1	CEACAM1	HGNC:1814	HGNC:1814	Baccin et al. 2020 (RNA-Magnet)		9003371,	no paper describes cis interactions in same cell
SELP	CD34	HGNC:10721	HGNC:1662	Baccin et al. 2020 (RNA-Magnet)		12189250,	no SELPLG on CD34+ cells binds to SELP
CDH11	CDH11	HGNC:1750	HGNC:1750	Baccin et al. 2020 (RNA-Magnet)		19513270,	no not primary literature
CDH13	CDH13	HGNC:1753	HGNC:1753	Baccin et al. 2020 (RNA-Magnet)		20190755,	no doesn’t demonstrate LR pair
NCAM1	FGFR2	HGNC:7656	HGNC:3689	Baccin et al. 2020 (RNA-Magnet)		21710437,	no doesn’t demonstrate LR pair
FGFR2	NCAM1	HGNC:3689	HGNC:7656	Baccin et al. 2020 (RNA-Magnet)		21710437,	no doesn’t demonstrate LR pair
PTPRJ	SDC2	HGNC:9673	HGNC:10659	Baccin et al. 2020 (RNA-Magnet)		21813734,	no PTPRJ is not the ligand
KNG1	SDC2	HGNC:6383	HGNC:10659	Baccin et al. 2020 (RNA-Magnet)		10843988,	no insufficient
CXCL12	SDC4	HGNC:10672	HGNC:10661	Baccin et al. 2020 (RNA-Magnet)		19695308,	no insufficient
BMP4	ACVR1	HGNC:1071	HGNC:171	Baccin et al. 2020 (RNA-Magnet)		20959140,	no not primary literature
BMP3	ACVR2A	HGNC:1070	HGNC:173	Baccin et al. 2020 (RNA-Magnet)		20959140,	no not primary literature
BMP4	ACVR2A	HGNC:1071	HGNC:173	Baccin et al. 2020 (RNA-Magnet)		20959140,	no not primary literature
IGF1	INSR	HGNC:5464	HGNC:6091	Baccin et al. 2020 (RNA-Magnet)		23518924,	Doesn’t show IGF1 binds INSR
CCL22	ACKR1	HGNC:10621	HGNC:4035	Baccin et al. 2020 (RNA-Magnet)		24013383,	no doesn’t demonstrate LR pair
MDK	ITGB2	HGNC:6972	HGNC:6155	Baccin et al. 2020 (RNA-Magnet)		24458438,	no doesn’t demonstrate LR pair
TGFB1	CXCR4	HGNC:11766	HGNC:2561	Baccin et al. 2020 (RNA-Magnet)		27314628,	no doesn’t demonstrate LR pair
SEMA3E	NRP1	HGNC:10727	HGNC:8004	Baccin et al. 2020 (RNA-Magnet)		27439112,	no not primary literature
WNT5A	LRP6	HGNC:12784	HGNC:6698	Baccin et al. 2020 (RNA-Magnet)		28143772,	no doesn’t demonstrate LR pair
DAG1	LAMB1	HGNC:2666	HGNC:6486	Baccin et al. 2020 (RNA-Magnet)		1741056,	not specific ref of LAMB1
DAG1	LAMC1	HGNC:2666	HGNC:6492	Baccin et al. 2020 (RNA-Magnet)		1741056,	not specific ref of LAMC1
DAG1	LAMA2	HGNC:2666	HGNC:6482	Baccin et al. 2020 (RNA-Magnet)		7925941,	not specific ref of LAMB3
DAG1	LAMB2	HGNC:2666	HGNC:6487	Baccin et al. 2020 (RNA-Magnet)		7925941,	not specific ref of LAMB2
DAG1	LAMC2	HGNC:2666	HGNC:6493	Baccin et al. 2020 (RNA-Magnet)		7925941,	not specific ref of LAMC2
GJC2	GJC2	HGNC:17494	HGNC:17494	Baccin et al. 2020 (RNA-Magnet)		12126230,	no not primary literature
GJC3	GJC3	HGNC:17495	HGNC:17495	Baccin et al. 2020 (RNA-Magnet)		12126230,	no not primary literature
GJA1	GJA1	HGNC:4274	HGNC:4274	Baccin et al. 2020 (RNA-Magnet)		12126230,	no not primary literature
GJA4	GJA4	HGNC:4278	HGNC:4278	Baccin et al. 2020 (RNA-Magnet)		12126230,	no not primary literature
GJC1	GJC1	HGNC:4280	HGNC:4280	Baccin et al. 2020 (RNA-Magnet)		12126230,	no not primary literature
GJB1	GJB1	HGNC:4283	HGNC:4283	Baccin et al. 2020 (RNA-Magnet)		12126230,	no not primary literature
SEMA4A	PLXNB3	HGNC:10729	HGNC:9105	Noël et al. 2020 (ICELLNET)		11245885,	no not primary literature
TXLNA	STX3	HGNC:30685	HGNC:11438	Noël et al. 2020 (ICELLNET)		12558796,	not an LR interaction
TXLNA	STX4	HGNC:30685	HGNC:11439	Noël et al. 2020 (ICELLNET)		12558796,	not an LR interaction
TXLNA	STX1A	HGNC:30685	HGNC:11433	Noël et al. 2020 (ICELLNET)		12558796,	not an LR interaction
CCL26	CCR5	HGNC:10625	HGNC:1606	Noël et al. 2020 (ICELLNET)		22633458,	no not primary literature
CCL26	CX3CR1	HGNC:10625	HGNC:2558	Noël et al. 2020 (ICELLNET)		22633458,	no not primary literature
WNT5B	FZD1	HGNC:16265	HGNC:4038	Noël et al. 2020 (ICELLNET)		11029007,	no WNT5B not menioned
WNT5B	FZD1	HGNC:16265	HGNC:4038	Noël et al. 2020 (ICELLNET)		11029007,	no WNT5B not menioned
WNT5B	FZD10	HGNC:16265	HGNC:4039	Noël et al. 2020 (ICELLNET)		11029007,	no WNT5B not menioned
WNT5B	FZD10	HGNC:16265	HGNC:4039	Noël et al. 2020 (ICELLNET)		11029007,	no WNT5B not menioned
WNT5B	FZD3	HGNC:16265	HGNC:4041	Noël et al. 2020 (ICELLNET)		11029007,	no WNT5B not menioned
WNT5B	FZD3	HGNC:16265	HGNC:4041	Noël et al. 2020 (ICELLNET)		11029007,	no WNT5B not menioned
WNT5B	FZD5	HGNC:16265	HGNC:4043	Noël et al. 2020 (ICELLNET)		11029007,	no WNT5B not menioned
WNT5B	FZD5	HGNC:16265	HGNC:4043	Noël et al. 2020 (ICELLNET)		11029007,	no WNT5B not menioned
WNT5B	FZD6	HGNC:16265	HGNC:4044	Noël et al. 2020 (ICELLNET)		11029007,	no WNT5B not menioned
WNT5B	FZD6	HGNC:16265	HGNC:4044	Noël et al. 2020 (ICELLNET)		11029007,	no WNT5B not menioned
WNT5B	FZD7	HGNC:16265	HGNC:4045	Noël et al. 2020 (ICELLNET)		11029007,	no WNT5B not menioned
WNT5B	FZD7	HGNC:16265	HGNC:4045	Noël et al. 2020 (ICELLNET)		11029007,	no WNT5B not menioned
WNT5B	FZD9	HGNC:16265	HGNC:4047	Noël et al. 2020 (ICELLNET)		11029007,	no WNT5B not menioned
WNT5B	FZD9	HGNC:16265	HGNC:4047	Noël et al. 2020 (ICELLNET)		11029007,	no WNT5B not menioned
AMH	BMPR1A	HGNC:464	HGNC:1076	Noël et al. 2020 (ICELLNET)		17878607,	no not primary literature
GDF11	TGFBR1	HGNC:4216	HGNC:11772	Noël et al. 2020 (ICELLNET)		17878607,	no not primary literature
GDF11	TGFBR1	HGNC:4216	HGNC:11772	Noël et al. 2020 (ICELLNET)		17878607,	no not primary literature
GDF10	ACVR1B	HGNC:4215	HGNC:172	Noël et al. 2020 (ICELLNET)		17878607,	no not primary literature
MSTN	TGFBR1	HGNC:4223	HGNC:11772	Noël et al. 2020 (ICELLNET)		17878607,	no not primary literature
MSTN	ACVR1B	HGNC:4223	HGNC:172	Noël et al. 2020 (ICELLNET)		17878607,	no not primary literature
GDF1	ACVR1B	HGNC:4214	HGNC:172	Noël et al. 2020 (ICELLNET)		22710174,	no not primary literature
GDF1	ACVR1B	HGNC:4214	HGNC:172	Noël et al. 2020 (ICELLNET)		22710174,	no not primary literature
GDF1	ACVR1C	HGNC:4214	HGNC:18123	Noël et al. 2020 (ICELLNET)		22710174,	no not primary literature
GDF1	ACVR1C	HGNC:4214	HGNC:18123	Noël et al. 2020 (ICELLNET)		22710174,	no not primary literature
GDF3	ACVR1B	HGNC:4218	HGNC:172	Noël et al. 2020 (ICELLNET)		22710174,	no not primary literature
GDF3	ACVR1B	HGNC:4218	HGNC:172	Noël et al. 2020 (ICELLNET)		22710174,	no not primary literature
GDF3	ACVR1C	HGNC:4218	HGNC:18123	Noël et al. 2020 (ICELLNET)		22710174,	no not primary literature
GDF3	ACVR1C	HGNC:4218	HGNC:18123	Noël et al. 2020 (ICELLNET)		22710174,	no not primary literature
IL36B	IL1RL2	HGNC:15564	HGNC:5999	Noël et al. 2020 (ICELLNET)		20959797, 24332029,	no not primary literature
IL36G	IL1RL2	HGNC:15741	HGNC:5999	Noël et al. 2020 (ICELLNET)		20959797, 24332029,	no not primary literature
IL1F10	IL1RAPL1	HGNC:15552	HGNC:5996	Noël et al. 2020 (ICELLNET)		20959797, 24332029,	no not primary literature
IL1F10	IL1RL2	HGNC:15552	HGNC:5999	Noël et al. 2020 (ICELLNET)		20959797, 24332029,	no not primary literature
IL1F10	IL1RAPL2	HGNC:15552	HGNC:5997	Noël et al. 2020 (ICELLNET)		20959797, 24332029,	no not primary literature
IL1F10	SIGIRR	HGNC:15552	HGNC:30575	Noël et al. 2020 (ICELLNET)		20959797, 24332029,	no not primary literature
IL37	IL18R1	HGNC:15563	HGNC:5988	Noël et al. 2020 (ICELLNET)		20959797, 24332029,	no not primary literature
CCL14	ACKR1	HGNC:10612	HGNC:4035	Cabello-Aguilar et al. 2020 (SingleCellSignalR)		9405404,	no ackr2 not 1
VCAM1	EZR	HGNC:12663	HGNC:12691	Cabello-Aguilar et al. 2020 (SingleCellSignalR)		12082081,	not an LR interaction
VCAM1	MSN	HGNC:12663	HGNC:7373	Cabello-Aguilar et al. 2020 (SingleCellSignalR)		12082081,	not an LR interaction
PTPN6	CD300LF	HGNC:9658	HGNC:29883	Cabello-Aguilar et al. 2020 (SingleCellSignalR)		15549731,	no insufficient evidence
TYROBP	TREM1	HGNC:12449	HGNC:17760	Cabello-Aguilar et al. 2020 (SingleCellSignalR)		18192027,	not an LR interaction
FADD	FAS	HGNC:3573	HGNC:11920	Cabello-Aguilar et al. 2020 (SingleCellSignalR)		19118384,	no FADD intracellular
TIMP3	ADAM17	HGNC:11822	HGNC:195	Cabello-Aguilar et al. 2020 (SingleCellSignalR)		20980382,	not an LR interaction
ADA	DPP4	HGNC:186	HGNC:3009	Cabello-Aguilar et al. 2020 (SingleCellSignalR)		21738897,	not an LR interaction
PTPN6	FCRL4	HGNC:9658	HGNC:18507	Cabello-Aguilar et al. 2020 (SingleCellSignalR)		21908428,	no PTPN6 is intracellular
CEACAM6	CEACAM1	HGNC:1818	HGNC:1814	Cabello-Aguilar et al. 2020 (SingleCellSignalR)		21982860,	no insufficient evidence
INHBE	ACVR2B	HGNC:24029	HGNC:174	Cabello-Aguilar et al. 2020 (SingleCellSignalR)		22710174,	no not primary literature
CEACAM5	CEACAM1	HGNC:1817	HGNC:1814	Cabello-Aguilar et al. 2020 (SingleCellSignalR)		24987108,	no does not mention these CEACAMs wrong PMID?
PTPN6	CLEC12A	HGNC:9658	HGNC:31713	Cabello-Aguilar et al. 2020 (SingleCellSignalR)		28606940,	no PTPN6 is intracellular
FGF16	FGFR1	HGNC:3672	HGNC:3688	Cabello-Aguilar et al. 2020 (SingleCellSignalR)		16597617,	no does not bind
FGF21	FGFR1	HGNC:3678	HGNC:3688	Cabello-Aguilar et al. 2020 (SingleCellSignalR)		16597617,	no does not bind
FGF21	FGFR3	HGNC:3678	HGNC:3690	Cabello-Aguilar et al. 2020 (SingleCellSignalR)		16597617,	no does not bind
FGF11	FGFR1	HGNC:3667	HGNC:3688	Cabello-Aguilar et al. 2020 (SingleCellSignalR)		16597617,	no does not bind
FGF11	FGFR2	HGNC:3667	HGNC:3689	Cabello-Aguilar et al. 2020 (SingleCellSignalR)		16597617,	no does not bind
FGF11	FGFR3	HGNC:3667	HGNC:3690	Cabello-Aguilar et al. 2020 (SingleCellSignalR)		16597617,	no does not bind
FGF11	FGFR4	HGNC:3667	HGNC:3691	Cabello-Aguilar et al. 2020 (SingleCellSignalR)		16597617,	no does not bind
FGF12	FGFR1	HGNC:3668	HGNC:3688	Cabello-Aguilar et al. 2020 (SingleCellSignalR)		16597617,	no does not bind
FGF12	FGFR2	HGNC:3668	HGNC:3689	Cabello-Aguilar et al. 2020 (SingleCellSignalR)		16597617,	no does not bind
FGF12	FGFR3	HGNC:3668	HGNC:3690	Cabello-Aguilar et al. 2020 (SingleCellSignalR)		16597617,	no does not bind
FGF12	FGFR4	HGNC:3668	HGNC:3691	Cabello-Aguilar et al. 2020 (SingleCellSignalR)		16597617,	no does not bind
FGF14	FGFR1	HGNC:3671	HGNC:3688	Cabello-Aguilar et al. 2020 (SingleCellSignalR)		16597617,	no does not bind
FGF14	FGFR2	HGNC:3671	HGNC:3689	Cabello-Aguilar et al. 2020 (SingleCellSignalR)		16597617,	no does not bind
FGF14	FGFR3	HGNC:3671	HGNC:3690	Cabello-Aguilar et al. 2020 (SingleCellSignalR)		16597617,	no does not bind
FGF14	FGFR4	HGNC:3671	HGNC:3691	Cabello-Aguilar et al. 2020 (SingleCellSignalR)		16597617,	no does not bind
EFNA1	EPHA10	HGNC:3221	HGNC:19987	Cabello-Aguilar et al. 2020 (SingleCellSignalR)		11114742,	no EPHA10 not mentioned
EFNA2	EPHA10	HGNC:3222	HGNC:19987	Cabello-Aguilar et al. 2020 (SingleCellSignalR)		11114742,	no EPHA10 not mentioned
EFNA3	EPHA10	HGNC:3223	HGNC:19987	Cabello-Aguilar et al. 2020 (SingleCellSignalR)		11114742,	no EPHA10 not mentioned
EFNA4	EPHA10	HGNC:3224	HGNC:19987	Cabello-Aguilar et al. 2020 (SingleCellSignalR)		11114742,	no EPHA10 not mentioned
EFNA5	EPHA10	HGNC:3225	HGNC:19987	Cabello-Aguilar et al. 2020 (SingleCellSignalR)		11114742,	no EPHA10 not mentioned
FGF13	FGFR1	HGNC:3670	HGNC:3688	Cabello-Aguilar et al. 2020 (SingleCellSignalR)		16597617,	no FGF13 not menioned
FGF13	FGFR2	HGNC:3670	HGNC:3689	Cabello-Aguilar et al. 2020 (SingleCellSignalR)		16597617,	no FGF13 not menioned
FGF13	FGFR3	HGNC:3670	HGNC:3690	Cabello-Aguilar et al. 2020 (SingleCellSignalR)		16597617,	no FGF13 not menioned
FGF13	FGFR4	HGNC:3670	HGNC:3691	Cabello-Aguilar et al. 2020 (SingleCellSignalR)		16597617,	no FGF13 not menioned
CCL11	ACKR1	HGNC:10610	HGNC:4035	Cabello-Aguilar et al. 2020 (SingleCellSignalR)		10699158,	no not primary literature
CCL13	ACKR1	HGNC:10611	HGNC:4035	Cabello-Aguilar et al. 2020 (SingleCellSignalR)		10699158,	no not primary literature
CCL23	ACKR2	HGNC:10622	HGNC:1565	Cabello-Aguilar et al. 2020 (SingleCellSignalR)		10699158,	no not primary literature
CCL24	ACKR2	HGNC:10623	HGNC:1565	Cabello-Aguilar et al. 2020 (SingleCellSignalR)		10699158,	no not primary literature
CXCL11	ACKR1	HGNC:10638	HGNC:4035	Cabello-Aguilar et al. 2020 (SingleCellSignalR)		10699158,	no not primary literature
CXCL6	ACKR1	HGNC:10643	HGNC:4035	Cabello-Aguilar et al. 2020 (SingleCellSignalR)		10699158,	no not primary literature
PPBP	ACKR1	HGNC:9240	HGNC:4035	Cabello-Aguilar et al. 2020 (SingleCellSignalR)		10699158,	no not primary literature
CKLF	CCR4	HGNC:13253	HGNC:1605	Cabello-Aguilar et al. 2020 (SingleCellSignalR)		10699158,	no not primary literature
LGALS8	ITGA3	HGNC:6569	HGNC:6139	Cabello-Aguilar et al. 2020 (SingleCellSignalR)		10852818,	no not primary literature
ADAM10	EFNA3	HGNC:188	HGNC:3223	Cabello-Aguilar et al. 2020 (SingleCellSignalR)		19823572,	not an LR interaction
ADAM10	NOTCH1	HGNC:188	HGNC:7881	Cabello-Aguilar et al. 2020 (SingleCellSignalR)		22399336,	not an LR interaction
AGT	ENPEP	HGNC:333	HGNC:3355	Cabello-Aguilar et al. 2020 (SingleCellSignalR)		29900035,	not an LR interaction
FYN	SPN	HGNC:4037	HGNC:11249	Cabello-Aguilar et al. 2020 (SingleCellSignalR)		8910342,	no intracellular kinase
SYK	FCGR2A	HGNC:11491	HGNC:3616	Cabello-Aguilar et al. 2020 (SingleCellSignalR)		9632805,	no intracellular kinase
TP53	TNFRSF10D	HGNC:11998	HGNC:11907	Cabello-Aguilar et al. 2020 (SingleCellSignalR)		16230375,	no p53 is intracellular!
FYN	THY1	HGNC:4037	HGNC:11801	Cabello-Aguilar et al. 2020 (SingleCellSignalR)		25416548,	no intracellular kinase
