# Supplementary material for: Predicting cell-to-cell communication networks using NATMI
Source: Nat Commun. 2020 Oct 6;11:5011. doi: 10.1038/s41467-020-18873-z (PMC7538930; doi:10.1038/s41467-020-18873-z)
Supplement: Supplementary file 5 — Supplementary Data 2 [file 41467_2020_18873_MOESM5_ESM.xlsx]

## Sheet: README
README
Sending cluster	The cluster that expresses the ligand.
Target cluster	The cluster that expresses the receptor.
Ligand/receptor symbol	The official gene symbol of the detected ligand/receptor.
Ligand/receptor-expressing cells	Number of cells ligand/receptor is detected in.
Ligand/receptor detection rate	The ratio of cells that expressed the ligand/receptor to total cells in the cluster.
Ligand/receptor average expression value	The average expression level of the ligand/receptor in the cluster.
Ligand/receptor derived specificity of average expression value	The ratio of the average expression level of the ligand/receptor in the cluster to the sum of the average expression levels of the ligand/receptor in every cluster.
Ligand/receptor total expression value	The total expression level of the ligand/receptor in the cluster.
Ligand/receptor derived specificity of total expression value	The ratio of the total expression level of the ligand/receptor in the cluster to the sum of the total expression levels of the ligand/receptor in every cluster.
Edge average expression weight	The product of average expression levels of the ligand and the receptor in the corresponding cluster(s).
Edge average expression derived specificity	The product of the ligand and receptor derived specificity of average expression values.
Edge total expression weight	The product of total expression levels of the ligand and the receptor in the corresponding cluster(s)..
Edge total expression derived specificity	The product of the ligand and receptor derived specificity of total expression values.
Summary of input file
Cell type	Total number of cells
B cell	294
Granulocyte	44
Endothelial cell	824
Fibroblast 1	5902
Fibroblast 2	592
Schwann cell	172
T cell	126
Smooth muscle cell	631
DC-like cell	190
Pericyte	398
NK cell	54
Macrophage	1292

## Sheet: edge list
Sending cluster	Ligand symbol	Receptor symbol	Target cluster	Ligand-expressing cells	Ligand detection rate	Ligand average expression value	Ligand total expression value	Ligand derived specificity of average expression value	Ligand derived specificity of total expression value	Receptor-expressing cells	Receptor detection rate	Receptor average expression value	Receptor total expression value	Receptor derived specificity of average expression value	Receptor derived specificity of total expression value	Edge average expression weight	Edge average expression derived specificity	Edge total expression weight	Edge total expression derived specificity
Endothelial cell	Agt	Mas1	Smooth muscle cell	1	0.00121359	0.290056	239.006	0.0719449	0.0520984	5	0.00792393	1.34385	847.968	1	1	0.38979	0.0719449	202669	0.0520984
Fibroblast 1	Agt	Mas1	Smooth muscle cell	7	0.00118604	0.360403	2127.1	0.0893938	0.463664	5	0.00792393	1.34385	847.968	1	1	0.484327	0.0893938	1.80371e+06	0.463664
Fibroblast 2	Agt	Mas1	Smooth muscle cell	2	0.00337838	0.412592	244.254	0.102339	0.0532424	5	0.00792393	1.34385	847.968	1	1	0.55446	0.102339	207120	0.0532424
Macrophage	Agt	Mas1	Smooth muscle cell	1	0.000773994	0.157412	203.376	0.0390442	0.0443318	5	0.00792393	1.34385	847.968	1	1	0.211537	0.0390442	172456	0.0443318
Smooth muscle cell	Agt	Mas1	Smooth muscle cell	7	0.0110935	2.81117	1773.85	0.697279	0.386663	5	0.00792393	1.34385	847.968	1	1	3.77779	0.697279	1.50417e+06	0.386663
Endothelial cell	Agt	Agtr1a	B cell	1	0.00121359	0.290056	239.006	0.0719449	0.0520984	1	0.00340136	1.49774	440.335	0.0155163	0.00746737	0.434427	0.00111632	105243	0.000389038
Endothelial cell	Agt	Agtr1a	DC-like cell	1	0.00121359	0.290056	239.006	0.0719449	0.0520984	2	0.0105263	1.0045	190.856	0.0104065	0.00323661	0.291362	0.000748694	45615.6	0.000168622
Endothelial cell	Agt	Agtr1a	Endothelial cell	1	0.00121359	0.290056	239.006	0.0719449	0.0520984	7	0.00849515	2.21151	1822.28	0.0229109	0.030903	0.641461	0.00164832	435536	0.00161
Endothelial cell	Agt	Agtr1a	Fibroblast 1	1	0.00121359	0.290056	239.006	0.0719449	0.0520984	110	0.0186377	4.19396	24752.7	0.0434488	0.419767	1.21648	0.00312592	5.91605e+06	0.0218692
Endothelial cell	Agt	Agtr1a	Fibroblast 2	1	0.00121359	0.290056	239.006	0.0719449	0.0520984	8	0.0135135	1.85595	1098.72	0.0192274	0.0186326	0.538329	0.00138331	262601	0.000970727
Endothelial cell	Agt	Agtr1a	Macrophage	1	0.00121359	0.290056	239.006	0.0719449	0.0520984	6	0.00464396	0.77066	995.693	0.00798392	0.0168854	0.223534	0.000574402	237976	0.0008797
Endothelial cell	Agt	Agtr1a	Pericyte	1	0.00121359	0.290056	239.006	0.0719449	0.0520984	60	0.150754	67.5823	26897.8	0.700143	0.456143	19.6026	0.0503717	6.42872e+06	0.0237643
Endothelial cell	Agt	Agtr1a	Schwann cell	1	0.00121359	0.290056	239.006	0.0719449	0.0520984	7	0.0406977	10.1311	1742.54	0.104956	0.0295507	2.93857	0.00755106	416478	0.00153954
Endothelial cell	Agt	Agtr1a	Smooth muscle cell	1	0.00121359	0.290056	239.006	0.0719449	0.0520984	1	0.00158479	0.217302	137.118	0.00225122	0.0023253	0.0630297	0.000161964	32771.9	0.000121144
Endothelial cell	Agt	Agtr1a	T cell	1	0.00121359	0.290056	239.006	0.0719449	0.0520984	2	0.015873	7.0615	889.749	0.0731561	0.0150887	2.04823	0.0052632	212655	0.000786098
Fibroblast 1	Agt	Agtr1a	B cell	7	0.00118604	0.360403	2127.1	0.0893938	0.463664	1	0.00340136	1.49774	440.335	0.0155163	0.00746737	0.539789	0.00138706	936636	0.00346235
Fibroblast 1	Agt	Agtr1a	DC-like cell	7	0.00118604	0.360403	2127.1	0.0893938	0.463664	2	0.0105263	1.0045	190.856	0.0104065	0.00323661	0.362026	0.000930277	405969	0.0015007
Fibroblast 1	Agt	Agtr1a	Endothelial cell	7	0.00118604	0.360403	2127.1	0.0893938	0.463664	7	0.00849515	2.21151	1822.28	0.0229109	0.030903	0.797036	0.00204809	3.87618e+06	0.0143286
Fibroblast 1	Agt	Agtr1a	Fibroblast 1	7	0.00118604	0.360403	2127.1	0.0893938	0.463664	110	0.0186377	4.19396	24752.7	0.0434488	0.419767	1.51152	0.00388405	5.26516e+07	0.194631
Fibroblast 1	Agt	Agtr1a	Fibroblast 2	7	0.00118604	0.360403	2127.1	0.0893938	0.463664	8	0.0135135	1.85595	1098.72	0.0192274	0.0186326	0.668891	0.00171881	2.33709e+06	0.00863926
Fibroblast 1	Agt	Agtr1a	Macrophage	7	0.00118604	0.360403	2127.1	0.0893938	0.463664	6	0.00464396	0.77066	995.693	0.00798392	0.0168854	0.277749	0.000713713	2.11794e+06	0.00782914
Fibroblast 1	Agt	Agtr1a	Pericyte	7	0.00118604	0.360403	2127.1	0.0893938	0.463664	60	0.150754	67.5823	26897.8	0.700143	0.456143	24.3569	0.0625884	5.72143e+07	0.211497
Fibroblast 1	Agt	Agtr1a	Schwann cell	7	0.00118604	0.360403	2127.1	0.0893938	0.463664	7	0.0406977	10.1311	1742.54	0.104956	0.0295507	3.65127	0.00938244	3.70656e+06	0.0137016
Fibroblast 1	Agt	Agtr1a	Smooth muscle cell	7	0.00118604	0.360403	2127.1	0.0893938	0.463664	1	0.00158479	0.217302	137.118	0.00225122	0.0023253	0.0783165	0.000201245	291663	0.00107816
Fibroblast 1	Agt	Agtr1a	T cell	7	0.00118604	0.360403	2127.1	0.0893938	0.463664	2	0.015873	7.0615	889.749	0.0731561	0.0150887	2.54499	0.0065397	1.89259e+06	0.0069961
Fibroblast 2	Agt	Agtr1a	B cell	2	0.00337838	0.412592	244.254	0.102339	0.0532424	1	0.00340136	1.49774	440.335	0.0155163	0.00746737	0.617954	0.00158792	107554	0.000397581
Fibroblast 2	Agt	Agtr1a	DC-like cell	2	0.00337838	0.412592	244.254	0.102339	0.0532424	2	0.0105263	1.0045	190.856	0.0104065	0.00323661	0.41445	0.00106499	46617.3	0.000172325
Fibroblast 2	Agt	Agtr1a	Endothelial cell	2	0.00337838	0.412592	244.254	0.102339	0.0532424	7	0.00849515	2.21151	1822.28	0.0229109	0.030903	0.91245	0.00234467	445101	0.00164535
Fibroblast 2	Agt	Agtr1a	Fibroblast 1	2	0.00337838	0.412592	244.254	0.102339	0.0532424	110	0.0186377	4.19396	24752.7	0.0434488	0.419767	1.73039	0.00444648	6.04596e+06	0.0223494
Fibroblast 2	Agt	Agtr1a	Fibroblast 2	2	0.00337838	0.412592	244.254	0.102339	0.0532424	8	0.0135135	1.85595	1098.72	0.0192274	0.0186326	0.765749	0.0019677	268368	0.000992044
Fibroblast 2	Agt	Agtr1a	Macrophage	2	0.00337838	0.412592	244.254	0.102339	0.0532424	6	0.00464396	0.77066	995.693	0.00798392	0.0168854	0.317968	0.000817063	243202	0.000899018
Fibroblast 2	Agt	Agtr1a	Pericyte	2	0.00337838	0.412592	244.254	0.102339	0.0532424	60	0.150754	67.5823	26897.8	0.700143	0.456143	27.8839	0.0716516	6.56989e+06	0.0242862
Fibroblast 2	Agt	Agtr1a	Schwann cell	2	0.00337838	0.412592	244.254	0.102339	0.0532424	7	0.0406977	10.1311	1742.54	0.104956	0.0295507	4.17999	0.0107411	425623	0.00157335
Fibroblast 2	Agt	Agtr1a	Smooth muscle cell	2	0.00337838	0.412592	244.254	0.102339	0.0532424	1	0.00158479	0.217302	137.118	0.00225122	0.0023253	0.0896571	0.000230386	33491.6	0.000123805
Fibroblast 2	Agt	Agtr1a	T cell	2	0.00337838	0.412592	244.254	0.102339	0.0532424	2	0.015873	7.0615	889.749	0.0731561	0.0150887	2.91352	0.00748668	217325	0.00080336
Macrophage	Agt	Agtr1a	B cell	1	0.000773994	0.157412	203.376	0.0390442	0.0443318	1	0.00340136	1.49774	440.335	0.0155163	0.00746737	0.235761	0.000605822	89553.5	0.000331042
Macrophage	Agt	Agtr1a	DC-like cell	1	0.000773994	0.157412	203.376	0.0390442	0.0443318	2	0.0105263	1.0045	190.856	0.0104065	0.00323661	0.158121	0.000406313	38815.5	0.000143485
Macrophage	Agt	Agtr1a	Endothelial cell	1	0.000773994	0.157412	203.376	0.0390442	0.0443318	7	0.00849515	2.21151	1822.28	0.0229109	0.030903	0.348118	0.000894537	370609	0.00136999
Macrophage	Agt	Agtr1a	Fibroblast 1	1	0.000773994	0.157412	203.376	0.0390442	0.0443318	110	0.0186377	4.19396	24752.7	0.0434488	0.419767	0.660178	0.00169642	5.03411e+06	0.018609
Macrophage	Agt	Agtr1a	Fibroblast 2	1	0.000773994	0.157412	203.376	0.0390442	0.0443318	8	0.0135135	1.85595	1098.72	0.0192274	0.0186326	0.292148	0.000750716	223454	0.000826016
Macrophage	Agt	Agtr1a	Macrophage	1	0.000773994	0.157412	203.376	0.0390442	0.0443318	6	0.00464396	0.77066	995.693	0.00798392	0.0168854	0.121311	0.000311726	202500	0.000748559
Macrophage	Agt	Agtr1a	Pericyte	1	0.000773994	0.157412	203.376	0.0390442	0.0443318	60	0.150754	67.5823	26897.8	0.700143	0.456143	10.6383	0.0273365	5.47036e+06	0.0202217
Macrophage	Agt	Agtr1a	Schwann cell	1	0.000773994	0.157412	203.376	0.0390442	0.0443318	7	0.0406977	10.1311	1742.54	0.104956	0.0295507	1.59475	0.00409793	354391	0.00131004
Macrophage	Agt	Agtr1a	Smooth muscle cell	1	0.000773994	0.157412	203.376	0.0390442	0.0443318	1	0.00158479	0.217302	137.118	0.00225122	0.0023253	0.034206	8.78969e-05	27886.5	0.000103085
Macrophage	Agt	Agtr1a	T cell	1	0.000773994	0.157412	203.376	0.0390442	0.0443318	2	0.015873	7.0615	889.749	0.0731561	0.0150887	1.11156	0.00285632	180954	0.00066891
Smooth muscle cell	Agt	Agtr1a	B cell	7	0.0110935	2.81117	1773.85	0.697279	0.386663	1	0.00340136	1.49774	440.335	0.0155163	0.00746737	4.2104	0.0108192	781088	0.00288736
Smooth muscle cell	Agt	Agtr1a	DC-like cell	7	0.0110935	2.81117	1773.85	0.697279	0.386663	2	0.0105263	1.0045	190.856	0.0104065	0.00323661	2.82383	0.00725623	338549	0.00125148
Smooth muscle cell	Agt	Agtr1a	Endothelial cell	7	0.0110935	2.81117	1773.85	0.697279	0.386663	7	0.00849515	2.21151	1822.28	0.0229109	0.030903	6.21694	0.0159753	3.23246e+06	0.0119491
Smooth muscle cell	Agt	Agtr1a	Fibroblast 1	7	0.0110935	2.81117	1773.85	0.697279	0.386663	110	0.0186377	4.19396	24752.7	0.0434488	0.419767	11.7899	0.0302959	4.39077e+07	0.162308
Smooth muscle cell	Agt	Agtr1a	Fibroblast 2	7	0.0110935	2.81117	1773.85	0.697279	0.386663	8	0.0135135	1.85595	1098.72	0.0192274	0.0186326	5.2174	0.0134068	1.94897e+06	0.00720453
Smooth muscle cell	Agt	Agtr1a	Macrophage	7	0.0110935	2.81117	1773.85	0.697279	0.386663	6	0.00464396	0.77066	995.693	0.00798392	0.0168854	2.16646	0.00556702	1.76621e+06	0.00652895
Smooth muscle cell	Agt	Agtr1a	Pericyte	7	0.0110935	2.81117	1773.85	0.697279	0.386663	60	0.150754	67.5823	26897.8	0.700143	0.456143	189.986	0.488195	4.77126e+07	0.176374
Smooth muscle cell	Agt	Agtr1a	Schwann cell	7	0.0110935	2.81117	1773.85	0.697279	0.386663	7	0.0406977	10.1311	1742.54	0.104956	0.0295507	28.4802	0.0731837	3.09101e+06	0.0114262
Smooth muscle cell	Agt	Agtr1a	Smooth muscle cell	7	0.0110935	2.81117	1773.85	0.697279	0.386663	1	0.00158479	0.217302	137.118	0.00225122	0.0023253	0.610875	0.00156973	243226	0.000899107
Smooth muscle cell	Agt	Agtr1a	T cell	7	0.0110935	2.81117	1773.85	0.697279	0.386663	2	0.015873	7.0615	889.749	0.0731561	0.0150887	19.8511	0.0510102	1.57828e+06	0.00583425
Endothelial cell	Agt	Agtr2	Fibroblast 1	1	0.00121359	0.290056	239.006	0.0719449	0.0520984	3	0.000508302	0.0686445	405.14	0.34286	0.838751	0.0199107	0.024667	96830.7	0.0436975
Endothelial cell	Agt	Agtr2	Fibroblast 2	1	0.00121359	0.290056	239.006	0.0719449	0.0520984	1	0.00168919	0.131567	77.8877	0.65714	0.161249	0.0381617	0.0472779	18615.6	0.00840081
Fibroblast 1	Agt	Agtr2	Fibroblast 1	7	0.00118604	0.360403	2127.1	0.0893938	0.463664	3	0.000508302	0.0686445	405.14	0.34286	0.838751	0.0247397	0.0306496	861773	0.388899
Fibroblast 1	Agt	Agtr2	Fibroblast 2	7	0.00118604	0.360403	2127.1	0.0893938	0.463664	1	0.00168919	0.131567	77.8877	0.65714	0.161249	0.0474172	0.0587443	165675	0.0747654
Fibroblast 2	Agt	Agtr2	Fibroblast 1	2	0.00337838	0.412592	244.254	0.102339	0.0532424	3	0.000508302	0.0686445	405.14	0.34286	0.838751	0.0283221	0.0350878	98957.1	0.0446571
Fibroblast 2	Agt	Agtr2	Fibroblast 2	2	0.00337838	0.412592	244.254	0.102339	0.0532424	1	0.00168919	0.131567	77.8877	0.65714	0.161249	0.0542835	0.0672508	19024.4	0.00858529
Macrophage	Agt	Agtr2	Fibroblast 1	1	0.000773994	0.157412	203.376	0.0390442	0.0443318	3	0.000508302	0.0686445	405.14	0.34286	0.838751	0.0108055	0.0133867	82395.7	0.0371834
Macrophage	Agt	Agtr2	Fibroblast 2	1	0.000773994	0.157412	203.376	0.0390442	0.0443318	1	0.00168919	0.131567	77.8877	0.65714	0.161249	0.0207102	0.0256575	15840.5	0.00714846
Smooth muscle cell	Agt	Agtr2	Fibroblast 1	7	0.0110935	2.81117	1773.85	0.697279	0.386663	3	0.000508302	0.0686445	405.14	0.34286	0.838751	0.192972	0.239069	718657	0.324314
Smooth muscle cell	Agt	Agtr2	Fibroblast 2	7	0.0110935	2.81117	1773.85	0.697279	0.386663	1	0.00168919	0.131567	77.8877	0.65714	0.161249	0.369858	0.45821	138161	0.062349
B cell	Serping1	Sele	Endothelial cell	105	0.357143	203.441	59811.7	0.0397695	0.0050522	1	0.00121359	0.181296	149.388	0.0385738	0.03479	36.883	0.00153406	8.93512e+06	0.000175766
B cell	Serping1	Sele	Fibroblast 1	105	0.357143	203.441	59811.7	0.0397695	0.0050522	7	0.00118604	0.375221	2214.55	0.0798348	0.515735	76.3353	0.00317499	1.32456e+08	0.0026056
B cell	Serping1	Sele	Fibroblast 2	105	0.357143	203.441	59811.7	0.0397695	0.0050522	6	0.0101351	1.44816	857.31	0.308121	0.199654	294.615	0.0122538	5.12772e+07	0.00100869
B cell	Serping1	Sele	Pericyte	105	0.357143	203.441	59811.7	0.0397695	0.0050522	3	0.00753769	2.69529	1072.72	0.57347	0.249821	548.332	0.0228066	6.41615e+07	0.00126214
DC-like cell	Serping1	Sele	Endothelial cell	100	0.526316	146.418	27819.3	0.0286223	0.00234986	1	0.00121359	0.181296	149.388	0.0385738	0.03479	26.5449	0.00110407	4.15586e+06	8.17516e-05
DC-like cell	Serping1	Sele	Fibroblast 1	100	0.526316	146.418	27819.3	0.0286223	0.00234986	7	0.00118604	0.375221	2214.55	0.0798348	0.515735	54.9389	0.00228506	6.16074e+07	0.0012119
DC-like cell	Serping1	Sele	Fibroblast 2	100	0.526316	146.418	27819.3	0.0286223	0.00234986	6	0.0101351	1.44816	857.31	0.308121	0.199654	212.036	0.00881915	2.38498e+07	0.000469159
DC-like cell	Serping1	Sele	Pericyte	100	0.526316	146.418	27819.3	0.0286223	0.00234986	3	0.00753769	2.69529	1072.72	0.57347	0.249821	394.638	0.016414	2.98425e+07	0.000587043
Endothelial cell	Serping1	Sele	Endothelial cell	353	0.428398	211.335	174140	0.0413126	0.0147093	1	0.00121359	0.181296	149.388	0.0385738	0.03479	38.314	0.00159358	2.60143e+07	0.000511738
Endothelial cell	Serping1	Sele	Fibroblast 1	353	0.428398	211.335	174140	0.0413126	0.0147093	7	0.00118604	0.375221	2214.55	0.0798348	0.515735	79.2972	0.00329818	3.85642e+08	0.00758611
Endothelial cell	Serping1	Sele	Fibroblast 2	353	0.428398	211.335	174140	0.0413126	0.0147093	6	0.0101351	1.44816	857.31	0.308121	0.199654	306.046	0.0127293	1.49292e+08	0.00293678
Endothelial cell	Serping1	Sele	Pericyte	353	0.428398	211.335	174140	0.0413126	0.0147093	3	0.00753769	2.69529	1072.72	0.57347	0.249821	569.608	0.0236915	1.86804e+08	0.0036747
Fibroblast 1	Serping1	Sele	Endothelial cell	5776	0.978651	1755.87	1.03631e+07	0.343244	0.875358	1	0.00121359	0.181296	149.388	0.0385738	0.03479	318.331	0.0132402	1.54812e+09	0.0304537
Fibroblast 1	Serping1	Sele	Fibroblast 1	5776	0.978651	1755.87	1.03631e+07	0.343244	0.875358	7	0.00118604	0.375221	2214.55	0.0798348	0.515735	658.838	0.0274028	2.29497e+10	0.451452
Fibroblast 1	Serping1	Sele	Fibroblast 2	5776	0.978651	1755.87	1.03631e+07	0.343244	0.875358	6	0.0101351	1.44816	857.31	0.308121	0.199654	2542.78	0.105761	8.88442e+09	0.174769
Fibroblast 1	Serping1	Sele	Pericyte	5776	0.978651	1755.87	1.03631e+07	0.343244	0.875358	3	0.00753769	2.69529	1072.72	0.57347	0.249821	4732.57	0.19684	1.11168e+10	0.218683
Fibroblast 2	Serping1	Sele	Endothelial cell	546	0.922297	578.085	342226	0.113006	0.0289073	1	0.00121359	0.181296	149.388	0.0385738	0.03479	104.804	0.00435909	5.11243e+07	0.00100569
Fibroblast 2	Serping1	Sele	Fibroblast 1	546	0.922297	578.085	342226	0.113006	0.0289073	7	0.00118604	0.375221	2214.55	0.0798348	0.515735	216.909	0.00902185	7.57878e+08	0.0149085
Fibroblast 2	Serping1	Sele	Fibroblast 2	546	0.922297	578.085	342226	0.113006	0.0289073	6	0.0101351	1.44816	857.31	0.308121	0.199654	837.159	0.0348197	2.93394e+08	0.00577147
Fibroblast 2	Serping1	Sele	Pericyte	546	0.922297	578.085	342226	0.113006	0.0289073	3	0.00753769	2.69529	1072.72	0.57347	0.249821	1558.1	0.0648058	3.67114e+08	0.00722165
Granulocyte	Serping1	Sele	Endothelial cell	22	0.5	366.379	16120.7	0.0716212	0.00136169	1	0.00121359	0.181296	149.388	0.0385738	0.03479	66.4228	0.0027627	2.40823e+06	4.73731e-05
Granulocyte	Serping1	Sele	Fibroblast 1	22	0.5	366.379	16120.7	0.0716212	0.00136169	7	0.00118604	0.375221	2214.55	0.0798348	0.515735	137.473	0.00571787	3.57001e+07	0.00070227
Granulocyte	Serping1	Sele	Fibroblast 2	22	0.5	366.379	16120.7	0.0716212	0.00136169	6	0.0101351	1.44816	857.31	0.308121	0.199654	530.575	0.022068	1.38204e+07	0.000271867
Granulocyte	Serping1	Sele	Pericyte	22	0.5	366.379	16120.7	0.0716212	0.00136169	3	0.00753769	2.69529	1072.72	0.57347	0.249821	987.496	0.0410726	1.7293e+07	0.000340178
Macrophage	Serping1	Sele	Endothelial cell	758	0.586687	199.528	257790	0.0390046	0.0217752	1	0.00121359	0.181296	149.388	0.0385738	0.03479	36.1736	0.00150456	3.85107e+07	0.000757558
Macrophage	Serping1	Sele	Fibroblast 1	758	0.586687	199.528	257790	0.0390046	0.0217752	7	0.00118604	0.375221	2214.55	0.0798348	0.515735	74.8671	0.00311392	5.7089e+08	0.0112302
Macrophage	Serping1	Sele	Fibroblast 2	758	0.586687	199.528	257790	0.0390046	0.0217752	6	0.0101351	1.44816	857.31	0.308121	0.199654	288.949	0.0120182	2.21006e+08	0.0043475
Macrophage	Serping1	Sele	Pericyte	758	0.586687	199.528	257790	0.0390046	0.0217752	3	0.00753769	2.69529	1072.72	0.57347	0.249821	537.786	0.022368	2.76538e+08	0.00543989
NK cell	Serping1	Sele	Endothelial cell	19	0.351852	183.222	9893.97	0.0358169	0.000835728	1	0.00121359	0.181296	149.388	0.0385738	0.03479	33.2173	0.0013816	1.47804e+06	2.9075e-05
NK cell	Serping1	Sele	Fibroblast 1	19	0.351852	183.222	9893.97	0.0358169	0.000835728	7	0.00118604	0.375221	2214.55	0.0798348	0.515735	68.7486	0.00285944	2.19107e+07	0.000431014
NK cell	Serping1	Sele	Fibroblast 2	19	0.351852	183.222	9893.97	0.0358169	0.000835728	6	0.0101351	1.44816	857.31	0.308121	0.199654	265.334	0.011036	8.4822e+06	0.000166857
NK cell	Serping1	Sele	Pericyte	19	0.351852	183.222	9893.97	0.0358169	0.000835728	3	0.00753769	2.69529	1072.72	0.57347	0.249821	493.835	0.0205399	1.06135e+07	0.000208782
Pericyte	Serping1	Sele	Endothelial cell	291	0.731156	638.602	254164	0.124837	0.0214688	1	0.00121359	0.181296	149.388	0.0385738	0.03479	115.776	0.00481543	3.79689e+07	0.000746901
Pericyte	Serping1	Sele	Fibroblast 1	291	0.731156	638.602	254164	0.124837	0.0214688	7	0.00118604	0.375221	2214.55	0.0798348	0.515735	239.617	0.00996631	5.62859e+08	0.0110722
Pericyte	Serping1	Sele	Fibroblast 2	291	0.731156	638.602	254164	0.124837	0.0214688	6	0.0101351	1.44816	857.31	0.308121	0.199654	924.798	0.0384648	2.17897e+08	0.00428634
Pericyte	Serping1	Sele	Pericyte	291	0.731156	638.602	254164	0.124837	0.0214688	3	0.00753769	2.69529	1072.72	0.57347	0.249821	1721.22	0.0715901	2.72648e+08	0.00536336
Schwann cell	Serping1	Sele	Endothelial cell	92	0.534884	249.581	42928	0.0487892	0.00362606	1	0.00121359	0.181296	149.388	0.0385738	0.03479	45.248	0.00188199	6.41291e+06	0.000126151
Schwann cell	Serping1	Sele	Fibroblast 1	92	0.534884	249.581	42928	0.0487892	0.00362606	7	0.00118604	0.375221	2214.55	0.0798348	0.515735	93.6481	0.00389508	9.50663e+07	0.00187009
Schwann cell	Serping1	Sele	Fibroblast 2	92	0.534884	249.581	42928	0.0487892	0.00362606	6	0.0101351	1.44816	857.31	0.308121	0.199654	361.434	0.015033	3.68026e+07	0.000723959
Schwann cell	Serping1	Sele	Pericyte	92	0.534884	249.581	42928	0.0487892	0.00362606	3	0.00753769	2.69529	1072.72	0.57347	0.249821	672.694	0.0279791	4.60499e+07	0.000905866
Smooth muscle cell	Serping1	Sele	Endothelial cell	500	0.792393	430.201	271457	0.0840975	0.0229295	1	0.00121359	0.181296	149.388	0.0385738	0.03479	77.9935	0.00324396	4.05523e+07	0.00079772
Smooth muscle cell	Serping1	Sele	Fibroblast 1	500	0.792393	430.201	271457	0.0840975	0.0229295	7	0.00118604	0.375221	2214.55	0.0798348	0.515735	161.42	0.00671391	6.01156e+08	0.0118256
Smooth muscle cell	Serping1	Sele	Fibroblast 2	500	0.792393	430.201	271457	0.0840975	0.0229295	6	0.0101351	1.44816	857.31	0.308121	0.199654	623	0.0259122	2.32723e+08	0.00457798
Smooth muscle cell	Serping1	Sele	Pericyte	500	0.792393	430.201	271457	0.0840975	0.0229295	3	0.00753769	2.69529	1072.72	0.57347	0.249821	1159.52	0.0482274	2.91198e+08	0.00572828
T cell	Serping1	Sele	Endothelial cell	47	0.373016	152.846	19258.6	0.0298789	0.00162674	1	0.00121359	0.181296	149.388	0.0385738	0.03479	27.7102	0.00115254	2.87699e+06	5.65944e-05
T cell	Serping1	Sele	Fibroblast 1	47	0.373016	152.846	19258.6	0.0298789	0.00162674	7	0.00118604	0.375221	2214.55	0.0798348	0.515735	57.3509	0.00238538	4.26491e+07	0.000838967
T cell	Serping1	Sele	Fibroblast 2	47	0.373016	152.846	19258.6	0.0298789	0.00162674	6	0.0101351	1.44816	857.31	0.308121	0.199654	221.345	0.00920633	1.65106e+07	0.000324786
T cell	Serping1	Sele	Pericyte	47	0.373016	152.846	19258.6	0.0298789	0.00162674	3	0.00753769	2.69529	1072.72	0.57347	0.249821	411.963	0.0171347	2.06591e+07	0.000406394
B cell	Serping1	Lrp1	B cell	105	0.357143	203.441	59811.7	0.0397695	0.0050522	47	0.159864	79.7071	23433.9	0.036667	0.00491881	16215.7	0.00145823	1.40162e+09	2.48508e-05
B cell	Serping1	Lrp1	DC-like cell	105	0.357143	203.441	59811.7	0.0397695	0.0050522	97	0.510526	122.258	23229.1	0.0562414	0.00487582	24872.3	0.00223669	1.38937e+09	2.46336e-05
B cell	Serping1	Lrp1	Endothelial cell	105	0.357143	203.441	59811.7	0.0397695	0.0050522	184	0.223301	75.1872	61954.2	0.0345877	0.0130043	15296.2	0.00137554	3.70559e+09	6.57003e-05
B cell	Serping1	Lrp1	Fibroblast 1	105	0.357143	203.441	59811.7	0.0397695	0.0050522	5197	0.880549	685.095	4.04343e+06	0.315158	0.848723	139376	0.0125337	2.41844e+11	0.00428792
B cell	Serping1	Lrp1	Fibroblast 2	105	0.357143	203.441	59811.7	0.0397695	0.0050522	507	0.856419	368.396	218091	0.16947	0.0457776	74947	0.00673975	1.30444e+10	0.000231278
B cell	Serping1	Lrp1	Granulocyte	105	0.357143	203.441	59811.7	0.0397695	0.0050522	9	0.204545	99.4959	4377.82	0.0457702	0.000918912	20241.6	0.00182026	2.61845e+08	4.64253e-06
B cell	Serping1	Lrp1	Macrophage	105	0.357143	203.441	59811.7	0.0397695	0.0050522	638	0.493808	143.733	185703	0.0661201	0.0389793	29241.2	0.00262957	1.11072e+10	0.000196931
B cell	Serping1	Lrp1	NK cell	105	0.357143	203.441	59811.7	0.0397695	0.0050522	9	0.166667	41.2033	2224.98	0.0189544	0.000467027	8382.45	0.000753808	1.3308e+08	2.35951e-06
B cell	Serping1	Lrp1	Pericyte	105	0.357143	203.441	59811.7	0.0397695	0.0050522	182	0.457286	256.557	102110	0.118022	0.021433	52194.2	0.00469366	6.10735e+09	0.000108284
B cell	Serping1	Lrp1	Schwann cell	105	0.357143	203.441	59811.7	0.0397695	0.0050522	66	0.383721	147.835	25427.6	0.0680073	0.0053373	30075.7	0.00270462	1.52087e+09	2.69651e-05
B cell	Serping1	Lrp1	Smooth muscle cell	105	0.357143	203.441	59811.7	0.0397695	0.0050522	238	0.377179	108.333	68358.1	0.0498355	0.0143485	22039.4	0.00198193	4.08861e+09	7.24914e-05
B cell	Serping1	Lrp1	T cell	105	0.357143	203.441	59811.7	0.0397695	0.0050522	20	0.15873	46.0116	5797.46	0.0211663	0.0012169	9360.65	0.000841774	3.46756e+08	6.14801e-06
DC-like cell	Serping1	Lrp1	B cell	100	0.526316	146.418	27819.3	0.0286223	0.00234986	47	0.159864	79.7071	23433.9	0.036667	0.00491881	11670.5	0.00104949	6.51916e+08	1.15585e-05
DC-like cell	Serping1	Lrp1	DC-like cell	100	0.526316	146.418	27819.3	0.0286223	0.00234986	97	0.510526	122.258	23229.1	0.0562414	0.00487582	17900.8	0.00160976	6.46217e+08	1.14575e-05
DC-like cell	Serping1	Lrp1	Endothelial cell	100	0.526316	146.418	27819.3	0.0286223	0.00234986	184	0.223301	75.1872	61954.2	0.0345877	0.0130043	11008.7	0.00098998	1.72353e+09	3.05582e-05
DC-like cell	Serping1	Lrp1	Fibroblast 1	100	0.526316	146.418	27819.3	0.0286223	0.00234986	5197	0.880549	685.095	4.04343e+06	0.315158	0.848723	100310	0.00902056	1.12486e+11	0.00199438
DC-like cell	Serping1	Lrp1	Fibroblast 2	100	0.526316	146.418	27819.3	0.0286223	0.00234986	507	0.856419	368.396	218091	0.16947	0.0457776	53939.7	0.00485063	6.06714e+09	0.000107571
DC-like cell	Serping1	Lrp1	Granulocyte	100	0.526316	146.418	27819.3	0.0286223	0.00234986	9	0.204545	99.4959	4377.82	0.0457702	0.000918912	14568	0.00131005	1.21788e+08	2.15931e-06
DC-like cell	Serping1	Lrp1	Macrophage	100	0.526316	146.418	27819.3	0.0286223	0.00234986	638	0.493808	143.733	185703	0.0661201	0.0389793	21045	0.00189251	5.16613e+09	9.15958e-05
DC-like cell	Serping1	Lrp1	NK cell	100	0.526316	146.418	27819.3	0.0286223	0.00234986	9	0.166667	41.2033	2224.98	0.0189544	0.000467027	6032.9	0.000542519	6.18975e+07	1.09745e-06
DC-like cell	Serping1	Lrp1	Pericyte	100	0.526316	146.418	27819.3	0.0286223	0.00234986	182	0.457286	256.557	102110	0.118022	0.021433	37564.5	0.00337805	2.84062e+09	5.03645e-05
DC-like cell	Serping1	Lrp1	Schwann cell	100	0.526316	146.418	27819.3	0.0286223	0.00234986	66	0.383721	147.835	25427.6	0.0680073	0.0053373	21645.7	0.00194653	7.0738e+08	1.25419e-05
DC-like cell	Serping1	Lrp1	Smooth muscle cell	100	0.526316	146.418	27819.3	0.0286223	0.00234986	238	0.377179	108.333	68358.1	0.0498355	0.0143485	15861.9	0.00142641	1.90168e+09	3.37169e-05
DC-like cell	Serping1	Lrp1	T cell	100	0.526316	146.418	27819.3	0.0286223	0.00234986	20	0.15873	46.0116	5797.46	0.0211663	0.0012169	6736.91	0.000605829	1.61282e+08	2.85953e-06
Endothelial cell	Serping1	Lrp1	B cell	353	0.428398	211.335	174140	0.0413126	0.0147093	47	0.159864	79.7071	23433.9	0.036667	0.00491881	16844.9	0.00151481	4.08078e+09	7.23524e-05
Endothelial cell	Serping1	Lrp1	DC-like cell	353	0.428398	211.335	174140	0.0413126	0.0147093	97	0.510526	122.258	23229.1	0.0562414	0.00487582	25837.4	0.00232348	4.0451e+09	7.172e-05
Endothelial cell	Serping1	Lrp1	Endothelial cell	353	0.428398	211.335	174140	0.0413126	0.0147093	184	0.223301	75.1872	61954.2	0.0345877	0.0130043	15889.7	0.00142891	1.07887e+10	0.000191284
Endothelial cell	Serping1	Lrp1	Fibroblast 1	353	0.428398	211.335	174140	0.0413126	0.0147093	5197	0.880549	685.095	4.04343e+06	0.315158	0.848723	144784	0.01302	7.04122e+11	0.0124841
Endothelial cell	Serping1	Lrp1	Fibroblast 2	353	0.428398	211.335	174140	0.0413126	0.0147093	507	0.856419	368.396	218091	0.16947	0.0457776	77855	0.00700125	3.79783e+10	0.000673358
Endothelial cell	Serping1	Lrp1	Granulocyte	353	0.428398	211.335	174140	0.0413126	0.0147093	9	0.204545	99.4959	4377.82	0.0457702	0.000918912	21026.9	0.00189089	7.62353e+08	1.35166e-05
Endothelial cell	Serping1	Lrp1	Macrophage	353	0.428398	211.335	174140	0.0413126	0.0147093	638	0.493808	143.733	185703	0.0661201	0.0389793	30375.7	0.00273159	3.23382e+10	0.000573359
Endothelial cell	Serping1	Lrp1	NK cell	353	0.428398	211.335	174140	0.0413126	0.0147093	9	0.166667	41.2033	2224.98	0.0189544	0.000467027	8707.7	0.000783056	3.87458e+08	6.86965e-06
Endothelial cell	Serping1	Lrp1	Pericyte	353	0.428398	211.335	174140	0.0413126	0.0147093	182	0.457286	256.557	102110	0.118022	0.021433	54219.4	0.00487578	1.77814e+10	0.000315265
Endothelial cell	Serping1	Lrp1	Schwann cell	353	0.428398	211.335	174140	0.0413126	0.0147093	66	0.383721	147.835	25427.6	0.0680073	0.0053373	31242.7	0.00280956	4.42796e+09	7.85081e-05
Endothelial cell	Serping1	Lrp1	Smooth muscle cell	353	0.428398	211.335	174140	0.0413126	0.0147093	238	0.377179	108.333	68358.1	0.0498355	0.0143485	22894.5	0.00205883	1.19039e+10	0.000211056
Endothelial cell	Serping1	Lrp1	T cell	353	0.428398	211.335	174140	0.0413126	0.0147093	20	0.15873	46.0116	5797.46	0.0211663	0.0012169	9723.85	0.000874435	1.00957e+09	1.78997e-05
Fibroblast 1	Serping1	Lrp1	B cell	5776	0.978651	1755.87	1.03631e+07	0.343244	0.875358	47	0.159864	79.7071	23433.9	0.036667	0.00491881	139955	0.0125857	2.42849e+11	0.00430572
Fibroblast 1	Serping1	Lrp1	DC-like cell	5776	0.978651	1755.87	1.03631e+07	0.343244	0.875358	97	0.510526	122.258	23229.1	0.0562414	0.00487582	214669	0.0193045	2.40726e+11	0.00426808
Fibroblast 1	Serping1	Lrp1	Endothelial cell	5776	0.978651	1755.87	1.03631e+07	0.343244	0.875358	184	0.223301	75.1872	61954.2	0.0345877	0.0130043	132019	0.011872	6.4204e+11	0.0113834
Fibroblast 1	Serping1	Lrp1	Fibroblast 1	5776	0.978651	1755.87	1.03631e+07	0.343244	0.875358	5197	0.880549	685.095	4.04343e+06	0.315158	0.848723	1.20294e+06	0.108176	4.19026e+13	0.742936
Fibroblast 1	Serping1	Lrp1	Fibroblast 2	5776	0.978651	1755.87	1.03631e+07	0.343244	0.875358	507	0.856419	368.396	218091	0.16947	0.0457776	646855	0.0581697	2.2601e+12	0.0400718
Fibroblast 1	Serping1	Lrp1	Granulocyte	5776	0.978651	1755.87	1.03631e+07	0.343244	0.875358	9	0.204545	99.4959	4377.82	0.0457702	0.000918912	174702	0.0157104	4.53679e+10	0.000804376
Fibroblast 1	Serping1	Lrp1	Macrophage	5776	0.978651	1755.87	1.03631e+07	0.343244	0.875358	638	0.493808	143.733	185703	0.0661201	0.0389793	252376	0.0226954	1.92446e+12	0.0341208
Fibroblast 1	Serping1	Lrp1	NK cell	5776	0.978651	1755.87	1.03631e+07	0.343244	0.875358	9	0.166667	41.2033	2224.98	0.0189544	0.000467027	72347.6	0.00650599	2.30578e+10	0.000408816
Fibroblast 1	Serping1	Lrp1	Pericyte	5776	0.978651	1755.87	1.03631e+07	0.343244	0.875358	182	0.457286	256.557	102110	0.118022	0.021433	450480	0.0405103	1.05818e+12	0.0187615
Fibroblast 1	Serping1	Lrp1	Schwann cell	5776	0.978651	1755.87	1.03631e+07	0.343244	0.875358	66	0.383721	147.835	25427.6	0.0680073	0.0053373	259579	0.0233431	2.6351e+11	0.00467205
Fibroblast 1	Serping1	Lrp1	Smooth muscle cell	5776	0.978651	1755.87	1.03631e+07	0.343244	0.875358	238	0.377179	108.333	68358.1	0.0498355	0.0143485	190218	0.0171057	7.08404e+11	0.01256
Fibroblast 1	Serping1	Lrp1	T cell	5776	0.978651	1755.87	1.03631e+07	0.343244	0.875358	20	0.15873	46.0116	5797.46	0.0211663	0.0012169	80790.3	0.00726521	6.00798e+10	0.00106522
Fibroblast 2	Serping1	Lrp1	B cell	546	0.922297	578.085	342226	0.113006	0.0289073	47	0.159864	79.7071	23433.9	0.036667	0.00491881	46077.5	0.0041436	8.01969e+09	0.00014219
Fibroblast 2	Serping1	Lrp1	DC-like cell	546	0.922297	578.085	342226	0.113006	0.0289073	97	0.510526	122.258	23229.1	0.0562414	0.00487582	70675.6	0.00635563	7.94959e+09	0.000140947
Fibroblast 2	Serping1	Lrp1	Endothelial cell	546	0.922297	578.085	342226	0.113006	0.0289073	184	0.223301	75.1872	61954.2	0.0345877	0.0130043	43464.6	0.00390863	2.12024e+10	0.000375919
Fibroblast 2	Serping1	Lrp1	Fibroblast 1	546	0.922297	578.085	342226	0.113006	0.0289073	5197	0.880549	685.095	4.04343e+06	0.315158	0.848723	396043	0.0356149	1.38377e+12	0.0245343
Fibroblast 2	Serping1	Lrp1	Fibroblast 2	546	0.922297	578.085	342226	0.113006	0.0289073	507	0.856419	368.396	218091	0.16947	0.0457776	212964	0.0191512	7.46364e+10	0.00132331
Fibroblast 2	Serping1	Lrp1	Granulocyte	546	0.922297	578.085	342226	0.113006	0.0289073	9	0.204545	99.4959	4377.82	0.0457702	0.000918912	57517.1	0.00517233	1.4982e+09	2.65633e-05
Fibroblast 2	Serping1	Lrp1	Macrophage	546	0.922297	578.085	342226	0.113006	0.0289073	638	0.493808	143.733	185703	0.0661201	0.0389793	83089.7	0.007472	6.35523e+10	0.00112679
Fibroblast 2	Serping1	Lrp1	NK cell	546	0.922297	578.085	342226	0.113006	0.0289073	9	0.166667	41.2033	2224.98	0.0189544	0.000467027	23819	0.00214197	7.61447e+08	1.35005e-05
Fibroblast 2	Serping1	Lrp1	Pericyte	546	0.922297	578.085	342226	0.113006	0.0289073	182	0.457286	256.557	102110	0.118022	0.021433	148312	0.0133372	3.49446e+10	0.00061957
Fibroblast 2	Serping1	Lrp1	Schwann cell	546	0.922297	578.085	342226	0.113006	0.0289073	66	0.383721	147.835	25427.6	0.0680073	0.0053373	85461.2	0.00768526	8.702e+09	0.000154287
Fibroblast 2	Serping1	Lrp1	Smooth muscle cell	546	0.922297	578.085	342226	0.113006	0.0289073	238	0.377179	108.333	68358.1	0.0498355	0.0143485	62625.6	0.00563173	2.33939e+10	0.000414776
Fibroblast 2	Serping1	Lrp1	T cell	546	0.922297	578.085	342226	0.113006	0.0289073	20	0.15873	46.0116	5797.46	0.0211663	0.0012169	26598.6	0.00239193	1.98404e+09	3.51772e-05
Granulocyte	Serping1	Lrp1	B cell	22	0.5	366.379	16120.7	0.0716212	0.00136169	47	0.159864	79.7071	23433.9	0.036667	0.00491881	29203	0.00262613	3.7777e+08	6.69789e-06
Granulocyte	Serping1	Lrp1	DC-like cell	22	0.5	366.379	16120.7	0.0716212	0.00136169	97	0.510526	122.258	23229.1	0.0562414	0.00487582	44792.8	0.00402807	3.74468e+08	6.63934e-06
Granulocyte	Serping1	Lrp1	Endothelial cell	22	0.5	366.379	16120.7	0.0716212	0.00136169	184	0.223301	75.1872	61954.2	0.0345877	0.0130043	27547	0.00247721	9.98743e+08	1.77078e-05
Granulocyte	Serping1	Lrp1	Fibroblast 1	22	0.5	366.379	16120.7	0.0716212	0.00136169	5197	0.880549	685.095	4.04343e+06	0.315158	0.848723	251004	0.022572	6.51828e+10	0.00115569
Granulocyte	Serping1	Lrp1	Fibroblast 2	22	0.5	366.379	16120.7	0.0716212	0.00136169	507	0.856419	368.396	218091	0.16947	0.0457776	134973	0.0121377	3.51577e+09	6.23348e-05
Granulocyte	Serping1	Lrp1	Granulocyte	22	0.5	366.379	16120.7	0.0716212	0.00136169	9	0.204545	99.4959	4377.82	0.0457702	0.000918912	36453.2	0.00327812	7.05733e+07	1.25127e-06
Granulocyte	Serping1	Lrp1	Macrophage	22	0.5	366.379	16120.7	0.0716212	0.00136169	638	0.493808	143.733	185703	0.0661201	0.0389793	52660.6	0.0047356	2.99365e+09	5.30776e-05
Granulocyte	Serping1	Lrp1	NK cell	22	0.5	366.379	16120.7	0.0716212	0.00136169	9	0.166667	41.2033	2224.98	0.0189544	0.000467027	15096	0.00135754	3.58682e+07	6.35945e-07
Granulocyte	Serping1	Lrp1	Pericyte	22	0.5	366.379	16120.7	0.0716212	0.00136169	182	0.457286	256.557	102110	0.118022	0.021433	93997	0.00845286	1.64608e+09	2.9185e-05
Granulocyte	Serping1	Lrp1	Schwann cell	22	0.5	366.379	16120.7	0.0716212	0.00136169	66	0.383721	147.835	25427.6	0.0680073	0.0053373	54163.6	0.00487076	4.0991e+08	7.26774e-06
Granulocyte	Serping1	Lrp1	Smooth muscle cell	22	0.5	366.379	16120.7	0.0716212	0.00136169	238	0.377179	108.333	68358.1	0.0498355	0.0143485	39690.9	0.00356928	1.10198e+09	1.95381e-05
Granulocyte	Serping1	Lrp1	T cell	22	0.5	366.379	16120.7	0.0716212	0.00136169	20	0.15873	46.0116	5797.46	0.0211663	0.0012169	16857.7	0.00151596	9.34589e+07	1.65703e-06
Macrophage	Serping1	Lrp1	B cell	758	0.586687	199.528	257790	0.0390046	0.0217752	47	0.159864	79.7071	23433.9	0.036667	0.00491881	15903.8	0.00143018	6.04103e+09	0.000107108
Macrophage	Serping1	Lrp1	DC-like cell	758	0.586687	199.528	257790	0.0390046	0.0217752	97	0.510526	122.258	23229.1	0.0562414	0.00487582	24394	0.00219367	5.98823e+09	0.000106172
Macrophage	Serping1	Lrp1	Endothelial cell	758	0.586687	199.528	257790	0.0390046	0.0217752	184	0.223301	75.1872	61954.2	0.0345877	0.0130043	15002	0.00134908	1.59712e+10	0.000283171
Macrophage	Serping1	Lrp1	Fibroblast 1	758	0.586687	199.528	257790	0.0390046	0.0217752	5197	0.880549	685.095	4.04343e+06	0.315158	0.848723	136696	0.0122926	1.04236e+12	0.0184811
Macrophage	Serping1	Lrp1	Fibroblast 2	758	0.586687	199.528	257790	0.0390046	0.0217752	507	0.856419	368.396	218091	0.16947	0.0457776	73505.5	0.00661012	5.62217e+10	0.000996815
Macrophage	Serping1	Lrp1	Granulocyte	758	0.586687	199.528	257790	0.0390046	0.0217752	9	0.204545	99.4959	4377.82	0.0457702	0.000918912	19852.2	0.00178525	1.12856e+09	2.00094e-05
Macrophage	Serping1	Lrp1	Macrophage	758	0.586687	199.528	257790	0.0390046	0.0217752	638	0.493808	143.733	185703	0.0661201	0.0389793	28678.7	0.00257899	4.78724e+10	0.000848781
Macrophage	Serping1	Lrp1	NK cell	758	0.586687	199.528	257790	0.0390046	0.0217752	9	0.166667	41.2033	2224.98	0.0189544	0.000467027	8221.23	0.000739309	5.73579e+08	1.01696e-05
Macrophage	Serping1	Lrp1	Pericyte	758	0.586687	199.528	257790	0.0390046	0.0217752	182	0.457286	256.557	102110	0.118022	0.021433	51190.4	0.00460339	2.63229e+10	0.000466707
Macrophage	Serping1	Lrp1	Schwann cell	758	0.586687	199.528	257790	0.0390046	0.0217752	66	0.383721	147.835	25427.6	0.0680073	0.0053373	29497.3	0.0026526	6.555e+09	0.000116221
Macrophage	Serping1	Lrp1	Smooth muscle cell	758	0.586687	199.528	257790	0.0390046	0.0217752	238	0.377179	108.333	68358.1	0.0498355	0.0143485	21615.5	0.00194381	1.76221e+10	0.00031244
Macrophage	Serping1	Lrp1	T cell	758	0.586687	199.528	257790	0.0390046	0.0217752	20	0.15873	46.0116	5797.46	0.0211663	0.0012169	9180.61	0.000825583	1.49453e+09	2.64981e-05
NK cell	Serping1	Lrp1	B cell	19	0.351852	183.222	9893.97	0.0358169	0.000835728	47	0.159864	79.7071	23433.9	0.036667	0.00491881	14604.1	0.0013133	2.31854e+08	4.11079e-06
NK cell	Serping1	Lrp1	DC-like cell	19	0.351852	183.222	9893.97	0.0358169	0.000835728	97	0.510526	122.258	23229.1	0.0562414	0.00487582	22400.3	0.00201439	2.29828e+08	4.07486e-06
NK cell	Serping1	Lrp1	Endothelial cell	19	0.351852	183.222	9893.97	0.0358169	0.000835728	184	0.223301	75.1872	61954.2	0.0345877	0.0130043	13775.9	0.00123883	6.12973e+08	1.08681e-05
NK cell	Serping1	Lrp1	Fibroblast 1	19	0.351852	183.222	9893.97	0.0358169	0.000835728	5197	0.880549	685.095	4.04343e+06	0.315158	0.848723	125524	0.011288	4.00056e+10	0.000709302
NK cell	Serping1	Lrp1	Fibroblast 2	19	0.351852	183.222	9893.97	0.0358169	0.000835728	507	0.856419	368.396	218091	0.16947	0.0457776	67498.2	0.0060699	2.15778e+09	3.82576e-05
NK cell	Serping1	Lrp1	Granulocyte	19	0.351852	183.222	9893.97	0.0358169	0.000835728	9	0.204545	99.4959	4377.82	0.0457702	0.000918912	18229.8	0.00163935	4.3314e+07	7.67961e-07
NK cell	Serping1	Lrp1	Macrophage	19	0.351852	183.222	9893.97	0.0358169	0.000835728	638	0.493808	143.733	185703	0.0661201	0.0389793	26335	0.00236822	1.83734e+09	3.25761e-05
NK cell	Serping1	Lrp1	NK cell	19	0.351852	183.222	9893.97	0.0358169	0.000835728	9	0.166667	41.2033	2224.98	0.0189544	0.000467027	7549.35	0.000678889	2.20139e+07	3.90308e-07
NK cell	Serping1	Lrp1	Pericyte	19	0.351852	183.222	9893.97	0.0358169	0.000835728	182	0.457286	256.557	102110	0.118022	0.021433	47006.8	0.00422717	1.01027e+09	1.79122e-05
NK cell	Serping1	Lrp1	Schwann cell	19	0.351852	183.222	9893.97	0.0358169	0.000835728	66	0.383721	147.835	25427.6	0.0680073	0.0053373	27086.6	0.00243581	2.5158e+08	4.46053e-06
NK cell	Serping1	Lrp1	Smooth muscle cell	19	0.351852	183.222	9893.97	0.0358169	0.000835728	238	0.377179	108.333	68358.1	0.0498355	0.0143485	19848.9	0.00178495	6.76333e+08	1.19914e-05
NK cell	Serping1	Lrp1	T cell	19	0.351852	183.222	9893.97	0.0358169	0.000835728	20	0.15873	46.0116	5797.46	0.0211663	0.0012169	8430.32	0.000758112	5.73599e+07	1.017e-06
Pericyte	Serping1	Lrp1	B cell	291	0.731156	638.602	254164	0.124837	0.0214688	47	0.159864	79.7071	23433.9	0.036667	0.00491881	50901.2	0.00457738	5.95605e+09	0.000105601
Pericyte	Serping1	Lrp1	DC-like cell	291	0.731156	638.602	254164	0.124837	0.0214688	97	0.510526	122.258	23229.1	0.0562414	0.00487582	78074.4	0.00702098	5.90398e+09	0.000104678
Pericyte	Serping1	Lrp1	Endothelial cell	291	0.731156	638.602	254164	0.124837	0.0214688	184	0.223301	75.1872	61954.2	0.0345877	0.0130043	48014.7	0.00431781	1.57465e+10	0.000279187
Pericyte	Serping1	Lrp1	Fibroblast 1	291	0.731156	638.602	254164	0.124837	0.0214688	5197	0.880549	685.095	4.04343e+06	0.315158	0.848723	437503	0.0393433	1.02769e+12	0.0182211
Pericyte	Serping1	Lrp1	Fibroblast 2	291	0.731156	638.602	254164	0.124837	0.0214688	507	0.856419	368.396	218091	0.16947	0.0457776	235259	0.0211561	5.54308e+10	0.000982791
Pericyte	Serping1	Lrp1	Granulocyte	291	0.731156	638.602	254164	0.124837	0.0214688	9	0.204545	99.4959	4377.82	0.0457702	0.000918912	63538.3	0.0057138	1.11268e+09	1.97279e-05
Pericyte	Serping1	Lrp1	Macrophage	291	0.731156	638.602	254164	0.124837	0.0214688	638	0.493808	143.733	185703	0.0661201	0.0389793	91788.1	0.00825422	4.71989e+10	0.00083684
Pericyte	Serping1	Lrp1	NK cell	291	0.731156	638.602	254164	0.124837	0.0214688	9	0.166667	41.2033	2224.98	0.0189544	0.000467027	26312.6	0.00236621	5.65509e+08	1.00265e-05
Pericyte	Serping1	Lrp1	Pericyte	291	0.731156	638.602	254164	0.124837	0.0214688	182	0.457286	256.557	102110	0.118022	0.021433	163838	0.0147334	2.59526e+10	0.000460141
Pericyte	Serping1	Lrp1	Schwann cell	291	0.731156	638.602	254164	0.124837	0.0214688	66	0.383721	147.835	25427.6	0.0680073	0.0053373	94407.8	0.0084898	6.46278e+09	0.000114586
Pericyte	Serping1	Lrp1	Smooth muscle cell	291	0.731156	638.602	254164	0.124837	0.0214688	238	0.377179	108.333	68358.1	0.0498355	0.0143485	69181.7	0.00622129	1.73741e+10	0.000308045
Pericyte	Serping1	Lrp1	T cell	291	0.731156	638.602	254164	0.124837	0.0214688	20	0.15873	46.0116	5797.46	0.0211663	0.0012169	29383.1	0.00264233	1.4735e+09	2.61253e-05
Schwann cell	Serping1	Lrp1	B cell	92	0.534884	249.581	42928	0.0487892	0.00362606	47	0.159864	79.7071	23433.9	0.036667	0.00491881	19893.4	0.00178895	1.00597e+09	1.78359e-05
Schwann cell	Serping1	Lrp1	DC-like cell	92	0.534884	249.581	42928	0.0487892	0.00362606	97	0.510526	122.258	23229.1	0.0562414	0.00487582	30513.4	0.00274397	9.97177e+08	1.768e-05
Schwann cell	Serping1	Lrp1	Endothelial cell	92	0.534884	249.581	42928	0.0487892	0.00362606	184	0.223301	75.1872	61954.2	0.0345877	0.0130043	18765.3	0.00168751	2.65957e+09	4.71544e-05
Schwann cell	Serping1	Lrp1	Fibroblast 1	92	0.534884	249.581	42928	0.0487892	0.00362606	5197	0.880549	685.095	4.04343e+06	0.315158	0.848723	170987	0.0153763	1.73576e+11	0.00307752
Schwann cell	Serping1	Lrp1	Fibroblast 2	92	0.534884	249.581	42928	0.0487892	0.00362606	507	0.856419	368.396	218091	0.16947	0.0457776	91944.9	0.00826832	9.3622e+09	0.000165992
Schwann cell	Serping1	Lrp1	Granulocyte	92	0.534884	249.581	42928	0.0487892	0.00362606	9	0.204545	99.4959	4377.82	0.0457702	0.000918912	24832.3	0.00223309	1.87931e+08	3.33203e-06
Schwann cell	Serping1	Lrp1	Macrophage	92	0.534884	249.581	42928	0.0487892	0.00362606	638	0.493808	143.733	185703	0.0661201	0.0389793	35873	0.00322595	7.97185e+09	0.000141341
Schwann cell	Serping1	Lrp1	NK cell	92	0.534884	249.581	42928	0.0487892	0.00362606	9	0.166667	41.2033	2224.98	0.0189544	0.000467027	10283.6	0.000924771	9.5514e+07	1.69347e-06
Schwann cell	Serping1	Lrp1	Pericyte	92	0.534884	249.581	42928	0.0487892	0.00362606	182	0.457286	256.557	102110	0.118022	0.021433	64031.9	0.00575818	4.38336e+09	7.77174e-05
Schwann cell	Serping1	Lrp1	Schwann cell	92	0.534884	249.581	42928	0.0487892	0.00362606	66	0.383721	147.835	25427.6	0.0680073	0.0053373	36896.9	0.00331802	1.09156e+09	1.93534e-05
Schwann cell	Serping1	Lrp1	Smooth muscle cell	92	0.534884	249.581	42928	0.0487892	0.00362606	238	0.377179	108.333	68358.1	0.0498355	0.0143485	27037.9	0.00243143	2.93448e+09	5.20285e-05
Schwann cell	Serping1	Lrp1	T cell	92	0.534884	249.581	42928	0.0487892	0.00362606	20	0.15873	46.0116	5797.46	0.0211663	0.0012169	11483.6	0.00103269	2.48873e+08	4.41254e-06
Smooth muscle cell	Serping1	Lrp1	B cell	500	0.792393	430.201	271457	0.0840975	0.0229295	47	0.159864	79.7071	23433.9	0.036667	0.00491881	34290.1	0.0030836	6.36129e+09	0.000112786
Smooth muscle cell	Serping1	Lrp1	DC-like cell	500	0.792393	430.201	271457	0.0840975	0.0229295	97	0.510526	122.258	23229.1	0.0562414	0.00487582	52595.6	0.00472976	6.30569e+09	0.0001118
Smooth muscle cell	Serping1	Lrp1	Endothelial cell	500	0.792393	430.201	271457	0.0840975	0.0229295	184	0.223301	75.1872	61954.2	0.0345877	0.0130043	32345.6	0.00290874	1.68179e+10	0.000298183
Smooth muscle cell	Serping1	Lrp1	Fibroblast 1	500	0.792393	430.201	271457	0.0840975	0.0229295	5197	0.880549	685.095	4.04343e+06	0.315158	0.848723	294729	0.026504	1.09762e+12	0.0194608
Smooth muscle cell	Serping1	Lrp1	Fibroblast 2	500	0.792393	430.201	271457	0.0840975	0.0229295	507	0.856419	368.396	218091	0.16947	0.0457776	158485	0.014252	5.92022e+10	0.00104966
Smooth muscle cell	Serping1	Lrp1	Granulocyte	500	0.792393	430.201	271457	0.0840975	0.0229295	9	0.204545	99.4959	4377.82	0.0457702	0.000918912	42803.3	0.00384916	1.18839e+09	2.10702e-05
Smooth muscle cell	Serping1	Lrp1	Macrophage	500	0.792393	430.201	271457	0.0840975	0.0229295	638	0.493808	143.733	185703	0.0661201	0.0389793	61834	0.00556054	5.04103e+10	0.000893778
Smooth muscle cell	Serping1	Lrp1	NK cell	500	0.792393	430.201	271457	0.0840975	0.0229295	9	0.166667	41.2033	2224.98	0.0189544	0.000467027	17725.7	0.00159402	6.03986e+08	1.07087e-05
Smooth muscle cell	Serping1	Lrp1	Pericyte	500	0.792393	430.201	271457	0.0840975	0.0229295	182	0.457286	256.557	102110	0.118022	0.021433	110371	0.00992533	2.77184e+10	0.000491449
Smooth muscle cell	Serping1	Lrp1	Schwann cell	500	0.792393	430.201	271457	0.0840975	0.0229295	66	0.383721	147.835	25427.6	0.0680073	0.0053373	63598.8	0.00571924	6.90251e+09	0.000122382
Smooth muscle cell	Serping1	Lrp1	Smooth muscle cell	500	0.792393	430.201	271457	0.0840975	0.0229295	238	0.377179	108.333	68358.1	0.0498355	0.0143485	46605	0.00419104	1.85563e+10	0.000329004
Smooth muscle cell	Serping1	Lrp1	T cell	500	0.792393	430.201	271457	0.0840975	0.0229295	20	0.15873	46.0116	5797.46	0.0211663	0.0012169	19794.2	0.00178003	1.57376e+09	2.79029e-05
T cell	Serping1	Lrp1	B cell	47	0.373016	152.846	19258.6	0.0298789	0.00162674	47	0.159864	79.7071	23433.9	0.036667	0.00491881	12182.9	0.00109557	4.51303e+08	8.00164e-06
T cell	Serping1	Lrp1	DC-like cell	47	0.373016	152.846	19258.6	0.0298789	0.00162674	97	0.510526	122.258	23229.1	0.0562414	0.00487582	18686.6	0.00168043	4.47358e+08	7.93169e-06
T cell	Serping1	Lrp1	Endothelial cell	47	0.373016	152.846	19258.6	0.0298789	0.00162674	184	0.223301	75.1872	61954.2	0.0345877	0.0130043	11492	0.00103344	1.19315e+09	2.11546e-05
T cell	Serping1	Lrp1	Fibroblast 1	47	0.373016	152.846	19258.6	0.0298789	0.00162674	5197	0.880549	685.095	4.04343e+06	0.315158	0.848723	104714	0.00941658	7.78706e+10	0.00138065
T cell	Serping1	Lrp1	Fibroblast 2	47	0.373016	152.846	19258.6	0.0298789	0.00162674	507	0.856419	368.396	218091	0.16947	0.0457776	56307.8	0.00506359	4.20011e+09	7.44683e-05
T cell	Serping1	Lrp1	Granulocyte	47	0.373016	152.846	19258.6	0.0298789	0.00162674	9	0.204545	99.4959	4377.82	0.0457702	0.000918912	15207.5	0.00136756	8.43105e+07	1.49483e-06
T cell	Serping1	Lrp1	Macrophage	47	0.373016	152.846	19258.6	0.0298789	0.00162674	638	0.493808	143.733	185703	0.0661201	0.0389793	21968.9	0.0019756	3.57637e+09	6.34092e-05
T cell	Serping1	Lrp1	NK cell	47	0.373016	152.846	19258.6	0.0298789	0.00162674	9	0.166667	41.2033	2224.98	0.0189544	0.000467027	6297.75	0.000566337	4.28499e+07	7.59732e-07
T cell	Serping1	Lrp1	Pericyte	47	0.373016	152.846	19258.6	0.0298789	0.00162674	182	0.457286	256.557	102110	0.118022	0.021433	39213.6	0.00352636	1.96649e+09	3.48659e-05
T cell	Serping1	Lrp1	Schwann cell	47	0.373016	152.846	19258.6	0.0298789	0.00162674	66	0.383721	147.835	25427.6	0.0680073	0.0053373	22596	0.00203198	4.89699e+08	8.68241e-06
T cell	Serping1	Lrp1	Smooth muscle cell	47	0.373016	152.846	19258.6	0.0298789	0.00162674	238	0.377179	108.333	68358.1	0.0498355	0.0143485	16558.2	0.00148903	1.31648e+09	2.33413e-05
T cell	Serping1	Lrp1	T cell	47	0.373016	152.846	19258.6	0.0298789	0.00162674	20	0.15873	46.0116	5797.46	0.0211663	0.0012169	7032.67	0.000632426	1.11651e+08	1.97958e-06
B cell	Serping1	Selp	B cell	105	0.357143	203.441	59811.7	0.0397695	0.0050522	1	0.00340136	2.04532	601.323	0.324074	0.157087	416.101	0.0128883	3.59661e+07	0.000793634
B cell	Serping1	Selp	Endothelial cell	105	0.357143	203.441	59811.7	0.0397695	0.0050522	1	0.00121359	2.02651	1669.85	0.321095	0.436223	412.276	0.0127698	9.98764e+07	0.00220389
B cell	Serping1	Selp	Fibroblast 1	105	0.357143	203.441	59811.7	0.0397695	0.0050522	1	0.000169434	0.0435116	256.805	0.00689427	0.0670867	8.85204	0.000274182	1.536e+07	0.000338935
B cell	Serping1	Selp	Fibroblast 2	105	0.357143	203.441	59811.7	0.0397695	0.0050522	6	0.0101351	2.19593	1299.99	0.347937	0.339603	446.742	0.0138373	7.77545e+07	0.00171574
DC-like cell	Serping1	Selp	B cell	100	0.526316	146.418	27819.3	0.0286223	0.00234986	1	0.00340136	2.04532	601.323	0.324074	0.157087	299.47	0.00927574	1.67284e+07	0.000369132
DC-like cell	Serping1	Selp	Endothelial cell	100	0.526316	146.418	27819.3	0.0286223	0.00234986	1	0.00121359	2.02651	1669.85	0.321095	0.436223	296.717	0.00919047	4.64541e+07	0.00102506
DC-like cell	Serping1	Selp	Fibroblast 1	100	0.526316	146.418	27819.3	0.0286223	0.00234986	1	0.000169434	0.0435116	256.805	0.00689427	0.0670867	6.37086	0.00019733	7.14416e+06	0.000157644
DC-like cell	Serping1	Selp	Fibroblast 2	100	0.526316	146.418	27819.3	0.0286223	0.00234986	6	0.0101351	2.19593	1299.99	0.347937	0.339603	321.522	0.00995878	3.61648e+07	0.000798019
Endothelial cell	Serping1	Selp	B cell	353	0.428398	211.335	174140	0.0413126	0.0147093	1	0.00340136	2.04532	601.323	0.324074	0.157087	432.246	0.0133883	1.04714e+08	0.00231064
Endothelial cell	Serping1	Selp	Endothelial cell	353	0.428398	211.335	174140	0.0413126	0.0147093	1	0.00121359	2.02651	1669.85	0.321095	0.436223	428.273	0.0132652	2.90787e+08	0.00641655
Endothelial cell	Serping1	Selp	Fibroblast 1	353	0.428398	211.335	174140	0.0413126	0.0147093	1	0.000169434	0.0435116	256.805	0.00689427	0.0670867	9.19551	0.00028482	4.472e+07	0.000986799
Endothelial cell	Serping1	Selp	Fibroblast 2	353	0.428398	211.335	174140	0.0413126	0.0147093	6	0.0101351	2.19593	1299.99	0.347937	0.339603	464.076	0.0143742	2.2638e+08	0.00499533
Fibroblast 1	Serping1	Selp	B cell	5776	0.978651	1755.87	1.03631e+07	0.343244	0.875358	1	0.00340136	2.04532	601.323	0.324074	0.157087	3591.3	0.111236	6.23159e+09	0.137507
Fibroblast 1	Serping1	Selp	Endothelial cell	5776	0.978651	1755.87	1.03631e+07	0.343244	0.875358	1	0.00121359	2.02651	1669.85	0.321095	0.436223	3558.29	0.110214	1.73048e+10	0.381851
Fibroblast 1	Serping1	Selp	Fibroblast 1	5776	0.978651	1755.87	1.03631e+07	0.343244	0.875358	1	0.000169434	0.0435116	256.805	0.00689427	0.0670867	76.4006	0.00236642	2.66131e+09	0.0587248
Fibroblast 1	Serping1	Selp	Fibroblast 2	5776	0.978651	1755.87	1.03631e+07	0.343244	0.875358	6	0.0101351	2.19593	1299.99	0.347937	0.339603	3855.76	0.119428	1.3472e+10	0.297274
Fibroblast 2	Serping1	Selp	B cell	546	0.922297	578.085	342226	0.113006	0.0289073	1	0.00340136	2.04532	601.323	0.324074	0.157087	1182.37	0.0366224	2.05788e+08	0.00454096
Fibroblast 2	Serping1	Selp	Endothelial cell	546	0.922297	578.085	342226	0.113006	0.0289073	1	0.00121359	2.02651	1669.85	0.321095	0.436223	1171.5	0.0362857	5.71465e+08	0.01261
Fibroblast 2	Serping1	Selp	Fibroblast 1	546	0.922297	578.085	342226	0.113006	0.0289073	1	0.000169434	0.0435116	256.805	0.00689427	0.0670867	25.1534	0.000779096	8.78855e+07	0.0019393
Fibroblast 2	Serping1	Selp	Fibroblast 2	546	0.922297	578.085	342226	0.113006	0.0289073	6	0.0101351	2.19593	1299.99	0.347937	0.339603	1269.43	0.0393192	4.4489e+08	0.00981701
Granulocyte	Serping1	Selp	B cell	22	0.5	366.379	16120.7	0.0716212	0.00136169	1	0.00340136	2.04532	601.323	0.324074	0.157087	749.36	0.0232106	9.69372e+06	0.000213903
Granulocyte	Serping1	Selp	Endothelial cell	22	0.5	366.379	16120.7	0.0716212	0.00136169	1	0.00121359	2.02651	1669.85	0.321095	0.436223	742.471	0.0229972	2.6919e+07	0.000594
Granulocyte	Serping1	Selp	Fibroblast 1	22	0.5	366.379	16120.7	0.0716212	0.00136169	1	0.000169434	0.0435116	256.805	0.00689427	0.0670867	15.9417	0.000493776	4.13987e+06	9.13511e-05
Granulocyte	Serping1	Selp	Fibroblast 2	22	0.5	366.379	16120.7	0.0716212	0.00136169	6	0.0101351	2.19593	1299.99	0.347937	0.339603	804.541	0.0249197	2.09567e+07	0.000462433
Macrophage	Serping1	Selp	B cell	758	0.586687	199.528	257790	0.0390046	0.0217752	1	0.00340136	2.04532	601.323	0.324074	0.157087	408.098	0.0126404	1.55015e+08	0.00342059
Macrophage	Serping1	Selp	Endothelial cell	758	0.586687	199.528	257790	0.0390046	0.0217752	1	0.00121359	2.02651	1669.85	0.321095	0.436223	404.347	0.0125242	4.30471e+08	0.00949883
Macrophage	Serping1	Selp	Fibroblast 1	758	0.586687	199.528	257790	0.0390046	0.0217752	1	0.000169434	0.0435116	256.805	0.00689427	0.0670867	8.68179	0.000268908	6.6202e+07	0.00146082
Macrophage	Serping1	Selp	Fibroblast 2	758	0.586687	199.528	257790	0.0390046	0.0217752	6	0.0101351	2.19593	1299.99	0.347937	0.339603	438.149	0.0135712	3.35125e+08	0.00739491
NK cell	Serping1	Selp	B cell	19	0.351852	183.222	9893.97	0.0358169	0.000835728	1	0.00340136	2.04532	601.323	0.324074	0.157087	374.746	0.0116073	5.94947e+06	0.000131282
NK cell	Serping1	Selp	Endothelial cell	19	0.351852	183.222	9893.97	0.0358169	0.000835728	1	0.00121359	2.02651	1669.85	0.321095	0.436223	371.301	0.0115006	1.65214e+07	0.000364564
NK cell	Serping1	Selp	Fibroblast 1	19	0.351852	183.222	9893.97	0.0358169	0.000835728	1	0.000169434	0.0435116	256.805	0.00689427	0.0670867	7.97226	0.000246932	2.54082e+06	5.60662e-05
NK cell	Serping1	Selp	Fibroblast 2	19	0.351852	183.222	9893.97	0.0358169	0.000835728	6	0.0101351	2.19593	1299.99	0.347937	0.339603	402.341	0.0124621	1.2862e+07	0.000283816
Pericyte	Serping1	Selp	B cell	291	0.731156	638.602	254164	0.124837	0.0214688	1	0.00340136	2.04532	601.323	0.324074	0.157087	1306.14	0.0404563	1.52835e+08	0.00337247
Pericyte	Serping1	Selp	Endothelial cell	291	0.731156	638.602	254164	0.124837	0.0214688	1	0.00121359	2.02651	1669.85	0.321095	0.436223	1294.14	0.0400844	4.24415e+08	0.0093652
Pericyte	Serping1	Selp	Fibroblast 1	291	0.731156	638.602	254164	0.124837	0.0214688	1	0.000169434	0.0435116	256.805	0.00689427	0.0670867	27.7866	0.000860657	6.52706e+07	0.00144027
Pericyte	Serping1	Selp	Fibroblast 2	291	0.731156	638.602	254164	0.124837	0.0214688	6	0.0101351	2.19593	1299.99	0.347937	0.339603	1402.32	0.0434353	3.3041e+08	0.00729088
Schwann cell	Serping1	Selp	B cell	92	0.534884	249.581	42928	0.0487892	0.00362606	1	0.00340136	2.04532	601.323	0.324074	0.157087	510.473	0.0158113	2.58136e+07	0.000569607
Schwann cell	Serping1	Selp	Endothelial cell	92	0.534884	249.581	42928	0.0487892	0.00362606	1	0.00121359	2.02651	1669.85	0.321095	0.436223	505.78	0.0156659	7.16832e+07	0.00158177
Schwann cell	Serping1	Selp	Fibroblast 1	92	0.534884	249.581	42928	0.0487892	0.00362606	1	0.000169434	0.0435116	256.805	0.00689427	0.0670867	10.8597	0.000336366	1.10241e+07	0.00024326
Schwann cell	Serping1	Selp	Fibroblast 2	92	0.534884	249.581	42928	0.0487892	0.00362606	6	0.0101351	2.19593	1299.99	0.347937	0.339603	548.063	0.0169756	5.58059e+07	0.00123142
Smooth muscle cell	Serping1	Selp	B cell	500	0.792393	430.201	271457	0.0840975	0.0229295	1	0.00340136	2.04532	601.323	0.324074	0.157087	879.897	0.0272538	1.63233e+08	0.00360193
Smooth muscle cell	Serping1	Selp	Endothelial cell	500	0.792393	430.201	271457	0.0840975	0.0229295	1	0.00121359	2.02651	1669.85	0.321095	0.436223	871.809	0.0270032	4.53292e+08	0.0100024
Smooth muscle cell	Serping1	Selp	Fibroblast 1	500	0.792393	430.201	271457	0.0840975	0.0229295	1	0.000169434	0.0435116	256.805	0.00689427	0.0670867	18.7187	0.000579791	6.97116e+07	0.00153827
Smooth muscle cell	Serping1	Selp	Fibroblast 2	500	0.792393	430.201	271457	0.0840975	0.0229295	6	0.0101351	2.19593	1299.99	0.347937	0.339603	944.69	0.0292607	3.52891e+08	0.00778695
T cell	Serping1	Selp	B cell	47	0.373016	152.846	19258.6	0.0298789	0.00162674	1	0.00340136	2.04532	601.323	0.324074	0.157087	312.618	0.00968297	1.15806e+07	0.00025554
T cell	Serping1	Selp	Endothelial cell	47	0.373016	152.846	19258.6	0.0298789	0.00162674	1	0.00121359	2.02651	1669.85	0.321095	0.436223	309.744	0.00959395	3.21589e+07	0.000709622
T cell	Serping1	Selp	Fibroblast 1	47	0.373016	152.846	19258.6	0.0298789	0.00162674	1	0.000169434	0.0435116	256.805	0.00689427	0.0670867	6.65056	0.000205993	4.9457e+06	0.000109133
T cell	Serping1	Selp	Fibroblast 2	47	0.373016	152.846	19258.6	0.0298789	0.00162674	6	0.0101351	2.19593	1299.99	0.347937	0.339603	335.638	0.010396	2.50359e+07	0.000552446
Endothelial cell	Cd40lg	Cd40	B cell	1	0.00121359	0.23984	197.628	0.00533331	0.0348649	29	0.0986395	47.8336	14063.1	0.297765	0.0818634	11.4724	0.00158807	2.77926e+06	0.00285416
Endothelial cell	Cd40lg	Cd40	DC-like cell	1	0.00121359	0.23984	197.628	0.00533331	0.0348649	16	0.0842105	14.6863	2790.39	0.0914224	0.0162433	3.52236	0.000487584	551461	0.000566321
Endothelial cell	Cd40lg	Cd40	Endothelial cell	1	0.00121359	0.23984	197.628	0.00533331	0.0348649	55	0.0667476	19.0961	15735.2	0.118874	0.0915971	4.58002	0.00063399	3.10972e+06	0.00319352
Endothelial cell	Cd40lg	Cd40	Fibroblast 1	1	0.00121359	0.23984	197.628	0.00533331	0.0348649	402	0.0681125	16.2579	95954	0.101206	0.558564	3.8993	0.000539761	1.89632e+07	0.0194742
Endothelial cell	Cd40lg	Cd40	Fibroblast 2	1	0.00121359	0.23984	197.628	0.00533331	0.0348649	19	0.0320946	4.57831	2710.36	0.0285001	0.0157774	1.09806	0.000152	535644	0.000550078
Endothelial cell	Cd40lg	Cd40	Granulocyte	1	0.00121359	0.23984	197.628	0.00533331	0.0348649	1	0.0227273	3.00466	132.205	0.0187041	0.000769588	0.72064	9.97548e-05	26127.5	2.68316e-05
Endothelial cell	Cd40lg	Cd40	Macrophage	1	0.00121359	0.23984	197.628	0.00533331	0.0348649	180	0.139319	25.8064	33341.8	0.160645	0.194088	6.1894	0.00085677	6.58929e+06	0.00676685
Endothelial cell	Cd40lg	Cd40	NK cell	1	0.00121359	0.23984	197.628	0.00533331	0.0348649	2	0.037037	10.9433	590.938	0.0681222	0.00343994	2.62464	0.000363317	116786	0.000119933
Endothelial cell	Cd40lg	Cd40	Pericyte	1	0.00121359	0.23984	197.628	0.00533331	0.0348649	6	0.0150754	5.39496	2147.2	0.0335838	0.0124992	1.29393	0.000179113	424347	0.000435782
Endothelial cell	Cd40lg	Cd40	Schwann cell	1	0.00121359	0.23984	197.628	0.00533331	0.0348649	7	0.0406977	8.51138	1463.96	0.0529835	0.00852193	2.04137	0.000282578	289320	0.000297116
Endothelial cell	Cd40lg	Cd40	Smooth muscle cell	1	0.00121359	0.23984	197.628	0.00533331	0.0348649	15	0.0237718	4.52918	2857.91	0.0281942	0.0166364	1.08628	0.000150369	564805	0.000580025
Fibroblast 1	Cd40lg	Cd40	B cell	1	0.000169434	0.0940256	554.939	0.00209084	0.0979002	29	0.0986395	47.8336	14063.1	0.297765	0.0818634	4.49758	0.000622579	7.80415e+06	0.00801445
Fibroblast 1	Cd40lg	Cd40	DC-like cell	1	0.000169434	0.0940256	554.939	0.00209084	0.0979002	16	0.0842105	14.6863	2790.39	0.0914224	0.0162433	1.38088	0.000191149	1.5485e+06	0.00159022
Fibroblast 1	Cd40lg	Cd40	Endothelial cell	1	0.000169434	0.0940256	554.939	0.00209084	0.0979002	55	0.0667476	19.0961	15735.2	0.118874	0.0915971	1.79552	0.000248546	8.73207e+06	0.00896737
Fibroblast 1	Cd40lg	Cd40	Fibroblast 1	1	0.000169434	0.0940256	554.939	0.00209084	0.0979002	402	0.0681125	16.2579	95954	0.101206	0.558564	1.52866	0.000211605	5.32486e+07	0.0546835
Fibroblast 1	Cd40lg	Cd40	Fibroblast 2	1	0.000169434	0.0940256	554.939	0.00209084	0.0979002	19	0.0320946	4.57831	2710.36	0.0285001	0.0157774	0.430478	5.9589e-05	1.50408e+06	0.00154461
Fibroblast 1	Cd40lg	Cd40	Granulocyte	1	0.000169434	0.0940256	554.939	0.00209084	0.0979002	1	0.0227273	3.00466	132.205	0.0187041	0.000769588	0.282515	3.91073e-05	73365.8	7.53428e-05
Fibroblast 1	Cd40lg	Cd40	Macrophage	1	0.000169434	0.0940256	554.939	0.00209084	0.0979002	180	0.139319	25.8064	33341.8	0.160645	0.194088	2.42646	0.000335883	1.85027e+07	0.0190013
Fibroblast 1	Cd40lg	Cd40	NK cell	1	0.000169434	0.0940256	554.939	0.00209084	0.0979002	2	0.037037	10.9433	590.938	0.0681222	0.00343994	1.02895	0.000142433	327934	0.000336771
Fibroblast 1	Cd40lg	Cd40	Pericyte	1	0.000169434	0.0940256	554.939	0.00209084	0.0979002	6	0.0150754	5.39496	2147.2	0.0335838	0.0124992	0.507265	7.02183e-05	1.19156e+06	0.00122367
Fibroblast 1	Cd40lg	Cd40	Schwann cell	1	0.000169434	0.0940256	554.939	0.00209084	0.0979002	7	0.0406977	8.51138	1463.96	0.0529835	0.00852193	0.800287	0.00011078	812407	0.000834299
Fibroblast 1	Cd40lg	Cd40	Smooth muscle cell	1	0.000169434	0.0940256	554.939	0.00209084	0.0979002	15	0.0237718	4.52918	2857.91	0.0281942	0.0166364	0.425859	5.89496e-05	1.58597e+06	0.0016287
NK cell	Cd40lg	Cd40	B cell	1	0.0185185	9.83807	531.256	0.218768	0.0937221	29	0.0986395	47.8336	14063.1	0.297765	0.0818634	470.59	0.0651416	7.47109e+06	0.00767241
NK cell	Cd40lg	Cd40	DC-like cell	1	0.0185185	9.83807	531.256	0.218768	0.0937221	16	0.0842105	14.6863	2790.39	0.0914224	0.0162433	144.484	0.0200003	1.48241e+06	0.00152236
NK cell	Cd40lg	Cd40	Endothelial cell	1	0.0185185	9.83807	531.256	0.218768	0.0937221	55	0.0667476	19.0961	15735.2	0.118874	0.0915971	187.869	0.0260058	8.35941e+06	0.00858467
NK cell	Cd40lg	Cd40	Fibroblast 1	1	0.0185185	9.83807	531.256	0.218768	0.0937221	402	0.0681125	16.2579	95954	0.101206	0.558564	159.946	0.0221406	5.09761e+07	0.0523498
NK cell	Cd40lg	Cd40	Fibroblast 2	1	0.0185185	9.83807	531.256	0.218768	0.0937221	19	0.0320946	4.57831	2710.36	0.0285001	0.0157774	45.0417	0.00623491	1.43989e+06	0.00147869
NK cell	Cd40lg	Cd40	Granulocyte	1	0.0185185	9.83807	531.256	0.218768	0.0937221	1	0.0227273	3.00466	132.205	0.0187041	0.000769588	29.5601	0.00409186	70234.7	7.21274e-05
NK cell	Cd40lg	Cd40	Macrophage	1	0.0185185	9.83807	531.256	0.218768	0.0937221	180	0.139319	25.8064	33341.8	0.160645	0.194088	253.885	0.0351441	1.7713e+07	0.0181903
NK cell	Cd40lg	Cd40	NK cell	1	0.0185185	9.83807	531.256	0.218768	0.0937221	2	0.037037	10.9433	590.938	0.0681222	0.00343994	107.661	0.014903	313939	0.000322399
NK cell	Cd40lg	Cd40	Pericyte	1	0.0185185	9.83807	531.256	0.218768	0.0937221	6	0.0150754	5.39496	2147.2	0.0335838	0.0124992	53.076	0.00734706	1.14071e+06	0.00117145
NK cell	Cd40lg	Cd40	Schwann cell	1	0.0185185	9.83807	531.256	0.218768	0.0937221	7	0.0406977	8.51138	1463.96	0.0529835	0.00852193	83.7355	0.0115911	777735	0.000798693
NK cell	Cd40lg	Cd40	Smooth muscle cell	1	0.0185185	9.83807	531.256	0.218768	0.0937221	15	0.0237718	4.52918	2857.91	0.0281942	0.0166364	44.5583	0.006168	1.51828e+06	0.00155919
T cell	Cd40lg	Cd40	B cell	10	0.0793651	34.7983	4384.59	0.773808	0.773513	29	0.0986395	47.8336	14063.1	0.297765	0.0818634	1664.53	0.230413	6.16608e+07	0.0633224
T cell	Cd40lg	Cd40	DC-like cell	10	0.0793651	34.7983	4384.59	0.773808	0.773513	16	0.0842105	14.6863	2790.39	0.0914224	0.0162433	511.058	0.0707433	1.22347e+07	0.0125644
T cell	Cd40lg	Cd40	Endothelial cell	10	0.0793651	34.7983	4384.59	0.773808	0.773513	55	0.0667476	19.0961	15735.2	0.118874	0.0915971	664.512	0.0919854	6.89923e+07	0.0708515
T cell	Cd40lg	Cd40	Fibroblast 1	10	0.0793651	34.7983	4384.59	0.773808	0.773513	402	0.0681125	16.2579	95954	0.101206	0.558564	565.747	0.0783137	4.20719e+08	0.432056
T cell	Cd40lg	Cd40	Fibroblast 2	10	0.0793651	34.7983	4384.59	0.773808	0.773513	19	0.0320946	4.57831	2710.36	0.0285001	0.0157774	159.317	0.0220536	1.18838e+07	0.012204
T cell	Cd40lg	Cd40	Granulocyte	10	0.0793651	34.7983	4384.59	0.773808	0.773513	1	0.0227273	3.00466	132.205	0.0187041	0.000769588	104.557	0.0144734	579666	0.000595286
T cell	Cd40lg	Cd40	Macrophage	10	0.0793651	34.7983	4384.59	0.773808	0.773513	180	0.139319	25.8064	33341.8	0.160645	0.194088	898.018	0.124308	1.4619e+08	0.15013
T cell	Cd40lg	Cd40	NK cell	10	0.0793651	34.7983	4384.59	0.773808	0.773513	2	0.037037	10.9433	590.938	0.0681222	0.00343994	380.808	0.0527135	2.59102e+06	0.00266084
T cell	Cd40lg	Cd40	Pericyte	10	0.0793651	34.7983	4384.59	0.773808	0.773513	6	0.0150754	5.39496	2147.2	0.0335838	0.0124992	187.736	0.0259874	9.41457e+06	0.00966827
T cell	Cd40lg	Cd40	Schwann cell	10	0.0793651	34.7983	4384.59	0.773808	0.773513	7	0.0406977	8.51138	1463.96	0.0529835	0.00852193	296.182	0.0409991	6.41885e+06	0.00659182
T cell	Cd40lg	Cd40	Smooth muscle cell	10	0.0793651	34.7983	4384.59	0.773808	0.773513	15	0.0237718	4.52918	2857.91	0.0281942	0.0166364	157.608	0.0218169	1.25308e+07	0.0128684
B cell	Col1a2	Cd44	B cell	80	0.272109	157.719	46369.5	0.0320244	0.00439296	26	0.0884354	34.8011	10231.5	0.0231012	0.0229528	5488.81	0.000739803	4.74431e+08	0.000100831
B cell	Col1a2	Cd44	DC-like cell	80	0.272109	157.719	46369.5	0.0320244	0.00439296	154	0.810526	299.43	56891.7	0.198764	0.127627	47225.9	0.00636529	2.63804e+09	0.000560662
B cell	Col1a2	Cd44	Endothelial cell	80	0.272109	157.719	46369.5	0.0320244	0.00439296	71	0.086165	21.1269	17408.6	0.0140242	0.0390533	3332.13	0.000449116	8.07227e+08	0.00017156
B cell	Col1a2	Cd44	Fibroblast 1	80	0.272109	157.719	46369.5	0.0320244	0.00439296	480	0.0813284	20.0765	118492	0.013327	0.265817	3166.46	0.000426788	5.49441e+09	0.00116772
B cell	Col1a2	Cd44	Fibroblast 2	80	0.272109	157.719	46369.5	0.0320244	0.00439296	211	0.356419	74.361	44021.7	0.0493614	0.0987557	11728.2	0.00158077	2.04127e+09	0.00043383
B cell	Col1a2	Cd44	Granulocyte	80	0.272109	157.719	46369.5	0.0320244	0.00439296	35	0.795455	699.271	30767.9	0.464181	0.0690229	110289	0.0148651	1.42669e+09	0.000303215
B cell	Col1a2	Cd44	Macrophage	80	0.272109	157.719	46369.5	0.0320244	0.00439296	490	0.379257	102.968	133034	0.0683508	0.298441	16240	0.00218889	6.16874e+09	0.00131104
B cell	Col1a2	Cd44	NK cell	80	0.272109	157.719	46369.5	0.0320244	0.00439296	18	0.333333	99.7161	5384.67	0.0661923	0.0120796	15727.2	0.00211977	2.49685e+08	5.30654e-05
B cell	Col1a2	Cd44	Pericyte	80	0.272109	157.719	46369.5	0.0320244	0.00439296	16	0.040201	13.1138	5219.29	0.00870503	0.0117086	2068.3	0.000278773	2.42016e+08	5.14356e-05
B cell	Col1a2	Cd44	Schwann cell	80	0.272109	157.719	46369.5	0.0320244	0.00439296	29	0.168605	56.7273	9757.09	0.037656	0.0218885	8947	0.00120591	4.52432e+08	9.61552e-05
B cell	Col1a2	Cd44	Smooth muscle cell	80	0.272109	157.719	46369.5	0.0320244	0.00439296	27	0.0427892	7.64761	4825.64	0.00507654	0.0108256	1206.18	0.000162573	2.23763e+08	4.75563e-05
B cell	Col1a2	Cd44	T cell	80	0.272109	157.719	46369.5	0.0320244	0.00439296	23	0.18254	77.2219	9729.96	0.0512605	0.0218276	12179.4	0.00164159	4.51174e+08	9.58878e-05
DC-like cell	Col1a2	Cd44	B cell	90	0.473684	124.248	23607.1	0.0252281	0.0022365	26	0.0884354	34.8011	10231.5	0.0231012	0.0229528	4323.97	0.000582801	2.41537e+08	5.13338e-05
DC-like cell	Col1a2	Cd44	DC-like cell	90	0.473684	124.248	23607.1	0.0252281	0.0022365	154	0.810526	299.43	56891.7	0.198764	0.127627	37203.6	0.00501444	1.34305e+09	0.000285438
DC-like cell	Col1a2	Cd44	Endothelial cell	90	0.473684	124.248	23607.1	0.0252281	0.0022365	71	0.086165	21.1269	17408.6	0.0140242	0.0390533	2624.98	0.000353804	4.10966e+08	8.73426e-05
DC-like cell	Col1a2	Cd44	Fibroblast 1	90	0.473684	124.248	23607.1	0.0252281	0.0022365	480	0.0813284	20.0765	118492	0.013327	0.265817	2494.47	0.000336214	2.79725e+09	0.000594499
DC-like cell	Col1a2	Cd44	Fibroblast 2	90	0.473684	124.248	23607.1	0.0252281	0.0022365	211	0.356419	74.361	44021.7	0.0493614	0.0987557	9239.22	0.0012453	1.03923e+09	0.000220867
DC-like cell	Col1a2	Cd44	Granulocyte	90	0.473684	124.248	23607.1	0.0252281	0.0022365	35	0.795455	699.271	30767.9	0.464181	0.0690229	86883.1	0.0117104	7.26342e+08	0.000154369
DC-like cell	Col1a2	Cd44	Macrophage	90	0.473684	124.248	23607.1	0.0252281	0.0022365	490	0.379257	102.968	133034	0.0683508	0.298441	12793.5	0.00172436	3.14056e+09	0.000667462
DC-like cell	Col1a2	Cd44	NK cell	90	0.473684	124.248	23607.1	0.0252281	0.0022365	18	0.333333	99.7161	5384.67	0.0661923	0.0120796	12389.5	0.00166991	1.27117e+08	2.70161e-05
DC-like cell	Col1a2	Cd44	Pericyte	90	0.473684	124.248	23607.1	0.0252281	0.0022365	16	0.040201	13.1138	5219.29	0.00870503	0.0117086	1629.36	0.000219612	1.23212e+08	2.61863e-05
DC-like cell	Col1a2	Cd44	Schwann cell	90	0.473684	124.248	23607.1	0.0252281	0.0022365	29	0.168605	56.7273	9757.09	0.037656	0.0218885	7048.25	0.00094999	2.30337e+08	4.89535e-05
DC-like cell	Col1a2	Cd44	Smooth muscle cell	90	0.473684	124.248	23607.1	0.0252281	0.0022365	27	0.0427892	7.64761	4825.64	0.00507654	0.0108256	950.201	0.000128072	1.1392e+08	2.42113e-05
DC-like cell	Col1a2	Cd44	T cell	90	0.473684	124.248	23607.1	0.0252281	0.0022365	23	0.18254	77.2219	9729.96	0.0512605	0.0218276	9594.67	0.00129321	2.29696e+08	4.88173e-05
Endothelial cell	Col1a2	Cd44	B cell	275	0.333738	152.862	125959	0.0310381	0.0119331	26	0.0884354	34.8011	10231.5	0.0231012	0.0229528	5319.78	0.00071702	1.28875e+09	0.000273897
Endothelial cell	Col1a2	Cd44	DC-like cell	275	0.333738	152.862	125959	0.0310381	0.0119331	154	0.810526	299.43	56891.7	0.198764	0.127627	45771.5	0.00616926	7.16599e+09	0.00152299
Endothelial cell	Col1a2	Cd44	Endothelial cell	275	0.333738	152.862	125959	0.0310381	0.0119331	71	0.086165	21.1269	17408.6	0.0140242	0.0390533	3229.51	0.000435285	2.19276e+09	0.000466026
Endothelial cell	Col1a2	Cd44	Fibroblast 1	275	0.333738	152.862	125959	0.0310381	0.0119331	480	0.0813284	20.0765	118492	0.013327	0.265817	3068.95	0.000413644	1.4925e+10	0.00317202
Endothelial cell	Col1a2	Cd44	Fibroblast 2	275	0.333738	152.862	125959	0.0310381	0.0119331	211	0.356419	74.361	44021.7	0.0493614	0.0987557	11367	0.00153209	5.54491e+09	0.00117846
Endothelial cell	Col1a2	Cd44	Granulocyte	275	0.333738	152.862	125959	0.0310381	0.0119331	35	0.795455	699.271	30767.9	0.464181	0.0690229	106892	0.0144073	3.87548e+09	0.000823655
Endothelial cell	Col1a2	Cd44	Macrophage	275	0.333738	152.862	125959	0.0310381	0.0119331	490	0.379257	102.968	133034	0.0683508	0.298441	15739.9	0.00212148	1.67568e+10	0.00356132
Endothelial cell	Col1a2	Cd44	NK cell	275	0.333738	152.862	125959	0.0310381	0.0119331	18	0.333333	99.7161	5384.67	0.0661923	0.0120796	15242.8	0.00205449	6.78245e+08	0.000144147
Endothelial cell	Col1a2	Cd44	Pericyte	275	0.333738	152.862	125959	0.0310381	0.0119331	16	0.040201	13.1138	5219.29	0.00870503	0.0117086	2004.6	0.000270188	6.57414e+08	0.00013972
Endothelial cell	Col1a2	Cd44	Schwann cell	275	0.333738	152.862	125959	0.0310381	0.0119331	29	0.168605	56.7273	9757.09	0.037656	0.0218885	8671.46	0.00116877	1.22899e+09	0.000261197
Endothelial cell	Col1a2	Cd44	Smooth muscle cell	275	0.333738	152.862	125959	0.0310381	0.0119331	27	0.0427892	7.64761	4825.64	0.00507654	0.0108256	1169.03	0.000157566	6.07831e+08	0.000129182
Endothelial cell	Col1a2	Cd44	T cell	275	0.333738	152.862	125959	0.0310381	0.0119331	23	0.18254	77.2219	9729.96	0.0512605	0.0218276	11804.3	0.00159103	1.22557e+09	0.00026047
Fibroblast 1	Col1a2	Cd44	B cell	5751	0.974415	1525.32	9.00244e+06	0.309711	0.852875	26	0.0884354	34.8011	10231.5	0.0231012	0.0229528	53082.9	0.00715471	9.21088e+10	0.0195759
Fibroblast 1	Col1a2	Cd44	DC-like cell	5751	0.974415	1525.32	9.00244e+06	0.309711	0.852875	154	0.810526	299.43	56891.7	0.198764	0.127627	456727	0.0615593	5.12164e+11	0.10885
Fibroblast 1	Col1a2	Cd44	Endothelial cell	5751	0.974415	1525.32	9.00244e+06	0.309711	0.852875	71	0.086165	21.1269	17408.6	0.0140242	0.0390533	32225.3	0.00434345	1.5672e+11	0.0333076
Fibroblast 1	Col1a2	Cd44	Fibroblast 1	5751	0.974415	1525.32	9.00244e+06	0.309711	0.852875	480	0.0813284	20.0765	118492	0.013327	0.265817	30623.2	0.00412751	1.06672e+12	0.226709
Fibroblast 1	Col1a2	Cd44	Fibroblast 2	5751	0.974415	1525.32	9.00244e+06	0.309711	0.852875	211	0.356419	74.361	44021.7	0.0493614	0.0987557	113424	0.0152878	3.96303e+11	0.0842262
Fibroblast 1	Col1a2	Cd44	Granulocyte	5751	0.974415	1525.32	9.00244e+06	0.309711	0.852875	35	0.795455	699.271	30767.9	0.464181	0.0690229	1.06661e+06	0.143762	2.76987e+11	0.0588679
Fibroblast 1	Col1a2	Cd44	Macrophage	5751	0.974415	1525.32	9.00244e+06	0.309711	0.852875	490	0.379257	102.968	133034	0.0683508	0.298441	157059	0.021169	1.19763e+12	0.254533
Fibroblast 1	Col1a2	Cd44	NK cell	5751	0.974415	1525.32	9.00244e+06	0.309711	0.852875	18	0.333333	99.7161	5384.67	0.0661923	0.0120796	152099	0.0205005	4.84752e+10	0.0103024
Fibroblast 1	Col1a2	Cd44	Pericyte	5751	0.974415	1525.32	9.00244e+06	0.309711	0.852875	16	0.040201	13.1138	5219.29	0.00870503	0.0117086	20002.7	0.00269604	4.69864e+10	0.009986
Fibroblast 1	Col1a2	Cd44	Schwann cell	5751	0.974415	1525.32	9.00244e+06	0.309711	0.852875	29	0.168605	56.7273	9757.09	0.037656	0.0218885	86527.3	0.0116625	8.78377e+10	0.0186681
Fibroblast 1	Col1a2	Cd44	Smooth muscle cell	5751	0.974415	1525.32	9.00244e+06	0.309711	0.852875	27	0.0427892	7.64761	4825.64	0.00507654	0.0108256	11665.1	0.00157226	4.34426e+10	0.00923284
Fibroblast 1	Col1a2	Cd44	T cell	5751	0.974415	1525.32	9.00244e+06	0.309711	0.852875	23	0.18254	77.2219	9729.96	0.0512605	0.0218276	117788	0.0158759	8.75934e+10	0.0186162
Fibroblast 2	Col1a2	Cd44	B cell	574	0.969595	1327.97	786156	0.269639	0.074479	26	0.0884354	34.8011	10231.5	0.0231012	0.0229528	46214.7	0.00622899	8.04358e+09	0.0017095
Fibroblast 2	Col1a2	Cd44	DC-like cell	574	0.969595	1327.97	786156	0.269639	0.074479	154	0.810526	299.43	56891.7	0.198764	0.127627	397633	0.0535945	4.47258e+10	0.00950555
Fibroblast 2	Col1a2	Cd44	Endothelial cell	574	0.969595	1327.97	786156	0.269639	0.074479	71	0.086165	21.1269	17408.6	0.0140242	0.0390533	28055.8	0.00378147	1.36859e+10	0.00290865
Fibroblast 2	Col1a2	Cd44	Fibroblast 1	574	0.969595	1327.97	786156	0.269639	0.074479	480	0.0813284	20.0765	118492	0.013327	0.265817	26661	0.00359347	9.3153e+10	0.0197978
Fibroblast 2	Col1a2	Cd44	Fibroblast 2	574	0.969595	1327.97	786156	0.269639	0.074479	211	0.356419	74.361	44021.7	0.0493614	0.0987557	98749	0.0133098	3.4608e+10	0.00735522
Fibroblast 2	Col1a2	Cd44	Granulocyte	574	0.969595	1327.97	786156	0.269639	0.074479	35	0.795455	699.271	30767.9	0.464181	0.0690229	928609	0.125161	2.41884e+10	0.00514075
Fibroblast 2	Col1a2	Cd44	Macrophage	574	0.969595	1327.97	786156	0.269639	0.074479	490	0.379257	102.968	133034	0.0683508	0.298441	136738	0.01843	1.04586e+11	0.0222276
Fibroblast 2	Col1a2	Cd44	NK cell	574	0.969595	1327.97	786156	0.269639	0.074479	18	0.333333	99.7161	5384.67	0.0661923	0.0120796	132420	0.017848	4.23319e+09	0.000899679
Fibroblast 2	Col1a2	Cd44	Pericyte	574	0.969595	1327.97	786156	0.269639	0.074479	16	0.040201	13.1138	5219.29	0.00870503	0.0117086	17414.7	0.00234722	4.10318e+09	0.000872047
Fibroblast 2	Col1a2	Cd44	Schwann cell	574	0.969595	1327.97	786156	0.269639	0.074479	29	0.168605	56.7273	9757.09	0.037656	0.0218885	75331.9	0.0101535	7.6706e+09	0.00163023
Fibroblast 2	Col1a2	Cd44	Smooth muscle cell	574	0.969595	1327.97	786156	0.269639	0.074479	27	0.0427892	7.64761	4825.64	0.00507654	0.0108256	10155.8	0.00136883	3.79371e+09	0.000806276
Fibroblast 2	Col1a2	Cd44	T cell	574	0.969595	1327.97	786156	0.269639	0.074479	23	0.18254	77.2219	9729.96	0.0512605	0.0218276	102548	0.0138218	7.64927e+09	0.0016257
Granulocyte	Col1a2	Cd44	B cell	10	0.227273	195.446	8599.63	0.0396847	0.000814714	26	0.0884354	34.8011	10231.5	0.0231012	0.0229528	6801.75	0.000916765	8.79874e+07	1.86999e-05
Granulocyte	Col1a2	Cd44	DC-like cell	10	0.227273	195.446	8599.63	0.0396847	0.000814714	154	0.810526	299.43	56891.7	0.198764	0.127627	58522.4	0.00788787	4.89248e+08	0.00010398
Granulocyte	Col1a2	Cd44	Endothelial cell	10	0.227273	195.446	8599.63	0.0396847	0.000814714	71	0.086165	21.1269	17408.6	0.0140242	0.0390533	4129.18	0.000556546	1.49707e+08	3.18173e-05
Granulocyte	Col1a2	Cd44	Fibroblast 1	10	0.227273	195.446	8599.63	0.0396847	0.000814714	480	0.0813284	20.0765	118492	0.013327	0.265817	3923.89	0.000528876	1.01899e+09	0.000216565
Granulocyte	Col1a2	Cd44	Fibroblast 2	10	0.227273	195.446	8599.63	0.0396847	0.000814714	211	0.356419	74.361	44021.7	0.0493614	0.0987557	14533.6	0.00195889	3.78571e+08	8.04576e-05
Granulocyte	Col1a2	Cd44	Granulocyte	10	0.227273	195.446	8599.63	0.0396847	0.000814714	35	0.795455	699.271	30767.9	0.464181	0.0690229	136670	0.0184209	2.64593e+08	5.62339e-05
Granulocyte	Col1a2	Cd44	Macrophage	10	0.227273	195.446	8599.63	0.0396847	0.000814714	490	0.379257	102.968	133034	0.0683508	0.298441	20124.7	0.00271248	1.14405e+09	0.000243144
Granulocyte	Col1a2	Cd44	NK cell	10	0.227273	195.446	8599.63	0.0396847	0.000814714	18	0.333333	99.7161	5384.67	0.0661923	0.0120796	19489.1	0.00262682	4.63062e+07	9.84144e-06
Granulocyte	Col1a2	Cd44	Pericyte	10	0.227273	195.446	8599.63	0.0396847	0.000814714	16	0.040201	13.1138	5219.29	0.00870503	0.0117086	2563.04	0.000345456	4.4884e+07	9.53918e-06
Granulocyte	Col1a2	Cd44	Schwann cell	10	0.227273	195.446	8599.63	0.0396847	0.000814714	29	0.168605	56.7273	9757.09	0.037656	0.0218885	11087.1	0.00149437	8.39074e+07	1.78328e-05
Granulocyte	Col1a2	Cd44	Smooth muscle cell	10	0.227273	195.446	8599.63	0.0396847	0.000814714	27	0.0427892	7.64761	4825.64	0.00507654	0.0108256	1494.7	0.000201461	4.14988e+07	8.81973e-06
Granulocyte	Col1a2	Cd44	T cell	10	0.227273	195.446	8599.63	0.0396847	0.000814714	23	0.18254	77.2219	9729.96	0.0512605	0.0218276	15092.7	0.00203425	8.36741e+07	1.77832e-05
Macrophage	Col1a2	Cd44	B cell	565	0.437307	142.359	183928	0.0289055	0.017425	26	0.0884354	34.8011	10231.5	0.0231012	0.0229528	4954.26	0.000667754	1.88187e+09	0.000399952
Macrophage	Col1a2	Cd44	DC-like cell	565	0.437307	142.359	183928	0.0289055	0.017425	154	0.810526	299.43	56891.7	0.198764	0.127627	42626.6	0.00574537	1.0464e+10	0.00222391
Macrophage	Col1a2	Cd44	Endothelial cell	565	0.437307	142.359	183928	0.0289055	0.017425	71	0.086165	21.1269	17408.6	0.0140242	0.0390533	3007.61	0.000405377	3.20193e+09	0.000680504
Macrophage	Col1a2	Cd44	Fibroblast 1	565	0.437307	142.359	183928	0.0289055	0.017425	480	0.0813284	20.0765	118492	0.013327	0.265817	2858.08	0.000385223	2.1794e+10	0.00463187
Macrophage	Col1a2	Cd44	Fibroblast 2	565	0.437307	142.359	183928	0.0289055	0.017425	211	0.356419	74.361	44021.7	0.0493614	0.0987557	10586	0.00142682	8.09683e+09	0.00172082
Macrophage	Col1a2	Cd44	Granulocyte	565	0.437307	142.359	183928	0.0289055	0.017425	35	0.795455	699.271	30767.9	0.464181	0.0690229	99547.7	0.0134174	5.65909e+09	0.00120272
Macrophage	Col1a2	Cd44	Macrophage	565	0.437307	142.359	183928	0.0289055	0.017425	490	0.379257	102.968	133034	0.0683508	0.298441	14658.4	0.00197572	2.44688e+10	0.00520034
Macrophage	Col1a2	Cd44	NK cell	565	0.437307	142.359	183928	0.0289055	0.017425	18	0.333333	99.7161	5384.67	0.0661923	0.0120796	14195.5	0.00191332	9.90392e+08	0.000210488
Macrophage	Col1a2	Cd44	Pericyte	565	0.437307	142.359	183928	0.0289055	0.017425	16	0.040201	13.1138	5219.29	0.00870503	0.0117086	1866.87	0.000251624	9.59974e+08	0.000204023
Macrophage	Col1a2	Cd44	Schwann cell	565	0.437307	142.359	183928	0.0289055	0.017425	29	0.168605	56.7273	9757.09	0.037656	0.0218885	8075.65	0.00108847	1.7946e+09	0.000381407
Macrophage	Col1a2	Cd44	Smooth muscle cell	565	0.437307	142.359	183928	0.0289055	0.017425	27	0.0427892	7.64761	4825.64	0.00507654	0.0108256	1088.71	0.00014674	8.87572e+08	0.000188635
Macrophage	Col1a2	Cd44	T cell	565	0.437307	142.359	183928	0.0289055	0.017425	23	0.18254	77.2219	9729.96	0.0512605	0.0218276	10993.3	0.00148171	1.78961e+09	0.000380346
NK cell	Col1a2	Cd44	B cell	21	0.388889	215.849	11655.9	0.0438274	0.00110426	26	0.0884354	34.8011	10231.5	0.0231012	0.0229528	7511.8	0.00101247	1.19257e+08	2.53457e-05
NK cell	Col1a2	Cd44	DC-like cell	21	0.388889	215.849	11655.9	0.0438274	0.00110426	154	0.810526	299.43	56891.7	0.198764	0.127627	64631.7	0.00871131	6.63122e+08	0.000140933
NK cell	Col1a2	Cd44	Endothelial cell	21	0.388889	215.849	11655.9	0.0438274	0.00110426	71	0.086165	21.1269	17408.6	0.0140242	0.0390533	4560.23	0.000614645	2.02912e+08	4.31248e-05
NK cell	Col1a2	Cd44	Fibroblast 1	21	0.388889	215.849	11655.9	0.0438274	0.00110426	480	0.0813284	20.0765	118492	0.013327	0.265817	4333.51	0.000584087	1.38112e+09	0.00029353
NK cell	Col1a2	Cd44	Fibroblast 2	21	0.388889	215.849	11655.9	0.0438274	0.00110426	211	0.356419	74.361	44021.7	0.0493614	0.0987557	16050.8	0.00216338	5.13111e+08	0.000109051
NK cell	Col1a2	Cd44	Granulocyte	21	0.388889	215.849	11655.9	0.0438274	0.00110426	35	0.795455	699.271	30767.9	0.464181	0.0690229	150937	0.0203439	3.58627e+08	7.62189e-05
NK cell	Col1a2	Cd44	Macrophage	21	0.388889	215.849	11655.9	0.0438274	0.00110426	490	0.379257	102.968	133034	0.0683508	0.298441	22225.5	0.00299564	1.55063e+09	0.000329555
NK cell	Col1a2	Cd44	NK cell	21	0.388889	215.849	11655.9	0.0438274	0.00110426	18	0.333333	99.7161	5384.67	0.0661923	0.0120796	21523.7	0.00290104	6.2763e+07	1.3339e-05
NK cell	Col1a2	Cd44	Pericyte	21	0.388889	215.849	11655.9	0.0438274	0.00110426	16	0.040201	13.1138	5219.29	0.00870503	0.0117086	2830.6	0.000381519	6.08353e+07	1.29293e-05
NK cell	Col1a2	Cd44	Schwann cell	21	0.388889	215.849	11655.9	0.0438274	0.00110426	29	0.168605	56.7273	9757.09	0.037656	0.0218885	12244.5	0.00165037	1.13727e+08	2.41704e-05
NK cell	Col1a2	Cd44	Smooth muscle cell	21	0.388889	215.849	11655.9	0.0438274	0.00110426	27	0.0427892	7.64761	4825.64	0.00507654	0.0108256	1650.73	0.000222492	5.62471e+07	1.19542e-05
NK cell	Col1a2	Cd44	T cell	21	0.388889	215.849	11655.9	0.0438274	0.00110426	23	0.18254	77.2219	9729.96	0.0512605	0.0218276	16668.3	0.00224662	1.13411e+08	2.41032e-05
Pericyte	Col1a2	Cd44	B cell	186	0.467337	325.214	129435	0.0660335	0.0122624	26	0.0884354	34.8011	10231.5	0.0231012	0.0229528	11317.8	0.00152545	1.32432e+09	0.000281457
Pericyte	Col1a2	Cd44	DC-like cell	186	0.467337	325.214	129435	0.0660335	0.0122624	154	0.810526	299.43	56891.7	0.198764	0.127627	97378.7	0.0131251	7.36378e+09	0.00156502
Pericyte	Col1a2	Cd44	Endothelial cell	186	0.467337	325.214	129435	0.0660335	0.0122624	71	0.086165	21.1269	17408.6	0.0140242	0.0390533	6870.76	0.000926067	2.25328e+09	0.000478889
Pericyte	Col1a2	Cd44	Fibroblast 1	186	0.467337	325.214	129435	0.0660335	0.0122624	480	0.0813284	20.0765	118492	0.013327	0.265817	6529.17	0.000880025	1.5337e+10	0.00325957
Pericyte	Col1a2	Cd44	Fibroblast 2	186	0.467337	325.214	129435	0.0660335	0.0122624	211	0.356419	74.361	44021.7	0.0493614	0.0987557	24183.2	0.00325951	5.69795e+09	0.00121098
Pericyte	Col1a2	Cd44	Granulocyte	186	0.467337	325.214	129435	0.0660335	0.0122624	35	0.795455	699.271	30767.9	0.464181	0.0690229	227412	0.0306515	3.98245e+09	0.000846389
Pericyte	Col1a2	Cd44	Macrophage	186	0.467337	325.214	129435	0.0660335	0.0122624	490	0.379257	102.968	133034	0.0683508	0.298441	33486.5	0.00451344	1.72193e+10	0.00365961
Pericyte	Col1a2	Cd44	NK cell	186	0.467337	325.214	129435	0.0660335	0.0122624	18	0.333333	99.7161	5384.67	0.0661923	0.0120796	32429	0.00437091	6.96965e+08	0.000148126
Pericyte	Col1a2	Cd44	Pericyte	186	0.467337	325.214	129435	0.0660335	0.0122624	16	0.040201	13.1138	5219.29	0.00870503	0.0117086	4264.78	0.000574824	6.75559e+08	0.000143576
Pericyte	Col1a2	Cd44	Schwann cell	186	0.467337	325.214	129435	0.0660335	0.0122624	29	0.168605	56.7273	9757.09	0.037656	0.0218885	18448.5	0.00248656	1.26291e+09	0.000268406
Pericyte	Col1a2	Cd44	Smooth muscle cell	186	0.467337	325.214	129435	0.0660335	0.0122624	27	0.0427892	7.64761	4825.64	0.00507654	0.0108256	2487.11	0.000335222	6.24607e+08	0.000132748
Pericyte	Col1a2	Cd44	T cell	186	0.467337	325.214	129435	0.0660335	0.0122624	23	0.18254	77.2219	9729.96	0.0512605	0.0218276	25113.6	0.00338491	1.2594e+09	0.000267659
Schwann cell	Col1a2	Cd44	B cell	107	0.622093	401.763	69103.3	0.0815766	0.00654672	26	0.0884354	34.8011	10231.5	0.0231012	0.0229528	13981.8	0.00188452	7.07032e+08	0.000150265
Schwann cell	Col1a2	Cd44	DC-like cell	107	0.622093	401.763	69103.3	0.0815766	0.00654672	154	0.810526	299.43	56891.7	0.198764	0.127627	120300	0.0162145	3.9314e+09	0.00083554
Schwann cell	Col1a2	Cd44	Endothelial cell	107	0.622093	401.763	69103.3	0.0815766	0.00654672	71	0.086165	21.1269	17408.6	0.0140242	0.0390533	8488.01	0.00114405	1.20299e+09	0.000255671
Schwann cell	Col1a2	Cd44	Fibroblast 1	107	0.622093	401.763	69103.3	0.0815766	0.00654672	480	0.0813284	20.0765	118492	0.013327	0.265817	8066.02	0.00108717	8.18817e+09	0.00174023
Schwann cell	Col1a2	Cd44	Fibroblast 2	107	0.622093	401.763	69103.3	0.0815766	0.00654672	211	0.356419	74.361	44021.7	0.0493614	0.0987557	29875.5	0.00402674	3.04205e+09	0.000646525
Schwann cell	Col1a2	Cd44	Granulocyte	107	0.622093	401.763	69103.3	0.0815766	0.00654672	35	0.795455	699.271	30767.9	0.464181	0.0690229	280941	0.0378663	2.12616e+09	0.000451873
Schwann cell	Col1a2	Cd44	Macrophage	107	0.622093	401.763	69103.3	0.0815766	0.00654672	490	0.379257	102.968	133034	0.0683508	0.298441	41368.7	0.00557582	9.19311e+09	0.00195381
Schwann cell	Col1a2	Cd44	NK cell	107	0.622093	401.763	69103.3	0.0815766	0.00654672	18	0.333333	99.7161	5384.67	0.0661923	0.0120796	40062.3	0.00539974	3.72098e+08	7.90819e-05
Schwann cell	Col1a2	Cd44	Pericyte	107	0.622093	401.763	69103.3	0.0815766	0.00654672	16	0.040201	13.1138	5219.29	0.00870503	0.0117086	5268.64	0.000710127	3.6067e+08	7.66531e-05
Schwann cell	Col1a2	Cd44	Schwann cell	107	0.622093	401.763	69103.3	0.0815766	0.00654672	29	0.168605	56.7273	9757.09	0.037656	0.0218885	22790.9	0.00307185	6.74247e+08	0.000143298
Schwann cell	Col1a2	Cd44	Smooth muscle cell	107	0.622093	401.763	69103.3	0.0815766	0.00654672	27	0.0427892	7.64761	4825.64	0.00507654	0.0108256	3072.53	0.000414127	3.33468e+08	7.08718e-05
Schwann cell	Col1a2	Cd44	T cell	107	0.622093	401.763	69103.3	0.0815766	0.00654672	23	0.18254	77.2219	9729.96	0.0512605	0.0218276	31024.9	0.00418166	6.72372e+08	0.000142899
Smooth muscle cell	Col1a2	Cd44	B cell	379	0.600634	244.092	154022	0.049562	0.0145918	26	0.0884354	34.8011	10231.5	0.0231012	0.0229528	8494.67	0.00114494	1.57588e+09	0.000334921
Smooth muscle cell	Col1a2	Cd44	DC-like cell	379	0.600634	244.092	154022	0.049562	0.0145918	154	0.810526	299.43	56891.7	0.198764	0.127627	73088.4	0.00985113	8.76257e+09	0.00186231
Smooth muscle cell	Col1a2	Cd44	Endothelial cell	379	0.600634	244.092	154022	0.049562	0.0145918	71	0.086165	21.1269	17408.6	0.0140242	0.0390533	5156.91	0.000695067	2.6813e+09	0.000569856
Smooth muscle cell	Col1a2	Cd44	Fibroblast 1	379	0.600634	244.092	154022	0.049562	0.0145918	480	0.0813284	20.0765	118492	0.013327	0.265817	4900.52	0.00066051	1.82503e+10	0.00387874
Smooth muscle cell	Col1a2	Cd44	Fibroblast 2	379	0.600634	244.092	154022	0.049562	0.0145918	211	0.356419	74.361	44021.7	0.0493614	0.0987557	18150.9	0.00244645	6.78031e+09	0.00144102
Smooth muscle cell	Col1a2	Cd44	Granulocyte	379	0.600634	244.092	154022	0.049562	0.0145918	35	0.795455	699.271	30767.9	0.464181	0.0690229	170686	0.0230057	4.73894e+09	0.00100716
Smooth muscle cell	Col1a2	Cd44	Macrophage	379	0.600634	244.092	154022	0.049562	0.0145918	490	0.379257	102.968	133034	0.0683508	0.298441	25133.6	0.0033876	2.04902e+10	0.00435478
Smooth muscle cell	Col1a2	Cd44	NK cell	379	0.600634	244.092	154022	0.049562	0.0145918	18	0.333333	99.7161	5384.67	0.0661923	0.0120796	24339.9	0.00328062	8.29357e+08	0.000176263
Smooth muscle cell	Col1a2	Cd44	Pericyte	379	0.600634	244.092	154022	0.049562	0.0145918	16	0.040201	13.1138	5219.29	0.00870503	0.0117086	3200.97	0.000431439	8.03885e+08	0.00017085
Smooth muscle cell	Col1a2	Cd44	Schwann cell	379	0.600634	244.092	154022	0.049562	0.0145918	29	0.168605	56.7273	9757.09	0.037656	0.0218885	13846.7	0.00186631	1.50281e+09	0.000319391
Smooth muscle cell	Col1a2	Cd44	Smooth muscle cell	379	0.600634	244.092	154022	0.049562	0.0145918	27	0.0427892	7.64761	4825.64	0.00507654	0.0108256	1866.72	0.000251603	7.43255e+08	0.000157964
Smooth muscle cell	Col1a2	Cd44	T cell	379	0.600634	244.092	154022	0.049562	0.0145918	23	0.18254	77.2219	9729.96	0.0512605	0.0218276	18849.2	0.00254057	1.49863e+09	0.000318503
T cell	Col1a2	Cd44	B cell	34	0.269841	112.14	14129.7	0.0227697	0.00133862	26	0.0884354	34.8011	10231.5	0.0231012	0.0229528	3902.61	0.000526009	1.44568e+08	3.07251e-05
T cell	Col1a2	Cd44	DC-like cell	34	0.269841	112.14	14129.7	0.0227697	0.00133862	154	0.810526	299.43	56891.7	0.198764	0.127627	33578.2	0.0045258	8.03862e+08	0.000170845
T cell	Col1a2	Cd44	Endothelial cell	34	0.269841	112.14	14129.7	0.0227697	0.00133862	71	0.086165	21.1269	17408.6	0.0140242	0.0390533	2369.18	0.000319327	2.45978e+08	5.22776e-05
T cell	Col1a2	Cd44	Fibroblast 1	34	0.269841	112.14	14129.7	0.0227697	0.00133862	480	0.0813284	20.0765	118492	0.013327	0.265817	2251.39	0.000303451	1.67425e+09	0.000355829
T cell	Col1a2	Cd44	Fibroblast 2	34	0.269841	112.14	14129.7	0.0227697	0.00133862	211	0.356419	74.361	44021.7	0.0493614	0.0987557	8338.88	0.00112395	6.22014e+08	0.000132196
T cell	Col1a2	Cd44	Granulocyte	34	0.269841	112.14	14129.7	0.0227697	0.00133862	35	0.795455	699.271	30767.9	0.464181	0.0690229	78416.6	0.0105693	4.34741e+08	9.23955e-05
T cell	Col1a2	Cd44	Macrophage	34	0.269841	112.14	14129.7	0.0227697	0.00133862	490	0.379257	102.968	133034	0.0683508	0.298441	11546.9	0.00155633	1.87974e+09	0.0003995
T cell	Col1a2	Cd44	NK cell	34	0.269841	112.14	14129.7	0.0227697	0.00133862	18	0.333333	99.7161	5384.67	0.0661923	0.0120796	11182.2	0.00150718	7.60837e+07	1.61701e-05
T cell	Col1a2	Cd44	Pericyte	34	0.269841	112.14	14129.7	0.0227697	0.00133862	16	0.040201	13.1138	5219.29	0.00870503	0.0117086	1470.59	0.000198211	7.3747e+07	1.56734e-05
T cell	Col1a2	Cd44	Schwann cell	34	0.269841	112.14	14129.7	0.0227697	0.00133862	29	0.168605	56.7273	9757.09	0.037656	0.0218885	6361.42	0.000857416	1.37865e+08	2.93004e-05
T cell	Col1a2	Cd44	Smooth muscle cell	34	0.269841	112.14	14129.7	0.0227697	0.00133862	27	0.0427892	7.64761	4825.64	0.00507654	0.0108256	857.607	0.000115591	6.81849e+07	1.44913e-05
T cell	Col1a2	Cd44	T cell	34	0.269841	112.14	14129.7	0.0227697	0.00133862	23	0.18254	77.2219	9729.96	0.0512605	0.0218276	8659.7	0.00116719	1.37481e+08	2.92189e-05
B cell	Col1a2	Itga2	B cell	80	0.272109	157.719	46369.5	0.0320244	0.00439296	1	0.00340136	0.342603	100.725	0.0262981	0.0401803	54.0351	0.000842182	4.67058e+06	0.00017651
B cell	Col1a2	Itga2	Endothelial cell	80	0.272109	157.719	46369.5	0.0320244	0.00439296	1	0.00121359	0.20156	166.085	0.0154717	0.0662531	31.7899	0.000495472	7.7013e+06	0.000291047
B cell	Col1a2	Itga2	Fibroblast 1	80	0.272109	157.719	46369.5	0.0320244	0.00439296	7	0.00118604	0.211617	1248.97	0.0162437	0.498225	33.3762	0.000520195	5.7914e+07	0.00218868
B cell	Col1a2	Itga2	Granulocyte	80	0.272109	157.719	46369.5	0.0320244	0.00439296	1	0.0227273	4.1113	180.897	0.315583	0.0721617	648.432	0.0101063	8.38812e+06	0.000317004
B cell	Col1a2	Itga2	NK cell	80	0.272109	157.719	46369.5	0.0320244	0.00439296	1	0.0185185	5.51639	297.885	0.423437	0.118829	870.042	0.0135603	1.38128e+07	0.000522013
B cell	Col1a2	Itga2	Schwann cell	80	0.272109	157.719	46369.5	0.0320244	0.00439296	2	0.0116279	2.51895	433.26	0.193354	0.172832	397.288	0.00619206	2.009e+07	0.000759243
B cell	Col1a2	Itga2	Smooth muscle cell	80	0.272109	157.719	46369.5	0.0320244	0.00439296	1	0.00158479	0.12522	79.0139	0.00961188	0.0315194	19.7497	0.000307815	3.66384e+06	0.000138464
DC-like cell	Col1a2	Itga2	B cell	90	0.473684	124.248	23607.1	0.0252281	0.0022365	1	0.00340136	0.342603	100.725	0.0262981	0.0401803	42.5677	0.000663453	2.37783e+06	8.9863e-05
DC-like cell	Col1a2	Itga2	Endothelial cell	90	0.473684	124.248	23607.1	0.0252281	0.0022365	1	0.00121359	0.20156	166.085	0.0154717	0.0662531	25.0434	0.000390322	3.9208e+06	0.000148175
DC-like cell	Col1a2	Itga2	Fibroblast 1	90	0.473684	124.248	23607.1	0.0252281	0.0022365	7	0.00118604	0.211617	1248.97	0.0162437	0.498225	26.2931	0.000409799	2.94845e+07	0.00111428
DC-like cell	Col1a2	Itga2	Granulocyte	90	0.473684	124.248	23607.1	0.0252281	0.0022365	1	0.0227273	4.1113	180.897	0.315583	0.0721617	510.821	0.00796157	4.27046e+06	0.000161389
DC-like cell	Col1a2	Itga2	NK cell	90	0.473684	124.248	23607.1	0.0252281	0.0022365	1	0.0185185	5.51639	297.885	0.423437	0.118829	685.401	0.0106825	7.03221e+06	0.000265761
DC-like cell	Col1a2	Itga2	Schwann cell	90	0.473684	124.248	23607.1	0.0252281	0.0022365	2	0.0116279	2.51895	433.26	0.193354	0.172832	312.975	0.00487797	1.0228e+07	0.000386537
DC-like cell	Col1a2	Itga2	Smooth muscle cell	90	0.473684	124.248	23607.1	0.0252281	0.0022365	1	0.00158479	0.12522	79.0139	0.00961188	0.0315194	15.5584	0.00024249	1.86529e+06	7.04931e-05
Endothelial cell	Col1a2	Itga2	B cell	275	0.333738	152.862	125959	0.0310381	0.0119331	1	0.00340136	0.342603	100.725	0.0262981	0.0401803	52.371	0.000816246	1.26872e+07	0.000479474
Endothelial cell	Col1a2	Itga2	Endothelial cell	275	0.333738	152.862	125959	0.0310381	0.0119331	1	0.00121359	0.20156	166.085	0.0154717	0.0662531	30.8109	0.000480213	2.09199e+07	0.000790603
Endothelial cell	Col1a2	Itga2	Fibroblast 1	275	0.333738	152.862	125959	0.0310381	0.0119331	7	0.00118604	0.211617	1248.97	0.0162437	0.498225	32.3483	0.000504175	1.57318e+08	0.00594536
Endothelial cell	Col1a2	Itga2	Granulocyte	275	0.333738	152.862	125959	0.0310381	0.0119331	1	0.0227273	4.1113	180.897	0.315583	0.0721617	628.463	0.00979511	2.27855e+07	0.000861111
Endothelial cell	Col1a2	Itga2	NK cell	275	0.333738	152.862	125959	0.0310381	0.0119331	1	0.0185185	5.51639	297.885	0.423437	0.118829	843.248	0.0131427	3.75212e+07	0.001418
Endothelial cell	Col1a2	Itga2	Schwann cell	275	0.333738	152.862	125959	0.0310381	0.0119331	2	0.0116279	2.51895	433.26	0.193354	0.172832	385.053	0.00600136	5.45728e+07	0.00206241
Endothelial cell	Col1a2	Itga2	Smooth muscle cell	275	0.333738	152.862	125959	0.0310381	0.0119331	1	0.00158479	0.12522	79.0139	0.00961188	0.0315194	19.1414	0.000298335	9.95247e+06	0.000376124
Fibroblast 1	Col1a2	Itga2	B cell	5751	0.974415	1525.32	9.00244e+06	0.309711	0.852875	1	0.00340136	0.342603	100.725	0.0262981	0.0401803	522.579	0.00814482	9.06773e+08	0.0342687
Fibroblast 1	Col1a2	Itga2	Endothelial cell	5751	0.974415	1525.32	9.00244e+06	0.309711	0.852875	1	0.00121359	0.20156	166.085	0.0154717	0.0662531	307.444	0.00479176	1.49517e+09	0.0565056
Fibroblast 1	Col1a2	Itga2	Fibroblast 1	5751	0.974415	1525.32	9.00244e+06	0.309711	0.852875	7	0.00118604	0.211617	1248.97	0.0162437	0.498225	322.785	0.00503086	1.12437e+10	0.424923
Fibroblast 1	Col1a2	Itga2	Granulocyte	5751	0.974415	1525.32	9.00244e+06	0.309711	0.852875	1	0.0227273	4.1113	180.897	0.315583	0.0721617	6271.05	0.0977395	1.62852e+09	0.0615449
Fibroblast 1	Col1a2	Itga2	NK cell	5751	0.974415	1525.32	9.00244e+06	0.309711	0.852875	1	0.0185185	5.51639	297.885	0.423437	0.118829	8414.26	0.131143	2.68169e+09	0.101346
Fibroblast 1	Col1a2	Itga2	Schwann cell	5751	0.974415	1525.32	9.00244e+06	0.309711	0.852875	2	0.0116279	2.51895	433.26	0.193354	0.172832	3842.21	0.059884	3.9004e+09	0.147404
Fibroblast 1	Col1a2	Itga2	Smooth muscle cell	5751	0.974415	1525.32	9.00244e+06	0.309711	0.852875	1	0.00158479	0.12522	79.0139	0.00961188	0.0315194	191.001	0.0029769	7.11318e+08	0.0268821
Fibroblast 2	Col1a2	Itga2	B cell	574	0.969595	1327.97	786156	0.269639	0.074479	1	0.00340136	0.342603	100.725	0.0262981	0.0401803	454.965	0.007091	7.91858e+07	0.00299259
Fibroblast 2	Col1a2	Itga2	Endothelial cell	574	0.969595	1327.97	786156	0.269639	0.074479	1	0.00121359	0.20156	166.085	0.0154717	0.0662531	267.665	0.00417178	1.30569e+08	0.00493446
Fibroblast 2	Col1a2	Itga2	Fibroblast 1	574	0.969595	1327.97	786156	0.269639	0.074479	7	0.00118604	0.211617	1248.97	0.0162437	0.498225	281.021	0.00437994	9.81883e+08	0.0371073
Fibroblast 2	Col1a2	Itga2	Granulocyte	574	0.969595	1327.97	786156	0.269639	0.074479	1	0.0227273	4.1113	180.897	0.315583	0.0721617	5459.67	0.0850934	1.42214e+08	0.00537453
Fibroblast 2	Col1a2	Itga2	NK cell	574	0.969595	1327.97	786156	0.269639	0.074479	1	0.0185185	5.51639	297.885	0.423437	0.118829	7325.58	0.114175	2.34184e+08	0.00885028
Fibroblast 2	Col1a2	Itga2	Schwann cell	574	0.969595	1327.97	786156	0.269639	0.074479	2	0.0116279	2.51895	433.26	0.193354	0.172832	3345.08	0.0521359	3.4061e+08	0.0128723
Fibroblast 2	Col1a2	Itga2	Smooth muscle cell	574	0.969595	1327.97	786156	0.269639	0.074479	1	0.00158479	0.12522	79.0139	0.00961188	0.0315194	166.288	0.00259174	6.21173e+07	0.00234753
Granulocyte	Col1a2	Itga2	B cell	10	0.227273	195.446	8599.63	0.0396847	0.000814714	1	0.00340136	0.342603	100.725	0.0262981	0.0401803	66.9604	0.00104363	866200	3.27354e-05
Granulocyte	Col1a2	Itga2	Endothelial cell	10	0.227273	195.446	8599.63	0.0396847	0.000814714	1	0.00121359	0.20156	166.085	0.0154717	0.0662531	39.3941	0.00061399	1.42827e+06	5.39773e-05
Granulocyte	Col1a2	Itga2	Fibroblast 1	10	0.227273	195.446	8599.63	0.0396847	0.000814714	7	0.00118604	0.211617	1248.97	0.0162437	0.498225	41.3598	0.000644627	1.07407e+07	0.000405911
Granulocyte	Col1a2	Itga2	Granulocyte	10	0.227273	195.446	8599.63	0.0396847	0.000814714	1	0.0227273	4.1113	180.897	0.315583	0.0721617	803.538	0.0125238	1.55565e+06	5.87911e-05
Granulocyte	Col1a2	Itga2	NK cell	10	0.227273	195.446	8599.63	0.0396847	0.000814714	1	0.0185185	5.51639	297.885	0.423437	0.118829	1078.16	0.016804	2.5617e+06	9.68118e-05
Granulocyte	Col1a2	Itga2	Schwann cell	10	0.227273	195.446	8599.63	0.0396847	0.000814714	2	0.0116279	2.51895	433.26	0.193354	0.172832	492.32	0.0076732	3.72588e+06	0.000140808
Granulocyte	Col1a2	Itga2	Smooth muscle cell	10	0.227273	195.446	8599.63	0.0396847	0.000814714	1	0.00158479	0.12522	79.0139	0.00961188	0.0315194	24.4738	0.000381444	679491	2.56793e-05
Macrophage	Col1a2	Itga2	B cell	565	0.437307	142.359	183928	0.0289055	0.017425	1	0.00340136	0.342603	100.725	0.0262981	0.0401803	48.7727	0.000760162	1.85262e+07	0.000700142
Macrophage	Col1a2	Itga2	Endothelial cell	565	0.437307	142.359	183928	0.0289055	0.017425	1	0.00121359	0.20156	166.085	0.0154717	0.0662531	28.6939	0.000447218	3.05478e+07	0.00115446
Macrophage	Col1a2	Itga2	Fibroblast 1	565	0.437307	142.359	183928	0.0289055	0.017425	7	0.00118604	0.211617	1248.97	0.0162437	0.498225	30.1257	0.000469534	2.2972e+08	0.00868157
Macrophage	Col1a2	Itga2	Granulocyte	565	0.437307	142.359	183928	0.0289055	0.017425	1	0.0227273	4.1113	180.897	0.315583	0.0721617	585.282	0.00912209	3.32721e+07	0.00125742
Macrophage	Col1a2	Itga2	NK cell	565	0.437307	142.359	183928	0.0289055	0.017425	1	0.0185185	5.51639	297.885	0.423437	0.118829	785.309	0.0122397	5.47894e+07	0.0020706
Macrophage	Col1a2	Itga2	Schwann cell	565	0.437307	142.359	183928	0.0289055	0.017425	2	0.0116279	2.51895	433.26	0.193354	0.172832	358.596	0.00558901	7.96886e+07	0.00301159
Macrophage	Col1a2	Itga2	Smooth muscle cell	565	0.437307	142.359	183928	0.0289055	0.017425	1	0.00158479	0.12522	79.0139	0.00961188	0.0315194	17.8262	0.000277837	1.45329e+07	0.000549226
NK cell	Col1a2	Itga2	B cell	21	0.388889	215.849	11655.9	0.0438274	0.00110426	1	0.00340136	0.342603	100.725	0.0262981	0.0401803	73.9506	0.00115258	1.17404e+06	4.43693e-05
NK cell	Col1a2	Itga2	Endothelial cell	21	0.388889	215.849	11655.9	0.0438274	0.00110426	1	0.00121359	0.20156	166.085	0.0154717	0.0662531	43.5066	0.000678085	1.93587e+06	7.31603e-05
NK cell	Col1a2	Itga2	Fibroblast 1	21	0.388889	215.849	11655.9	0.0438274	0.00110426	7	0.00118604	0.211617	1248.97	0.0162437	0.498225	45.6775	0.000711921	1.45578e+07	0.000550167
NK cell	Col1a2	Itga2	Granulocyte	21	0.388889	215.849	11655.9	0.0438274	0.00110426	1	0.0227273	4.1113	180.897	0.315583	0.0721617	887.422	0.0138312	2.10851e+06	7.96849e-05
NK cell	Col1a2	Itga2	NK cell	21	0.388889	215.849	11655.9	0.0438274	0.00110426	1	0.0185185	5.51639	297.885	0.423437	0.118829	1190.71	0.0185582	3.47211e+06	0.000131218
NK cell	Col1a2	Itga2	Schwann cell	21	0.388889	215.849	11655.9	0.0438274	0.00110426	2	0.0116279	2.51895	433.26	0.193354	0.172832	543.714	0.00847423	5.05002e+06	0.00019085
NK cell	Col1a2	Itga2	Smooth muscle cell	21	0.388889	215.849	11655.9	0.0438274	0.00110426	1	0.00158479	0.12522	79.0139	0.00961188	0.0315194	27.0287	0.000421264	920975	3.48055e-05
Pericyte	Col1a2	Itga2	B cell	186	0.467337	325.214	129435	0.0660335	0.0122624	1	0.00340136	0.342603	100.725	0.0262981	0.0401803	111.419	0.00173656	1.30374e+07	0.000492708
Pericyte	Col1a2	Itga2	Endothelial cell	186	0.467337	325.214	129435	0.0660335	0.0122624	1	0.00121359	0.20156	166.085	0.0154717	0.0662531	65.55	0.00102165	2.14973e+07	0.000812424
Pericyte	Col1a2	Itga2	Fibroblast 1	186	0.467337	325.214	129435	0.0660335	0.0122624	7	0.00118604	0.211617	1248.97	0.0162437	0.498225	68.8209	0.00107263	1.6166e+08	0.00610945
Pericyte	Col1a2	Itga2	Granulocyte	186	0.467337	325.214	129435	0.0660335	0.0122624	1	0.0227273	4.1113	180.897	0.315583	0.0721617	1337.05	0.020839	2.34144e+07	0.000884878
Pericyte	Col1a2	Itga2	NK cell	186	0.467337	325.214	129435	0.0660335	0.0122624	1	0.0185185	5.51639	297.885	0.423437	0.118829	1794	0.027961	3.85568e+07	0.00145714
Pericyte	Col1a2	Itga2	Schwann cell	186	0.467337	325.214	129435	0.0660335	0.0122624	2	0.0116279	2.51895	433.26	0.193354	0.172832	819.197	0.0127679	5.6079e+07	0.00211934
Pericyte	Col1a2	Itga2	Smooth muscle cell	186	0.467337	325.214	129435	0.0660335	0.0122624	1	0.00158479	0.12522	79.0139	0.00961188	0.0315194	40.7233	0.000634706	1.02272e+07	0.000386505
Schwann cell	Col1a2	Itga2	B cell	107	0.622093	401.763	69103.3	0.0815766	0.00654672	1	0.00340136	0.342603	100.725	0.0262981	0.0401803	137.645	0.00214531	6.96044e+06	0.000263049
Schwann cell	Col1a2	Itga2	Endothelial cell	107	0.622093	401.763	69103.3	0.0815766	0.00654672	1	0.00121359	0.20156	166.085	0.0154717	0.0662531	80.9794	0.00126213	1.1477e+07	0.00043374
Schwann cell	Col1a2	Itga2	Fibroblast 1	107	0.622093	401.763	69103.3	0.0815766	0.00654672	7	0.00118604	0.211617	1248.97	0.0162437	0.498225	85.0201	0.00132511	8.63076e+07	0.00326174
Schwann cell	Col1a2	Itga2	Granulocyte	107	0.622093	401.763	69103.3	0.0815766	0.00654672	1	0.0227273	4.1113	180.897	0.315583	0.0721617	1651.77	0.0257442	1.25006e+07	0.000472422
Schwann cell	Col1a2	Itga2	NK cell	107	0.622093	401.763	69103.3	0.0815766	0.00654672	1	0.0185185	5.51639	297.885	0.423437	0.118829	2216.28	0.0345426	2.05848e+07	0.000777941
Schwann cell	Col1a2	Itga2	Schwann cell	107	0.622093	401.763	69103.3	0.0815766	0.00654672	2	0.0116279	2.51895	433.26	0.193354	0.172832	1012.02	0.0157732	2.99397e+07	0.00113148
Schwann cell	Col1a2	Itga2	Smooth muscle cell	107	0.622093	401.763	69103.3	0.0815766	0.00654672	1	0.00158479	0.12522	79.0139	0.00961188	0.0315194	50.3088	0.000784104	5.46012e+06	0.000206349
Smooth muscle cell	Col1a2	Itga2	B cell	379	0.600634	244.092	154022	0.049562	0.0145918	1	0.00340136	0.342603	100.725	0.0262981	0.0401803	83.6265	0.00130339	1.55139e+07	0.000586301
Smooth muscle cell	Col1a2	Itga2	Endothelial cell	379	0.600634	244.092	154022	0.049562	0.0145918	1	0.00121359	0.20156	166.085	0.0154717	0.0662531	49.1991	0.000766809	2.55808e+07	0.000966749
Smooth muscle cell	Col1a2	Itga2	Fibroblast 1	379	0.600634	244.092	154022	0.049562	0.0145918	7	0.00118604	0.211617	1248.97	0.0162437	0.498225	51.6541	0.000805071	1.92368e+08	0.00726997
Smooth muscle cell	Col1a2	Itga2	Granulocyte	379	0.600634	244.092	154022	0.049562	0.0145918	1	0.0227273	4.1113	180.897	0.315583	0.0721617	1003.53	0.0156409	2.78621e+07	0.00105297
Smooth muscle cell	Col1a2	Itga2	NK cell	379	0.600634	244.092	154022	0.049562	0.0145918	1	0.0185185	5.51639	297.885	0.423437	0.118829	1346.51	0.0209864	4.58808e+07	0.00173393
Smooth muscle cell	Col1a2	Itga2	Schwann cell	379	0.600634	244.092	154022	0.049562	0.0145918	2	0.0116279	2.51895	433.26	0.193354	0.172832	614.856	0.00958303	6.67315e+07	0.00252192
Smooth muscle cell	Col1a2	Itga2	Smooth muscle cell	379	0.600634	244.092	154022	0.049562	0.0145918	1	0.00158479	0.12522	79.0139	0.00961188	0.0315194	30.5652	0.000476384	1.21699e+07	0.000459924
T cell	Col1a2	Itga2	B cell	34	0.269841	112.14	14129.7	0.0227697	0.00133862	1	0.00340136	0.342603	100.725	0.0262981	0.0401803	38.4196	0.000598801	1.42322e+06	5.37862e-05
T cell	Col1a2	Itga2	Endothelial cell	34	0.269841	112.14	14129.7	0.0227697	0.00133862	1	0.00121359	0.20156	166.085	0.0154717	0.0662531	22.603	0.000352287	2.34674e+06	8.86878e-05
T cell	Col1a2	Itga2	Fibroblast 1	34	0.269841	112.14	14129.7	0.0227697	0.00133862	7	0.00118604	0.211617	1248.97	0.0162437	0.498225	23.7309	0.000369865	1.76475e+07	0.000666934
T cell	Col1a2	Itga2	Granulocyte	34	0.269841	112.14	14129.7	0.0227697	0.00133862	1	0.0227273	4.1113	180.897	0.315583	0.0721617	461.043	0.00718573	2.55602e+06	9.65972e-05
T cell	Col1a2	Itga2	NK cell	34	0.269841	112.14	14129.7	0.0227697	0.00133862	1	0.0185185	5.51639	297.885	0.423437	0.118829	618.61	0.00964155	4.20902e+06	0.000159067
T cell	Col1a2	Itga2	Schwann cell	34	0.269841	112.14	14129.7	0.0227697	0.00133862	2	0.0116279	2.51895	433.26	0.193354	0.172832	282.476	0.00440263	6.12183e+06	0.000231356
T cell	Col1a2	Itga2	Smooth muscle cell	34	0.269841	112.14	14129.7	0.0227697	0.00133862	1	0.00158479	0.12522	79.0139	0.00961188	0.0315194	14.0422	0.00021886	1.11644e+06	4.21926e-05
B cell	Col1a2	Cd93	B cell	80	0.272109	157.719	46369.5	0.0320244	0.00439296	21	0.0714286	29.6639	8721.18	0.0433131	0.0171041	4678.57	0.00138707	4.04397e+08	7.51376e-05
B cell	Col1a2	Cd93	DC-like cell	80	0.272109	157.719	46369.5	0.0320244	0.00439296	24	0.126316	19.3234	3671.45	0.0282147	0.0072005	3047.68	0.000903558	1.70244e+08	3.16315e-05
B cell	Col1a2	Cd93	Endothelial cell	80	0.272109	157.719	46369.5	0.0320244	0.00439296	552	0.669903	386.749	318681	0.564703	0.625001	60997.8	0.0180843	1.47771e+10	0.0027456
B cell	Col1a2	Cd93	Fibroblast 1	80	0.272109	157.719	46369.5	0.0320244	0.00439296	128	0.0216876	4.44551	26237.4	0.00649101	0.051457	701.143	0.000207871	1.21662e+09	0.000226049
B cell	Col1a2	Cd93	Fibroblast 2	80	0.272109	157.719	46369.5	0.0320244	0.00439296	25	0.0422297	5.37269	3180.63	0.00784482	0.00623789	847.378	0.000251225	1.47485e+08	2.74028e-05
B cell	Col1a2	Cd93	Granulocyte	80	0.272109	157.719	46369.5	0.0320244	0.00439296	4	0.0909091	29.0741	1279.26	0.0424519	0.0025089	4585.55	0.0013595	5.93187e+07	1.10215e-05
B cell	Col1a2	Cd93	Macrophage	80	0.272109	157.719	46369.5	0.0320244	0.00439296	330	0.255418	60.3597	77984.7	0.0881328	0.152944	9519.9	0.0028224	3.61611e+09	0.000671879
B cell	Col1a2	Cd93	NK cell	80	0.272109	157.719	46369.5	0.0320244	0.00439296	4	0.0740741	18.9022	1020.72	0.0275997	0.00200185	2981.25	0.000883862	4.73303e+07	8.79404e-06
B cell	Col1a2	Cd93	Pericyte	80	0.272109	157.719	46369.5	0.0320244	0.00439296	15	0.0376884	9.99624	3978.5	0.0145958	0.00780268	1576.6	0.000467421	1.84481e+08	3.42769e-05
B cell	Col1a2	Cd93	Schwann cell	80	0.272109	157.719	46369.5	0.0320244	0.00439296	12	0.0697674	9.90395	1703.48	0.014461	0.00334088	1562.05	0.000463105	7.89895e+07	1.46764e-05
B cell	Col1a2	Cd93	Smooth muscle cell	80	0.272109	157.719	46369.5	0.0320244	0.00439296	219	0.347068	97.8902	61768.7	0.142932	0.121142	15439.2	0.00457732	2.86419e+09	0.00053217
B cell	Col1a2	Cd93	T cell	80	0.272109	157.719	46369.5	0.0320244	0.00439296	7	0.0555556	13.1909	1662.05	0.0192604	0.00325964	2080.46	0.000616803	7.70687e+07	1.43195e-05
DC-like cell	Col1a2	Cd93	B cell	90	0.473684	124.248	23607.1	0.0252281	0.0022365	21	0.0714286	29.6639	8721.18	0.0433131	0.0171041	3685.68	0.00109271	2.05882e+08	3.82532e-05
DC-like cell	Col1a2	Cd93	DC-like cell	90	0.473684	124.248	23607.1	0.0252281	0.0022365	24	0.126316	19.3234	3671.45	0.0282147	0.0072005	2400.9	0.000711804	8.66725e+07	1.61039e-05
DC-like cell	Col1a2	Cd93	Endothelial cell	90	0.473684	124.248	23607.1	0.0252281	0.0022365	552	0.669903	386.749	318681	0.564703	0.625001	48052.8	0.0142464	7.52314e+09	0.00139781
DC-like cell	Col1a2	Cd93	Fibroblast 1	90	0.473684	124.248	23607.1	0.0252281	0.0022365	128	0.0216876	4.44551	26237.4	0.00649101	0.051457	552.346	0.000163756	6.1939e+08	0.000115083
DC-like cell	Col1a2	Cd93	Fibroblast 2	90	0.473684	124.248	23607.1	0.0252281	0.0022365	25	0.0422297	5.37269	3180.63	0.00784482	0.00623789	667.547	0.00019791	7.50856e+07	1.3951e-05
DC-like cell	Col1a2	Cd93	Granulocyte	90	0.473684	124.248	23607.1	0.0252281	0.0022365	4	0.0909091	29.0741	1279.26	0.0424519	0.0025089	3612.4	0.00107098	3.01997e+07	5.61114e-06
DC-like cell	Col1a2	Cd93	Macrophage	90	0.473684	124.248	23607.1	0.0252281	0.0022365	330	0.255418	60.3597	77984.7	0.0881328	0.152944	7499.57	0.00222343	1.841e+09	0.00034206
DC-like cell	Col1a2	Cd93	NK cell	90	0.473684	124.248	23607.1	0.0252281	0.0022365	4	0.0740741	18.9022	1020.72	0.0275997	0.00200185	2348.56	0.000696288	2.40963e+07	4.47712e-06
DC-like cell	Col1a2	Cd93	Pericyte	90	0.473684	124.248	23607.1	0.0252281	0.0022365	15	0.0376884	9.99624	3978.5	0.0145958	0.00780268	1242.01	0.000368224	9.3921e+07	1.74507e-05
DC-like cell	Col1a2	Cd93	Schwann cell	90	0.473684	124.248	23607.1	0.0252281	0.0022365	12	0.0697674	9.90395	1703.48	0.014461	0.00334088	1230.55	0.000364825	4.02143e+07	7.47187e-06
DC-like cell	Col1a2	Cd93	Smooth muscle cell	90	0.473684	124.248	23607.1	0.0252281	0.0022365	219	0.347068	97.8902	61768.7	0.142932	0.121142	12162.7	0.00360591	1.45818e+09	0.000270933
DC-like cell	Col1a2	Cd93	T cell	90	0.473684	124.248	23607.1	0.0252281	0.0022365	7	0.0555556	13.1909	1662.05	0.0192604	0.00325964	1638.94	0.000485904	3.92363e+07	7.29017e-06
Endothelial cell	Col1a2	Cd93	B cell	275	0.333738	152.862	125959	0.0310381	0.0119331	21	0.0714286	29.6639	8721.18	0.0433131	0.0171041	4534.49	0.00134436	1.09851e+09	0.000204104
Endothelial cell	Col1a2	Cd93	DC-like cell	275	0.333738	152.862	125959	0.0310381	0.0119331	24	0.126316	19.3234	3671.45	0.0282147	0.0072005	2953.83	0.000875732	4.62451e+08	8.59241e-05
Endothelial cell	Col1a2	Cd93	Endothelial cell	275	0.333738	152.862	125959	0.0310381	0.0119331	552	0.669903	386.749	318681	0.564703	0.625001	59119.3	0.0175273	4.01406e+10	0.00745818
Endothelial cell	Col1a2	Cd93	Fibroblast 1	275	0.333738	152.862	125959	0.0310381	0.0119331	128	0.0216876	4.44551	26237.4	0.00649101	0.051457	679.551	0.000201469	3.30482e+09	0.000614041
Endothelial cell	Col1a2	Cd93	Fibroblast 2	275	0.333738	152.862	125959	0.0310381	0.0119331	25	0.0422297	5.37269	3180.63	0.00784482	0.00623789	821.282	0.000243489	4.00628e+08	7.44373e-05
Endothelial cell	Col1a2	Cd93	Granulocyte	275	0.333738	152.862	125959	0.0310381	0.0119331	4	0.0909091	29.0741	1279.26	0.0424519	0.0025089	4444.33	0.00131763	1.61134e+08	2.99389e-05
Endothelial cell	Col1a2	Cd93	Macrophage	275	0.333738	152.862	125959	0.0310381	0.0119331	330	0.255418	60.3597	77984.7	0.0881328	0.152944	9226.72	0.00273548	9.82284e+09	0.0018251
Endothelial cell	Col1a2	Cd93	NK cell	275	0.333738	152.862	125959	0.0310381	0.0119331	4	0.0740741	18.9022	1020.72	0.0275997	0.00200185	2889.44	0.000856642	1.28568e+08	2.38882e-05
Endothelial cell	Col1a2	Cd93	Pericyte	275	0.333738	152.862	125959	0.0310381	0.0119331	15	0.0376884	9.99624	3978.5	0.0145958	0.00780268	1528.05	0.000453026	5.01126e+08	9.311e-05
Endothelial cell	Col1a2	Cd93	Schwann cell	275	0.333738	152.862	125959	0.0310381	0.0119331	12	0.0697674	9.90395	1703.48	0.014461	0.00334088	1513.94	0.000448843	2.14568e+08	3.9867e-05
Endothelial cell	Col1a2	Cd93	Smooth muscle cell	275	0.333738	152.862	125959	0.0310381	0.0119331	219	0.347068	97.8902	61768.7	0.142932	0.121142	14963.7	0.00443635	7.7803e+09	0.00144559
Endothelial cell	Col1a2	Cd93	T cell	275	0.333738	152.862	125959	0.0310381	0.0119331	7	0.0555556	13.1909	1662.05	0.0192604	0.00325964	2016.39	0.000597807	2.0935e+08	3.88975e-05
Fibroblast 1	Col1a2	Cd93	B cell	5751	0.974415	1525.32	9.00244e+06	0.309711	0.852875	21	0.0714286	29.6639	8721.18	0.0433131	0.0171041	45247	0.0134145	7.8512e+10	0.0145876
Fibroblast 1	Col1a2	Cd93	DC-like cell	5751	0.974415	1525.32	9.00244e+06	0.309711	0.852875	24	0.126316	19.3234	3671.45	0.0282147	0.0072005	29474.5	0.0087384	3.30521e+10	0.00614112
Fibroblast 1	Col1a2	Cd93	Endothelial cell	5751	0.974415	1525.32	9.00244e+06	0.309711	0.852875	552	0.669903	386.749	318681	0.564703	0.625001	589916	0.174895	2.86891e+12	0.533047
Fibroblast 1	Col1a2	Cd93	Fibroblast 1	5751	0.974415	1525.32	9.00244e+06	0.309711	0.852875	128	0.0216876	4.44551	26237.4	0.00649101	0.051457	6780.83	0.00201034	2.36201e+11	0.0438864
Fibroblast 1	Col1a2	Cd93	Fibroblast 2	5751	0.974415	1525.32	9.00244e+06	0.309711	0.852875	25	0.0422297	5.37269	3180.63	0.00784482	0.00623789	8195.08	0.00242963	2.86335e+10	0.00532014
Fibroblast 1	Col1a2	Cd93	Granulocyte	5751	0.974415	1525.32	9.00244e+06	0.309711	0.852875	4	0.0909091	29.0741	1279.26	0.0424519	0.0025089	44347.3	0.0131478	1.15165e+10	0.00213978
Fibroblast 1	Col1a2	Cd93	Macrophage	5751	0.974415	1525.32	9.00244e+06	0.309711	0.852875	330	0.255418	60.3597	77984.7	0.0881328	0.152944	92067.9	0.0272957	7.02053e+11	0.130442
Fibroblast 1	Col1a2	Cd93	NK cell	5751	0.974415	1525.32	9.00244e+06	0.309711	0.852875	4	0.0740741	18.9022	1020.72	0.0275997	0.00200185	28832	0.00854792	9.18897e+09	0.00170733
Fibroblast 1	Col1a2	Cd93	Pericyte	5751	0.974415	1525.32	9.00244e+06	0.309711	0.852875	15	0.0376884	9.99624	3978.5	0.0145958	0.00780268	15247.5	0.00452047	3.58162e+10	0.00665471
Fibroblast 1	Col1a2	Cd93	Schwann cell	5751	0.974415	1525.32	9.00244e+06	0.309711	0.852875	12	0.0697674	9.90395	1703.48	0.014461	0.00334088	15106.7	0.00447874	1.53355e+10	0.00284935
Fibroblast 1	Col1a2	Cd93	Smooth muscle cell	5751	0.974415	1525.32	9.00244e+06	0.309711	0.852875	219	0.347068	97.8902	61768.7	0.142932	0.121142	149314	0.0442677	5.5607e+11	0.103319
Fibroblast 1	Col1a2	Cd93	T cell	5751	0.974415	1525.32	9.00244e+06	0.309711	0.852875	7	0.0555556	13.1909	1662.05	0.0192604	0.00325964	20120.4	0.00596516	1.49626e+10	0.00278006
Fibroblast 2	Col1a2	Cd93	B cell	574	0.969595	1327.97	786156	0.269639	0.074479	21	0.0714286	29.6639	8721.18	0.0433131	0.0171041	39392.7	0.0116789	6.85621e+09	0.00127389
Fibroblast 2	Col1a2	Cd93	DC-like cell	574	0.969595	1327.97	786156	0.269639	0.074479	24	0.126316	19.3234	3671.45	0.0282147	0.0072005	25660.9	0.00760778	2.88634e+09	0.000536286
Fibroblast 2	Col1a2	Cd93	Endothelial cell	574	0.969595	1327.97	786156	0.269639	0.074479	552	0.669903	386.749	318681	0.564703	0.625001	513590	0.152266	2.50533e+11	0.0465494
Fibroblast 2	Col1a2	Cd93	Fibroblast 1	574	0.969595	1327.97	786156	0.269639	0.074479	128	0.0216876	4.44551	26237.4	0.00649101	0.051457	5903.49	0.00175023	2.06267e+10	0.00383247
Fibroblast 2	Col1a2	Cd93	Fibroblast 2	574	0.969595	1327.97	786156	0.269639	0.074479	25	0.0422297	5.37269	3180.63	0.00784482	0.00623789	7134.76	0.00211527	2.50048e+09	0.000464592
Fibroblast 2	Col1a2	Cd93	Granulocyte	574	0.969595	1327.97	786156	0.269639	0.074479	4	0.0909091	29.0741	1279.26	0.0424519	0.0025089	38609.4	0.0114467	1.0057e+09	0.00018686
Fibroblast 2	Col1a2	Cd93	Macrophage	574	0.969595	1327.97	786156	0.269639	0.074479	330	0.255418	60.3597	77984.7	0.0881328	0.152944	80155.6	0.023764	6.13082e+10	0.0113911
Fibroblast 2	Col1a2	Cd93	NK cell	574	0.969595	1327.97	786156	0.269639	0.074479	4	0.0740741	18.9022	1020.72	0.0275997	0.00200185	25101.5	0.00744194	8.02446e+08	0.000149096
Fibroblast 2	Col1a2	Cd93	Pericyte	574	0.969595	1327.97	786156	0.269639	0.074479	15	0.0376884	9.99624	3978.5	0.0145958	0.00780268	13274.7	0.00393559	3.12773e+09	0.000581136
Fibroblast 2	Col1a2	Cd93	Schwann cell	574	0.969595	1327.97	786156	0.269639	0.074479	12	0.0697674	9.90395	1703.48	0.014461	0.00334088	13152.1	0.00389926	1.3392e+09	0.000248826
Fibroblast 2	Col1a2	Cd93	Smooth muscle cell	574	0.969595	1327.97	786156	0.269639	0.074479	219	0.347068	97.8902	61768.7	0.142932	0.121142	129995	0.0385401	4.85599e+10	0.0090225
Fibroblast 2	Col1a2	Cd93	T cell	574	0.969595	1327.97	786156	0.269639	0.074479	7	0.0555556	13.1909	1662.05	0.0192604	0.00325964	17517.1	0.00519336	1.30663e+09	0.000242775
Granulocyte	Col1a2	Cd93	B cell	10	0.227273	195.446	8599.63	0.0396847	0.000814714	21	0.0714286	29.6639	8721.18	0.0433131	0.0171041	5797.7	0.00171886	7.4999e+07	1.39349e-05
Granulocyte	Col1a2	Cd93	DC-like cell	10	0.227273	195.446	8599.63	0.0396847	0.000814714	24	0.126316	19.3234	3671.45	0.0282147	0.0072005	3776.69	0.00111969	3.15732e+07	5.86634e-06
Granulocyte	Col1a2	Cd93	Endothelial cell	10	0.227273	195.446	8599.63	0.0396847	0.000814714	552	0.669903	386.749	318681	0.564703	0.625001	75588.6	0.02241	2.74054e+09	0.000509196
Granulocyte	Col1a2	Cd93	Fibroblast 1	10	0.227273	195.446	8599.63	0.0396847	0.000814714	128	0.0216876	4.44551	26237.4	0.00649101	0.051457	868.858	0.000257594	2.25632e+08	4.19228e-05
Granulocyte	Col1a2	Cd93	Fibroblast 2	10	0.227273	195.446	8599.63	0.0396847	0.000814714	25	0.0422297	5.37269	3180.63	0.00784482	0.00623789	1050.07	0.000311319	2.73523e+07	5.0821e-06
Granulocyte	Col1a2	Cd93	Granulocyte	10	0.227273	195.446	8599.63	0.0396847	0.000814714	4	0.0909091	29.0741	1279.26	0.0424519	0.0025089	5682.42	0.00168469	1.10012e+07	2.04403e-06
Granulocyte	Col1a2	Cd93	Macrophage	10	0.227273	195.446	8599.63	0.0396847	0.000814714	330	0.255418	60.3597	77984.7	0.0881328	0.152944	11797.1	0.00349752	6.7064e+08	0.000124606
Granulocyte	Col1a2	Cd93	NK cell	10	0.227273	195.446	8599.63	0.0396847	0.000814714	4	0.0740741	18.9022	1020.72	0.0275997	0.00200185	3694.37	0.00109528	8.77782e+06	1.63093e-06
Granulocyte	Col1a2	Cd93	Pericyte	10	0.227273	195.446	8599.63	0.0396847	0.000814714	15	0.0376884	9.99624	3978.5	0.0145958	0.00780268	1953.73	0.000579229	3.42137e+07	6.35695e-06
Granulocyte	Col1a2	Cd93	Schwann cell	10	0.227273	195.446	8599.63	0.0396847	0.000814714	12	0.0697674	9.90395	1703.48	0.014461	0.00334088	1935.69	0.000573881	1.46493e+07	2.72186e-06
Granulocyte	Col1a2	Cd93	Smooth muscle cell	10	0.227273	195.446	8599.63	0.0396847	0.000814714	219	0.347068	97.8902	61768.7	0.142932	0.121142	19132.3	0.00567222	5.31189e+08	9.86956e-05
Granulocyte	Col1a2	Cd93	T cell	10	0.227273	195.446	8599.63	0.0396847	0.000814714	7	0.0555556	13.1909	1662.05	0.0192604	0.00325964	2578.11	0.000764343	1.42931e+07	2.65567e-06
Macrophage	Col1a2	Cd93	B cell	565	0.437307	142.359	183928	0.0289055	0.017425	21	0.0714286	29.6639	8721.18	0.0433131	0.0171041	4222.93	0.00125199	1.60407e+09	0.000298039
Macrophage	Col1a2	Cd93	DC-like cell	565	0.437307	142.359	183928	0.0289055	0.017425	24	0.126316	19.3234	3671.45	0.0282147	0.0072005	2750.87	0.000815561	6.75284e+08	0.000125469
Macrophage	Col1a2	Cd93	Endothelial cell	565	0.437307	142.359	183928	0.0289055	0.017425	552	0.669903	386.749	318681	0.564703	0.625001	55057.3	0.016323	5.86144e+10	0.0108906
Macrophage	Col1a2	Cd93	Fibroblast 1	565	0.437307	142.359	183928	0.0289055	0.017425	128	0.0216876	4.44551	26237.4	0.00649101	0.051457	632.859	0.000187626	4.82579e+09	0.00089664
Macrophage	Col1a2	Cd93	Fibroblast 2	565	0.437307	142.359	183928	0.0289055	0.017425	25	0.0422297	5.37269	3180.63	0.00784482	0.00623789	764.852	0.000226759	5.85008e+08	0.000108695
Macrophage	Col1a2	Cd93	Granulocyte	565	0.437307	142.359	183928	0.0289055	0.017425	4	0.0909091	29.0741	1279.26	0.0424519	0.0025089	4138.97	0.00122709	2.35292e+08	4.37176e-05
Macrophage	Col1a2	Cd93	Macrophage	565	0.437307	142.359	183928	0.0289055	0.017425	330	0.255418	60.3597	77984.7	0.0881328	0.152944	8592.76	0.00254753	1.43436e+10	0.00266506
Macrophage	Col1a2	Cd93	NK cell	565	0.437307	142.359	183928	0.0289055	0.017425	4	0.0740741	18.9022	1020.72	0.0275997	0.00200185	2690.91	0.000797783	1.87739e+08	3.48822e-05
Macrophage	Col1a2	Cd93	Pericyte	565	0.437307	142.359	183928	0.0289055	0.017425	15	0.0376884	9.99624	3978.5	0.0145958	0.00780268	1423.06	0.000421899	7.31758e+08	0.000135962
Macrophage	Col1a2	Cd93	Schwann cell	565	0.437307	142.359	183928	0.0289055	0.017425	12	0.0697674	9.90395	1703.48	0.014461	0.00334088	1409.92	0.000418004	3.13318e+08	5.82149e-05
Macrophage	Col1a2	Cd93	Smooth muscle cell	565	0.437307	142.359	183928	0.0289055	0.017425	219	0.347068	97.8902	61768.7	0.142932	0.121142	13935.6	0.00413153	1.1361e+10	0.00211089
Macrophage	Col1a2	Cd93	T cell	565	0.437307	142.359	183928	0.0289055	0.017425	7	0.0555556	13.1909	1662.05	0.0192604	0.00325964	1877.85	0.000556732	3.05699e+08	5.67992e-05
NK cell	Col1a2	Cd93	B cell	21	0.388889	215.849	11655.9	0.0438274	0.00110426	21	0.0714286	29.6639	8721.18	0.0433131	0.0171041	6402.93	0.0018983	1.01653e+08	1.88873e-05
NK cell	Col1a2	Cd93	DC-like cell	21	0.388889	215.849	11655.9	0.0438274	0.00110426	24	0.126316	19.3234	3671.45	0.0282147	0.0072005	4170.95	0.00123658	4.2794e+07	7.95118e-06
NK cell	Col1a2	Cd93	Endothelial cell	21	0.388889	215.849	11655.9	0.0438274	0.00110426	552	0.669903	386.749	318681	0.564703	0.625001	83479.5	0.0247495	3.7145e+09	0.00069016
NK cell	Col1a2	Cd93	Fibroblast 1	21	0.388889	215.849	11655.9	0.0438274	0.00110426	128	0.0216876	4.44551	26237.4	0.00649101	0.051457	959.56	0.000284484	3.05819e+08	5.68217e-05
NK cell	Col1a2	Cd93	Fibroblast 2	21	0.388889	215.849	11655.9	0.0438274	0.00110426	25	0.0422297	5.37269	3180.63	0.00784482	0.00623789	1159.69	0.000343818	3.7073e+07	6.88823e-06
NK cell	Col1a2	Cd93	Granulocyte	21	0.388889	215.849	11655.9	0.0438274	0.00110426	4	0.0909091	29.0741	1279.26	0.0424519	0.0025089	6275.63	0.00186056	1.49109e+07	2.77047e-06
NK cell	Col1a2	Cd93	Macrophage	21	0.388889	215.849	11655.9	0.0438274	0.00110426	330	0.255418	60.3597	77984.7	0.0881328	0.152944	13028.6	0.00386264	9.08979e+08	0.00016889
NK cell	Col1a2	Cd93	NK cell	21	0.388889	215.849	11655.9	0.0438274	0.00110426	4	0.0740741	18.9022	1020.72	0.0275997	0.00200185	4080.03	0.00120962	1.18974e+07	2.21055e-06
NK cell	Col1a2	Cd93	Pericyte	21	0.388889	215.849	11655.9	0.0438274	0.00110426	15	0.0376884	9.99624	3978.5	0.0145958	0.00780268	2157.68	0.000639696	4.63729e+07	8.61615e-06
NK cell	Col1a2	Cd93	Schwann cell	21	0.388889	215.849	11655.9	0.0438274	0.00110426	12	0.0697674	9.90395	1703.48	0.014461	0.00334088	2137.76	0.00063379	1.98555e+07	3.68919e-06
NK cell	Col1a2	Cd93	Smooth muscle cell	21	0.388889	215.849	11655.9	0.0438274	0.00110426	219	0.347068	97.8902	61768.7	0.142932	0.121142	21129.5	0.00626435	7.19968e+08	0.000133771
NK cell	Col1a2	Cd93	T cell	21	0.388889	215.849	11655.9	0.0438274	0.00110426	7	0.0555556	13.1909	1662.05	0.0192604	0.00325964	2847.25	0.000844135	1.93727e+07	3.59947e-06
Pericyte	Col1a2	Cd93	B cell	186	0.467337	325.214	129435	0.0660335	0.0122624	21	0.0714286	29.6639	8721.18	0.0433131	0.0171041	9647.1	0.00286011	1.12883e+09	0.000209738
Pericyte	Col1a2	Cd93	DC-like cell	186	0.467337	325.214	129435	0.0660335	0.0122624	24	0.126316	19.3234	3671.45	0.0282147	0.0072005	6284.25	0.00186311	4.75215e+08	8.82956e-05
Pericyte	Col1a2	Cd93	Endothelial cell	186	0.467337	325.214	129435	0.0660335	0.0122624	552	0.669903	386.749	318681	0.564703	0.625001	125776	0.0372893	4.12485e+10	0.00766403
Pericyte	Col1a2	Cd93	Fibroblast 1	186	0.467337	325.214	129435	0.0660335	0.0122624	128	0.0216876	4.44551	26237.4	0.00649101	0.051457	1445.74	0.000428624	3.39604e+09	0.000630989
Pericyte	Col1a2	Cd93	Fibroblast 2	186	0.467337	325.214	129435	0.0660335	0.0122624	25	0.0422297	5.37269	3180.63	0.00784482	0.00623789	1747.27	0.00051802	4.11685e+08	7.64918e-05
Pericyte	Col1a2	Cd93	Granulocyte	186	0.467337	325.214	129435	0.0660335	0.0122624	4	0.0909091	29.0741	1279.26	0.0424519	0.0025089	9455.3	0.00280325	1.65581e+08	3.07652e-05
Pericyte	Col1a2	Cd93	Macrophage	186	0.467337	325.214	129435	0.0660335	0.0122624	330	0.255418	60.3597	77984.7	0.0881328	0.152944	19629.8	0.00581972	1.0094e+10	0.00187547
Pericyte	Col1a2	Cd93	NK cell	186	0.467337	325.214	129435	0.0660335	0.0122624	4	0.0740741	18.9022	1020.72	0.0275997	0.00200185	6147.26	0.0018225	1.32117e+08	2.45475e-05
Pericyte	Col1a2	Cd93	Pericyte	186	0.467337	325.214	129435	0.0660335	0.0122624	15	0.0376884	9.99624	3978.5	0.0145958	0.00780268	3250.91	0.00096381	5.14958e+08	9.56799e-05
Pericyte	Col1a2	Cd93	Schwann cell	186	0.467337	325.214	129435	0.0660335	0.0122624	12	0.0697674	9.90395	1703.48	0.014461	0.00334088	3220.9	0.000954912	2.2049e+08	4.09673e-05
Pericyte	Col1a2	Cd93	Smooth muscle cell	186	0.467337	325.214	129435	0.0660335	0.0122624	219	0.347068	97.8902	61768.7	0.142932	0.121142	31835.2	0.00943831	7.99504e+09	0.00148549
Pericyte	Col1a2	Cd93	T cell	186	0.467337	325.214	129435	0.0660335	0.0122624	7	0.0555556	13.1909	1662.05	0.0192604	0.00325964	4289.86	0.00127183	2.15128e+08	3.99711e-05
Schwann cell	Col1a2	Cd93	B cell	107	0.622093	401.763	69103.3	0.0815766	0.00654672	21	0.0714286	29.6639	8721.18	0.0433131	0.0171041	11917.9	0.00353333	6.02662e+08	0.000111976
Schwann cell	Col1a2	Cd93	DC-like cell	107	0.622093	401.763	69103.3	0.0815766	0.00654672	24	0.126316	19.3234	3671.45	0.0282147	0.0072005	7763.45	0.00230166	2.5371e+08	4.71396e-05
Schwann cell	Col1a2	Cd93	Endothelial cell	107	0.622093	401.763	69103.3	0.0815766	0.00654672	552	0.669903	386.749	318681	0.564703	0.625001	155381	0.0460665	2.20219e+10	0.0040917
Schwann cell	Col1a2	Cd93	Fibroblast 1	107	0.622093	401.763	69103.3	0.0815766	0.00654672	128	0.0216876	4.44551	26237.4	0.00649101	0.051457	1786.04	0.000529514	1.81309e+09	0.000336875
Schwann cell	Col1a2	Cd93	Fibroblast 2	107	0.622093	401.763	69103.3	0.0815766	0.00654672	25	0.0422297	5.37269	3180.63	0.00784482	0.00623789	2158.55	0.000639953	2.19792e+08	4.08377e-05
Schwann cell	Col1a2	Cd93	Granulocyte	107	0.622093	401.763	69103.3	0.0815766	0.00654672	4	0.0909091	29.0741	1279.26	0.0424519	0.0025089	11680.9	0.00346308	8.84011e+07	1.64251e-05
Schwann cell	Col1a2	Cd93	Macrophage	107	0.622093	401.763	69103.3	0.0815766	0.00654672	330	0.255418	60.3597	77984.7	0.0881328	0.152944	24250.3	0.00718958	5.389e+09	0.00100128
Schwann cell	Col1a2	Cd93	NK cell	107	0.622093	401.763	69103.3	0.0815766	0.00654672	4	0.0740741	18.9022	1020.72	0.0275997	0.00200185	7594.22	0.00225149	7.05351e+07	1.31055e-05
Schwann cell	Col1a2	Cd93	Pericyte	107	0.622093	401.763	69103.3	0.0815766	0.00654672	15	0.0376884	9.99624	3978.5	0.0145958	0.00780268	4016.12	0.00119067	2.74928e+08	5.10819e-05
Schwann cell	Col1a2	Cd93	Schwann cell	107	0.622093	401.763	69103.3	0.0815766	0.00654672	12	0.0697674	9.90395	1703.48	0.014461	0.00334088	3979.04	0.00117968	1.17716e+08	2.18718e-05
Schwann cell	Col1a2	Cd93	Smooth muscle cell	107	0.622093	401.763	69103.3	0.0815766	0.00654672	219	0.347068	97.8902	61768.7	0.142932	0.121142	39328.7	0.0116599	4.26842e+09	0.000793079
Schwann cell	Col1a2	Cd93	T cell	107	0.622093	401.763	69103.3	0.0815766	0.00654672	7	0.0555556	13.1909	1662.05	0.0192604	0.00325964	5299.62	0.0015712	1.14853e+08	2.13399e-05
Smooth muscle cell	Col1a2	Cd93	B cell	379	0.600634	244.092	154022	0.049562	0.0145918	21	0.0714286	29.6639	8721.18	0.0433131	0.0171041	7240.71	0.00214668	1.34325e+09	0.000249578
Smooth muscle cell	Col1a2	Cd93	DC-like cell	379	0.600634	244.092	154022	0.049562	0.0145918	24	0.126316	19.3234	3671.45	0.0282147	0.0072005	4716.69	0.00139838	5.65485e+08	0.000105068
Smooth muscle cell	Col1a2	Cd93	Endothelial cell	379	0.600634	244.092	154022	0.049562	0.0145918	552	0.669903	386.749	318681	0.564703	0.625001	94402.2	0.0279878	4.90839e+10	0.00911985
Smooth muscle cell	Col1a2	Cd93	Fibroblast 1	379	0.600634	244.092	154022	0.049562	0.0145918	128	0.0216876	4.44551	26237.4	0.00649101	0.051457	1085.11	0.000321707	4.04113e+09	0.000750849
Smooth muscle cell	Col1a2	Cd93	Fibroblast 2	379	0.600634	244.092	154022	0.049562	0.0145918	25	0.0422297	5.37269	3180.63	0.00784482	0.00623789	1311.43	0.000388805	4.89887e+08	9.10218e-05
Smooth muscle cell	Col1a2	Cd93	Granulocyte	379	0.600634	244.092	154022	0.049562	0.0145918	4	0.0909091	29.0741	1279.26	0.0424519	0.0025089	7096.75	0.002104	1.97034e+08	3.66092e-05
Smooth muscle cell	Col1a2	Cd93	Macrophage	379	0.600634	244.092	154022	0.049562	0.0145918	330	0.255418	60.3597	77984.7	0.0881328	0.152944	14733.3	0.00436804	1.20114e+10	0.00223173
Smooth muscle cell	Col1a2	Cd93	NK cell	379	0.600634	244.092	154022	0.049562	0.0145918	4	0.0740741	18.9022	1020.72	0.0275997	0.00200185	4613.88	0.00136789	1.57213e+08	2.92105e-05
Smooth muscle cell	Col1a2	Cd93	Pericyte	379	0.600634	244.092	154022	0.049562	0.0145918	15	0.0376884	9.99624	3978.5	0.0145958	0.00780268	2440	0.000723396	6.12777e+08	0.000113855
Smooth muscle cell	Col1a2	Cd93	Schwann cell	379	0.600634	244.092	154022	0.049562	0.0145918	12	0.0697674	9.90395	1703.48	0.014461	0.00334088	2417.47	0.000716717	2.62373e+08	4.87493e-05
Smooth muscle cell	Col1a2	Cd93	Smooth muscle cell	379	0.600634	244.092	154022	0.049562	0.0145918	219	0.347068	97.8902	61768.7	0.142932	0.121142	23894.2	0.007084	9.51374e+09	0.00176767
Smooth muscle cell	Col1a2	Cd93	T cell	379	0.600634	244.092	154022	0.049562	0.0145918	7	0.0555556	13.1909	1662.05	0.0192604	0.00325964	3219.79	0.000954584	2.55993e+08	4.75639e-05
T cell	Col1a2	Cd93	B cell	34	0.269841	112.14	14129.7	0.0227697	0.00133862	21	0.0714286	29.6639	8721.18	0.0433131	0.0171041	3326.52	0.000986226	1.23228e+08	2.28959e-05
T cell	Col1a2	Cd93	DC-like cell	34	0.269841	112.14	14129.7	0.0227697	0.00133862	24	0.126316	19.3234	3671.45	0.0282147	0.0072005	2166.94	0.000642441	5.18765e+07	9.63874e-06
T cell	Col1a2	Cd93	Endothelial cell	34	0.269841	112.14	14129.7	0.0227697	0.00133862	552	0.669903	386.749	318681	0.564703	0.625001	43370.2	0.0128581	4.50287e+09	0.000836639
T cell	Col1a2	Cd93	Fibroblast 1	34	0.269841	112.14	14129.7	0.0227697	0.00133862	128	0.0216876	4.44551	26237.4	0.00649101	0.051457	498.521	0.000147798	3.70726e+08	6.88815e-05
T cell	Col1a2	Cd93	Fibroblast 2	34	0.269841	112.14	14129.7	0.0227697	0.00133862	25	0.0422297	5.37269	3180.63	0.00784482	0.00623789	602.496	0.000178624	4.49414e+07	8.35018e-06
T cell	Col1a2	Cd93	Granulocyte	34	0.269841	112.14	14129.7	0.0227697	0.00133862	4	0.0909091	29.0741	1279.26	0.0424519	0.0025089	3260.38	0.000966618	1.80756e+07	3.35847e-06
T cell	Col1a2	Cd93	Macrophage	34	0.269841	112.14	14129.7	0.0227697	0.00133862	330	0.255418	60.3597	77984.7	0.0881328	0.152944	6768.76	0.00200676	1.1019e+09	0.000204735
T cell	Col1a2	Cd93	NK cell	34	0.269841	112.14	14129.7	0.0227697	0.00133862	4	0.0740741	18.9022	1020.72	0.0275997	0.00200185	2119.7	0.000628436	1.44225e+07	2.67972e-06
T cell	Col1a2	Cd93	Pericyte	34	0.269841	112.14	14129.7	0.0227697	0.00133862	15	0.0376884	9.99624	3978.5	0.0145958	0.00780268	1120.98	0.000332342	5.6215e+07	1.04448e-05
T cell	Col1a2	Cd93	Schwann cell	34	0.269841	112.14	14129.7	0.0227697	0.00133862	12	0.0697674	9.90395	1703.48	0.014461	0.00334088	1110.63	0.000329274	2.40696e+07	4.47218e-06
T cell	Col1a2	Cd93	Smooth muscle cell	34	0.269841	112.14	14129.7	0.0227697	0.00133862	219	0.347068	97.8902	61768.7	0.142932	0.121142	10977.5	0.00325453	8.72774e+08	0.000162163
T cell	Col1a2	Cd93	T cell	34	0.269841	112.14	14129.7	0.0227697	0.00133862	7	0.0555556	13.1909	1662.05	0.0192604	0.00325964	1479.23	0.000438554	2.34843e+07	4.36342e-06
B cell	Col1a2	Itga11	B cell	80	0.272109	157.719	46369.5	0.0320244	0.00439296	8	0.0272109	8.3449	2453.4	0.0798273	0.0112453	1316.15	0.00255642	1.13763e+08	4.94003e-05
B cell	Col1a2	Itga11	DC-like cell	80	0.272109	157.719	46369.5	0.0320244	0.00439296	4	0.0210526	2.10122	399.232	0.0201003	0.00182991	331.404	0.0006437	1.85122e+07	8.03872e-06
B cell	Col1a2	Itga11	Endothelial cell	80	0.272109	157.719	46369.5	0.0320244	0.00439296	16	0.0194175	4.88297	4023.57	0.0467105	0.0184423	770.14	0.00149588	1.86571e+08	8.10163e-05
B cell	Col1a2	Itga11	Fibroblast 1	80	0.272109	157.719	46369.5	0.0320244	0.00439296	674	0.114199	31.5621	186279	0.301923	0.853824	4977.95	0.00966889	8.63769e+09	0.00375082
B cell	Col1a2	Itga11	Fibroblast 2	80	0.272109	157.719	46369.5	0.0320244	0.00439296	72	0.121622	20.2596	11993.7	0.193804	0.054974	3195.34	0.00620645	5.56143e+08	0.000241499
B cell	Col1a2	Itga11	Macrophage	80	0.272109	157.719	46369.5	0.0320244	0.00439296	36	0.0278638	4.60544	5950.23	0.0440556	0.0272732	726.367	0.00141085	2.75909e+08	0.00011981
B cell	Col1a2	Itga11	NK cell	80	0.272109	157.719	46369.5	0.0320244	0.00439296	1	0.0185185	5.12269	276.625	0.0490036	0.00126793	807.948	0.00156931	1.2827e+07	5.56997e-06
B cell	Col1a2	Itga11	Pericyte	80	0.272109	157.719	46369.5	0.0320244	0.00439296	10	0.0251256	4.9002	1950.28	0.0468753	0.00893923	772.856	0.00150115	9.04335e+07	3.92697e-05
B cell	Col1a2	Itga11	Schwann cell	80	0.272109	157.719	46369.5	0.0320244	0.00439296	4	0.0232558	6.30598	1084.63	0.060323	0.00497146	994.576	0.00193181	5.02937e+07	2.18395e-05
B cell	Col1a2	Itga11	Smooth muscle cell	80	0.272109	157.719	46369.5	0.0320244	0.00439296	13	0.0206022	3.34026	2107.71	0.031953	0.00966081	526.824	0.00102327	9.77333e+07	4.24396e-05
B cell	Col1a2	Itga11	T cell	80	0.272109	157.719	46369.5	0.0320244	0.00439296	6	0.047619	13.1115	1652.05	0.125425	0.00757228	2067.94	0.00401665	7.66048e+07	3.32648e-05
DC-like cell	Col1a2	Itga11	B cell	90	0.473684	124.248	23607.1	0.0252281	0.0022365	8	0.0272109	8.3449	2453.4	0.0798273	0.0112453	1036.84	0.00201389	5.79177e+07	2.51501e-05
DC-like cell	Col1a2	Itga11	DC-like cell	90	0.473684	124.248	23607.1	0.0252281	0.0022365	4	0.0210526	2.10122	399.232	0.0201003	0.00182991	261.073	0.000507093	9.42473e+06	4.09258e-06
DC-like cell	Col1a2	Itga11	Endothelial cell	90	0.473684	124.248	23607.1	0.0252281	0.0022365	16	0.0194175	4.88297	4023.57	0.0467105	0.0184423	606.7	0.00117842	9.49849e+07	4.12461e-05
DC-like cell	Col1a2	Itga11	Fibroblast 1	90	0.473684	124.248	23607.1	0.0252281	0.0022365	674	0.114199	31.5621	186279	0.301923	0.853824	3921.53	0.00761695	4.39752e+09	0.00190957
DC-like cell	Col1a2	Itga11	Fibroblast 2	90	0.473684	124.248	23607.1	0.0252281	0.0022365	72	0.121622	20.2596	11993.7	0.193804	0.054974	2517.22	0.00488931	2.83137e+08	0.000122949
DC-like cell	Col1a2	Itga11	Macrophage	90	0.473684	124.248	23607.1	0.0252281	0.0022365	36	0.0278638	4.60544	5950.23	0.0440556	0.0272732	572.217	0.00111144	1.40468e+08	6.09965e-05
DC-like cell	Col1a2	Itga11	NK cell	90	0.473684	124.248	23607.1	0.0252281	0.0022365	1	0.0185185	5.12269	276.625	0.0490036	0.00126793	636.484	0.00123627	6.53033e+06	2.83572e-06
DC-like cell	Col1a2	Itga11	Pericyte	90	0.473684	124.248	23607.1	0.0252281	0.0022365	10	0.0251256	4.9002	1950.28	0.0468753	0.00893923	608.84	0.00118258	4.60405e+07	1.99925e-05
DC-like cell	Col1a2	Itga11	Schwann cell	90	0.473684	124.248	23607.1	0.0252281	0.0022365	4	0.0232558	6.30598	1084.63	0.060323	0.00497146	783.505	0.00152184	2.5605e+07	1.11187e-05
DC-like cell	Col1a2	Itga11	Smooth muscle cell	90	0.473684	124.248	23607.1	0.0252281	0.0022365	13	0.0206022	3.34026	2107.71	0.031953	0.00966081	415.021	0.000806113	4.97569e+07	2.16064e-05
DC-like cell	Col1a2	Itga11	T cell	90	0.473684	124.248	23607.1	0.0252281	0.0022365	6	0.047619	13.1115	1652.05	0.125425	0.00757228	1629.08	0.00316423	3.90002e+07	1.69354e-05
Endothelial cell	Col1a2	Itga11	B cell	275	0.333738	152.862	125959	0.0310381	0.0119331	8	0.0272109	8.3449	2453.4	0.0798273	0.0112453	1275.62	0.00247769	3.09027e+08	0.000134191
Endothelial cell	Col1a2	Itga11	DC-like cell	275	0.333738	152.862	125959	0.0310381	0.0119331	4	0.0210526	2.10122	399.232	0.0201003	0.00182991	321.198	0.000623876	5.02867e+07	2.18364e-05
Endothelial cell	Col1a2	Itga11	Endothelial cell	275	0.333738	152.862	125959	0.0310381	0.0119331	16	0.0194175	4.88297	4023.57	0.0467105	0.0184423	746.422	0.00144981	5.06803e+08	0.000220073
Endothelial cell	Col1a2	Itga11	Fibroblast 1	275	0.333738	152.862	125959	0.0310381	0.0119331	674	0.114199	31.5621	186279	0.301923	0.853824	4824.65	0.00937112	2.34635e+10	0.0101887
Endothelial cell	Col1a2	Itga11	Fibroblast 2	275	0.333738	152.862	125959	0.0310381	0.0119331	72	0.121622	20.2596	11993.7	0.193804	0.054974	3096.94	0.00601531	1.51071e+09	0.000656008
Endothelial cell	Col1a2	Itga11	Macrophage	275	0.333738	152.862	125959	0.0310381	0.0119331	36	0.0278638	4.60544	5950.23	0.0440556	0.0272732	703.998	0.0013674	7.49482e+08	0.000325454
Endothelial cell	Col1a2	Itga11	NK cell	275	0.333738	152.862	125959	0.0310381	0.0119331	1	0.0185185	5.12269	276.625	0.0490036	0.00126793	783.066	0.00152098	3.48433e+07	1.51303e-05
Endothelial cell	Col1a2	Itga11	Pericyte	275	0.333738	152.862	125959	0.0310381	0.0119331	10	0.0251256	4.9002	1950.28	0.0468753	0.00893923	749.055	0.00145492	2.45654e+08	0.000106672
Endothelial cell	Col1a2	Itga11	Schwann cell	275	0.333738	152.862	125959	0.0310381	0.0119331	4	0.0232558	6.30598	1084.63	0.060323	0.00497146	963.946	0.00187231	1.36618e+08	5.93249e-05
Endothelial cell	Col1a2	Itga11	Smooth muscle cell	275	0.333738	152.862	125959	0.0310381	0.0119331	13	0.0206022	3.34026	2107.71	0.031953	0.00966081	510.6	0.00099176	2.65483e+08	0.000115283
Endothelial cell	Col1a2	Itga11	T cell	275	0.333738	152.862	125959	0.0310381	0.0119331	6	0.047619	13.1115	1652.05	0.125425	0.00757228	2004.26	0.00389295	2.0809e+08	9.03607e-05
Fibroblast 1	Col1a2	Itga11	B cell	5751	0.974415	1525.32	9.00244e+06	0.309711	0.852875	8	0.0272109	8.3449	2453.4	0.0798273	0.0112453	12728.6	0.0247234	2.20866e+10	0.00959085
Fibroblast 1	Col1a2	Itga11	DC-like cell	5751	0.974415	1525.32	9.00244e+06	0.309711	0.852875	4	0.0210526	2.10122	399.232	0.0201003	0.00182991	3205.04	0.00622528	3.59407e+09	0.00156068
Fibroblast 1	Col1a2	Itga11	Endothelial cell	5751	0.974415	1525.32	9.00244e+06	0.309711	0.852875	16	0.0194175	4.88297	4023.57	0.0467105	0.0184423	7448.1	0.0144668	3.6222e+10	0.015729
Fibroblast 1	Col1a2	Itga11	Fibroblast 1	5751	0.974415	1525.32	9.00244e+06	0.309711	0.852875	674	0.114199	31.5621	186279	0.301923	0.853824	48142.3	0.0935088	1.67697e+12	0.728205
Fibroblast 1	Col1a2	Itga11	Fibroblast 2	5751	0.974415	1525.32	9.00244e+06	0.309711	0.852875	72	0.121622	20.2596	11993.7	0.193804	0.054974	30902.5	0.0600232	1.07973e+11	0.0468859
Fibroblast 1	Col1a2	Itga11	Macrophage	5751	0.974415	1525.32	9.00244e+06	0.309711	0.852875	36	0.0278638	4.60544	5950.23	0.0440556	0.0272732	7024.77	0.0136445	5.35666e+10	0.0232607
Fibroblast 1	Col1a2	Itga11	NK cell	5751	0.974415	1525.32	9.00244e+06	0.309711	0.852875	1	0.0185185	5.12269	276.625	0.0490036	0.00126793	7813.74	0.015177	2.4903e+09	0.00108139
Fibroblast 1	Col1a2	Itga11	Pericyte	5751	0.974415	1525.32	9.00244e+06	0.309711	0.852875	10	0.0251256	4.9002	1950.28	0.0468753	0.00893923	7474.37	0.0145178	1.75573e+10	0.00762404
Fibroblast 1	Col1a2	Itga11	Schwann cell	5751	0.974415	1525.32	9.00244e+06	0.309711	0.852875	4	0.0232558	6.30598	1084.63	0.060323	0.00497146	9618.64	0.0186827	9.7643e+09	0.00424004
Fibroblast 1	Col1a2	Itga11	Smooth muscle cell	5751	0.974415	1525.32	9.00244e+06	0.309711	0.852875	13	0.0206022	3.34026	2107.71	0.031953	0.00966081	5094.97	0.00989618	1.89745e+10	0.00823946
Fibroblast 1	Col1a2	Itga11	T cell	5751	0.974415	1525.32	9.00244e+06	0.309711	0.852875	6	0.047619	13.1115	1652.05	0.125425	0.00757228	19999.3	0.0388454	1.48725e+10	0.00645821
Fibroblast 2	Col1a2	Itga11	B cell	574	0.969595	1327.97	786156	0.269639	0.074479	8	0.0272109	8.3449	2453.4	0.0798273	0.0112453	11081.7	0.0215246	1.92876e+09	0.00083754
Fibroblast 2	Col1a2	Itga11	DC-like cell	574	0.969595	1327.97	786156	0.269639	0.074479	4	0.0210526	2.10122	399.232	0.0201003	0.00182991	2790.35	0.00541982	3.13859e+08	0.00013629
Fibroblast 2	Col1a2	Itga11	Endothelial cell	574	0.969595	1327.97	786156	0.269639	0.074479	16	0.0194175	4.88297	4023.57	0.0467105	0.0184423	6484.43	0.012595	3.16316e+09	0.00137356
Fibroblast 2	Col1a2	Itga11	Fibroblast 1	574	0.969595	1327.97	786156	0.269639	0.074479	674	0.114199	31.5621	186279	0.301923	0.853824	41913.4	0.0814101	1.46445e+11	0.0635919
Fibroblast 2	Col1a2	Itga11	Fibroblast 2	574	0.969595	1327.97	786156	0.269639	0.074479	72	0.121622	20.2596	11993.7	0.193804	0.054974	26904.1	0.052257	9.42893e+09	0.00409441
Fibroblast 2	Col1a2	Itga11	Macrophage	574	0.969595	1327.97	786156	0.269639	0.074479	36	0.0278638	4.60544	5950.23	0.0440556	0.0272732	6115.87	0.0118791	4.67781e+09	0.00203128
Fibroblast 2	Col1a2	Itga11	NK cell	574	0.969595	1327.97	786156	0.269639	0.074479	1	0.0185185	5.12269	276.625	0.0490036	0.00126793	6802.76	0.0132133	2.17471e+08	9.44341e-05
Fibroblast 2	Col1a2	Itga11	Pericyte	574	0.969595	1327.97	786156	0.269639	0.074479	10	0.0251256	4.9002	1950.28	0.0468753	0.00893923	6507.3	0.0126394	1.53322e+09	0.000665785
Fibroblast 2	Col1a2	Itga11	Schwann cell	574	0.969595	1327.97	786156	0.269639	0.074479	4	0.0232558	6.30598	1084.63	0.060323	0.00497146	8374.13	0.0162654	8.52687e+08	0.00037027
Fibroblast 2	Col1a2	Itga11	Smooth muscle cell	574	0.969595	1327.97	786156	0.269639	0.074479	13	0.0206022	3.34026	2107.71	0.031953	0.00966081	4435.76	0.00861576	1.65699e+09	0.000719527
Fibroblast 2	Col1a2	Itga11	T cell	574	0.969595	1327.97	786156	0.269639	0.074479	6	0.047619	13.1115	1652.05	0.125425	0.00757228	17411.7	0.0338194	1.29877e+09	0.000563976
Granulocyte	Col1a2	Itga11	B cell	10	0.227273	195.446	8599.63	0.0396847	0.000814714	8	0.0272109	8.3449	2453.4	0.0798273	0.0112453	1630.98	0.00316792	2.10983e+07	9.16171e-06
Granulocyte	Col1a2	Itga11	DC-like cell	10	0.227273	195.446	8599.63	0.0396847	0.000814714	4	0.0210526	2.10122	399.232	0.0201003	0.00182991	410.676	0.000797674	3.43325e+06	1.49085e-06
Granulocyte	Col1a2	Itga11	Endothelial cell	10	0.227273	195.446	8599.63	0.0396847	0.000814714	16	0.0194175	4.88297	4023.57	0.0467105	0.0184423	954.359	0.00185369	3.46012e+07	1.50252e-05
Granulocyte	Col1a2	Itga11	Fibroblast 1	10	0.227273	195.446	8599.63	0.0396847	0.000814714	674	0.114199	31.5621	186279	0.301923	0.853824	6168.69	0.0119817	1.60193e+09	0.000695622
Granulocyte	Col1a2	Itga11	Fibroblast 2	10	0.227273	195.446	8599.63	0.0396847	0.000814714	72	0.121622	20.2596	11993.7	0.193804	0.054974	3959.67	0.00769104	1.03142e+08	4.4788e-05
Granulocyte	Col1a2	Itga11	Macrophage	10	0.227273	195.446	8599.63	0.0396847	0.000814714	36	0.0278638	4.60544	5950.23	0.0440556	0.0272732	900.116	0.00174833	5.11698e+07	2.22199e-05
Granulocyte	Col1a2	Itga11	NK cell	10	0.227273	195.446	8599.63	0.0396847	0.000814714	1	0.0185185	5.12269	276.625	0.0490036	0.00126793	1001.21	0.00194469	2.37888e+06	1.033e-06
Granulocyte	Col1a2	Itga11	Pericyte	10	0.227273	195.446	8599.63	0.0396847	0.000814714	10	0.0251256	4.9002	1950.28	0.0468753	0.00893923	957.725	0.00186023	1.67717e+07	7.28291e-06
Granulocyte	Col1a2	Itga11	Schwann cell	10	0.227273	195.446	8599.63	0.0396847	0.000814714	4	0.0232558	6.30598	1084.63	0.060323	0.00497146	1232.48	0.0023939	9.32741e+06	4.05032e-06
Granulocyte	Col1a2	Itga11	Smooth muscle cell	10	0.227273	195.446	8599.63	0.0396847	0.000814714	13	0.0206022	3.34026	2107.71	0.031953	0.00966081	652.842	0.00126804	1.81255e+07	7.87079e-06
Granulocyte	Col1a2	Itga11	T cell	10	0.227273	195.446	8599.63	0.0396847	0.000814714	6	0.047619	13.1115	1652.05	0.125425	0.00757228	2562.6	0.00497744	1.4207e+07	6.16924e-06
Macrophage	Col1a2	Itga11	B cell	565	0.437307	142.359	183928	0.0289055	0.017425	8	0.0272109	8.3449	2453.4	0.0798273	0.0112453	1187.97	0.00230745	4.51249e+08	0.00019595
Macrophage	Col1a2	Itga11	DC-like cell	565	0.437307	142.359	183928	0.0289055	0.017425	4	0.0210526	2.10122	399.232	0.0201003	0.00182991	299.128	0.00058101	7.343e+07	3.18862e-05
Macrophage	Col1a2	Itga11	Endothelial cell	565	0.437307	142.359	183928	0.0289055	0.017425	16	0.0194175	4.88297	4023.57	0.0467105	0.0184423	695.136	0.00135019	7.40048e+08	0.000321357
Macrophage	Col1a2	Itga11	Fibroblast 1	565	0.437307	142.359	183928	0.0289055	0.017425	674	0.114199	31.5621	186279	0.301923	0.853824	4493.15	0.00872724	3.4262e+10	0.0148779
Macrophage	Col1a2	Itga11	Fibroblast 2	565	0.437307	142.359	183928	0.0289055	0.017425	72	0.121622	20.2596	11993.7	0.193804	0.054974	2884.15	0.005602	2.20598e+09	0.000957922
Macrophage	Col1a2	Itga11	Macrophage	565	0.437307	142.359	183928	0.0289055	0.017425	36	0.0278638	4.60544	5950.23	0.0440556	0.0272732	655.626	0.00127345	1.09441e+09	0.000475237
Macrophage	Col1a2	Itga11	NK cell	565	0.437307	142.359	183928	0.0289055	0.017425	1	0.0185185	5.12269	276.625	0.0490036	0.00126793	729.262	0.00141648	5.08791e+07	2.20937e-05
Macrophage	Col1a2	Itga11	Pericyte	565	0.437307	142.359	183928	0.0289055	0.017425	10	0.0251256	4.9002	1950.28	0.0468753	0.00893923	697.588	0.00135495	3.58711e+08	0.000155766
Macrophage	Col1a2	Itga11	Schwann cell	565	0.437307	142.359	183928	0.0289055	0.017425	4	0.0232558	6.30598	1084.63	0.060323	0.00497146	897.714	0.00174367	1.99494e+08	8.66278e-05
Macrophage	Col1a2	Itga11	Smooth muscle cell	565	0.437307	142.359	183928	0.0289055	0.017425	13	0.0206022	3.34026	2107.71	0.031953	0.00966081	475.517	0.000923617	3.87666e+08	0.00016834
Macrophage	Col1a2	Itga11	T cell	565	0.437307	142.359	183928	0.0289055	0.017425	6	0.047619	13.1115	1652.05	0.125425	0.00757228	1866.54	0.00362547	3.03859e+08	0.000131947
NK cell	Col1a2	Itga11	B cell	21	0.388889	215.849	11655.9	0.0438274	0.00110426	8	0.0272109	8.3449	2453.4	0.0798273	0.0112453	1801.24	0.00349863	2.85965e+07	1.24177e-05
NK cell	Col1a2	Itga11	DC-like cell	21	0.388889	215.849	11655.9	0.0438274	0.00110426	4	0.0210526	2.10122	399.232	0.0201003	0.00182991	453.547	0.000880945	4.6534e+06	2.02068e-06
NK cell	Col1a2	Itga11	Endothelial cell	21	0.388889	215.849	11655.9	0.0438274	0.00110426	16	0.0194175	4.88297	4023.57	0.0467105	0.0184423	1053.99	0.0020472	4.68982e+07	2.0365e-05
NK cell	Col1a2	Itga11	Fibroblast 1	21	0.388889	215.849	11655.9	0.0438274	0.00110426	674	0.114199	31.5621	186279	0.301923	0.853824	6812.65	0.0132325	2.17125e+09	0.000942839
NK cell	Col1a2	Itga11	Fibroblast 2	21	0.388889	215.849	11655.9	0.0438274	0.00110426	72	0.121622	20.2596	11993.7	0.193804	0.054974	4373.03	0.00849392	1.39797e+08	6.07053e-05
NK cell	Col1a2	Itga11	Macrophage	21	0.388889	215.849	11655.9	0.0438274	0.00110426	36	0.0278638	4.60544	5950.23	0.0440556	0.0272732	994.081	0.00193085	6.9355e+07	3.01166e-05
NK cell	Col1a2	Itga11	NK cell	21	0.388889	215.849	11655.9	0.0438274	0.00110426	1	0.0185185	5.12269	276.625	0.0490036	0.00126793	1105.73	0.0021477	3.22431e+06	1.40012e-06
NK cell	Col1a2	Itga11	Pericyte	21	0.388889	215.849	11655.9	0.0438274	0.00110426	10	0.0251256	4.9002	1950.28	0.0468753	0.00893923	1057.7	0.00205442	2.27322e+07	9.87119e-06
NK cell	Col1a2	Itga11	Schwann cell	21	0.388889	215.849	11655.9	0.0438274	0.00110426	4	0.0232558	6.30598	1084.63	0.060323	0.00497146	1361.14	0.0026438	1.26423e+07	5.48976e-06
NK cell	Col1a2	Itga11	Smooth muscle cell	21	0.388889	215.849	11655.9	0.0438274	0.00110426	13	0.0206022	3.34026	2107.71	0.031953	0.00966081	720.993	0.00140042	2.45671e+07	1.0668e-05
NK cell	Col1a2	Itga11	T cell	21	0.388889	215.849	11655.9	0.0438274	0.00110426	6	0.047619	13.1115	1652.05	0.125425	0.00757228	2830.11	0.00549705	1.92561e+07	8.36173e-06
Pericyte	Col1a2	Itga11	B cell	186	0.467337	325.214	129435	0.0660335	0.0122624	8	0.0272109	8.3449	2453.4	0.0798273	0.0112453	2713.87	0.00527127	3.17556e+08	0.000137895
Pericyte	Col1a2	Itga11	DC-like cell	186	0.467337	325.214	129435	0.0660335	0.0122624	4	0.0210526	2.10122	399.232	0.0201003	0.00182991	683.346	0.00132729	5.16746e+07	2.24391e-05
Pericyte	Col1a2	Itga11	Endothelial cell	186	0.467337	325.214	129435	0.0660335	0.0122624	16	0.0194175	4.88297	4023.57	0.0467105	0.0184423	1588.01	0.00308446	5.20791e+08	0.000226147
Pericyte	Col1a2	Itga11	Fibroblast 1	186	0.467337	325.214	129435	0.0660335	0.0122624	674	0.114199	31.5621	186279	0.301923	0.853824	10264.4	0.019937	2.41111e+10	0.01047
Pericyte	Col1a2	Itga11	Fibroblast 2	186	0.467337	325.214	129435	0.0660335	0.0122624	72	0.121622	20.2596	11993.7	0.193804	0.054974	6588.71	0.0127975	1.55241e+09	0.000674115
Pericyte	Col1a2	Itga11	Macrophage	186	0.467337	325.214	129435	0.0660335	0.0122624	36	0.0278638	4.60544	5950.23	0.0440556	0.0272732	1497.75	0.00290915	7.70168e+08	0.000334436
Pericyte	Col1a2	Itga11	NK cell	186	0.467337	325.214	129435	0.0660335	0.0122624	1	0.0185185	5.12269	276.625	0.0490036	0.00126793	1665.97	0.00323588	3.5805e+07	1.55479e-05
Pericyte	Col1a2	Itga11	Pericyte	186	0.467337	325.214	129435	0.0660335	0.0122624	10	0.0251256	4.9002	1950.28	0.0468753	0.00893923	1593.61	0.00309534	2.52434e+08	0.000109617
Pericyte	Col1a2	Itga11	Schwann cell	186	0.467337	325.214	129435	0.0660335	0.0122624	4	0.0232558	6.30598	1084.63	0.060323	0.00497146	2050.79	0.00398334	1.40389e+08	6.09623e-05
Pericyte	Col1a2	Itga11	Smooth muscle cell	186	0.467337	325.214	129435	0.0660335	0.0122624	13	0.0206022	3.34026	2107.71	0.031953	0.00966081	1086.3	0.00210996	2.72811e+08	0.000118465
Pericyte	Col1a2	Itga11	T cell	186	0.467337	325.214	129435	0.0660335	0.0122624	6	0.047619	13.1115	1652.05	0.125425	0.00757228	4264.04	0.00828223	2.13833e+08	9.28546e-05
Schwann cell	Col1a2	Itga11	B cell	107	0.622093	401.763	69103.3	0.0815766	0.00654672	8	0.0272109	8.3449	2453.4	0.0798273	0.0112453	3352.67	0.00651204	1.69538e+08	7.36199e-05
Schwann cell	Col1a2	Itga11	DC-like cell	107	0.622093	401.763	69103.3	0.0815766	0.00654672	4	0.0210526	2.10122	399.232	0.0201003	0.00182991	844.194	0.00163971	2.75883e+07	1.19799e-05
Schwann cell	Col1a2	Itga11	Endothelial cell	107	0.622093	401.763	69103.3	0.0815766	0.00654672	16	0.0194175	4.88297	4023.57	0.0467105	0.0184423	1961.8	0.00381049	2.78042e+08	0.000120736
Schwann cell	Col1a2	Itga11	Fibroblast 1	107	0.622093	401.763	69103.3	0.0815766	0.00654672	674	0.114199	31.5621	186279	0.301923	0.853824	12680.5	0.0246298	1.28725e+10	0.00558974
Schwann cell	Col1a2	Itga11	Fibroblast 2	107	0.622093	401.763	69103.3	0.0815766	0.00654672	72	0.121622	20.2596	11993.7	0.193804	0.054974	8139.58	0.0158099	8.28805e+08	0.000359899
Schwann cell	Col1a2	Itga11	Macrophage	107	0.622093	401.763	69103.3	0.0815766	0.00654672	36	0.0278638	4.60544	5950.23	0.0440556	0.0272732	1850.3	0.00359391	4.1118e+08	0.00017855
Schwann cell	Col1a2	Itga11	NK cell	107	0.622093	401.763	69103.3	0.0815766	0.00654672	1	0.0185185	5.12269	276.625	0.0490036	0.00126793	2058.11	0.00399755	1.91157e+07	8.30078e-06
Schwann cell	Col1a2	Itga11	Pericyte	107	0.622093	401.763	69103.3	0.0815766	0.00654672	10	0.0251256	4.9002	1950.28	0.0468753	0.00893923	1968.72	0.00382393	1.34771e+08	5.85226e-05
Schwann cell	Col1a2	Itga11	Schwann cell	107	0.622093	401.763	69103.3	0.0815766	0.00654672	4	0.0232558	6.30598	1084.63	0.060323	0.00497146	2533.51	0.00492094	7.49514e+07	3.25468e-05
Schwann cell	Col1a2	Itga11	Smooth muscle cell	107	0.622093	401.763	69103.3	0.0815766	0.00654672	13	0.0206022	3.34026	2107.71	0.031953	0.00966081	1341.99	0.00260661	1.45649e+08	6.32466e-05
Schwann cell	Col1a2	Itga11	T cell	107	0.622093	401.763	69103.3	0.0815766	0.00654672	6	0.047619	13.1115	1652.05	0.125425	0.00757228	5267.72	0.0102317	1.14162e+08	4.95736e-05
Smooth muscle cell	Col1a2	Itga11	B cell	379	0.600634	244.092	154022	0.049562	0.0145918	8	0.0272109	8.3449	2453.4	0.0798273	0.0112453	2036.92	0.0039564	3.77877e+08	0.000164089
Smooth muscle cell	Col1a2	Itga11	DC-like cell	379	0.600634	244.092	154022	0.049562	0.0145918	4	0.0210526	2.10122	399.232	0.0201003	0.00182991	512.891	0.00099621	6.14905e+07	2.67016e-05
Smooth muscle cell	Col1a2	Itga11	Endothelial cell	379	0.600634	244.092	154022	0.049562	0.0145918	16	0.0194175	4.88297	4023.57	0.0467105	0.0184423	1191.89	0.00231507	6.19718e+08	0.000269105
Smooth muscle cell	Col1a2	Itga11	Fibroblast 1	379	0.600634	244.092	154022	0.049562	0.0145918	674	0.114199	31.5621	186279	0.301923	0.853824	7704.04	0.0149639	2.86911e+10	0.0124588
Smooth muscle cell	Col1a2	Itga11	Fibroblast 2	379	0.600634	244.092	154022	0.049562	0.0145918	72	0.121622	20.2596	11993.7	0.193804	0.054974	4945.21	0.0096053	1.84729e+09	0.000802166
Smooth muscle cell	Col1a2	Itga11	Macrophage	379	0.600634	244.092	154022	0.049562	0.0145918	36	0.0278638	4.60544	5950.23	0.0440556	0.0272732	1124.15	0.00218348	9.16465e+08	0.000397965
Smooth muscle cell	Col1a2	Itga11	NK cell	379	0.600634	244.092	154022	0.049562	0.0145918	1	0.0185185	5.12269	276.625	0.0490036	0.00126793	1250.41	0.00242872	4.26063e+07	1.85013e-05
Smooth muscle cell	Col1a2	Itga11	Pericyte	379	0.600634	244.092	154022	0.049562	0.0145918	10	0.0251256	4.9002	1950.28	0.0468753	0.00893923	1196.1	0.00232323	3.00386e+08	0.000130439
Smooth muscle cell	Col1a2	Itga11	Schwann cell	379	0.600634	244.092	154022	0.049562	0.0145918	4	0.0232558	6.30598	1084.63	0.060323	0.00497146	1539.24	0.00298973	1.67057e+08	7.25424e-05
Smooth muscle cell	Col1a2	Itga11	Smooth muscle cell	379	0.600634	244.092	154022	0.049562	0.0145918	13	0.0206022	3.34026	2107.71	0.031953	0.00966081	815.331	0.00158365	3.24633e+08	0.000140968
Smooth muscle cell	Col1a2	Itga11	T cell	379	0.600634	244.092	154022	0.049562	0.0145918	6	0.047619	13.1115	1652.05	0.125425	0.00757228	3200.41	0.0062163	2.54452e+08	0.000110493
T cell	Col1a2	Itga11	B cell	34	0.269841	112.14	14129.7	0.0227697	0.00133862	8	0.0272109	8.3449	2453.4	0.0798273	0.0112453	935.801	0.00181765	3.46658e+07	1.50532e-05
T cell	Col1a2	Itga11	DC-like cell	34	0.269841	112.14	14129.7	0.0227697	0.00133862	4	0.0210526	2.10122	399.232	0.0201003	0.00182991	235.632	0.000457678	5.64103e+06	2.44955e-06
T cell	Col1a2	Itga11	Endothelial cell	34	0.269841	112.14	14129.7	0.0227697	0.00133862	16	0.0194175	4.88297	4023.57	0.0467105	0.0184423	547.579	0.00106359	5.68518e+07	2.46873e-05
T cell	Col1a2	Itga11	Fibroblast 1	34	0.269841	112.14	14129.7	0.0227697	0.00133862	674	0.114199	31.5621	186279	0.301923	0.853824	3539.38	0.0068747	2.63207e+09	0.00114295
T cell	Col1a2	Itga11	Fibroblast 2	34	0.269841	112.14	14129.7	0.0227697	0.00133862	72	0.121622	20.2596	11993.7	0.193804	0.054974	2271.93	0.00441286	1.69467e+08	7.35893e-05
T cell	Col1a2	Itga11	Macrophage	34	0.269841	112.14	14129.7	0.0227697	0.00133862	36	0.0278638	4.60544	5950.23	0.0440556	0.0272732	516.456	0.00100313	8.40749e+07	3.65086e-05
T cell	Col1a2	Itga11	NK cell	34	0.269841	112.14	14129.7	0.0227697	0.00133862	1	0.0185185	5.12269	276.625	0.0490036	0.00126793	574.461	0.0011158	3.90863e+06	1.69728e-06
T cell	Col1a2	Itga11	Pericyte	34	0.269841	112.14	14129.7	0.0227697	0.00133862	10	0.0251256	4.9002	1950.28	0.0468753	0.00893923	549.51	0.00106734	2.75568e+07	1.19662e-05
T cell	Col1a2	Itga11	Schwann cell	34	0.269841	112.14	14129.7	0.0227697	0.00133862	4	0.0232558	6.30598	1084.63	0.060323	0.00497146	707.155	0.00137354	1.53255e+07	6.65491e-06
T cell	Col1a2	Itga11	Smooth muscle cell	34	0.269841	112.14	14129.7	0.0227697	0.00133862	13	0.0206022	3.34026	2107.71	0.031953	0.00966081	374.579	0.00072756	2.97812e+07	1.29322e-05
T cell	Col1a2	Itga11	T cell	34	0.269841	112.14	14129.7	0.0227697	0.00133862	6	0.047619	13.1115	1652.05	0.125425	0.00757228	1470.33	0.00285589	2.3343e+07	1.01364e-05
B cell	Col1a2	Gp6	Fibroblast 1	80	0.272109	157.719	46369.5	0.0320244	0.00439296	2	0.000338868	0.0768131	453.351	1	1	12.1149	0.0320244	2.10217e+07	0.00439296
DC-like cell	Col1a2	Gp6	Fibroblast 1	90	0.473684	124.248	23607.1	0.0252281	0.0022365	2	0.000338868	0.0768131	453.351	1	1	9.54388	0.0252281	1.07023e+07	0.0022365
Endothelial cell	Col1a2	Gp6	Fibroblast 1	275	0.333738	152.862	125959	0.0310381	0.0119331	2	0.000338868	0.0768131	453.351	1	1	11.7418	0.0310381	5.71034e+07	0.0119331
Fibroblast 1	Col1a2	Gp6	Fibroblast 1	5751	0.974415	1525.32	9.00244e+06	0.309711	0.852875	2	0.000338868	0.0768131	453.351	1	1	117.165	0.309711	4.08127e+09	0.852875
Fibroblast 2	Col1a2	Gp6	Fibroblast 1	574	0.969595	1327.97	786156	0.269639	0.074479	2	0.000338868	0.0768131	453.351	1	1	102.005	0.269639	3.56405e+08	0.074479
Granulocyte	Col1a2	Gp6	Fibroblast 1	10	0.227273	195.446	8599.63	0.0396847	0.000814714	2	0.000338868	0.0768131	453.351	1	1	15.0128	0.0396847	3.89865e+06	0.000814714
Macrophage	Col1a2	Gp6	Fibroblast 1	565	0.437307	142.359	183928	0.0289055	0.017425	2	0.000338868	0.0768131	453.351	1	1	10.9351	0.0289055	8.3384e+07	0.017425
NK cell	Col1a2	Gp6	Fibroblast 1	21	0.388889	215.849	11655.9	0.0438274	0.00110426	2	0.000338868	0.0768131	453.351	1	1	16.5801	0.0438274	5.2842e+06	0.00110426
Pericyte	Col1a2	Gp6	Fibroblast 1	186	0.467337	325.214	129435	0.0660335	0.0122624	2	0.000338868	0.0768131	453.351	1	1	24.9807	0.0660335	5.86795e+07	0.0122624
Schwann cell	Col1a2	Gp6	Fibroblast 1	107	0.622093	401.763	69103.3	0.0815766	0.00654672	2	0.000338868	0.0768131	453.351	1	1	30.8607	0.0815766	3.1328e+07	0.00654672
Smooth muscle cell	Col1a2	Gp6	Fibroblast 1	379	0.600634	244.092	154022	0.049562	0.0145918	2	0.000338868	0.0768131	453.351	1	1	18.7494	0.049562	6.9826e+07	0.0145918
T cell	Col1a2	Gp6	Fibroblast 1	34	0.269841	112.14	14129.7	0.0227697	0.00133862	2	0.000338868	0.0768131	453.351	1	1	8.61386	0.0227697	6.40571e+06	0.00133862
B cell	Col1a2	Itgb1	B cell	80	0.272109	157.719	46369.5	0.0320244	0.00439296	48	0.163265	57.033	16767.7	0.0162921	0.0051027	8995.21	0.000521744	7.7751e+08	2.2416e-05
B cell	Col1a2	Itgb1	DC-like cell	80	0.272109	157.719	46369.5	0.0320244	0.00439296	121	0.636842	205.616	39067.1	0.0587364	0.0118888	32429.7	0.001881	1.81152e+09	5.2227e-05
B cell	Col1a2	Itgb1	Endothelial cell	80	0.272109	157.719	46369.5	0.0320244	0.00439296	598	0.725728	423.356	348845	0.120936	0.10616	66771.4	0.0038729	1.61758e+10	0.000466355
B cell	Col1a2	Itgb1	Fibroblast 1	80	0.272109	157.719	46369.5	0.0320244	0.00439296	4093	0.693494	307.235	1.8133e+06	0.0877649	0.551818	48456.9	0.00281062	8.40819e+10	0.00242412
B cell	Col1a2	Itgb1	Fibroblast 2	80	0.272109	157.719	46369.5	0.0320244	0.00439296	432	0.72973	206.715	122375	0.0590504	0.0372409	32603	0.00189105	5.67449e+09	0.000163598
B cell	Col1a2	Itgb1	Granulocyte	80	0.272109	157.719	46369.5	0.0320244	0.00439296	12	0.272727	123.488	5433.48	0.0352757	0.0016535	19476.5	0.00112968	2.51948e+08	7.26377e-06
B cell	Col1a2	Itgb1	Macrophage	80	0.272109	157.719	46369.5	0.0320244	0.00439296	847	0.655573	218.036	281703	0.0622844	0.0857271	34388.6	0.00199462	1.30624e+10	0.000376596
B cell	Col1a2	Itgb1	NK cell	80	0.272109	157.719	46369.5	0.0320244	0.00439296	38	0.703704	341.662	18449.8	0.0975995	0.00561458	53886.8	0.00312556	8.55507e+08	2.46647e-05
B cell	Col1a2	Itgb1	Pericyte	80	0.272109	157.719	46369.5	0.0320244	0.00439296	295	0.741206	609.733	242674	0.174177	0.0738498	96166.7	0.0055779	1.12527e+10	0.000324419
B cell	Col1a2	Itgb1	Schwann cell	80	0.272109	157.719	46369.5	0.0320244	0.00439296	123	0.715116	411.953	70855.9	0.117679	0.0215627	64973	0.00376859	3.28555e+09	9.4724e-05
B cell	Col1a2	Itgb1	Smooth muscle cell	80	0.272109	157.719	46369.5	0.0320244	0.00439296	540	0.855784	498.018	314249	0.142264	0.0956314	78547.1	0.00455592	1.45716e+10	0.000420105
B cell	Col1a2	Itgb1	T cell	80	0.272109	157.719	46369.5	0.0320244	0.00439296	29	0.230159	97.8132	12324.5	0.0279414	0.00375054	15427	0.000894805	5.71479e+08	1.6476e-05
DC-like cell	Col1a2	Itgb1	B cell	90	0.473684	124.248	23607.1	0.0252281	0.0022365	48	0.163265	57.033	16767.7	0.0162921	0.0051027	7086.24	0.000411019	3.95837e+08	1.14122e-05
DC-like cell	Col1a2	Itgb1	DC-like cell	90	0.473684	124.248	23607.1	0.0252281	0.0022365	121	0.636842	205.616	39067.1	0.0587364	0.0118888	25547.4	0.00148181	9.22261e+08	2.65892e-05
DC-like cell	Col1a2	Itgb1	Endothelial cell	90	0.473684	124.248	23607.1	0.0252281	0.0022365	598	0.725728	423.356	348845	0.120936	0.10616	52601.1	0.00305099	8.23523e+09	0.000237425
DC-like cell	Col1a2	Itgb1	Fibroblast 1	90	0.473684	124.248	23607.1	0.0252281	0.0022365	4093	0.693494	307.235	1.8133e+06	0.0877649	0.551818	38173.3	0.00221414	4.28068e+10	0.00123414
DC-like cell	Col1a2	Itgb1	Fibroblast 2	90	0.473684	124.248	23607.1	0.0252281	0.0022365	432	0.72973	206.715	122375	0.0590504	0.0372409	25684	0.00148973	2.88893e+09	8.32892e-05
DC-like cell	Col1a2	Itgb1	Granulocyte	90	0.473684	124.248	23607.1	0.0252281	0.0022365	12	0.272727	123.488	5433.48	0.0352757	0.0016535	15343.2	0.000889939	1.28269e+08	3.69805e-06
DC-like cell	Col1a2	Itgb1	Macrophage	90	0.473684	124.248	23607.1	0.0252281	0.0022365	847	0.655573	218.036	281703	0.0622844	0.0857271	27090.6	0.00157132	6.6502e+09	0.000191728
DC-like cell	Col1a2	Itgb1	NK cell	90	0.473684	124.248	23607.1	0.0252281	0.0022365	38	0.703704	341.662	18449.8	0.0975995	0.00561458	42450.9	0.00246225	4.35546e+08	1.2557e-05
DC-like cell	Col1a2	Itgb1	Pericyte	90	0.473684	124.248	23607.1	0.0252281	0.0022365	295	0.741206	609.733	242674	0.174177	0.0738498	75758.1	0.00439415	5.72883e+09	0.000165165
DC-like cell	Col1a2	Itgb1	Schwann cell	90	0.473684	124.248	23607.1	0.0252281	0.0022365	123	0.715116	411.953	70855.9	0.117679	0.0215627	51184.3	0.00296881	1.6727e+09	4.82248e-05
DC-like cell	Col1a2	Itgb1	Smooth muscle cell	90	0.473684	124.248	23607.1	0.0252281	0.0022365	540	0.855784	498.018	314249	0.142264	0.0956314	61877.7	0.00358906	7.41852e+09	0.000213879
DC-like cell	Col1a2	Itgb1	T cell	90	0.473684	124.248	23607.1	0.0252281	0.0022365	29	0.230159	97.8132	12324.5	0.0279414	0.00375054	12153.1	0.000704908	2.90945e+08	8.38808e-06
Endothelial cell	Col1a2	Itgb1	B cell	275	0.333738	152.862	125959	0.0310381	0.0119331	48	0.163265	57.033	16767.7	0.0162921	0.0051027	8718.19	0.000505676	2.11203e+09	6.08909e-05
Endothelial cell	Col1a2	Itgb1	DC-like cell	275	0.333738	152.862	125959	0.0310381	0.0119331	121	0.636842	205.616	39067.1	0.0587364	0.0118888	31431	0.00182307	4.92083e+09	0.00014187
Endothelial cell	Col1a2	Itgb1	Endothelial cell	275	0.333738	152.862	125959	0.0310381	0.0119331	598	0.725728	423.356	348845	0.120936	0.10616	64715.1	0.00375363	4.394e+10	0.00126681
Endothelial cell	Col1a2	Itgb1	Fibroblast 1	275	0.333738	152.862	125959	0.0310381	0.0119331	4093	0.693494	307.235	1.8133e+06	0.0877649	0.551818	46964.6	0.00272406	2.28401e+11	0.00658489
Endothelial cell	Col1a2	Itgb1	Fibroblast 2	275	0.333738	152.862	125959	0.0310381	0.0119331	432	0.72973	206.715	122375	0.0590504	0.0372409	31598.9	0.00183281	1.54142e+10	0.000444399
Endothelial cell	Col1a2	Itgb1	Granulocyte	275	0.333738	152.862	125959	0.0310381	0.0119331	12	0.272727	123.488	5433.48	0.0352757	0.0016535	18876.7	0.00109489	6.84393e+08	1.97313e-05
Endothelial cell	Col1a2	Itgb1	Macrophage	275	0.333738	152.862	125959	0.0310381	0.0119331	847	0.655573	218.036	281703	0.0622844	0.0857271	33329.6	0.00193319	3.54829e+10	0.00102299
Endothelial cell	Col1a2	Itgb1	NK cell	275	0.333738	152.862	125959	0.0310381	0.0119331	38	0.703704	341.662	18449.8	0.0975995	0.00561458	52227.3	0.00302931	2.32391e+09	6.69993e-05
Endothelial cell	Col1a2	Itgb1	Pericyte	275	0.333738	152.862	125959	0.0310381	0.0119331	295	0.741206	609.733	242674	0.174177	0.0738498	93205.1	0.00540612	3.05668e+10	0.000881255
Endothelial cell	Col1a2	Itgb1	Schwann cell	275	0.333738	152.862	125959	0.0310381	0.0119331	123	0.715116	411.953	70855.9	0.117679	0.0215627	62972	0.00365253	8.9249e+09	0.000257309
Endothelial cell	Col1a2	Itgb1	Smooth muscle cell	275	0.333738	152.862	125959	0.0310381	0.0119331	540	0.855784	498.018	314249	0.142264	0.0956314	76128.1	0.00441561	3.95824e+10	0.00114118
Endothelial cell	Col1a2	Itgb1	T cell	275	0.333738	152.862	125959	0.0310381	0.0119331	29	0.230159	97.8132	12324.5	0.0279414	0.00375054	14951.9	0.000867248	1.55237e+09	4.47555e-05
Fibroblast 1	Col1a2	Itgb1	B cell	5751	0.974415	1525.32	9.00244e+06	0.309711	0.852875	48	0.163265	57.033	16767.7	0.0162921	0.0051027	86993.6	0.00504583	1.5095e+11	0.00435196
Fibroblast 1	Col1a2	Itgb1	DC-like cell	5751	0.974415	1525.32	9.00244e+06	0.309711	0.852875	121	0.636842	205.616	39067.1	0.0587364	0.0118888	313631	0.0181913	3.51699e+11	0.0101396
Fibroblast 1	Col1a2	Itgb1	Endothelial cell	5751	0.974415	1525.32	9.00244e+06	0.309711	0.852875	598	0.725728	423.356	348845	0.120936	0.10616	645753	0.0374552	3.14046e+12	0.0905408
Fibroblast 1	Col1a2	Itgb1	Fibroblast 1	5751	0.974415	1525.32	9.00244e+06	0.309711	0.852875	4093	0.693494	307.235	1.8133e+06	0.0877649	0.551818	468632	0.0271818	1.63241e+13	0.470632
Fibroblast 1	Col1a2	Itgb1	Fibroblast 2	5751	0.974415	1525.32	9.00244e+06	0.309711	0.852875	432	0.72973	206.715	122375	0.0590504	0.0372409	315307	0.0182885	1.10168e+12	0.0317619
Fibroblast 1	Col1a2	Itgb1	Granulocyte	5751	0.974415	1525.32	9.00244e+06	0.309711	0.852875	12	0.272727	123.488	5433.48	0.0352757	0.0016535	188359	0.0109253	4.89146e+10	0.00141023
Fibroblast 1	Col1a2	Itgb1	Macrophage	5751	0.974415	1525.32	9.00244e+06	0.309711	0.852875	847	0.655573	218.036	281703	0.0622844	0.0857271	332576	0.0192902	2.53602e+12	0.0731145
Fibroblast 1	Col1a2	Itgb1	NK cell	5751	0.974415	1525.32	9.00244e+06	0.309711	0.852875	38	0.703704	341.662	18449.8	0.0975995	0.00561458	521145	0.0302276	1.66093e+11	0.00478854
Fibroblast 1	Col1a2	Itgb1	Pericyte	5751	0.974415	1525.32	9.00244e+06	0.309711	0.852875	295	0.741206	609.733	242674	0.174177	0.0738498	930038	0.0539444	2.18466e+12	0.0629846
Fibroblast 1	Col1a2	Itgb1	Schwann cell	5751	0.974415	1525.32	9.00244e+06	0.309711	0.852875	123	0.715116	411.953	70855.9	0.117679	0.0215627	628360	0.0364464	6.37876e+11	0.0183903
Fibroblast 1	Col1a2	Itgb1	Smooth muscle cell	5751	0.974415	1525.32	9.00244e+06	0.309711	0.852875	540	0.855784	498.018	314249	0.142264	0.0956314	759637	0.0440607	2.82901e+12	0.0815617
Fibroblast 1	Col1a2	Itgb1	T cell	5751	0.974415	1525.32	9.00244e+06	0.309711	0.852875	29	0.230159	97.8132	12324.5	0.0279414	0.00375054	149196	0.00865375	1.1095e+11	0.00319875
Fibroblast 2	Col1a2	Itgb1	B cell	574	0.969595	1327.97	786156	0.269639	0.074479	48	0.163265	57.033	16767.7	0.0162921	0.0051027	75737.9	0.00439298	1.3182e+10	0.000380044
Fibroblast 2	Col1a2	Itgb1	DC-like cell	574	0.969595	1327.97	786156	0.269639	0.074479	121	0.636842	205.616	39067.1	0.0587364	0.0118888	273051	0.0158376	3.07128e+10	0.000885465
Fibroblast 2	Col1a2	Itgb1	Endothelial cell	574	0.969595	1327.97	786156	0.269639	0.074479	598	0.725728	423.356	348845	0.120936	0.10616	562202	0.0326091	2.74247e+11	0.00790666
Fibroblast 2	Col1a2	Itgb1	Fibroblast 1	574	0.969595	1327.97	786156	0.269639	0.074479	4093	0.693494	307.235	1.8133e+06	0.0877649	0.551818	407998	0.0236648	1.42554e+12	0.0410989
Fibroblast 2	Col1a2	Itgb1	Fibroblast 2	574	0.969595	1327.97	786156	0.269639	0.074479	432	0.72973	206.715	122375	0.0590504	0.0372409	274511	0.0159223	9.62062e+10	0.00277367
Fibroblast 2	Col1a2	Itgb1	Granulocyte	574	0.969595	1327.97	786156	0.269639	0.074479	12	0.272727	123.488	5433.48	0.0352757	0.0016535	163988	0.0095117	4.27156e+09	0.000123151
Fibroblast 2	Col1a2	Itgb1	Macrophage	574	0.969595	1327.97	786156	0.269639	0.074479	847	0.655573	218.036	281703	0.0622844	0.0857271	289545	0.0167943	2.21463e+11	0.00638487
Fibroblast 2	Col1a2	Itgb1	NK cell	574	0.969595	1327.97	786156	0.269639	0.074479	38	0.703704	341.662	18449.8	0.0975995	0.00561458	453716	0.0263166	1.45044e+10	0.000418169
Fibroblast 2	Col1a2	Itgb1	Pericyte	574	0.969595	1327.97	786156	0.269639	0.074479	295	0.741206	609.733	242674	0.174177	0.0738498	809705	0.0469648	1.90779e+11	0.00550026
Fibroblast 2	Col1a2	Itgb1	Schwann cell	574	0.969595	1327.97	786156	0.269639	0.074479	123	0.715116	411.953	70855.9	0.117679	0.0215627	547059	0.0317307	5.57038e+10	0.00160597
Fibroblast 2	Col1a2	Itgb1	Smooth muscle cell	574	0.969595	1327.97	786156	0.269639	0.074479	540	0.855784	498.018	314249	0.142264	0.0956314	661351	0.0383599	2.47049e+11	0.00712253
Fibroblast 2	Col1a2	Itgb1	T cell	574	0.969595	1327.97	786156	0.269639	0.074479	29	0.230159	97.8132	12324.5	0.0279414	0.00375054	129893	0.00753408	9.68895e+09	0.000279337
Granulocyte	Col1a2	Itgb1	B cell	10	0.227273	195.446	8599.63	0.0396847	0.000814714	48	0.163265	57.033	16767.7	0.0162921	0.0051027	11146.9	0.000646546	1.44196e+08	4.15724e-06
Granulocyte	Col1a2	Itgb1	DC-like cell	10	0.227273	195.446	8599.63	0.0396847	0.000814714	121	0.636842	205.616	39067.1	0.0587364	0.0118888	40186.9	0.00233094	3.35963e+08	9.68595e-06
Granulocyte	Col1a2	Itgb1	Endothelial cell	10	0.227273	195.446	8599.63	0.0396847	0.000814714	598	0.725728	423.356	348845	0.120936	0.10616	82743.2	0.0047993	2.99994e+09	8.64896e-05
Granulocyte	Col1a2	Itgb1	Fibroblast 1	10	0.227273	195.446	8599.63	0.0396847	0.000814714	4093	0.693494	307.235	1.8133e+06	0.0877649	0.551818	60047.9	0.00348292	1.55937e+10	0.000449574
Granulocyte	Col1a2	Itgb1	Fibroblast 2	10	0.227273	195.446	8599.63	0.0396847	0.000814714	432	0.72973	206.715	122375	0.0590504	0.0372409	40401.7	0.00234339	1.05238e+09	3.03407e-05
Granulocyte	Col1a2	Itgb1	Granulocyte	10	0.227273	195.446	8599.63	0.0396847	0.000814714	12	0.272727	123.488	5433.48	0.0352757	0.0016535	24135.3	0.0013999	4.67259e+07	1.34713e-06
Granulocyte	Col1a2	Itgb1	Macrophage	10	0.227273	195.446	8599.63	0.0396847	0.000814714	847	0.655573	218.036	281703	0.0622844	0.0857271	42614.4	0.00247174	2.42254e+09	6.9843e-05
Granulocyte	Col1a2	Itgb1	NK cell	10	0.227273	195.446	8599.63	0.0396847	0.000814714	38	0.703704	341.662	18449.8	0.0975995	0.00561458	66776.6	0.0038732	1.58661e+08	4.57428e-06
Granulocyte	Col1a2	Itgb1	Pericyte	10	0.227273	195.446	8599.63	0.0396847	0.000814714	295	0.741206	609.733	242674	0.174177	0.0738498	119170	0.00691214	2.0869e+09	6.01664e-05
Granulocyte	Col1a2	Itgb1	Schwann cell	10	0.227273	195.446	8599.63	0.0396847	0.000814714	123	0.715116	411.953	70855.9	0.117679	0.0215627	80514.6	0.00467004	6.09335e+08	1.75674e-05
Granulocyte	Col1a2	Itgb1	Smooth muscle cell	10	0.227273	195.446	8599.63	0.0396847	0.000814714	540	0.855784	498.018	314249	0.142264	0.0956314	97335.7	0.0056457	2.70243e+09	7.79122e-05
Granulocyte	Col1a2	Itgb1	T cell	10	0.227273	195.446	8599.63	0.0396847	0.000814714	29	0.230159	97.8132	12324.5	0.0279414	0.00375054	19117.2	0.00110884	1.05986e+08	3.05562e-06
Macrophage	Col1a2	Itgb1	B cell	565	0.437307	142.359	183928	0.0289055	0.017425	48	0.163265	57.033	16767.7	0.0162921	0.0051027	8119.17	0.000470931	3.08405e+09	8.89146e-05
Macrophage	Col1a2	Itgb1	DC-like cell	565	0.437307	142.359	183928	0.0289055	0.017425	121	0.636842	205.616	39067.1	0.0587364	0.0118888	29271.4	0.00169781	7.18553e+09	0.000207162
Macrophage	Col1a2	Itgb1	Endothelial cell	565	0.437307	142.359	183928	0.0289055	0.017425	598	0.725728	423.356	348845	0.120936	0.10616	60268.6	0.00349572	6.41624e+10	0.00184983
Macrophage	Col1a2	Itgb1	Fibroblast 1	565	0.437307	142.359	183928	0.0289055	0.017425	4093	0.693494	307.235	1.8133e+06	0.0877649	0.551818	43737.7	0.00253689	3.33517e+11	0.00961544
Macrophage	Col1a2	Itgb1	Fibroblast 2	565	0.437307	142.359	183928	0.0289055	0.017425	432	0.72973	206.715	122375	0.0590504	0.0372409	29427.8	0.00170688	2.25083e+10	0.000648923
Macrophage	Col1a2	Itgb1	Granulocyte	565	0.437307	142.359	183928	0.0289055	0.017425	12	0.272727	123.488	5433.48	0.0352757	0.0016535	17579.7	0.00101966	9.99369e+08	2.88123e-05
Macrophage	Col1a2	Itgb1	Macrophage	565	0.437307	142.359	183928	0.0289055	0.017425	847	0.655573	218.036	281703	0.0622844	0.0857271	31039.5	0.00180036	5.18131e+10	0.0014938
Macrophage	Col1a2	Itgb1	NK cell	565	0.437307	142.359	183928	0.0289055	0.017425	38	0.703704	341.662	18449.8	0.0975995	0.00561458	48638.8	0.00282117	3.39343e+09	9.78342e-05
Macrophage	Col1a2	Itgb1	Pericyte	565	0.437307	142.359	183928	0.0289055	0.017425	295	0.741206	609.733	242674	0.174177	0.0738498	86801.1	0.00503467	4.46345e+10	0.00128683
Macrophage	Col1a2	Itgb1	Schwann cell	565	0.437307	142.359	183928	0.0289055	0.017425	123	0.715116	411.953	70855.9	0.117679	0.0215627	58645.3	0.00340156	1.30324e+10	0.00037573
Macrophage	Col1a2	Itgb1	Smooth muscle cell	565	0.437307	142.359	183928	0.0289055	0.017425	540	0.855784	498.018	314249	0.142264	0.0956314	70897.4	0.00411222	5.77993e+10	0.00166638
Macrophage	Col1a2	Itgb1	T cell	565	0.437307	142.359	183928	0.0289055	0.017425	29	0.230159	97.8132	12324.5	0.0279414	0.00375054	13924.6	0.00080766	2.26681e+09	6.53533e-05
NK cell	Col1a2	Itgb1	B cell	21	0.388889	215.849	11655.9	0.0438274	0.00110426	48	0.163265	57.033	16767.7	0.0162921	0.0051027	12310.5	0.00071404	1.95442e+08	5.63468e-06
NK cell	Col1a2	Itgb1	DC-like cell	21	0.388889	215.849	11655.9	0.0438274	0.00110426	121	0.636842	205.616	39067.1	0.0587364	0.0118888	44382.1	0.00257427	4.5536e+08	1.31282e-05
NK cell	Col1a2	Itgb1	Endothelial cell	21	0.388889	215.849	11655.9	0.0438274	0.00110426	598	0.725728	423.356	348845	0.120936	0.10616	91381	0.00530031	4.06609e+09	0.000117227
NK cell	Col1a2	Itgb1	Fibroblast 1	21	0.388889	215.849	11655.9	0.0438274	0.00110426	4093	0.693494	307.235	1.8133e+06	0.0877649	0.551818	66316.4	0.00384651	2.11356e+10	0.000609348
NK cell	Col1a2	Itgb1	Fibroblast 2	21	0.388889	215.849	11655.9	0.0438274	0.00110426	432	0.72973	206.715	122375	0.0590504	0.0372409	44619.3	0.00258803	1.42639e+09	4.11235e-05
NK cell	Col1a2	Itgb1	Granulocyte	21	0.388889	215.849	11655.9	0.0438274	0.00110426	12	0.272727	123.488	5433.48	0.0352757	0.0016535	26654.8	0.00154604	6.33319e+07	1.82589e-06
NK cell	Col1a2	Itgb1	Macrophage	21	0.388889	215.849	11655.9	0.0438274	0.00110426	847	0.655573	218.036	281703	0.0622844	0.0857271	47063	0.00272977	3.28349e+09	9.46646e-05
NK cell	Col1a2	Itgb1	NK cell	21	0.388889	215.849	11655.9	0.0438274	0.00110426	38	0.703704	341.662	18449.8	0.0975995	0.00561458	73747.6	0.00427754	2.15048e+08	6.19993e-06
NK cell	Col1a2	Itgb1	Pericyte	21	0.388889	215.849	11655.9	0.0438274	0.00110426	295	0.741206	609.733	242674	0.174177	0.0738498	131610	0.00763371	2.82857e+09	8.1549e-05
NK cell	Col1a2	Itgb1	Schwann cell	21	0.388889	215.849	11655.9	0.0438274	0.00110426	123	0.715116	411.953	70855.9	0.117679	0.0215627	88919.7	0.00515755	8.25886e+08	2.38107e-05
NK cell	Col1a2	Itgb1	Smooth muscle cell	21	0.388889	215.849	11655.9	0.0438274	0.00110426	540	0.855784	498.018	314249	0.142264	0.0956314	107497	0.00623507	3.66285e+09	0.000105602
NK cell	Col1a2	Itgb1	T cell	21	0.388889	215.849	11655.9	0.0438274	0.00110426	29	0.230159	97.8132	12324.5	0.0279414	0.00375054	21112.9	0.0012246	1.43652e+08	4.14156e-06
Pericyte	Col1a2	Itgb1	B cell	186	0.467337	325.214	129435	0.0660335	0.0122624	48	0.163265	57.033	16767.7	0.0162921	0.0051027	18547.9	0.00107582	2.17033e+09	6.25715e-05
Pericyte	Col1a2	Itgb1	DC-like cell	186	0.467337	325.214	129435	0.0660335	0.0122624	121	0.636842	205.616	39067.1	0.0587364	0.0118888	66869.2	0.00387857	5.05665e+09	0.000145785
Pericyte	Col1a2	Itgb1	Endothelial cell	186	0.467337	325.214	129435	0.0660335	0.0122624	598	0.725728	423.356	348845	0.120936	0.10616	137681	0.00798582	4.51528e+10	0.00130177
Pericyte	Col1a2	Itgb1	Fibroblast 1	186	0.467337	325.214	129435	0.0660335	0.0122624	4093	0.693494	307.235	1.8133e+06	0.0877649	0.551818	99917	0.00579542	2.34705e+11	0.00676664
Pericyte	Col1a2	Itgb1	Fibroblast 2	186	0.467337	325.214	129435	0.0660335	0.0122624	432	0.72973	206.715	122375	0.0590504	0.0372409	67226.6	0.0038993	1.58397e+10	0.000456664
Pericyte	Col1a2	Itgb1	Granulocyte	186	0.467337	325.214	129435	0.0660335	0.0122624	12	0.272727	123.488	5433.48	0.0352757	0.0016535	40160	0.00232938	7.03282e+08	2.02759e-05
Pericyte	Col1a2	Itgb1	Macrophage	186	0.467337	325.214	129435	0.0660335	0.0122624	847	0.655573	218.036	281703	0.0622844	0.0857271	70908.4	0.00411286	3.64623e+10	0.00105122
Pericyte	Col1a2	Itgb1	NK cell	186	0.467337	325.214	129435	0.0660335	0.0122624	38	0.703704	341.662	18449.8	0.0975995	0.00561458	111113	0.00644483	2.38805e+09	6.88485e-05
Pericyte	Col1a2	Itgb1	Pericyte	186	0.467337	325.214	129435	0.0660335	0.0122624	295	0.741206	609.733	242674	0.174177	0.0738498	198293	0.0115015	3.14105e+10	0.000905578
Pericyte	Col1a2	Itgb1	Schwann cell	186	0.467337	325.214	129435	0.0660335	0.0122624	123	0.715116	411.953	70855.9	0.117679	0.0215627	133973	0.00777073	9.17123e+09	0.000264411
Pericyte	Col1a2	Itgb1	Smooth muscle cell	186	0.467337	325.214	129435	0.0660335	0.0122624	540	0.855784	498.018	314249	0.142264	0.0956314	161962	0.00939419	4.06749e+10	0.00117267
Pericyte	Col1a2	Itgb1	T cell	186	0.467337	325.214	129435	0.0660335	0.0122624	29	0.230159	97.8132	12324.5	0.0279414	0.00375054	31810.2	0.00184507	1.59522e+09	4.59908e-05
Schwann cell	Col1a2	Itgb1	B cell	107	0.622093	401.763	69103.3	0.0815766	0.00654672	48	0.163265	57.033	16767.7	0.0162921	0.0051027	22913.8	0.00132905	1.1587e+09	3.34059e-05
Schwann cell	Col1a2	Itgb1	DC-like cell	107	0.622093	401.763	69103.3	0.0815766	0.00654672	121	0.636842	205.616	39067.1	0.0587364	0.0118888	82609	0.00479152	2.69966e+09	7.78325e-05
Schwann cell	Col1a2	Itgb1	Endothelial cell	107	0.622093	401.763	69103.3	0.0815766	0.00654672	598	0.725728	423.356	348845	0.120936	0.10616	170089	0.00986555	2.41063e+10	0.000694996
Schwann cell	Col1a2	Itgb1	Fibroblast 1	107	0.622093	401.763	69103.3	0.0815766	0.00654672	4093	0.693494	307.235	1.8133e+06	0.0877649	0.551818	123436	0.00715956	1.25305e+11	0.0036126
Schwann cell	Col1a2	Itgb1	Fibroblast 2	107	0.622093	401.763	69103.3	0.0815766	0.00654672	432	0.72973	206.715	122375	0.0590504	0.0372409	83050.5	0.00481713	8.45654e+09	0.000243806
Schwann cell	Col1a2	Itgb1	Granulocyte	107	0.622093	401.763	69103.3	0.0815766	0.00654672	12	0.272727	123.488	5433.48	0.0352757	0.0016535	49613	0.00287767	3.75471e+08	1.0825e-05
Schwann cell	Col1a2	Itgb1	Macrophage	107	0.622093	401.763	69103.3	0.0815766	0.00654672	847	0.655573	218.036	281703	0.0622844	0.0857271	87599	0.00508095	1.94666e+10	0.000561231
Schwann cell	Col1a2	Itgb1	NK cell	107	0.622093	401.763	69103.3	0.0815766	0.00654672	38	0.703704	341.662	18449.8	0.0975995	0.00561458	137267	0.00796183	1.27494e+09	3.67571e-05
Schwann cell	Col1a2	Itgb1	Pericyte	107	0.622093	401.763	69103.3	0.0815766	0.00654672	295	0.741206	609.733	242674	0.174177	0.0738498	244968	0.0142087	1.67695e+10	0.000483473
Schwann cell	Col1a2	Itgb1	Schwann cell	107	0.622093	401.763	69103.3	0.0815766	0.00654672	123	0.715116	411.953	70855.9	0.117679	0.0215627	165507	0.00959982	4.89637e+09	0.000141165
Schwann cell	Col1a2	Itgb1	Smooth muscle cell	107	0.622093	401.763	69103.3	0.0815766	0.00654672	540	0.855784	498.018	314249	0.142264	0.0956314	200085	0.0116054	2.17156e+10	0.000626072
Schwann cell	Col1a2	Itgb1	T cell	107	0.622093	401.763	69103.3	0.0815766	0.00654672	29	0.230159	97.8132	12324.5	0.0279414	0.00375054	39297.7	0.00227936	8.5166e+08	2.45538e-05
Smooth muscle cell	Col1a2	Itgb1	B cell	379	0.600634	244.092	154022	0.049562	0.0145918	48	0.163265	57.033	16767.7	0.0162921	0.0051027	13921.3	0.000807467	2.58259e+09	7.44573e-05
Smooth muscle cell	Col1a2	Itgb1	DC-like cell	379	0.600634	244.092	154022	0.049562	0.0145918	121	0.636842	205.616	39067.1	0.0587364	0.0118888	50189.2	0.00291109	6.01719e+09	0.000173478
Smooth muscle cell	Col1a2	Itgb1	Endothelial cell	379	0.600634	244.092	154022	0.049562	0.0145918	598	0.725728	423.356	348845	0.120936	0.10616	103338	0.00599383	5.37298e+10	0.00154905
Smooth muscle cell	Col1a2	Itgb1	Fibroblast 1	379	0.600634	244.092	154022	0.049562	0.0145918	4093	0.693494	307.235	1.8133e+06	0.0877649	0.551818	74993.5	0.0043498	2.79288e+11	0.008052
Smooth muscle cell	Col1a2	Itgb1	Fibroblast 2	379	0.600634	244.092	154022	0.049562	0.0145918	432	0.72973	206.715	122375	0.0590504	0.0372409	50457.5	0.00292665	1.88485e+10	0.00054341
Smooth muscle cell	Col1a2	Itgb1	Granulocyte	379	0.600634	244.092	154022	0.049562	0.0145918	12	0.272727	123.488	5433.48	0.0352757	0.0016535	30142.4	0.00174833	8.36874e+08	2.41275e-05
Smooth muscle cell	Col1a2	Itgb1	Macrophage	379	0.600634	244.092	154022	0.049562	0.0145918	847	0.655573	218.036	281703	0.0622844	0.0857271	53220.9	0.00308694	4.33885e+10	0.00125091
Smooth muscle cell	Col1a2	Itgb1	NK cell	379	0.600634	244.092	154022	0.049562	0.0145918	38	0.703704	341.662	18449.8	0.0975995	0.00561458	83397	0.00483722	2.84167e+09	8.19266e-05
Smooth muscle cell	Col1a2	Itgb1	Pericyte	379	0.600634	244.092	154022	0.049562	0.0145918	295	0.741206	609.733	242674	0.174177	0.0738498	148831	0.00863254	3.73771e+10	0.0010776
Smooth muscle cell	Col1a2	Itgb1	Schwann cell	379	0.600634	244.092	154022	0.049562	0.0145918	123	0.715116	411.953	70855.9	0.117679	0.0215627	100554	0.00583239	1.09134e+10	0.000314637
Smooth muscle cell	Col1a2	Itgb1	Smooth muscle cell	379	0.600634	244.092	154022	0.049562	0.0145918	540	0.855784	498.018	314249	0.142264	0.0956314	121562	0.00705089	4.84013e+10	0.00139543
Smooth muscle cell	Col1a2	Itgb1	T cell	379	0.600634	244.092	154022	0.049562	0.0145918	29	0.230159	97.8132	12324.5	0.0279414	0.00375054	23875.4	0.00138483	1.89824e+09	5.4727e-05
T cell	Col1a2	Itgb1	B cell	34	0.269841	112.14	14129.7	0.0227697	0.00133862	48	0.163265	57.033	16767.7	0.0162921	0.0051027	6395.71	0.000370966	2.36922e+08	6.83058e-06
T cell	Col1a2	Itgb1	DC-like cell	34	0.269841	112.14	14129.7	0.0227697	0.00133862	121	0.636842	205.616	39067.1	0.0587364	0.0118888	23057.9	0.00133741	5.52006e+08	1.59146e-05
T cell	Col1a2	Itgb1	Endothelial cell	34	0.269841	112.14	14129.7	0.0227697	0.00133862	598	0.725728	423.356	348845	0.120936	0.10616	47475.3	0.00275368	4.92907e+09	0.000142107
T cell	Col1a2	Itgb1	Fibroblast 1	34	0.269841	112.14	14129.7	0.0227697	0.00133862	4093	0.693494	307.235	1.8133e+06	0.0877649	0.551818	34453.5	0.00199838	2.56214e+10	0.000738676
T cell	Col1a2	Itgb1	Fibroblast 2	34	0.269841	112.14	14129.7	0.0227697	0.00133862	432	0.72973	206.715	122375	0.0590504	0.0372409	23181.1	0.00134456	1.72913e+09	4.98515e-05
T cell	Col1a2	Itgb1	Granulocyte	34	0.269841	112.14	14129.7	0.0227697	0.00133862	12	0.272727	123.488	5433.48	0.0352757	0.0016535	13848	0.000803217	7.67734e+07	2.21341e-06
T cell	Col1a2	Itgb1	Macrophage	34	0.269841	112.14	14129.7	0.0227697	0.00133862	847	0.655573	218.036	281703	0.0622844	0.0857271	24450.7	0.0014182	3.98038e+09	0.000114756
T cell	Col1a2	Itgb1	NK cell	34	0.269841	112.14	14129.7	0.0227697	0.00133862	38	0.703704	341.662	18449.8	0.0975995	0.00561458	38314.2	0.00222231	2.6069e+08	7.5158e-06
T cell	Col1a2	Itgb1	Pericyte	34	0.269841	112.14	14129.7	0.0227697	0.00133862	295	0.741206	609.733	242674	0.174177	0.0738498	68375.7	0.00396595	3.4289e+09	9.88569e-05
T cell	Col1a2	Itgb1	Schwann cell	34	0.269841	112.14	14129.7	0.0227697	0.00133862	123	0.715116	411.953	70855.9	0.117679	0.0215627	46196.6	0.00267951	1.00117e+09	2.88642e-05
T cell	Col1a2	Itgb1	Smooth muscle cell	34	0.269841	112.14	14129.7	0.0227697	0.00133862	540	0.855784	498.018	314249	0.142264	0.0956314	55847.9	0.00323931	4.44025e+09	0.000128014
T cell	Col1a2	Itgb1	T cell	34	0.269841	112.14	14129.7	0.0227697	0.00133862	29	0.230159	97.8132	12324.5	0.0279414	0.00375054	10968.8	0.000636217	1.74141e+08	5.02056e-06
B cell	Col1a2	Itgb3	B cell	80	0.272109	157.719	46369.5	0.0320244	0.00439296	3	0.0102041	3.6379	1069.54	0.0465902	0.0210315	573.768	0.00149202	4.95942e+07	9.23907e-05
B cell	Col1a2	Itgb3	DC-like cell	80	0.272109	157.719	46369.5	0.0320244	0.00439296	3	0.0157895	3.24334	616.234	0.0415371	0.0121176	511.538	0.0013302	2.85745e+07	5.32324e-05
B cell	Col1a2	Itgb3	Endothelial cell	80	0.272109	157.719	46369.5	0.0320244	0.00439296	12	0.0145631	2.22889	1836.61	0.0285452	0.0361151	351.54	0.000914142	8.51626e+07	0.000158652
B cell	Col1a2	Itgb3	Fibroblast 1	80	0.272109	157.719	46369.5	0.0320244	0.00439296	152	0.025754	5.887	34745.1	0.0753941	0.683227	928.494	0.00241445	1.61111e+09	0.00300139
B cell	Col1a2	Itgb3	Fibroblast 2	80	0.272109	157.719	46369.5	0.0320244	0.00439296	5	0.00844595	1.59325	943.205	0.0204046	0.0185472	251.287	0.000653445	4.3736e+07	8.14772e-05
B cell	Col1a2	Itgb3	Granulocyte	80	0.272109	157.719	46369.5	0.0320244	0.00439296	3	0.0681818	26.847	1181.27	0.343827	0.0232285	4234.3	0.0110108	5.47748e+07	0.000102042
B cell	Col1a2	Itgb3	Macrophage	80	0.272109	157.719	46369.5	0.0320244	0.00439296	11	0.00851393	1.18966	1537.05	0.0152359	0.0302245	187.633	0.00048792	7.12721e+07	0.000132775
B cell	Col1a2	Itgb3	Pericyte	80	0.272109	157.719	46369.5	0.0320244	0.00439296	2	0.00502513	1.89558	754.442	0.0242765	0.0148354	298.97	0.000777441	3.49831e+07	6.51712e-05
B cell	Col1a2	Itgb3	Schwann cell	80	0.272109	157.719	46369.5	0.0320244	0.00439296	8	0.0465116	12.9216	2222.51	0.165485	0.0437035	2037.99	0.00529957	1.03057e+08	0.000191988
B cell	Col1a2	Itgb3	Smooth muscle cell	80	0.272109	157.719	46369.5	0.0320244	0.00439296	25	0.0396197	7.12854	4498.11	0.0912945	0.0884509	1124.31	0.00292365	2.08575e+08	0.000388562
B cell	Col1a2	Itgb3	T cell	80	0.272109	157.719	46369.5	0.0320244	0.00439296	3	0.0238095	11.5102	1450.28	0.14741	0.0285184	1815.38	0.00472071	6.7249e+07	0.00012528
DC-like cell	Col1a2	Itgb3	B cell	90	0.473684	124.248	23607.1	0.0252281	0.0022365	3	0.0102041	3.6379	1069.54	0.0465902	0.0210315	452.002	0.00117538	2.52489e+07	4.70369e-05
DC-like cell	Col1a2	Itgb3	DC-like cell	90	0.473684	124.248	23607.1	0.0252281	0.0022365	3	0.0157895	3.24334	616.234	0.0415371	0.0121176	402.979	0.0010479	1.45475e+07	2.71011e-05
DC-like cell	Col1a2	Itgb3	Endothelial cell	90	0.473684	124.248	23607.1	0.0252281	0.0022365	12	0.0145631	2.22889	1836.61	0.0285452	0.0361151	276.935	0.000720141	4.3357e+07	8.07712e-05
DC-like cell	Col1a2	Itgb3	Fibroblast 1	90	0.473684	124.248	23607.1	0.0252281	0.0022365	152	0.025754	5.887	34745.1	0.0753941	0.683227	731.448	0.00190205	8.20231e+08	0.00152804
DC-like cell	Col1a2	Itgb3	Fibroblast 2	90	0.473684	124.248	23607.1	0.0252281	0.0022365	5	0.00844595	1.59325	943.205	0.0204046	0.0185472	197.959	0.00051477	2.22664e+07	4.14808e-05
DC-like cell	Col1a2	Itgb3	Granulocyte	90	0.473684	124.248	23607.1	0.0252281	0.0022365	3	0.0681818	26.847	1181.27	0.343827	0.0232285	3335.69	0.0086741	2.78863e+07	5.19504e-05
DC-like cell	Col1a2	Itgb3	Macrophage	90	0.473684	124.248	23607.1	0.0252281	0.0022365	11	0.00851393	1.18966	1537.05	0.0152359	0.0302245	147.813	0.000384373	3.62852e+07	6.75969e-05
DC-like cell	Col1a2	Itgb3	Pericyte	90	0.473684	124.248	23607.1	0.0252281	0.0022365	2	0.00502513	1.89558	754.442	0.0242765	0.0148354	235.522	0.000612451	1.78102e+07	3.31792e-05
DC-like cell	Col1a2	Itgb3	Schwann cell	90	0.473684	124.248	23607.1	0.0252281	0.0022365	8	0.0465116	12.9216	2222.51	0.165485	0.0437035	1605.48	0.00417489	5.24672e+07	9.77428e-05
DC-like cell	Col1a2	Itgb3	Smooth muscle cell	90	0.473684	124.248	23607.1	0.0252281	0.0022365	25	0.0396197	7.12854	4498.11	0.0912945	0.0884509	885.707	0.00230319	1.06187e+08	0.00019782
DC-like cell	Col1a2	Itgb3	T cell	90	0.473684	124.248	23607.1	0.0252281	0.0022365	3	0.0238095	11.5102	1450.28	0.14741	0.0285184	1430.12	0.00371887	3.42371e+07	6.37813e-05
Endothelial cell	Col1a2	Itgb3	B cell	275	0.333738	152.862	125959	0.0310381	0.0119331	3	0.0102041	3.6379	1069.54	0.0465902	0.0210315	556.098	0.00144607	1.34718e+08	0.000250971
Endothelial cell	Col1a2	Itgb3	DC-like cell	275	0.333738	152.862	125959	0.0310381	0.0119331	3	0.0157895	3.24334	616.234	0.0415371	0.0121176	495.784	0.00128923	7.762e+07	0.000144601
Endothelial cell	Col1a2	Itgb3	Endothelial cell	275	0.333738	152.862	125959	0.0310381	0.0119331	12	0.0145631	2.22889	1836.61	0.0285452	0.0361151	340.713	0.000885989	2.31336e+08	0.000430964
Endothelial cell	Col1a2	Itgb3	Fibroblast 1	275	0.333738	152.862	125959	0.0310381	0.0119331	152	0.025754	5.887	34745.1	0.0753941	0.683227	899.9	0.00234009	4.37644e+09	0.00815301
Endothelial cell	Col1a2	Itgb3	Fibroblast 2	275	0.333738	152.862	125959	0.0310381	0.0119331	5	0.00844595	1.59325	943.205	0.0204046	0.0185472	243.548	0.000633321	1.18805e+08	0.000221325
Endothelial cell	Col1a2	Itgb3	Granulocyte	275	0.333738	152.862	125959	0.0310381	0.0119331	3	0.0681818	26.847	1181.27	0.343827	0.0232285	4103.89	0.0106717	1.48791e+08	0.000277187
Endothelial cell	Col1a2	Itgb3	Macrophage	275	0.333738	152.862	125959	0.0310381	0.0119331	11	0.00851393	1.18966	1537.05	0.0152359	0.0302245	181.855	0.000472894	1.93604e+08	0.000360671
Endothelial cell	Col1a2	Itgb3	Pericyte	275	0.333738	152.862	125959	0.0310381	0.0119331	2	0.00502513	1.89558	754.442	0.0242765	0.0148354	289.763	0.000753498	9.50284e+07	0.000177031
Endothelial cell	Col1a2	Itgb3	Schwann cell	275	0.333738	152.862	125959	0.0310381	0.0119331	8	0.0465116	12.9216	2222.51	0.165485	0.0437035	1975.22	0.00513636	2.79945e+08	0.000521518
Endothelial cell	Col1a2	Itgb3	Smooth muscle cell	275	0.333738	152.862	125959	0.0310381	0.0119331	25	0.0396197	7.12854	4498.11	0.0912945	0.0884509	1089.69	0.00283361	5.66575e+08	0.00105549
Endothelial cell	Col1a2	Itgb3	T cell	275	0.333738	152.862	125959	0.0310381	0.0119331	3	0.0238095	11.5102	1450.28	0.14741	0.0285184	1759.47	0.00457533	1.82676e+08	0.000340313
Fibroblast 1	Col1a2	Itgb3	B cell	5751	0.974415	1525.32	9.00244e+06	0.309711	0.852875	3	0.0102041	3.6379	1069.54	0.0465902	0.0210315	5548.97	0.0144295	9.62851e+09	0.0179373
Fibroblast 1	Col1a2	Itgb3	DC-like cell	5751	0.974415	1525.32	9.00244e+06	0.309711	0.852875	3	0.0157895	3.24334	616.234	0.0415371	0.0121176	4947.13	0.0128645	5.54762e+09	0.0103348
Fibroblast 1	Col1a2	Itgb3	Endothelial cell	5751	0.974415	1525.32	9.00244e+06	0.309711	0.852875	12	0.0145631	2.22889	1836.61	0.0285452	0.0361151	3399.78	0.00884075	1.6534e+10	0.0308016
Fibroblast 1	Col1a2	Itgb3	Fibroblast 1	5751	0.974415	1525.32	9.00244e+06	0.309711	0.852875	152	0.025754	5.887	34745.1	0.0753941	0.683227	8979.56	0.0233504	3.1279e+11	0.582708
Fibroblast 1	Col1a2	Itgb3	Fibroblast 2	5751	0.974415	1525.32	9.00244e+06	0.309711	0.852875	5	0.00844595	1.59325	943.205	0.0204046	0.0185472	2430.22	0.00631953	8.49115e+09	0.0158184
Fibroblast 1	Col1a2	Itgb3	Granulocyte	5751	0.974415	1525.32	9.00244e+06	0.309711	0.852875	3	0.0681818	26.847	1181.27	0.343827	0.0232285	40950.3	0.106487	1.06343e+10	0.019811
Fibroblast 1	Col1a2	Itgb3	Macrophage	5751	0.974415	1525.32	9.00244e+06	0.309711	0.852875	11	0.00851393	1.18966	1537.05	0.0152359	0.0302245	1814.62	0.00471872	1.38372e+10	0.0257777
Fibroblast 1	Col1a2	Itgb3	Pericyte	5751	0.974415	1525.32	9.00244e+06	0.309711	0.852875	2	0.00502513	1.89558	754.442	0.0242765	0.0148354	2891.37	0.00751871	6.79182e+09	0.0126527
Fibroblast 1	Col1a2	Itgb3	Schwann cell	5751	0.974415	1525.32	9.00244e+06	0.309711	0.852875	8	0.0465116	12.9216	2222.51	0.165485	0.0437035	19709.6	0.0512527	2.00081e+10	0.0372737
Fibroblast 1	Col1a2	Itgb3	Smooth muscle cell	5751	0.974415	1525.32	9.00244e+06	0.309711	0.852875	25	0.0396197	7.12854	4498.11	0.0912945	0.0884509	10873.3	0.0282749	4.0494e+10	0.0754376
Fibroblast 1	Col1a2	Itgb3	T cell	5751	0.974415	1525.32	9.00244e+06	0.309711	0.852875	3	0.0238095	11.5102	1450.28	0.14741	0.0285184	17556.7	0.0456544	1.30561e+10	0.0243226
Fibroblast 2	Col1a2	Itgb3	B cell	574	0.969595	1327.97	786156	0.269639	0.074479	3	0.0102041	3.6379	1069.54	0.0465902	0.0210315	4831.02	0.0125625	8.40829e+08	0.00156641
Fibroblast 2	Col1a2	Itgb3	DC-like cell	574	0.969595	1327.97	786156	0.269639	0.074479	3	0.0157895	3.24334	616.234	0.0415371	0.0121176	4307.05	0.0112	4.84457e+08	0.00090251
Fibroblast 2	Col1a2	Itgb3	Endothelial cell	574	0.969595	1327.97	786156	0.269639	0.074479	12	0.0145631	2.22889	1836.61	0.0285452	0.0361151	2959.89	0.00769689	1.44386e+09	0.00268981
Fibroblast 2	Col1a2	Itgb3	Fibroblast 1	574	0.969595	1327.97	786156	0.269639	0.074479	152	0.025754	5.887	34745.1	0.0753941	0.683227	7817.74	0.0203292	2.73151e+10	0.0508861
Fibroblast 2	Col1a2	Itgb3	Fibroblast 2	574	0.969595	1327.97	786156	0.269639	0.074479	5	0.00844595	1.59325	943.205	0.0204046	0.0185472	2115.79	0.00550188	7.41507e+08	0.00138138
Fibroblast 2	Col1a2	Itgb3	Granulocyte	574	0.969595	1327.97	786156	0.269639	0.074479	3	0.0681818	26.847	1181.27	0.343827	0.0232285	35651.9	0.092709	9.28661e+08	0.00173003
Fibroblast 2	Col1a2	Itgb3	Macrophage	574	0.969595	1327.97	786156	0.269639	0.074479	11	0.00851393	1.18966	1537.05	0.0152359	0.0302245	1579.83	0.00410819	1.20836e+09	0.00225109
Fibroblast 2	Col1a2	Itgb3	Pericyte	574	0.969595	1327.97	786156	0.269639	0.074479	2	0.00502513	1.89558	754.442	0.0242765	0.0148354	2517.27	0.0065459	5.93109e+08	0.00110492
Fibroblast 2	Col1a2	Itgb3	Schwann cell	574	0.969595	1327.97	786156	0.269639	0.074479	8	0.0465116	12.9216	2222.51	0.165485	0.0437035	17159.4	0.0446213	1.74724e+09	0.003255
Fibroblast 2	Col1a2	Itgb3	Smooth muscle cell	574	0.969595	1327.97	786156	0.269639	0.074479	25	0.0396197	7.12854	4498.11	0.0912945	0.0884509	9466.47	0.0246165	3.53622e+09	0.00658773
Fibroblast 2	Col1a2	Itgb3	T cell	574	0.969595	1327.97	786156	0.269639	0.074479	3	0.0238095	11.5102	1450.28	0.14741	0.0285184	15285.2	0.0397474	1.14015e+09	0.00212402
Granulocyte	Col1a2	Itgb3	B cell	10	0.227273	195.446	8599.63	0.0396847	0.000814714	3	0.0102041	3.6379	1069.54	0.0465902	0.0210315	711.015	0.00184892	9.19769e+06	1.71347e-05
Granulocyte	Col1a2	Itgb3	DC-like cell	10	0.227273	195.446	8599.63	0.0396847	0.000814714	3	0.0157895	3.24334	616.234	0.0415371	0.0121176	633.898	0.00164839	5.29939e+06	9.87241e-06
Granulocyte	Col1a2	Itgb3	Endothelial cell	10	0.227273	195.446	8599.63	0.0396847	0.000814714	12	0.0145631	2.22889	1836.61	0.0285452	0.0361151	435.629	0.00113281	1.57941e+07	2.94234e-05
Granulocyte	Col1a2	Itgb3	Fibroblast 1	10	0.227273	195.446	8599.63	0.0396847	0.000814714	152	0.025754	5.887	34745.1	0.0753941	0.683227	1150.59	0.00299199	2.98795e+08	0.000556635
Granulocyte	Col1a2	Itgb3	Fibroblast 2	10	0.227273	195.446	8599.63	0.0396847	0.000814714	5	0.00844595	1.59325	943.205	0.0204046	0.0185472	311.395	0.00080975	8.11122e+06	1.51107e-05
Granulocyte	Col1a2	Itgb3	Granulocyte	10	0.227273	195.446	8599.63	0.0396847	0.000814714	3	0.0681818	26.847	1181.27	0.343827	0.0232285	5247.15	0.0136446	1.01585e+07	1.89246e-05
Granulocyte	Col1a2	Itgb3	Macrophage	10	0.227273	195.446	8599.63	0.0396847	0.000814714	11	0.00851393	1.18966	1537.05	0.0152359	0.0302245	232.515	0.000604631	1.3218e+07	2.46243e-05
Granulocyte	Col1a2	Itgb3	Pericyte	10	0.227273	195.446	8599.63	0.0396847	0.000814714	2	0.00502513	1.89558	754.442	0.0242765	0.0148354	370.485	0.000963406	6.48792e+06	1.20866e-05
Granulocyte	Col1a2	Itgb3	Schwann cell	10	0.227273	195.446	8599.63	0.0396847	0.000814714	8	0.0465116	12.9216	2222.51	0.165485	0.0437035	2525.48	0.00656723	1.91128e+07	3.56059e-05
Granulocyte	Col1a2	Itgb3	Smooth muscle cell	10	0.227273	195.446	8599.63	0.0396847	0.000814714	25	0.0396197	7.12854	4498.11	0.0912945	0.0884509	1393.25	0.00362299	3.86821e+07	7.20621e-05
Granulocyte	Col1a2	Itgb3	T cell	10	0.227273	195.446	8599.63	0.0396847	0.000814714	3	0.0238095	11.5102	1450.28	0.14741	0.0285184	2249.62	0.00584991	1.24719e+07	2.32343e-05
Macrophage	Col1a2	Itgb3	B cell	565	0.437307	142.359	183928	0.0289055	0.017425	3	0.0102041	3.6379	1069.54	0.0465902	0.0210315	517.889	0.00134672	1.96719e+08	0.000366474
Macrophage	Col1a2	Itgb3	DC-like cell	565	0.437307	142.359	183928	0.0289055	0.017425	3	0.0157895	3.24334	616.234	0.0415371	0.0121176	461.719	0.00120065	1.13343e+08	0.00021115
Macrophage	Col1a2	Itgb3	Endothelial cell	565	0.437307	142.359	183928	0.0289055	0.017425	12	0.0145631	2.22889	1836.61	0.0285452	0.0361151	317.303	0.000825114	3.37804e+08	0.000629305
Macrophage	Col1a2	Itgb3	Fibroblast 1	565	0.437307	142.359	183928	0.0289055	0.017425	152	0.025754	5.887	34745.1	0.0753941	0.683227	838.068	0.00217931	6.39059e+09	0.0119052
Macrophage	Col1a2	Itgb3	Fibroblast 2	565	0.437307	142.359	183928	0.0289055	0.017425	5	0.00844595	1.59325	943.205	0.0204046	0.0185472	226.814	0.000589806	1.73482e+08	0.000323185
Macrophage	Col1a2	Itgb3	Granulocyte	565	0.437307	142.359	183928	0.0289055	0.017425	3	0.0681818	26.847	1181.27	0.343827	0.0232285	3821.92	0.00993849	2.17268e+08	0.000404756
Macrophage	Col1a2	Itgb3	Macrophage	565	0.437307	142.359	183928	0.0289055	0.017425	11	0.00851393	1.18966	1537.05	0.0152359	0.0302245	169.36	0.000440402	2.82706e+08	0.000526662
Macrophage	Col1a2	Itgb3	Pericyte	565	0.437307	142.359	183928	0.0289055	0.017425	2	0.00502513	1.89558	754.442	0.0242765	0.0148354	269.854	0.000701726	1.38763e+08	0.000258506
Macrophage	Col1a2	Itgb3	Schwann cell	565	0.437307	142.359	183928	0.0289055	0.017425	8	0.0465116	12.9216	2222.51	0.165485	0.0437035	1839.51	0.00478344	4.08783e+08	0.000761535
Macrophage	Col1a2	Itgb3	Smooth muscle cell	565	0.437307	142.359	183928	0.0289055	0.017425	25	0.0396197	7.12854	4498.11	0.0912945	0.0884509	1014.81	0.00263891	8.27329e+08	0.00154126
Macrophage	Col1a2	Itgb3	T cell	565	0.437307	142.359	183928	0.0289055	0.017425	3	0.0238095	11.5102	1450.28	0.14741	0.0285184	1638.58	0.00426096	2.66748e+08	0.000496934
NK cell	Col1a2	Itgb3	B cell	21	0.388889	215.849	11655.9	0.0438274	0.00110426	3	0.0102041	3.6379	1069.54	0.0465902	0.0210315	785.239	0.00204193	1.24665e+07	2.32242e-05
NK cell	Col1a2	Itgb3	DC-like cell	21	0.388889	215.849	11655.9	0.0438274	0.00110426	3	0.0157895	3.24334	616.234	0.0415371	0.0121176	700.073	0.00182046	7.18274e+06	1.3381e-05
NK cell	Col1a2	Itgb3	Endothelial cell	21	0.388889	215.849	11655.9	0.0438274	0.00110426	12	0.0145631	2.22889	1836.61	0.0285452	0.0361151	481.105	0.00125106	2.14072e+07	3.98802e-05
NK cell	Col1a2	Itgb3	Fibroblast 1	21	0.388889	215.849	11655.9	0.0438274	0.00110426	152	0.025754	5.887	34745.1	0.0753941	0.683227	1270.7	0.00330433	4.04984e+08	0.000754457
NK cell	Col1a2	Itgb3	Fibroblast 2	21	0.388889	215.849	11655.9	0.0438274	0.00110426	5	0.00844595	1.59325	943.205	0.0204046	0.0185472	343.902	0.000894282	1.09939e+07	2.04808e-05
NK cell	Col1a2	Itgb3	Granulocyte	21	0.388889	215.849	11655.9	0.0438274	0.00110426	3	0.0681818	26.847	1181.27	0.343827	0.0232285	5794.91	0.015069	1.37687e+07	2.56502e-05
NK cell	Col1a2	Itgb3	Macrophage	21	0.388889	215.849	11655.9	0.0438274	0.00110426	11	0.00851393	1.18966	1537.05	0.0152359	0.0302245	256.788	0.00066775	1.79156e+07	3.33755e-05
NK cell	Col1a2	Itgb3	Pericyte	21	0.388889	215.849	11655.9	0.0438274	0.00110426	2	0.00502513	1.89558	754.442	0.0242765	0.0148354	409.16	0.00106398	8.79367e+06	1.6382e-05
NK cell	Col1a2	Itgb3	Schwann cell	21	0.388889	215.849	11655.9	0.0438274	0.00110426	8	0.0465116	12.9216	2222.51	0.165485	0.0437035	2789.12	0.0072528	2.59053e+07	4.82599e-05
NK cell	Col1a2	Itgb3	Smooth muscle cell	21	0.388889	215.849	11655.9	0.0438274	0.00110426	25	0.0396197	7.12854	4498.11	0.0912945	0.0884509	1538.69	0.0040012	5.24294e+07	9.76724e-05
NK cell	Col1a2	Itgb3	T cell	21	0.388889	215.849	11655.9	0.0438274	0.00110426	3	0.0238095	11.5102	1450.28	0.14741	0.0285184	2484.47	0.0064606	1.69043e+07	3.14916e-05
Pericyte	Col1a2	Itgb3	B cell	186	0.467337	325.214	129435	0.0660335	0.0122624	3	0.0102041	3.6379	1069.54	0.0465902	0.0210315	1183.1	0.00307652	1.38436e+08	0.000257898
Pericyte	Col1a2	Itgb3	DC-like cell	186	0.467337	325.214	129435	0.0660335	0.0122624	3	0.0157895	3.24334	616.234	0.0415371	0.0121176	1054.78	0.00274284	7.97623e+07	0.000148592
Pericyte	Col1a2	Itgb3	Endothelial cell	186	0.467337	325.214	129435	0.0660335	0.0122624	12	0.0145631	2.22889	1836.61	0.0285452	0.0361151	724.866	0.00188494	2.37721e+08	0.000442859
Pericyte	Col1a2	Itgb3	Fibroblast 1	186	0.467337	325.214	129435	0.0660335	0.0122624	152	0.025754	5.887	34745.1	0.0753941	0.683227	1914.53	0.00497854	4.49723e+09	0.00837803
Pericyte	Col1a2	Itgb3	Fibroblast 2	186	0.467337	325.214	129435	0.0660335	0.0122624	5	0.00844595	1.59325	943.205	0.0204046	0.0185472	518.147	0.00134739	1.22084e+08	0.000227434
Pericyte	Col1a2	Itgb3	Granulocyte	186	0.467337	325.214	129435	0.0660335	0.0122624	3	0.0681818	26.847	1181.27	0.343827	0.0232285	8731.01	0.0227041	1.52897e+08	0.000284838
Pericyte	Col1a2	Itgb3	Macrophage	186	0.467337	325.214	129435	0.0660335	0.0122624	11	0.00851393	1.18966	1537.05	0.0152359	0.0302245	386.895	0.00100608	1.98947e+08	0.000370626
Pericyte	Col1a2	Itgb3	Pericyte	186	0.467337	325.214	129435	0.0660335	0.0122624	2	0.00502513	1.89558	754.442	0.0242765	0.0148354	616.469	0.00160306	9.76512e+07	0.000181918
Pericyte	Col1a2	Itgb3	Schwann cell	186	0.467337	325.214	129435	0.0660335	0.0122624	8	0.0465116	12.9216	2222.51	0.165485	0.0437035	4202.28	0.0109276	2.87671e+08	0.000535912
Pericyte	Col1a2	Itgb3	Smooth muscle cell	186	0.467337	325.214	129435	0.0660335	0.0122624	25	0.0396197	7.12854	4498.11	0.0912945	0.0884509	2318.3	0.00602849	5.82213e+08	0.00108462
Pericyte	Col1a2	Itgb3	T cell	186	0.467337	325.214	129435	0.0660335	0.0122624	3	0.0238095	11.5102	1450.28	0.14741	0.0285184	3743.27	0.00973398	1.87718e+08	0.000349705
Schwann cell	Col1a2	Itgb3	B cell	107	0.622093	401.763	69103.3	0.0815766	0.00654672	3	0.0102041	3.6379	1069.54	0.0465902	0.0210315	1461.58	0.00380067	7.3909e+07	0.000137687
Schwann cell	Col1a2	Itgb3	DC-like cell	107	0.622093	401.763	69103.3	0.0815766	0.00654672	3	0.0157895	3.24334	616.234	0.0415371	0.0121176	1303.05	0.00338845	4.25838e+07	7.93308e-05
Schwann cell	Col1a2	Itgb3	Endothelial cell	107	0.622093	401.763	69103.3	0.0815766	0.00654672	12	0.0145631	2.22889	1836.61	0.0285452	0.0361151	895.487	0.00232862	1.26916e+08	0.000236435
Schwann cell	Col1a2	Itgb3	Fibroblast 1	107	0.622093	401.763	69103.3	0.0815766	0.00654672	152	0.025754	5.887	34745.1	0.0753941	0.683227	2365.18	0.0061504	2.401e+09	0.0044729
Schwann cell	Col1a2	Itgb3	Fibroblast 2	107	0.622093	401.763	69103.3	0.0815766	0.00654672	5	0.00844595	1.59325	943.205	0.0204046	0.0185472	640.11	0.00166454	6.51786e+07	0.000121423
Schwann cell	Col1a2	Itgb3	Granulocyte	107	0.622093	401.763	69103.3	0.0815766	0.00654672	3	0.0681818	26.847	1181.27	0.343827	0.0232285	10786.1	0.0280482	8.16295e+07	0.00015207
Schwann cell	Col1a2	Itgb3	Macrophage	107	0.622093	401.763	69103.3	0.0815766	0.00654672	11	0.00851393	1.18966	1537.05	0.0152359	0.0302245	477.963	0.00124289	1.06215e+08	0.000197871
Schwann cell	Col1a2	Itgb3	Pericyte	107	0.622093	401.763	69103.3	0.0815766	0.00654672	2	0.00502513	1.89558	754.442	0.0242765	0.0148354	761.575	0.0019804	5.21344e+07	9.71229e-05
Schwann cell	Col1a2	Itgb3	Schwann cell	107	0.622093	401.763	69103.3	0.0815766	0.00654672	8	0.0465116	12.9216	2222.51	0.165485	0.0437035	5191.42	0.0134997	1.53583e+08	0.000286115
Schwann cell	Col1a2	Itgb3	Smooth muscle cell	107	0.622093	401.763	69103.3	0.0815766	0.00654672	25	0.0396197	7.12854	4498.11	0.0912945	0.0884509	2863.99	0.00744749	3.10834e+08	0.000579063
Schwann cell	Col1a2	Itgb3	T cell	107	0.622093	401.763	69103.3	0.0815766	0.00654672	3	0.0238095	11.5102	1450.28	0.14741	0.0285184	4624.37	0.0120252	1.00219e+08	0.000186702
Smooth muscle cell	Col1a2	Itgb3	B cell	379	0.600634	244.092	154022	0.049562	0.0145918	3	0.0102041	3.6379	1069.54	0.0465902	0.0210315	887.983	0.0023091	1.64733e+08	0.000306887
Smooth muscle cell	Col1a2	Itgb3	DC-like cell	379	0.600634	244.092	154022	0.049562	0.0145918	3	0.0157895	3.24334	616.234	0.0415371	0.0121176	791.672	0.00205866	9.49136e+07	0.000176818
Smooth muscle cell	Col1a2	Itgb3	Endothelial cell	379	0.600634	244.092	154022	0.049562	0.0145918	12	0.0145631	2.22889	1836.61	0.0285452	0.0361151	544.054	0.00141476	2.82878e+08	0.000526982
Smooth muscle cell	Col1a2	Itgb3	Fibroblast 1	379	0.600634	244.092	154022	0.049562	0.0145918	152	0.025754	5.887	34745.1	0.0753941	0.683227	1436.97	0.00373668	5.3515e+09	0.00996949
Smooth muscle cell	Col1a2	Itgb3	Fibroblast 2	379	0.600634	244.092	154022	0.049562	0.0145918	5	0.00844595	1.59325	943.205	0.0204046	0.0185472	388.9	0.00101129	1.45274e+08	0.000270636
Smooth muscle cell	Col1a2	Itgb3	Granulocyte	379	0.600634	244.092	154022	0.049562	0.0145918	3	0.0681818	26.847	1181.27	0.343827	0.0232285	6553.13	0.0170407	1.81941e+08	0.000338944
Smooth muscle cell	Col1a2	Itgb3	Macrophage	379	0.600634	244.092	154022	0.049562	0.0145918	11	0.00851393	1.18966	1537.05	0.0152359	0.0302245	290.387	0.000755121	2.36739e+08	0.000441028
Smooth muscle cell	Col1a2	Itgb3	Pericyte	379	0.600634	244.092	154022	0.049562	0.0145918	2	0.00502513	1.89558	754.442	0.0242765	0.0148354	462.696	0.00120319	1.16201e+08	0.000216474
Smooth muscle cell	Col1a2	Itgb3	Schwann cell	379	0.600634	244.092	154022	0.049562	0.0145918	8	0.0465116	12.9216	2222.51	0.165485	0.0437035	3154.05	0.00820178	3.42316e+08	0.000637711
Smooth muscle cell	Col1a2	Itgb3	Smooth muscle cell	379	0.600634	244.092	154022	0.049562	0.0145918	25	0.0396197	7.12854	4498.11	0.0912945	0.0884509	1740.02	0.00452473	6.92808e+08	0.00129065
Smooth muscle cell	Col1a2	Itgb3	T cell	379	0.600634	244.092	154022	0.049562	0.0145918	3	0.0238095	11.5102	1450.28	0.14741	0.0285184	2809.54	0.00730592	2.23376e+08	0.000416134
T cell	Col1a2	Itgb3	B cell	34	0.269841	112.14	14129.7	0.0227697	0.00133862	3	0.0102041	3.6379	1069.54	0.0465902	0.0210315	407.956	0.00106085	1.51123e+07	2.81532e-05
T cell	Col1a2	Itgb3	DC-like cell	34	0.269841	112.14	14129.7	0.0227697	0.00133862	3	0.0157895	3.24334	616.234	0.0415371	0.0121176	363.71	0.000945788	8.70721e+06	1.62209e-05
T cell	Col1a2	Itgb3	Endothelial cell	34	0.269841	112.14	14129.7	0.0227697	0.00133862	12	0.0145631	2.22889	1836.61	0.0285452	0.0361151	249.949	0.000649966	2.59507e+07	4.83444e-05
T cell	Col1a2	Itgb3	Fibroblast 1	34	0.269841	112.14	14129.7	0.0227697	0.00133862	152	0.025754	5.887	34745.1	0.0753941	0.683227	660.171	0.0017167	4.90937e+08	0.000914583
T cell	Col1a2	Itgb3	Fibroblast 2	34	0.269841	112.14	14129.7	0.0227697	0.00133862	5	0.00844595	1.59325	943.205	0.0204046	0.0185472	178.668	0.000464607	1.33272e+07	2.48277e-05
T cell	Col1a2	Itgb3	Granulocyte	34	0.269841	112.14	14129.7	0.0227697	0.00133862	3	0.0681818	26.847	1181.27	0.343827	0.0232285	3010.63	0.00782884	1.6691e+07	3.10941e-05
T cell	Col1a2	Itgb3	Macrophage	34	0.269841	112.14	14129.7	0.0227697	0.00133862	11	0.00851393	1.18966	1537.05	0.0152359	0.0302245	133.409	0.000346917	2.1718e+07	4.04591e-05
T cell	Col1a2	Itgb3	Pericyte	34	0.269841	112.14	14129.7	0.0227697	0.00133862	2	0.00502513	1.89558	754.442	0.0242765	0.0148354	212.571	0.00055277	1.066e+07	1.98589e-05
T cell	Col1a2	Itgb3	Schwann cell	34	0.269841	112.14	14129.7	0.0227697	0.00133862	8	0.0465116	12.9216	2222.51	0.165485	0.0437035	1449.03	0.00376806	3.14034e+07	5.85025e-05
T cell	Col1a2	Itgb3	Smooth muscle cell	34	0.269841	112.14	14129.7	0.0227697	0.00133862	25	0.0396197	7.12854	4498.11	0.0912945	0.0884509	799.398	0.00207875	6.35569e+07	0.000118402
T cell	Col1a2	Itgb3	T cell	34	0.269841	112.14	14129.7	0.0227697	0.00133862	3	0.0238095	11.5102	1450.28	0.14741	0.0285184	1290.76	0.00335648	2.04921e+07	3.81754e-05
B cell	Comp	Cd47	B cell	23	0.0782313	28.4563	8366.15	0.0213059	0.00791538	146	0.496599	302.965	89071.8	0.0836652	0.0233747	8621.27	0.00178256	7.45188e+08	0.00018502
B cell	Comp	Cd47	DC-like cell	23	0.0782313	28.4563	8366.15	0.0213059	0.00791538	158	0.831579	402.207	76419.4	0.111071	0.0200544	11445.3	0.00236647	6.39336e+08	0.000158738
B cell	Comp	Cd47	Endothelial cell	23	0.0782313	28.4563	8366.15	0.0213059	0.00791538	544	0.660194	336.638	277390	0.0929639	0.0727941	9579.46	0.00198068	2.32068e+09	0.000576194
B cell	Comp	Cd47	Fibroblast 1	23	0.0782313	28.4563	8366.15	0.0213059	0.00791538	4610	0.781091	432.016	2.54976e+06	0.119303	0.669122	12293.6	0.00254186	2.13316e+10	0.00529636
B cell	Comp	Cd47	Fibroblast 2	23	0.0782313	28.4563	8366.15	0.0213059	0.00791538	474	0.800676	271.415	160678	0.0749525	0.042166	7723.47	0.00159693	1.34425e+09	0.00033376
B cell	Comp	Cd47	Granulocyte	23	0.0782313	28.4563	8366.15	0.0213059	0.00791538	17	0.386364	247.322	10882.2	0.0682991	0.00285577	7037.87	0.00145518	9.10419e+07	2.26045e-05
B cell	Comp	Cd47	Macrophage	23	0.0782313	28.4563	8366.15	0.0213059	0.00791538	911	0.705108	253.706	327788	0.0700619	0.08602	7219.52	0.00149273	2.74232e+09	0.000680881
B cell	Comp	Cd47	NK cell	23	0.0782313	28.4563	8366.15	0.0213059	0.00791538	34	0.62963	340.896	18408.4	0.0941398	0.00483083	9700.62	0.00200573	1.54007e+08	3.82379e-05
B cell	Comp	Cd47	Pericyte	23	0.0782313	28.4563	8366.15	0.0213059	0.00791538	231	0.580402	359.93	143252	0.0993963	0.0375931	10242.3	0.00211773	1.19847e+09	0.000297564
B cell	Comp	Cd47	Schwann cell	23	0.0782313	28.4563	8366.15	0.0213059	0.00791538	86	0.5	245.113	42159.4	0.0676889	0.0110637	6974.99	0.00144217	3.52711e+08	8.75734e-05
B cell	Comp	Cd47	Smooth muscle cell	23	0.0782313	28.4563	8366.15	0.0213059	0.00791538	263	0.416799	120.293	75905.2	0.0332195	0.0199195	3423.1	0.000707773	6.35034e+08	0.00015767
B cell	Comp	Cd47	T cell	23	0.0782313	28.4563	8366.15	0.0213059	0.00791538	80	0.634921	308.664	38891.6	0.0852388	0.0102062	8783.42	0.00181609	3.25373e+08	8.07857e-05
DC-like cell	Comp	Cd47	B cell	30	0.157895	24.4264	4641.01	0.0182886	0.00439096	146	0.496599	302.965	89071.8	0.0836652	0.0233747	7400.34	0.00153012	4.13383e+08	0.000102637
DC-like cell	Comp	Cd47	DC-like cell	30	0.157895	24.4264	4641.01	0.0182886	0.00439096	158	0.831579	402.207	76419.4	0.111071	0.0200544	9824.46	0.00203134	3.54663e+08	8.8058e-05
DC-like cell	Comp	Cd47	Endothelial cell	30	0.157895	24.4264	4641.01	0.0182886	0.00439096	544	0.660194	336.638	277390	0.0929639	0.0727941	8222.84	0.00170018	1.28737e+09	0.000319636
DC-like cell	Comp	Cd47	Fibroblast 1	30	0.157895	24.4264	4641.01	0.0182886	0.00439096	4610	0.781091	432.016	2.54976e+06	0.119303	0.669122	10552.6	0.00218189	1.18334e+10	0.00293808
DC-like cell	Comp	Cd47	Fibroblast 2	30	0.157895	24.4264	4641.01	0.0182886	0.00439096	474	0.800676	271.415	160678	0.0749525	0.042166	6629.69	0.00137078	7.45707e+08	0.000185149
DC-like cell	Comp	Cd47	Granulocyte	30	0.157895	24.4264	4641.01	0.0182886	0.00439096	17	0.386364	247.322	10882.2	0.0682991	0.00285577	6041.19	0.0012491	5.05043e+07	1.25395e-05
DC-like cell	Comp	Cd47	Macrophage	30	0.157895	24.4264	4641.01	0.0182886	0.00439096	911	0.705108	253.706	327788	0.0700619	0.08602	6197.11	0.00128134	1.52127e+09	0.00037771
DC-like cell	Comp	Cd47	NK cell	30	0.157895	24.4264	4641.01	0.0182886	0.00439096	34	0.62963	340.896	18408.4	0.0941398	0.00483083	8326.84	0.00172169	8.54334e+07	2.1212e-05
DC-like cell	Comp	Cd47	Pericyte	30	0.157895	24.4264	4641.01	0.0182886	0.00439096	231	0.580402	359.93	143252	0.0993963	0.0375931	8791.79	0.00181782	6.64835e+08	0.00016507
DC-like cell	Comp	Cd47	Schwann cell	30	0.157895	24.4264	4641.01	0.0182886	0.00439096	86	0.5	245.113	42159.4	0.0676889	0.0110637	5987.21	0.00123794	1.95662e+08	4.85802e-05
DC-like cell	Comp	Cd47	Smooth muscle cell	30	0.157895	24.4264	4641.01	0.0182886	0.00439096	263	0.416799	120.293	75905.2	0.0332195	0.0199195	2938.33	0.00060754	3.52277e+08	8.74655e-05
DC-like cell	Comp	Cd47	T cell	30	0.157895	24.4264	4641.01	0.0182886	0.00439096	80	0.634921	308.664	38891.6	0.0852388	0.0102062	7539.53	0.0015589	1.80496e+08	4.48148e-05
Endothelial cell	Comp	Cd47	B cell	64	0.0776699	20.3357	16756.6	0.0152259	0.0158538	146	0.496599	302.965	89071.8	0.0836652	0.0233747	6161.02	0.00127387	1.49254e+09	0.000370579
Endothelial cell	Comp	Cd47	DC-like cell	64	0.0776699	20.3357	16756.6	0.0152259	0.0158538	158	0.831579	402.207	76419.4	0.111071	0.0200544	8179.18	0.00169115	1.28053e+09	0.000317939
Endothelial cell	Comp	Cd47	Endothelial cell	64	0.0776699	20.3357	16756.6	0.0152259	0.0158538	544	0.660194	336.638	277390	0.0929639	0.0727941	6845.77	0.00141546	4.64812e+09	0.00115406
Endothelial cell	Comp	Cd47	Fibroblast 1	64	0.0776699	20.3357	16756.6	0.0152259	0.0158538	4610	0.781091	432.016	2.54976e+06	0.119303	0.669122	8785.35	0.00181649	4.27254e+10	0.0106081
Endothelial cell	Comp	Cd47	Fibroblast 2	64	0.0776699	20.3357	16756.6	0.0152259	0.0158538	474	0.800676	271.415	160678	0.0749525	0.042166	5519.43	0.00114122	2.69242e+09	0.000668492
Endothelial cell	Comp	Cd47	Granulocyte	64	0.0776699	20.3357	16756.6	0.0152259	0.0158538	17	0.386364	247.322	10882.2	0.0682991	0.00285577	5029.48	0.00103991	1.82349e+08	4.52747e-05
Endothelial cell	Comp	Cd47	Macrophage	64	0.0776699	20.3357	16756.6	0.0152259	0.0158538	911	0.705108	253.706	327788	0.0700619	0.08602	5159.29	0.00106675	5.49262e+09	0.00136374
Endothelial cell	Comp	Cd47	NK cell	64	0.0776699	20.3357	16756.6	0.0152259	0.0158538	34	0.62963	340.896	18408.4	0.0941398	0.00483083	6932.36	0.00143336	3.08462e+08	7.6587e-05
Endothelial cell	Comp	Cd47	Pericyte	64	0.0776699	20.3357	16756.6	0.0152259	0.0158538	231	0.580402	359.93	143252	0.0993963	0.0375931	7319.44	0.00151339	2.40043e+09	0.000595993
Endothelial cell	Comp	Cd47	Schwann cell	64	0.0776699	20.3357	16756.6	0.0152259	0.0158538	86	0.5	245.113	42159.4	0.0676889	0.0110637	4984.54	0.00103062	7.06449e+08	0.000175402
Endothelial cell	Comp	Cd47	Smooth muscle cell	64	0.0776699	20.3357	16756.6	0.0152259	0.0158538	263	0.416799	120.293	75905.2	0.0332195	0.0199195	2446.25	0.000505796	1.27192e+09	0.000315799
Endothelial cell	Comp	Cd47	T cell	64	0.0776699	20.3357	16756.6	0.0152259	0.0158538	80	0.634921	308.664	38891.6	0.0852388	0.0102062	6276.9	0.00129783	6.51693e+08	0.000161806
Fibroblast 1	Comp	Cd47	B cell	782	0.132497	56.7305	334823	0.0424755	0.316783	146	0.496599	302.965	89071.8	0.0836652	0.0233747	17187.4	0.00355372	2.98233e+10	0.00740473
Fibroblast 1	Comp	Cd47	DC-like cell	782	0.132497	56.7305	334823	0.0424755	0.316783	158	0.831579	402.207	76419.4	0.111071	0.0200544	22817.4	0.00471781	2.5587e+10	0.0063529
Fibroblast 1	Comp	Cd47	Endothelial cell	782	0.132497	56.7305	334823	0.0424755	0.316783	544	0.660194	336.638	277390	0.0929639	0.0727941	19097.6	0.00394869	9.28765e+10	0.02306
Fibroblast 1	Comp	Cd47	Fibroblast 1	782	0.132497	56.7305	334823	0.0424755	0.316783	4610	0.781091	432.016	2.54976e+06	0.119303	0.669122	24508.5	0.00506746	8.53718e+11	0.211967
Fibroblast 1	Comp	Cd47	Fibroblast 2	782	0.132497	56.7305	334823	0.0424755	0.316783	474	0.800676	271.415	160678	0.0749525	0.042166	15397.5	0.00318365	5.37987e+10	0.0133575
Fibroblast 1	Comp	Cd47	Granulocyte	782	0.132497	56.7305	334823	0.0424755	0.316783	17	0.386364	247.322	10882.2	0.0682991	0.00285577	14030.7	0.00290104	3.64361e+09	0.000904659
Fibroblast 1	Comp	Cd47	Macrophage	782	0.132497	56.7305	334823	0.0424755	0.316783	911	0.705108	253.706	327788	0.0700619	0.08602	14392.9	0.00297592	1.09751e+11	0.0272497
Fibroblast 1	Comp	Cd47	NK cell	782	0.132497	56.7305	334823	0.0424755	0.316783	34	0.62963	340.896	18408.4	0.0941398	0.00483083	19339.2	0.00399864	6.16355e+09	0.00153033
Fibroblast 1	Comp	Cd47	Pericyte	782	0.132497	56.7305	334823	0.0424755	0.316783	231	0.580402	359.93	143252	0.0993963	0.0375931	20419	0.00422191	4.79642e+10	0.0119089
Fibroblast 1	Comp	Cd47	Schwann cell	782	0.132497	56.7305	334823	0.0424755	0.316783	86	0.5	245.113	42159.4	0.0676889	0.0110637	13905.4	0.00287512	1.41159e+10	0.0035048
Fibroblast 1	Comp	Cd47	Smooth muscle cell	782	0.132497	56.7305	334823	0.0424755	0.316783	263	0.416799	120.293	75905.2	0.0332195	0.0199195	6824.31	0.00141102	2.54148e+10	0.00631016
Fibroblast 1	Comp	Cd47	T cell	782	0.132497	56.7305	334823	0.0424755	0.316783	80	0.634921	308.664	38891.6	0.0852388	0.0102062	17510.6	0.00362056	1.30218e+10	0.00323314
Fibroblast 2	Comp	Cd47	B cell	321	0.54223	1036.05	613341	0.775716	0.580295	146	0.496599	302.965	89071.8	0.0836652	0.0233747	313887	0.0649004	5.46314e+10	0.0135642
Fibroblast 2	Comp	Cd47	DC-like cell	321	0.54223	1036.05	613341	0.775716	0.580295	158	0.831579	402.207	76419.4	0.111071	0.0200544	416706	0.0861597	4.68711e+10	0.0116375
Fibroblast 2	Comp	Cd47	Endothelial cell	321	0.54223	1036.05	613341	0.775716	0.580295	544	0.660194	336.638	277390	0.0929639	0.0727941	348773	0.0721136	1.70134e+11	0.0422421
Fibroblast 2	Comp	Cd47	Fibroblast 1	321	0.54223	1036.05	613341	0.775716	0.580295	4610	0.781091	432.016	2.54976e+06	0.119303	0.669122	447590	0.0925452	1.56387e+12	0.388288
Fibroblast 2	Comp	Cd47	Fibroblast 2	321	0.54223	1036.05	613341	0.775716	0.580295	474	0.800676	271.415	160678	0.0749525	0.042166	281200	0.0581418	9.85504e+10	0.0244687
Fibroblast 2	Comp	Cd47	Granulocyte	321	0.54223	1036.05	613341	0.775716	0.580295	17	0.386364	247.322	10882.2	0.0682991	0.00285577	256238	0.0529807	6.67449e+09	0.00165719
Fibroblast 2	Comp	Cd47	Macrophage	321	0.54223	1036.05	613341	0.775716	0.580295	911	0.705108	253.706	327788	0.0700619	0.08602	262852	0.0543481	2.01046e+11	0.0499169
Fibroblast 2	Comp	Cd47	NK cell	321	0.54223	1036.05	613341	0.775716	0.580295	34	0.62963	340.896	18408.4	0.0941398	0.00483083	353185	0.0730257	1.12906e+10	0.0028033
Fibroblast 2	Comp	Cd47	Pericyte	321	0.54223	1036.05	613341	0.775716	0.580295	231	0.580402	359.93	143252	0.0993963	0.0375931	372906	0.0771032	8.78625e+10	0.0218151
Fibroblast 2	Comp	Cd47	Schwann cell	321	0.54223	1036.05	613341	0.775716	0.580295	86	0.5	245.113	42159.4	0.0676889	0.0110637	253949	0.0525073	2.58581e+10	0.00642021
Fibroblast 2	Comp	Cd47	Smooth muscle cell	321	0.54223	1036.05	613341	0.775716	0.580295	263	0.416799	120.293	75905.2	0.0332195	0.0199195	124630	0.0257689	4.65558e+10	0.0115592
Fibroblast 2	Comp	Cd47	T cell	321	0.54223	1036.05	613341	0.775716	0.580295	80	0.634921	308.664	38891.6	0.0852388	0.0102062	319791	0.066121	2.38538e+10	0.00592258
Granulocyte	Comp	Cd47	B cell	1	0.0227273	13.4401	591.366	0.010063	0.000559504	146	0.496599	302.965	89071.8	0.0836652	0.0233747	4071.9	0.000841919	5.26741e+07	1.30783e-05
Granulocyte	Comp	Cd47	DC-like cell	1	0.0227273	13.4401	591.366	0.010063	0.000559504	158	0.831579	402.207	76419.4	0.111071	0.0200544	5405.72	0.00111771	4.51918e+07	1.12205e-05
Granulocyte	Comp	Cd47	Endothelial cell	1	0.0227273	13.4401	591.366	0.010063	0.000559504	544	0.660194	336.638	277390	0.0929639	0.0727941	4524.46	0.000935493	1.64039e+08	4.07286e-05
Granulocyte	Comp	Cd47	Fibroblast 1	1	0.0227273	13.4401	591.366	0.010063	0.000559504	4610	0.781091	432.016	2.54976e+06	0.119303	0.669122	5806.35	0.00120054	1.50784e+09	0.000374376
Granulocyte	Comp	Cd47	Fibroblast 2	1	0.0227273	13.4401	591.366	0.010063	0.000559504	474	0.800676	271.415	160678	0.0749525	0.042166	3647.86	0.000754244	9.50195e+07	2.3592e-05
Granulocyte	Comp	Cd47	Granulocyte	1	0.0227273	13.4401	591.366	0.010063	0.000559504	17	0.386364	247.322	10882.2	0.0682991	0.00285577	3324.05	0.000687291	6.43536e+06	1.59781e-06
Granulocyte	Comp	Cd47	Macrophage	1	0.0227273	13.4401	591.366	0.010063	0.000559504	911	0.705108	253.706	327788	0.0700619	0.08602	3409.84	0.000705031	1.93843e+08	4.81285e-05
Granulocyte	Comp	Cd47	NK cell	1	0.0227273	13.4401	591.366	0.010063	0.000559504	34	0.62963	340.896	18408.4	0.0941398	0.00483083	4581.69	0.000947325	1.08861e+07	2.70287e-06
Granulocyte	Comp	Cd47	Pericyte	1	0.0227273	13.4401	591.366	0.010063	0.000559504	231	0.580402	359.93	143252	0.0993963	0.0375931	4837.51	0.00100022	8.47145e+07	2.10335e-05
Granulocyte	Comp	Cd47	Schwann cell	1	0.0227273	13.4401	591.366	0.010063	0.000559504	86	0.5	245.113	42159.4	0.0676889	0.0110637	3294.35	0.00068115	2.49316e+07	6.19018e-06
Granulocyte	Comp	Cd47	Smooth muscle cell	1	0.0227273	13.4401	591.366	0.010063	0.000559504	263	0.416799	120.293	75905.2	0.0332195	0.0199195	1616.76	0.000334287	4.48877e+07	1.1145e-05
Granulocyte	Comp	Cd47	T cell	1	0.0227273	13.4401	591.366	0.010063	0.000559504	80	0.634921	308.664	38891.6	0.0852388	0.0102062	4148.48	0.000857755	2.29992e+07	5.71039e-06
Macrophage	Comp	Cd47	B cell	179	0.138545	32.8055	42384.7	0.0245623	0.040101	146	0.496599	302.965	89071.8	0.0836652	0.0233747	9938.93	0.00205501	3.77528e+09	0.000937351
Macrophage	Comp	Cd47	DC-like cell	179	0.138545	32.8055	42384.7	0.0245623	0.040101	158	0.831579	402.207	76419.4	0.111071	0.0200544	13194.6	0.00272816	3.23901e+09	0.000804202
Macrophage	Comp	Cd47	Endothelial cell	179	0.138545	32.8055	42384.7	0.0245623	0.040101	544	0.660194	336.638	277390	0.0929639	0.0727941	11043.6	0.00228341	1.17571e+10	0.00291912
Macrophage	Comp	Cd47	Fibroblast 1	179	0.138545	32.8055	42384.7	0.0245623	0.040101	4610	0.781091	432.016	2.54976e+06	0.119303	0.669122	14172.5	0.00293035	1.08071e+11	0.0268325
Macrophage	Comp	Cd47	Fibroblast 2	179	0.138545	32.8055	42384.7	0.0245623	0.040101	474	0.800676	271.415	160678	0.0749525	0.042166	8903.91	0.001841	6.81028e+09	0.0016909
Macrophage	Comp	Cd47	Granulocyte	179	0.138545	32.8055	42384.7	0.0245623	0.040101	17	0.386364	247.322	10882.2	0.0682991	0.00285577	8113.53	0.00167758	4.61238e+08	0.000114519
Macrophage	Comp	Cd47	Macrophage	179	0.138545	32.8055	42384.7	0.0245623	0.040101	911	0.705108	253.706	327788	0.0700619	0.08602	8322.94	0.00172088	1.38932e+10	0.00344949
Macrophage	Comp	Cd47	NK cell	179	0.138545	32.8055	42384.7	0.0245623	0.040101	34	0.62963	340.896	18408.4	0.0941398	0.00483083	11183.2	0.00231229	7.80233e+08	0.000193721
Macrophage	Comp	Cd47	Pericyte	179	0.138545	32.8055	42384.7	0.0245623	0.040101	231	0.580402	359.93	143252	0.0993963	0.0375931	11807.7	0.0024414	6.0717e+09	0.00150752
Macrophage	Comp	Cd47	Schwann cell	179	0.138545	32.8055	42384.7	0.0245623	0.040101	86	0.5	245.113	42159.4	0.0676889	0.0110637	8041.04	0.00166259	1.78691e+09	0.000443666
Macrophage	Comp	Cd47	Smooth muscle cell	179	0.138545	32.8055	42384.7	0.0245623	0.040101	263	0.416799	120.293	75905.2	0.0332195	0.0199195	3946.29	0.000815948	3.21722e+09	0.000798791
Macrophage	Comp	Cd47	T cell	179	0.138545	32.8055	42384.7	0.0245623	0.040101	80	0.634921	308.664	38891.6	0.0852388	0.0102062	10125.9	0.00209366	1.64841e+09	0.000409278
NK cell	Comp	Cd47	B cell	7	0.12963	32.1897	1738.24	0.0241012	0.00164459	146	0.496599	302.965	89071.8	0.0836652	0.0233747	9752.36	0.00201643	1.54828e+08	3.84418e-05
NK cell	Comp	Cd47	DC-like cell	7	0.12963	32.1897	1738.24	0.0241012	0.00164459	158	0.831579	402.207	76419.4	0.111071	0.0200544	12946.9	0.00267695	1.32835e+08	3.29812e-05
NK cell	Comp	Cd47	Endothelial cell	7	0.12963	32.1897	1738.24	0.0241012	0.00164459	544	0.660194	336.638	277390	0.0929639	0.0727941	10836.3	0.00224054	4.8217e+08	0.000119716
NK cell	Comp	Cd47	Fibroblast 1	7	0.12963	32.1897	1738.24	0.0241012	0.00164459	4610	0.781091	432.016	2.54976e+06	0.119303	0.669122	13906.4	0.00287535	4.4321e+09	0.00110043
NK cell	Comp	Cd47	Fibroblast 2	7	0.12963	32.1897	1738.24	0.0241012	0.00164459	474	0.800676	271.415	160678	0.0749525	0.042166	8736.77	0.00180645	2.79297e+08	6.93457e-05
NK cell	Comp	Cd47	Granulocyte	7	0.12963	32.1897	1738.24	0.0241012	0.00164459	17	0.386364	247.322	10882.2	0.0682991	0.00285577	7961.23	0.00164609	1.89159e+07	4.69656e-06
NK cell	Comp	Cd47	Macrophage	7	0.12963	32.1897	1738.24	0.0241012	0.00164459	911	0.705108	253.706	327788	0.0700619	0.08602	8166.71	0.00168858	5.69775e+08	0.000141467
NK cell	Comp	Cd47	NK cell	7	0.12963	32.1897	1738.24	0.0241012	0.00164459	34	0.62963	340.896	18408.4	0.0941398	0.00483083	10973.3	0.00226888	3.19982e+07	7.94472e-06
NK cell	Comp	Cd47	Pericyte	7	0.12963	32.1897	1738.24	0.0241012	0.00164459	231	0.580402	359.93	143252	0.0993963	0.0375931	11586	0.00239557	2.49007e+08	6.18251e-05
NK cell	Comp	Cd47	Schwann cell	7	0.12963	32.1897	1738.24	0.0241012	0.00164459	86	0.5	245.113	42159.4	0.0676889	0.0110637	7890.09	0.00163138	7.32832e+07	1.81952e-05
NK cell	Comp	Cd47	Smooth muscle cell	7	0.12963	32.1897	1738.24	0.0241012	0.00164459	263	0.416799	120.293	75905.2	0.0332195	0.0199195	3872.21	0.000800631	1.31942e+08	3.27593e-05
NK cell	Comp	Cd47	T cell	7	0.12963	32.1897	1738.24	0.0241012	0.00164459	80	0.634921	308.664	38891.6	0.0852388	0.0102062	9935.78	0.00205436	6.76031e+07	1.67849e-05
Pericyte	Comp	Cd47	B cell	31	0.0778894	30.6113	12183.3	0.0229194	0.0115269	146	0.496599	302.965	89071.8	0.0836652	0.0233747	9274.16	0.00191756	1.08519e+09	0.000269437
Pericyte	Comp	Cd47	DC-like cell	31	0.0778894	30.6113	12183.3	0.0229194	0.0115269	158	0.831579	402.207	76419.4	0.111071	0.0200544	12312.1	0.00254569	9.31039e+08	0.000231164
Pericyte	Comp	Cd47	Endothelial cell	31	0.0778894	30.6113	12183.3	0.0229194	0.0115269	544	0.660194	336.638	277390	0.0929639	0.0727941	10304.9	0.00213068	3.37952e+09	0.000839088
Pericyte	Comp	Cd47	Fibroblast 1	31	0.0778894	30.6113	12183.3	0.0229194	0.0115269	4610	0.781091	432.016	2.54976e+06	0.119303	0.669122	13224.6	0.00273436	3.10644e+10	0.00771288
Pericyte	Comp	Cd47	Fibroblast 2	31	0.0778894	30.6113	12183.3	0.0229194	0.0115269	474	0.800676	271.415	160678	0.0749525	0.042166	8308.37	0.00171787	1.95759e+09	0.000486042
Pericyte	Comp	Cd47	Granulocyte	31	0.0778894	30.6113	12183.3	0.0229194	0.0115269	17	0.386364	247.322	10882.2	0.0682991	0.00285577	7570.86	0.00156538	1.32581e+08	3.2918e-05
Pericyte	Comp	Cd47	Macrophage	31	0.0778894	30.6113	12183.3	0.0229194	0.0115269	911	0.705108	253.706	327788	0.0700619	0.08602	7766.26	0.00160578	3.99354e+09	0.000991541
Pericyte	Comp	Cd47	NK cell	31	0.0778894	30.6113	12183.3	0.0229194	0.0115269	34	0.62963	340.896	18408.4	0.0941398	0.00483083	10435.3	0.00215763	2.24275e+08	5.56843e-05
Pericyte	Comp	Cd47	Pericyte	31	0.0778894	30.6113	12183.3	0.0229194	0.0115269	231	0.580402	359.93	143252	0.0993963	0.0375931	11017.9	0.00227811	1.74528e+09	0.00043333
Pericyte	Comp	Cd47	Schwann cell	31	0.0778894	30.6113	12183.3	0.0229194	0.0115269	86	0.5	245.113	42159.4	0.0676889	0.0110637	7503.21	0.00155139	5.1364e+08	0.00012753
Pericyte	Comp	Cd47	Smooth muscle cell	31	0.0778894	30.6113	12183.3	0.0229194	0.0115269	263	0.416799	120.293	75905.2	0.0332195	0.0199195	3682.34	0.000761373	9.24775e+08	0.000229609
Pericyte	Comp	Cd47	T cell	31	0.0778894	30.6113	12183.3	0.0229194	0.0115269	80	0.634921	308.664	38891.6	0.0852388	0.0102062	9448.59	0.00195362	4.73828e+08	0.000117645
Schwann cell	Comp	Cd47	B cell	15	0.0872093	19.2678	3314.06	0.0144263	0.0031355	146	0.496599	302.965	89071.8	0.0836652	0.0233747	5837.47	0.00120698	2.95189e+08	7.32914e-05
Schwann cell	Comp	Cd47	DC-like cell	15	0.0872093	19.2678	3314.06	0.0144263	0.0031355	158	0.831579	402.207	76419.4	0.111071	0.0200544	7749.64	0.00160234	2.53258e+08	6.28806e-05
Schwann cell	Comp	Cd47	Endothelial cell	15	0.0872093	19.2678	3314.06	0.0144263	0.0031355	544	0.660194	336.638	277390	0.0929639	0.0727941	6486.26	0.00134112	9.19285e+08	0.000228246
Schwann cell	Comp	Cd47	Fibroblast 1	15	0.0872093	19.2678	3314.06	0.0144263	0.0031355	4610	0.781091	432.016	2.54976e+06	0.119303	0.669122	8323.98	0.0017211	8.45004e+09	0.00209803
Schwann cell	Comp	Cd47	Fibroblast 2	15	0.0872093	19.2678	3314.06	0.0144263	0.0031355	474	0.800676	271.415	160678	0.0749525	0.042166	5229.57	0.00108128	5.32496e+08	0.000132211
Schwann cell	Comp	Cd47	Granulocyte	15	0.0872093	19.2678	3314.06	0.0144263	0.0031355	17	0.386364	247.322	10882.2	0.0682991	0.00285577	4765.35	0.000985301	3.60642e+07	8.95425e-06
Schwann cell	Comp	Cd47	Macrophage	15	0.0872093	19.2678	3314.06	0.0144263	0.0031355	911	0.705108	253.706	327788	0.0700619	0.08602	4888.35	0.00101073	1.08631e+09	0.000269715
Schwann cell	Comp	Cd47	NK cell	15	0.0872093	19.2678	3314.06	0.0144263	0.0031355	34	0.62963	340.896	18408.4	0.0941398	0.00483083	6568.3	0.00135808	6.10064e+07	1.51471e-05
Schwann cell	Comp	Cd47	Pericyte	15	0.0872093	19.2678	3314.06	0.0144263	0.0031355	231	0.580402	359.93	143252	0.0993963	0.0375931	6935.06	0.00143392	4.74746e+08	0.000117873
Schwann cell	Comp	Cd47	Schwann cell	15	0.0872093	19.2678	3314.06	0.0144263	0.0031355	86	0.5	245.113	42159.4	0.0676889	0.0110637	4722.77	0.000976497	1.39719e+08	3.46902e-05
Schwann cell	Comp	Cd47	Smooth muscle cell	15	0.0872093	19.2678	3314.06	0.0144263	0.0031355	263	0.416799	120.293	75905.2	0.0332195	0.0199195	2317.79	0.000479234	2.51554e+08	6.24575e-05
Schwann cell	Comp	Cd47	T cell	15	0.0872093	19.2678	3314.06	0.0144263	0.0031355	80	0.634921	308.664	38891.6	0.0852388	0.0102062	5947.26	0.00122968	1.28889e+08	3.20014e-05
Smooth muscle cell	Comp	Cd47	B cell	63	0.0998415	26.9399	16999.1	0.0201706	0.0160832	146	0.496599	302.965	89071.8	0.0836652	0.0233747	8161.87	0.00168758	1.51414e+09	0.000375941
Smooth muscle cell	Comp	Cd47	DC-like cell	63	0.0998415	26.9399	16999.1	0.0201706	0.0160832	158	0.831579	402.207	76419.4	0.111071	0.0200544	10835.4	0.00224037	1.29906e+09	0.000322539
Smooth muscle cell	Comp	Cd47	Endothelial cell	63	0.0998415	26.9399	16999.1	0.0201706	0.0160832	544	0.660194	336.638	277390	0.0929639	0.0727941	9069.01	0.00187514	4.71537e+09	0.00117076
Smooth muscle cell	Comp	Cd47	Fibroblast 1	63	0.0998415	26.9399	16999.1	0.0201706	0.0160832	4610	0.781091	432.016	2.54976e+06	0.119303	0.669122	11638.5	0.00240641	4.33436e+10	0.0107616
Smooth muscle cell	Comp	Cd47	Fibroblast 2	63	0.0998415	26.9399	16999.1	0.0201706	0.0160832	474	0.800676	271.415	160678	0.0749525	0.042166	7311.92	0.00151184	2.73138e+09	0.000678165
Smooth muscle cell	Comp	Cd47	Granulocyte	63	0.0998415	26.9399	16999.1	0.0201706	0.0160832	17	0.386364	247.322	10882.2	0.0682991	0.00285577	6662.85	0.00137763	1.84987e+08	4.59299e-05
Smooth muscle cell	Comp	Cd47	Macrophage	63	0.0998415	26.9399	16999.1	0.0201706	0.0160832	911	0.705108	253.706	327788	0.0700619	0.08602	6834.82	0.00141319	5.5721e+09	0.00138348
Smooth muscle cell	Comp	Cd47	NK cell	63	0.0998415	26.9399	16999.1	0.0201706	0.0160832	34	0.62963	340.896	18408.4	0.0941398	0.00483083	9183.71	0.00189886	3.12926e+08	7.76952e-05
Smooth muscle cell	Comp	Cd47	Pericyte	63	0.0998415	26.9399	16999.1	0.0201706	0.0160832	231	0.580402	359.93	143252	0.0993963	0.0375931	9696.5	0.00200488	2.43516e+09	0.000604617
Smooth muscle cell	Comp	Cd47	Schwann cell	63	0.0998415	26.9399	16999.1	0.0201706	0.0160832	86	0.5	245.113	42159.4	0.0676889	0.0110637	6603.32	0.00136533	7.16671e+08	0.00017794
Smooth muscle cell	Comp	Cd47	Smooth muscle cell	63	0.0998415	26.9399	16999.1	0.0201706	0.0160832	263	0.416799	120.293	75905.2	0.0332195	0.0199195	3240.7	0.000670058	1.29032e+09	0.000320369
Smooth muscle cell	Comp	Cd47	T cell	63	0.0998415	26.9399	16999.1	0.0201706	0.0160832	80	0.634921	308.664	38891.6	0.0852388	0.0102062	8315.38	0.00171932	6.61123e+08	0.000164148
T cell	Comp	Cd47	B cell	7	0.0555556	14.352	1808.35	0.0107457	0.00171092	146	0.496599	302.965	89071.8	0.0836652	0.0233747	4348.16	0.00089904	1.61073e+08	3.99923e-05
T cell	Comp	Cd47	DC-like cell	7	0.0555556	14.352	1808.35	0.0107457	0.00171092	158	0.831579	402.207	76419.4	0.111071	0.0200544	5772.48	0.00119354	1.38193e+08	3.43115e-05
T cell	Comp	Cd47	Endothelial cell	7	0.0555556	14.352	1808.35	0.0107457	0.00171092	544	0.660194	336.638	277390	0.0929639	0.0727941	4831.42	0.000998962	5.01618e+08	0.000124545
T cell	Comp	Cd47	Fibroblast 1	7	0.0555556	14.352	1808.35	0.0107457	0.00171092	4610	0.781091	432.016	2.54976e+06	0.119303	0.669122	6200.29	0.00128199	4.61086e+09	0.00114481
T cell	Comp	Cd47	Fibroblast 2	7	0.0555556	14.352	1808.35	0.0107457	0.00171092	474	0.800676	271.415	160678	0.0749525	0.042166	3895.35	0.000805416	2.90562e+08	7.21426e-05
T cell	Comp	Cd47	Granulocyte	7	0.0555556	14.352	1808.35	0.0107457	0.00171092	17	0.386364	247.322	10882.2	0.0682991	0.00285577	3549.57	0.000733921	1.96788e+07	4.88598e-06
T cell	Comp	Cd47	Macrophage	7	0.0555556	14.352	1808.35	0.0107457	0.00171092	911	0.705108	253.706	327788	0.0700619	0.08602	3641.18	0.000752864	5.92756e+08	0.000147173
T cell	Comp	Cd47	NK cell	7	0.0555556	14.352	1808.35	0.0107457	0.00171092	34	0.62963	340.896	18408.4	0.0941398	0.00483083	4892.53	0.0010116	3.32888e+07	8.26516e-06
T cell	Comp	Cd47	Pericyte	7	0.0555556	14.352	1808.35	0.0107457	0.00171092	231	0.580402	359.93	143252	0.0993963	0.0375931	5165.72	0.00106808	2.5905e+08	6.43187e-05
T cell	Comp	Cd47	Schwann cell	7	0.0555556	14.352	1808.35	0.0107457	0.00171092	86	0.5	245.113	42159.4	0.0676889	0.0110637	3517.85	0.000727364	7.62389e+07	1.89291e-05
T cell	Comp	Cd47	Smooth muscle cell	7	0.0555556	14.352	1808.35	0.0107457	0.00171092	263	0.416799	120.293	75905.2	0.0332195	0.0199195	1726.45	0.000356967	1.37263e+08	3.40806e-05
T cell	Comp	Cd47	T cell	7	0.0555556	14.352	1808.35	0.0107457	0.00171092	80	0.634921	308.664	38891.6	0.0852388	0.0102062	4429.94	0.00091595	7.03297e+07	1.74619e-05
B cell	Comp	Itga5	B cell	23	0.0782313	28.4563	8366.15	0.0213059	0.00791538	7	0.0238095	6.94952	2043.16	0.0313936	0.00549899	197.757	0.000668869	1.70934e+07	4.35266e-05
B cell	Comp	Itga5	DC-like cell	23	0.0782313	28.4563	8366.15	0.0213059	0.00791538	24	0.126316	19.375	3681.25	0.0875241	0.00990777	551.34	0.00186478	3.07979e+07	7.84238e-05
B cell	Comp	Itga5	Endothelial cell	23	0.0782313	28.4563	8366.15	0.0213059	0.00791538	105	0.127427	32.9063	27114.8	0.14865	0.0729773	936.391	0.00316713	2.26846e+08	0.000577643
B cell	Comp	Itga5	Fibroblast 1	23	0.0782313	28.4563	8366.15	0.0213059	0.00791538	1082	0.183328	47.7819	282009	0.215849	0.759004	1359.7	0.00459886	2.35933e+09	0.00600781
B cell	Comp	Itga5	Fibroblast 2	23	0.0782313	28.4563	8366.15	0.0213059	0.00791538	72	0.121622	17.8568	10571.2	0.080666	0.0284516	508.139	0.00171866	8.84405e+07	0.000225206
B cell	Comp	Itga5	Granulocyte	23	0.0782313	28.4563	8366.15	0.0213059	0.00791538	2	0.0454545	18.2579	803.346	0.0824776	0.00216214	519.551	0.00175726	6.72091e+06	1.71142e-05
B cell	Comp	Itga5	Macrophage	23	0.0782313	28.4563	8366.15	0.0213059	0.00791538	166	0.128483	24.1382	31186.5	0.109041	0.0839359	686.882	0.00232322	2.60911e+08	0.000664385
B cell	Comp	Itga5	NK cell	23	0.0782313	28.4563	8366.15	0.0213059	0.00791538	2	0.037037	11.9504	645.321	0.0539844	0.00173683	340.064	0.00115019	5.39885e+06	1.37477e-05
B cell	Comp	Itga5	Pericyte	23	0.0782313	28.4563	8366.15	0.0213059	0.00791538	20	0.0502513	13.2813	5285.98	0.0599968	0.0142268	377.938	0.00127829	4.42232e+07	0.00011261
B cell	Comp	Itga5	Schwann cell	23	0.0782313	28.4563	8366.15	0.0213059	0.00791538	12	0.0697674	17.2598	2968.68	0.077969	0.00798997	491.149	0.0016612	2.48364e+07	6.32437e-05
B cell	Comp	Itga5	Smooth muscle cell	23	0.0782313	28.4563	8366.15	0.0213059	0.00791538	26	0.0412044	7.48389	4722.33	0.0338075	0.0127098	212.964	0.000720301	3.95077e+07	0.000100603
B cell	Comp	Itga5	T cell	23	0.0782313	28.4563	8366.15	0.0213059	0.00791538	3	0.0238095	4.12643	519.931	0.0186406	0.00139935	117.423	0.000397156	4.34981e+06	1.10764e-05
DC-like cell	Comp	Itga5	B cell	30	0.157895	24.4264	4641.01	0.0182886	0.00439096	7	0.0238095	6.94952	2043.16	0.0313936	0.00549899	169.751	0.000574145	9.48232e+06	2.41458e-05
DC-like cell	Comp	Itga5	DC-like cell	30	0.157895	24.4264	4641.01	0.0182886	0.00439096	24	0.126316	19.375	3681.25	0.0875241	0.00990777	473.26	0.0016007	1.70847e+07	4.35046e-05
DC-like cell	Comp	Itga5	Endothelial cell	30	0.157895	24.4264	4641.01	0.0182886	0.00439096	105	0.127427	32.9063	27114.8	0.14865	0.0729773	803.782	0.00271861	1.2584e+08	0.00032044
DC-like cell	Comp	Itga5	Fibroblast 1	30	0.157895	24.4264	4641.01	0.0182886	0.00439096	1082	0.183328	47.7819	282009	0.215849	0.759004	1167.14	0.00394758	1.30881e+09	0.00333275
DC-like cell	Comp	Itga5	Fibroblast 2	30	0.157895	24.4264	4641.01	0.0182886	0.00439096	72	0.121622	17.8568	10571.2	0.080666	0.0284516	436.177	0.00147527	4.90612e+07	0.00012493
DC-like cell	Comp	Itga5	Granulocyte	30	0.157895	24.4264	4641.01	0.0182886	0.00439096	2	0.0454545	18.2579	803.346	0.0824776	0.00216214	445.973	0.0015084	3.72834e+06	9.49386e-06
DC-like cell	Comp	Itga5	Macrophage	30	0.157895	24.4264	4641.01	0.0182886	0.00439096	166	0.128483	24.1382	31186.5	0.109041	0.0839359	589.607	0.00199421	1.44737e+08	0.000368559
DC-like cell	Comp	Itga5	NK cell	30	0.157895	24.4264	4641.01	0.0182886	0.00439096	2	0.037037	11.9504	645.321	0.0539844	0.00173683	291.905	0.000987301	2.99494e+06	7.62634e-06
DC-like cell	Comp	Itga5	Pericyte	30	0.157895	24.4264	4641.01	0.0182886	0.00439096	20	0.0502513	13.2813	5285.98	0.0599968	0.0142268	324.415	0.00109726	2.45323e+07	6.24691e-05
DC-like cell	Comp	Itga5	Schwann cell	30	0.157895	24.4264	4641.01	0.0182886	0.00439096	12	0.0697674	17.2598	2968.68	0.077969	0.00798997	421.594	0.00142594	1.37777e+07	3.50836e-05
DC-like cell	Comp	Itga5	Smooth muscle cell	30	0.157895	24.4264	4641.01	0.0182886	0.00439096	26	0.0412044	7.48389	4722.33	0.0338075	0.0127098	182.804	0.000618293	2.19164e+07	5.5808e-05
DC-like cell	Comp	Itga5	T cell	30	0.157895	24.4264	4641.01	0.0182886	0.00439096	3	0.0238095	4.12643	519.931	0.0186406	0.00139935	100.794	0.000340912	2.413e+06	6.14448e-06
Endothelial cell	Comp	Itga5	B cell	64	0.0776699	20.3357	16756.6	0.0152259	0.0158538	7	0.0238095	6.94952	2043.16	0.0313936	0.00549899	141.324	0.000477994	3.42365e+07	8.718e-05
Endothelial cell	Comp	Itga5	DC-like cell	64	0.0776699	20.3357	16756.6	0.0152259	0.0158538	24	0.126316	19.375	3681.25	0.0875241	0.00990777	394.004	0.00133263	6.16853e+07	0.000157076
Endothelial cell	Comp	Itga5	Endothelial cell	64	0.0776699	20.3357	16756.6	0.0152259	0.0158538	105	0.127427	32.9063	27114.8	0.14865	0.0729773	669.174	0.00226333	4.54353e+08	0.00115697
Endothelial cell	Comp	Itga5	Fibroblast 1	64	0.0776699	20.3357	16756.6	0.0152259	0.0158538	1082	0.183328	47.7819	282009	0.215849	0.759004	971.68	0.00328649	4.72552e+09	0.0120331
Endothelial cell	Comp	Itga5	Fibroblast 2	64	0.0776699	20.3357	16756.6	0.0152259	0.0158538	72	0.121622	17.8568	10571.2	0.080666	0.0284516	363.132	0.00122821	1.77138e+08	0.000451066
Endothelial cell	Comp	Itga5	Granulocyte	64	0.0776699	20.3357	16756.6	0.0152259	0.0158538	2	0.0454545	18.2579	803.346	0.0824776	0.00216214	371.287	0.00125579	1.34614e+07	3.42781e-05
Endothelial cell	Comp	Itga5	Macrophage	64	0.0776699	20.3357	16756.6	0.0152259	0.0158538	166	0.128483	24.1382	31186.5	0.109041	0.0839359	490.867	0.00166024	5.22581e+08	0.0013307
Endothelial cell	Comp	Itga5	NK cell	64	0.0776699	20.3357	16756.6	0.0152259	0.0158538	2	0.037037	11.9504	645.321	0.0539844	0.00173683	243.02	0.000821959	1.08134e+07	2.75353e-05
Endothelial cell	Comp	Itga5	Pericyte	64	0.0776699	20.3357	16756.6	0.0152259	0.0158538	20	0.0502513	13.2813	5285.98	0.0599968	0.0142268	270.086	0.000913503	8.85752e+07	0.000225548
Endothelial cell	Comp	Itga5	Schwann cell	64	0.0776699	20.3357	16756.6	0.0152259	0.0158538	12	0.0697674	17.2598	2968.68	0.077969	0.00798997	350.99	0.00118714	4.97452e+07	0.000126671
Endothelial cell	Comp	Itga5	Smooth muscle cell	64	0.0776699	20.3357	16756.6	0.0152259	0.0158538	26	0.0412044	7.48389	4722.33	0.0338075	0.0127098	152.19	0.000514749	7.91304e+07	0.000201498
Endothelial cell	Comp	Itga5	T cell	64	0.0776699	20.3357	16756.6	0.0152259	0.0158538	3	0.0238095	4.12643	519.931	0.0186406	0.00139935	83.914	0.00028382	8.71229e+06	2.2185e-05
Fibroblast 1	Comp	Itga5	B cell	782	0.132497	56.7305	334823	0.0424755	0.316783	7	0.0238095	6.94952	2043.16	0.0313936	0.00549899	394.25	0.00133346	6.84097e+08	0.00174199
Fibroblast 1	Comp	Itga5	DC-like cell	782	0.132497	56.7305	334823	0.0424755	0.316783	24	0.126316	19.375	3681.25	0.0875241	0.00990777	1099.15	0.00371763	1.23257e+09	0.00313862
Fibroblast 1	Comp	Itga5	Endothelial cell	782	0.132497	56.7305	334823	0.0424755	0.316783	105	0.127427	32.9063	27114.8	0.14865	0.0729773	1866.79	0.006314	9.07867e+09	0.023118
Fibroblast 1	Comp	Itga5	Fibroblast 1	782	0.132497	56.7305	334823	0.0424755	0.316783	1082	0.183328	47.7819	282009	0.215849	0.759004	2710.69	0.00916829	9.44232e+10	0.24044
Fibroblast 1	Comp	Itga5	Fibroblast 2	782	0.132497	56.7305	334823	0.0424755	0.316783	72	0.121622	17.8568	10571.2	0.080666	0.0284516	1013.03	0.00342633	3.5395e+09	0.009013
Fibroblast 1	Comp	Itga5	Granulocyte	782	0.132497	56.7305	334823	0.0424755	0.316783	2	0.0454545	18.2579	803.346	0.0824776	0.00216214	1035.78	0.00350328	2.68979e+08	0.00068493
Fibroblast 1	Comp	Itga5	Macrophage	782	0.132497	56.7305	334823	0.0424755	0.316783	166	0.128483	24.1382	31186.5	0.109041	0.0839359	1369.37	0.00463158	1.0442e+10	0.0265895
Fibroblast 1	Comp	Itga5	NK cell	782	0.132497	56.7305	334823	0.0424755	0.316783	2	0.037037	11.9504	645.321	0.0539844	0.00173683	677.952	0.00229302	2.16069e+08	0.000550199
Fibroblast 1	Comp	Itga5	Pericyte	782	0.132497	56.7305	334823	0.0424755	0.316783	20	0.0502513	13.2813	5285.98	0.0599968	0.0142268	753.457	0.0025484	1.76987e+09	0.0045068
Fibroblast 1	Comp	Itga5	Schwann cell	782	0.132497	56.7305	334823	0.0424755	0.316783	12	0.0697674	17.2598	2968.68	0.077969	0.00798997	979.156	0.00331177	9.93985e+08	0.00253109
Fibroblast 1	Comp	Itga5	Smooth muscle cell	782	0.132497	56.7305	334823	0.0424755	0.316783	26	0.0412044	7.48389	4722.33	0.0338075	0.0127098	424.565	0.00143599	1.58115e+09	0.00402624
Fibroblast 1	Comp	Itga5	T cell	782	0.132497	56.7305	334823	0.0424755	0.316783	3	0.0238095	4.12643	519.931	0.0186406	0.00139935	234.095	0.000791771	1.74085e+08	0.000443291
Fibroblast 2	Comp	Itga5	B cell	321	0.54223	1036.05	613341	0.775716	0.580295	7	0.0238095	6.94952	2043.16	0.0313936	0.00549899	7200.04	0.0243525	1.25315e+09	0.00319104
Fibroblast 2	Comp	Itga5	DC-like cell	321	0.54223	1036.05	613341	0.775716	0.580295	24	0.126316	19.375	3681.25	0.0875241	0.00990777	20073.4	0.0678938	2.25786e+09	0.00574943
Fibroblast 2	Comp	Itga5	Endothelial cell	321	0.54223	1036.05	613341	0.775716	0.580295	105	0.127427	32.9063	27114.8	0.14865	0.0729773	34092.6	0.11531	1.66306e+10	0.0423483
Fibroblast 2	Comp	Itga5	Fibroblast 1	321	0.54223	1036.05	613341	0.775716	0.580295	1082	0.183328	47.7819	282009	0.215849	0.759004	49504.4	0.167437	1.72968e+11	0.440446
Fibroblast 2	Comp	Itga5	Fibroblast 2	321	0.54223	1036.05	613341	0.775716	0.580295	72	0.121622	17.8568	10571.2	0.080666	0.0284516	18500.6	0.0625739	6.48378e+09	0.0165103
Fibroblast 2	Comp	Itga5	Granulocyte	321	0.54223	1036.05	613341	0.775716	0.580295	2	0.0454545	18.2579	803.346	0.0824776	0.00216214	18916	0.0639792	4.92725e+08	0.00125468
Fibroblast 2	Comp	Itga5	Macrophage	321	0.54223	1036.05	613341	0.775716	0.580295	166	0.128483	24.1382	31186.5	0.109041	0.0839359	25008.3	0.0845849	1.9128e+10	0.0487075
Fibroblast 2	Comp	Itga5	NK cell	321	0.54223	1036.05	613341	0.775716	0.580295	2	0.037037	11.9504	645.321	0.0539844	0.00173683	12381.2	0.0418766	3.95802e+08	0.00100787
Fibroblast 2	Comp	Itga5	Pericyte	321	0.54223	1036.05	613341	0.775716	0.580295	20	0.0502513	13.2813	5285.98	0.0599968	0.0142268	13760.1	0.0465405	3.24211e+09	0.00825572
Fibroblast 2	Comp	Itga5	Schwann cell	321	0.54223	1036.05	613341	0.775716	0.580295	12	0.0697674	17.2598	2968.68	0.077969	0.00798997	17882	0.0604817	1.82082e+09	0.00463654
Fibroblast 2	Comp	Itga5	Smooth muscle cell	321	0.54223	1036.05	613341	0.775716	0.580295	26	0.0412044	7.48389	4722.33	0.0338075	0.0127098	7753.68	0.026225	2.8964e+09	0.00737541
Fibroblast 2	Comp	Itga5	T cell	321	0.54223	1036.05	613341	0.775716	0.580295	3	0.0238095	4.12643	519.931	0.0186406	0.00139935	4275.19	0.0144598	3.18895e+08	0.000812036
Granulocyte	Comp	Itga5	B cell	1	0.0227273	13.4401	591.366	0.010063	0.000559504	7	0.0238095	6.94952	2043.16	0.0313936	0.00549899	93.4025	0.000315913	1.20825e+06	3.07671e-06
Granulocyte	Comp	Itga5	DC-like cell	1	0.0227273	13.4401	591.366	0.010063	0.000559504	24	0.126316	19.375	3681.25	0.0875241	0.00990777	260.403	0.000880752	2.17697e+06	5.54344e-06
Granulocyte	Comp	Itga5	Endothelial cell	1	0.0227273	13.4401	591.366	0.010063	0.000559504	105	0.127427	32.9063	27114.8	0.14865	0.0729773	442.266	0.00149586	1.60348e+07	4.08311e-05
Granulocyte	Comp	Itga5	Fibroblast 1	1	0.0227273	13.4401	591.366	0.010063	0.000559504	1082	0.183328	47.7819	282009	0.215849	0.759004	642.196	0.00217208	1.66771e+08	0.000424665
Granulocyte	Comp	Itga5	Fibroblast 2	1	0.0227273	13.4401	591.366	0.010063	0.000559504	72	0.121622	17.8568	10571.2	0.080666	0.0284516	239.998	0.000811739	6.25147e+06	1.59188e-05
Granulocyte	Comp	Itga5	Granulocyte	1	0.0227273	13.4401	591.366	0.010063	0.000559504	2	0.0454545	18.2579	803.346	0.0824776	0.00216214	245.388	0.000829969	475072	1.20973e-06
Granulocyte	Comp	Itga5	Macrophage	1	0.0227273	13.4401	591.366	0.010063	0.000559504	166	0.128483	24.1382	31186.5	0.109041	0.0839359	324.42	0.00109728	1.84426e+07	4.69624e-05
Granulocyte	Comp	Itga5	NK cell	1	0.0227273	13.4401	591.366	0.010063	0.000559504	2	0.037037	11.9504	645.321	0.0539844	0.00173683	160.615	0.000543243	381621	9.71762e-07
Granulocyte	Comp	Itga5	Pericyte	1	0.0227273	13.4401	591.366	0.010063	0.000559504	20	0.0502513	13.2813	5285.98	0.0599968	0.0142268	178.503	0.000603746	3.12595e+06	7.95993e-06
Granulocyte	Comp	Itga5	Schwann cell	1	0.0227273	13.4401	591.366	0.010063	0.000559504	12	0.0697674	17.2598	2968.68	0.077969	0.00798997	231.974	0.000784599	1.75558e+06	4.47042e-06
Granulocyte	Comp	Itga5	Smooth muscle cell	1	0.0227273	13.4401	591.366	0.010063	0.000559504	26	0.0412044	7.48389	4722.33	0.0338075	0.0127098	100.584	0.000340204	2.79263e+06	7.11116e-06
Granulocyte	Comp	Itga5	T cell	1	0.0227273	13.4401	591.366	0.010063	0.000559504	3	0.0238095	4.12643	519.931	0.0186406	0.00139935	55.4598	0.00018758	307469	7.82942e-07
Macrophage	Comp	Itga5	B cell	179	0.138545	32.8055	42384.7	0.0245623	0.040101	7	0.0238095	6.94952	2043.16	0.0313936	0.00549899	227.982	0.000771098	8.65986e+07	0.000220515
Macrophage	Comp	Itga5	DC-like cell	179	0.138545	32.8055	42384.7	0.0245623	0.040101	24	0.126316	19.375	3681.25	0.0875241	0.00990777	635.606	0.00214979	1.56029e+08	0.000397312
Macrophage	Comp	Itga5	Endothelial cell	179	0.138545	32.8055	42384.7	0.0245623	0.040101	105	0.127427	32.9063	27114.8	0.14865	0.0729773	1079.51	0.00365119	1.14925e+09	0.00292646
Macrophage	Comp	Itga5	Fibroblast 1	179	0.138545	32.8055	42384.7	0.0245623	0.040101	1082	0.183328	47.7819	282009	0.215849	0.759004	1567.51	0.00530174	1.19529e+10	0.0304368
Macrophage	Comp	Itga5	Fibroblast 2	179	0.138545	32.8055	42384.7	0.0245623	0.040101	72	0.121622	17.8568	10571.2	0.080666	0.0284516	585.802	0.00198134	4.48059e+08	0.00114094
Macrophage	Comp	Itga5	Granulocyte	179	0.138545	32.8055	42384.7	0.0245623	0.040101	2	0.0454545	18.2579	803.346	0.0824776	0.00216214	598.958	0.00202584	3.40496e+07	8.6704e-05
Macrophage	Comp	Itga5	Macrophage	179	0.138545	32.8055	42384.7	0.0245623	0.040101	166	0.128483	24.1382	31186.5	0.109041	0.0839359	791.864	0.0026783	1.32183e+09	0.00336592
Macrophage	Comp	Itga5	NK cell	179	0.138545	32.8055	42384.7	0.0245623	0.040101	2	0.037037	11.9504	645.321	0.0539844	0.00173683	392.039	0.00132598	2.73517e+07	6.96486e-05
Macrophage	Comp	Itga5	Pericyte	179	0.138545	32.8055	42384.7	0.0245623	0.040101	20	0.0502513	13.2813	5285.98	0.0599968	0.0142268	435.701	0.00147366	2.24044e+08	0.000570508
Macrophage	Comp	Itga5	Schwann cell	179	0.138545	32.8055	42384.7	0.0245623	0.040101	12	0.0697674	17.2598	2968.68	0.077969	0.00798997	566.216	0.00191509	1.25827e+08	0.000320406
Macrophage	Comp	Itga5	Smooth muscle cell	179	0.138545	32.8055	42384.7	0.0245623	0.040101	26	0.0412044	7.48389	4722.33	0.0338075	0.0127098	245.513	0.00083039	2.00155e+08	0.000509675
Macrophage	Comp	Itga5	T cell	179	0.138545	32.8055	42384.7	0.0245623	0.040101	3	0.0238095	4.12643	519.931	0.0186406	0.00139935	135.37	0.000457857	2.20371e+07	5.61154e-05
NK cell	Comp	Itga5	B cell	7	0.12963	32.1897	1738.24	0.0241012	0.00164459	7	0.0238095	6.94952	2043.16	0.0313936	0.00549899	223.703	0.000756623	3.55151e+06	9.04358e-06
NK cell	Comp	Itga5	DC-like cell	7	0.12963	32.1897	1738.24	0.0241012	0.00164459	24	0.126316	19.375	3681.25	0.0875241	0.00990777	623.675	0.00210944	6.3989e+06	1.62942e-05
NK cell	Comp	Itga5	Endothelial cell	7	0.12963	32.1897	1738.24	0.0241012	0.00164459	105	0.127427	32.9063	27114.8	0.14865	0.0729773	1059.24	0.00358265	4.71321e+07	0.000120018
NK cell	Comp	Itga5	Fibroblast 1	7	0.12963	32.1897	1738.24	0.0241012	0.00164459	1082	0.183328	47.7819	282009	0.215849	0.759004	1538.08	0.00520222	4.902e+08	0.00124825
NK cell	Comp	Itga5	Fibroblast 2	7	0.12963	32.1897	1738.24	0.0241012	0.00164459	72	0.121622	17.8568	10571.2	0.080666	0.0284516	574.806	0.00194415	1.83754e+07	4.67912e-05
NK cell	Comp	Itga5	Granulocyte	7	0.12963	32.1897	1738.24	0.0241012	0.00164459	2	0.0454545	18.2579	803.346	0.0824776	0.00216214	587.715	0.00198781	1.39641e+06	3.55583e-06
NK cell	Comp	Itga5	Macrophage	7	0.12963	32.1897	1738.24	0.0241012	0.00164459	166	0.128483	24.1382	31186.5	0.109041	0.0839359	776.999	0.00262802	5.42097e+07	0.00013804
NK cell	Comp	Itga5	NK cell	7	0.12963	32.1897	1738.24	0.0241012	0.00164459	2	0.037037	11.9504	645.321	0.0539844	0.00173683	384.679	0.00130109	1.12173e+06	2.85637e-06
NK cell	Comp	Itga5	Pericyte	7	0.12963	32.1897	1738.24	0.0241012	0.00164459	20	0.0502513	13.2813	5285.98	0.0599968	0.0142268	427.522	0.001446	9.18831e+06	2.33972e-05
NK cell	Comp	Itga5	Schwann cell	7	0.12963	32.1897	1738.24	0.0241012	0.00164459	12	0.0697674	17.2598	2968.68	0.077969	0.00798997	555.587	0.00187915	5.16029e+06	1.31402e-05
NK cell	Comp	Itga5	Smooth muscle cell	7	0.12963	32.1897	1738.24	0.0241012	0.00164459	26	0.0412044	7.48389	4722.33	0.0338075	0.0127098	240.904	0.000814802	8.20856e+06	2.09023e-05
NK cell	Comp	Itga5	T cell	7	0.12963	32.1897	1738.24	0.0241012	0.00164459	3	0.0238095	4.12643	519.931	0.0186406	0.00139935	132.829	0.000449262	903765	2.30135e-06
Pericyte	Comp	Itga5	B cell	31	0.0778894	30.6113	12183.3	0.0229194	0.0115269	7	0.0238095	6.94952	2043.16	0.0313936	0.00549899	212.734	0.000719523	2.48924e+07	6.33862e-05
Pericyte	Comp	Itga5	DC-like cell	31	0.0778894	30.6113	12183.3	0.0229194	0.0115269	24	0.126316	19.375	3681.25	0.0875241	0.00990777	593.093	0.002006	4.48497e+07	0.000114206
Pericyte	Comp	Itga5	Endothelial cell	31	0.0778894	30.6113	12183.3	0.0229194	0.0115269	105	0.127427	32.9063	27114.8	0.14865	0.0729773	1007.3	0.00340698	3.30348e+08	0.000841199
Pericyte	Comp	Itga5	Fibroblast 1	31	0.0778894	30.6113	12183.3	0.0229194	0.0115269	1082	0.183328	47.7819	282009	0.215849	0.759004	1462.67	0.00494713	3.4358e+09	0.00874893
Pericyte	Comp	Itga5	Fibroblast 2	31	0.0778894	30.6113	12183.3	0.0229194	0.0115269	72	0.121622	17.8568	10571.2	0.080666	0.0284516	546.62	0.00184882	1.28793e+08	0.000327958
Pericyte	Comp	Itga5	Granulocyte	31	0.0778894	30.6113	12183.3	0.0229194	0.0115269	2	0.0454545	18.2579	803.346	0.0824776	0.00216214	558.897	0.00189034	9.7874e+06	2.49227e-05
Pericyte	Comp	Itga5	Macrophage	31	0.0778894	30.6113	12183.3	0.0229194	0.0115269	166	0.128483	24.1382	31186.5	0.109041	0.0839359	738.9	0.00249916	3.79954e+08	0.000967517
Pericyte	Comp	Itga5	NK cell	31	0.0778894	30.6113	12183.3	0.0229194	0.0115269	2	0.037037	11.9504	645.321	0.0539844	0.00173683	365.817	0.00123729	7.86214e+06	2.00202e-05
Pericyte	Comp	Itga5	Pericyte	31	0.0778894	30.6113	12183.3	0.0229194	0.0115269	20	0.0502513	13.2813	5285.98	0.0599968	0.0142268	406.559	0.00137509	6.44006e+07	0.00016399
Pericyte	Comp	Itga5	Schwann cell	31	0.0778894	30.6113	12183.3	0.0229194	0.0115269	12	0.0697674	17.2598	2968.68	0.077969	0.00798997	528.344	0.001787	3.61683e+07	9.20993e-05
Pericyte	Comp	Itga5	Smooth muscle cell	31	0.0778894	30.6113	12183.3	0.0229194	0.0115269	26	0.0412044	7.48389	4722.33	0.0338075	0.0127098	229.091	0.000774849	5.75336e+07	0.000146504
Pericyte	Comp	Itga5	T cell	31	0.0778894	30.6113	12183.3	0.0229194	0.0115269	3	0.0238095	4.12643	519.931	0.0186406	0.00139935	126.315	0.000427233	6.33447e+06	1.61301e-05
Schwann cell	Comp	Itga5	B cell	15	0.0872093	19.2678	3314.06	0.0144263	0.0031355	7	0.0238095	6.94952	2043.16	0.0313936	0.00549899	133.902	0.000452892	6.77114e+06	1.72421e-05
Schwann cell	Comp	Itga5	DC-like cell	15	0.0872093	19.2678	3314.06	0.0144263	0.0031355	24	0.126316	19.375	3681.25	0.0875241	0.00990777	373.313	0.00126265	1.21999e+07	3.10658e-05
Schwann cell	Comp	Itga5	Endothelial cell	15	0.0872093	19.2678	3314.06	0.0144263	0.0031355	105	0.127427	32.9063	27114.8	0.14865	0.0729773	634.032	0.00214447	8.986e+07	0.00022882
Schwann cell	Comp	Itga5	Fibroblast 1	15	0.0872093	19.2678	3314.06	0.0144263	0.0031355	1082	0.183328	47.7819	282009	0.215849	0.759004	920.651	0.00311389	9.34594e+08	0.00237985
Schwann cell	Comp	Itga5	Fibroblast 2	15	0.0872093	19.2678	3314.06	0.0144263	0.0031355	72	0.121622	17.8568	10571.2	0.080666	0.0284516	344.061	0.00116371	3.50337e+07	8.921e-05
Schwann cell	Comp	Itga5	Granulocyte	15	0.0872093	19.2678	3314.06	0.0144263	0.0031355	2	0.0454545	18.2579	803.346	0.0824776	0.00216214	351.788	0.00118984	2.66233e+06	6.77938e-06
Schwann cell	Comp	Itga5	Macrophage	15	0.0872093	19.2678	3314.06	0.0144263	0.0031355	166	0.128483	24.1382	31186.5	0.109041	0.0839359	465.088	0.00157305	1.03354e+08	0.000263181
Schwann cell	Comp	Itga5	NK cell	15	0.0872093	19.2678	3314.06	0.0144263	0.0031355	2	0.037037	11.9504	645.321	0.0539844	0.00173683	230.258	0.000778793	2.13863e+06	5.44582e-06
Schwann cell	Comp	Itga5	Pericyte	15	0.0872093	19.2678	3314.06	0.0144263	0.0031355	20	0.0502513	13.2813	5285.98	0.0599968	0.0142268	255.902	0.00086553	1.7518e+07	4.4608e-05
Schwann cell	Comp	Itga5	Schwann cell	15	0.0872093	19.2678	3314.06	0.0144263	0.0031355	12	0.0697674	17.2598	2968.68	0.077969	0.00798997	332.558	0.0011248	9.83839e+06	2.50525e-05
Schwann cell	Comp	Itga5	Smooth muscle cell	15	0.0872093	19.2678	3314.06	0.0144263	0.0031355	26	0.0412044	7.48389	4722.33	0.0338075	0.0127098	144.198	0.000487716	1.56501e+07	3.98515e-05
Schwann cell	Comp	Itga5	T cell	15	0.0872093	19.2678	3314.06	0.0144263	0.0031355	3	0.0238095	4.12643	519.931	0.0186406	0.00139935	79.5072	0.000268915	1.72308e+06	4.38766e-06
Smooth muscle cell	Comp	Itga5	B cell	63	0.0998415	26.9399	16999.1	0.0201706	0.0160832	7	0.0238095	6.94952	2043.16	0.0313936	0.00549899	187.22	0.000633228	3.47319e+07	8.84415e-05
Smooth muscle cell	Comp	Itga5	DC-like cell	63	0.0998415	26.9399	16999.1	0.0201706	0.0160832	24	0.126316	19.375	3681.25	0.0875241	0.00990777	521.961	0.00176541	6.25779e+07	0.000159349
Smooth muscle cell	Comp	Itga5	Endothelial cell	63	0.0998415	26.9399	16999.1	0.0201706	0.0160832	105	0.127427	32.9063	27114.8	0.14865	0.0729773	886.495	0.00299837	4.60928e+08	0.00117371
Smooth muscle cell	Comp	Itga5	Fibroblast 1	63	0.0998415	26.9399	16999.1	0.0201706	0.0160832	1082	0.183328	47.7819	282009	0.215849	0.759004	1287.24	0.0043538	4.7939e+09	0.0122072
Smooth muscle cell	Comp	Itga5	Fibroblast 2	63	0.0998415	26.9399	16999.1	0.0201706	0.0160832	72	0.121622	17.8568	10571.2	0.080666	0.0284516	481.062	0.00162708	1.79702e+08	0.000457593
Smooth muscle cell	Comp	Itga5	Granulocyte	63	0.0998415	26.9399	16999.1	0.0201706	0.0160832	2	0.0454545	18.2579	803.346	0.0824776	0.00216214	491.866	0.00166362	1.36562e+07	3.47741e-05
Smooth muscle cell	Comp	Itga5	Macrophage	63	0.0998415	26.9399	16999.1	0.0201706	0.0160832	166	0.128483	24.1382	31186.5	0.109041	0.0839359	650.281	0.00219943	5.30143e+08	0.00134996
Smooth muscle cell	Comp	Itga5	NK cell	63	0.0998415	26.9399	16999.1	0.0201706	0.0160832	2	0.037037	11.9504	645.321	0.0539844	0.00173683	321.943	0.0010889	1.09699e+07	2.79338e-05
Smooth muscle cell	Comp	Itga5	Pericyte	63	0.0998415	26.9399	16999.1	0.0201706	0.0160832	20	0.0502513	13.2813	5285.98	0.0599968	0.0142268	357.799	0.00121017	8.98569e+07	0.000228812
Smooth muscle cell	Comp	Itga5	Schwann cell	63	0.0998415	26.9399	16999.1	0.0201706	0.0160832	12	0.0697674	17.2598	2968.68	0.077969	0.00798997	464.978	0.00157268	5.0465e+07	0.000128504
Smooth muscle cell	Comp	Itga5	Smooth muscle cell	63	0.0998415	26.9399	16999.1	0.0201706	0.0160832	26	0.0412044	7.48389	4722.33	0.0338075	0.0127098	201.616	0.000681918	8.02755e+07	0.000204414
Smooth muscle cell	Comp	Itga5	T cell	63	0.0998415	26.9399	16999.1	0.0201706	0.0160832	3	0.0238095	4.12643	519.931	0.0186406	0.00139935	111.166	0.000375993	8.83836e+06	2.2506e-05
T cell	Comp	Itga5	B cell	7	0.0555556	14.352	1808.35	0.0107457	0.00171092	7	0.0238095	6.94952	2043.16	0.0313936	0.00549899	99.7395	0.000337346	3.69475e+06	9.40833e-06
T cell	Comp	Itga5	DC-like cell	7	0.0555556	14.352	1808.35	0.0107457	0.00171092	24	0.126316	19.375	3681.25	0.0875241	0.00990777	278.07	0.000940507	6.65699e+06	1.69514e-05
T cell	Comp	Itga5	Endothelial cell	7	0.0555556	14.352	1808.35	0.0107457	0.00171092	105	0.127427	32.9063	27114.8	0.14865	0.0729773	472.271	0.00159735	4.90331e+07	0.000124858
T cell	Comp	Itga5	Fibroblast 1	7	0.0555556	14.352	1808.35	0.0107457	0.00171092	1082	0.183328	47.7819	282009	0.215849	0.759004	685.766	0.00231945	5.09971e+08	0.00129859
T cell	Comp	Itga5	Fibroblast 2	7	0.0555556	14.352	1808.35	0.0107457	0.00171092	72	0.121622	17.8568	10571.2	0.080666	0.0284516	256.281	0.000866812	1.91165e+07	4.86784e-05
T cell	Comp	Itga5	Granulocyte	7	0.0555556	14.352	1808.35	0.0107457	0.00171092	2	0.0454545	18.2579	803.346	0.0824776	0.00216214	262.037	0.000886279	1.45273e+06	3.69925e-06
T cell	Comp	Itga5	Macrophage	7	0.0555556	14.352	1808.35	0.0107457	0.00171092	166	0.128483	24.1382	31186.5	0.109041	0.0839359	346.431	0.00117172	5.63961e+07	0.000143607
T cell	Comp	Itga5	NK cell	7	0.0555556	14.352	1808.35	0.0107457	0.00171092	2	0.037037	11.9504	645.321	0.0539844	0.00173683	171.512	0.0005801	1.16697e+06	2.97157e-06
T cell	Comp	Itga5	Pericyte	7	0.0555556	14.352	1808.35	0.0107457	0.00171092	20	0.0502513	13.2813	5285.98	0.0599968	0.0142268	190.614	0.000644708	9.5589e+06	2.43408e-05
T cell	Comp	Itga5	Schwann cell	7	0.0555556	14.352	1808.35	0.0107457	0.00171092	12	0.0697674	17.2598	2968.68	0.077969	0.00798997	247.712	0.00083783	5.36842e+06	1.36702e-05
T cell	Comp	Itga5	Smooth muscle cell	7	0.0555556	14.352	1808.35	0.0107457	0.00171092	26	0.0412044	7.48389	4722.33	0.0338075	0.0127098	107.409	0.000363285	8.53964e+06	2.17454e-05
T cell	Comp	Itga5	T cell	7	0.0555556	14.352	1808.35	0.0107457	0.00171092	3	0.0238095	4.12643	519.931	0.0186406	0.00139935	59.2225	0.000200307	940217	2.39417e-06
B cell	Comp	Itgb3	B cell	23	0.0782313	28.4563	8366.15	0.0213059	0.00791538	3	0.0102041	3.6379	1069.54	0.0465902	0.0210315	103.521	0.000992648	8.94796e+06	0.000166473
B cell	Comp	Itgb3	DC-like cell	23	0.0782313	28.4563	8366.15	0.0213059	0.00791538	3	0.0157895	3.24334	616.234	0.0415371	0.0121176	92.2934	0.000884986	5.15551e+06	9.59158e-05
B cell	Comp	Itgb3	Endothelial cell	23	0.0782313	28.4563	8366.15	0.0213059	0.00791538	12	0.0145631	2.22889	1836.61	0.0285452	0.0361151	63.426	0.000608181	1.53653e+07	0.000285865
B cell	Comp	Itgb3	Fibroblast 1	23	0.0782313	28.4563	8366.15	0.0213059	0.00791538	152	0.025754	5.887	34745.1	0.0753941	0.683227	167.522	0.00160634	2.90682e+08	0.00540801
B cell	Comp	Itgb3	Fibroblast 2	23	0.0782313	28.4563	8366.15	0.0213059	0.00791538	5	0.00844595	1.59325	943.205	0.0204046	0.0185472	45.338	0.000434739	7.89099e+06	0.000146808
B cell	Comp	Itgb3	Granulocyte	23	0.0782313	28.4563	8366.15	0.0213059	0.00791538	3	0.0681818	26.847	1181.27	0.343827	0.0232285	763.966	0.00732554	9.88266e+06	0.000183862
B cell	Comp	Itgb3	Macrophage	23	0.0782313	28.4563	8366.15	0.0213059	0.00791538	11	0.00851393	1.18966	1537.05	0.0152359	0.0302245	33.8534	0.000324615	1.28591e+07	0.000239238
B cell	Comp	Itgb3	Pericyte	23	0.0782313	28.4563	8366.15	0.0213059	0.00791538	2	0.00502513	1.89558	754.442	0.0242765	0.0148354	53.9412	0.000517234	6.31177e+06	0.000117428
B cell	Comp	Itgb3	Schwann cell	23	0.0782313	28.4563	8366.15	0.0213059	0.00791538	8	0.0465116	12.9216	2222.51	0.165485	0.0437035	367.7	0.00352582	1.85939e+07	0.00034593
B cell	Comp	Itgb3	Smooth muscle cell	23	0.0782313	28.4563	8366.15	0.0213059	0.00791538	25	0.0396197	7.12854	4498.11	0.0912945	0.0884509	202.852	0.00194511	3.76318e+07	0.000700123
B cell	Comp	Itgb3	T cell	23	0.0782313	28.4563	8366.15	0.0213059	0.00791538	3	0.0238095	11.5102	1450.28	0.14741	0.0285184	327.537	0.0031407	1.21333e+07	0.000225734
DC-like cell	Comp	Itgb3	B cell	30	0.157895	24.4264	4641.01	0.0182886	0.00439096	3	0.0102041	3.6379	1069.54	0.0465902	0.0210315	88.8608	0.000852071	4.96376e+06	9.23485e-05
DC-like cell	Comp	Itgb3	DC-like cell	30	0.157895	24.4264	4641.01	0.0182886	0.00439096	3	0.0157895	3.24334	616.234	0.0415371	0.0121176	79.223	0.000759656	2.85995e+06	5.3208e-05
DC-like cell	Comp	Itgb3	Endothelial cell	30	0.157895	24.4264	4641.01	0.0182886	0.00439096	12	0.0145631	2.22889	1836.61	0.0285452	0.0361151	54.4437	0.000522052	8.52371e+06	0.00015858
DC-like cell	Comp	Itgb3	Fibroblast 1	30	0.157895	24.4264	4641.01	0.0182886	0.00439096	152	0.025754	5.887	34745.1	0.0753941	0.683227	143.798	0.00137885	1.61252e+08	0.00300002
DC-like cell	Comp	Itgb3	Fibroblast 2	30	0.157895	24.4264	4641.01	0.0182886	0.00439096	5	0.00844595	1.59325	943.205	0.0204046	0.0185472	38.9174	0.000373172	4.37742e+06	8.14399e-05
DC-like cell	Comp	Itgb3	Granulocyte	30	0.157895	24.4264	4641.01	0.0182886	0.00439096	3	0.0681818	26.847	1181.27	0.343827	0.0232285	655.775	0.00628811	5.48227e+06	0.000101995
DC-like cell	Comp	Itgb3	Macrophage	30	0.157895	24.4264	4641.01	0.0182886	0.00439096	11	0.00851393	1.18966	1537.05	0.0152359	0.0302245	29.0591	0.000278643	7.13344e+06	0.000132714
DC-like cell	Comp	Itgb3	Pericyte	30	0.157895	24.4264	4641.01	0.0182886	0.00439096	2	0.00502513	1.89558	754.442	0.0242765	0.0148354	46.3022	0.000443984	3.50137e+06	6.51414e-05
DC-like cell	Comp	Itgb3	Schwann cell	30	0.157895	24.4264	4641.01	0.0182886	0.00439096	8	0.0465116	12.9216	2222.51	0.165485	0.0437035	315.627	0.0030265	1.03147e+07	0.0001919
DC-like cell	Comp	Itgb3	Smooth muscle cell	30	0.157895	24.4264	4641.01	0.0182886	0.00439096	25	0.0396197	7.12854	4498.11	0.0912945	0.0884509	174.124	0.00166965	2.08758e+07	0.000388384
DC-like cell	Comp	Itgb3	T cell	30	0.157895	24.4264	4641.01	0.0182886	0.00439096	3	0.0238095	11.5102	1450.28	0.14741	0.0285184	281.152	0.00269592	6.73078e+06	0.000125223
Endothelial cell	Comp	Itgb3	B cell	64	0.0776699	20.3357	16756.6	0.0152259	0.0158538	3	0.0102041	3.6379	1069.54	0.0465902	0.0210315	73.9794	0.000709376	1.7922e+07	0.00033343
Endothelial cell	Comp	Itgb3	DC-like cell	64	0.0776699	20.3357	16756.6	0.0152259	0.0158538	3	0.0157895	3.24334	616.234	0.0415371	0.0121176	65.9557	0.000632438	1.0326e+07	0.000192111
Endothelial cell	Comp	Itgb3	Endothelial cell	64	0.0776699	20.3357	16756.6	0.0152259	0.0158538	12	0.0145631	2.22889	1836.61	0.0285452	0.0361151	45.3261	0.000434625	3.07754e+07	0.000572561
Endothelial cell	Comp	Itgb3	Fibroblast 1	64	0.0776699	20.3357	16756.6	0.0152259	0.0158538	152	0.025754	5.887	34745.1	0.0753941	0.683227	119.716	0.00114794	5.8221e+08	0.0108318
Endothelial cell	Comp	Itgb3	Fibroblast 2	64	0.0776699	20.3357	16756.6	0.0152259	0.0158538	5	0.00844595	1.59325	943.205	0.0204046	0.0185472	32.3999	0.000310678	1.5805e+07	0.000294044
Endothelial cell	Comp	Itgb3	Granulocyte	64	0.0776699	20.3357	16756.6	0.0152259	0.0158538	3	0.0681818	26.847	1181.27	0.343827	0.0232285	545.953	0.00523506	1.97941e+07	0.00036826
Endothelial cell	Comp	Itgb3	Macrophage	64	0.0776699	20.3357	16756.6	0.0152259	0.0158538	11	0.00851393	1.18966	1537.05	0.0152359	0.0302245	24.1927	0.00023198	2.57557e+07	0.000479173
Endothelial cell	Comp	Itgb3	Pericyte	64	0.0776699	20.3357	16756.6	0.0152259	0.0158538	2	0.00502513	1.89558	754.442	0.0242765	0.0148354	38.548	0.000369631	1.26419e+07	0.000235197
Endothelial cell	Comp	Itgb3	Schwann cell	64	0.0776699	20.3357	16756.6	0.0152259	0.0158538	8	0.0465116	12.9216	2222.51	0.165485	0.0437035	262.77	0.00251966	3.72419e+07	0.000692867
Endothelial cell	Comp	Itgb3	Smooth muscle cell	64	0.0776699	20.3357	16756.6	0.0152259	0.0158538	25	0.0396197	7.12854	4498.11	0.0912945	0.0884509	144.964	0.00139004	7.53732e+07	0.00140228
Endothelial cell	Comp	Itgb3	T cell	64	0.0776699	20.3357	16756.6	0.0152259	0.0158538	3	0.0238095	11.5102	1450.28	0.14741	0.0285184	234.068	0.00224444	2.43019e+07	0.000452125
Fibroblast 1	Comp	Itgb3	B cell	782	0.132497	56.7305	334823	0.0424755	0.316783	3	0.0102041	3.6379	1069.54	0.0465902	0.0210315	206.38	0.00197894	3.58108e+08	0.00666244
Fibroblast 1	Comp	Itgb3	DC-like cell	782	0.132497	56.7305	334823	0.0424755	0.316783	3	0.0157895	3.24334	616.234	0.0415371	0.0121176	183.996	0.00176431	2.0633e+08	0.00383867
Fibroblast 1	Comp	Itgb3	Endothelial cell	782	0.132497	56.7305	334823	0.0424755	0.316783	12	0.0145631	2.22889	1836.61	0.0285452	0.0361151	126.446	0.00121247	6.14939e+08	0.0114407
Fibroblast 1	Comp	Itgb3	Fibroblast 1	782	0.132497	56.7305	334823	0.0424755	0.316783	152	0.025754	5.887	34745.1	0.0753941	0.683227	333.972	0.00320241	1.16335e+10	0.216435
Fibroblast 1	Comp	Itgb3	Fibroblast 2	782	0.132497	56.7305	334823	0.0424755	0.316783	5	0.00844595	1.59325	943.205	0.0204046	0.0185472	90.386	0.000866696	3.15807e+08	0.00587545
Fibroblast 1	Comp	Itgb3	Granulocyte	782	0.132497	56.7305	334823	0.0424755	0.316783	3	0.0681818	26.847	1181.27	0.343827	0.0232285	1523.04	0.0146042	3.95516e+08	0.00735839
Fibroblast 1	Comp	Itgb3	Macrophage	782	0.132497	56.7305	334823	0.0424755	0.316783	11	0.00851393	1.18966	1537.05	0.0152359	0.0302245	67.4902	0.000647152	5.14639e+08	0.00957461
Fibroblast 1	Comp	Itgb3	Pericyte	782	0.132497	56.7305	334823	0.0424755	0.316783	2	0.00502513	1.89558	754.442	0.0242765	0.0148354	107.537	0.00103116	2.52605e+08	0.00469959
Fibroblast 1	Comp	Itgb3	Schwann cell	782	0.132497	56.7305	334823	0.0424755	0.316783	8	0.0465116	12.9216	2222.51	0.165485	0.0437035	733.048	0.00702908	7.44149e+08	0.0138446
Fibroblast 1	Comp	Itgb3	Smooth muscle cell	782	0.132497	56.7305	334823	0.0424755	0.316783	25	0.0396197	7.12854	4498.11	0.0912945	0.0884509	404.406	0.00387778	1.50607e+09	0.0280198
Fibroblast 1	Comp	Itgb3	T cell	782	0.132497	56.7305	334823	0.0424755	0.316783	3	0.0238095	11.5102	1450.28	0.14741	0.0285184	652.979	0.00626131	4.85589e+08	0.00903416
Fibroblast 2	Comp	Itgb3	B cell	321	0.54223	1036.05	613341	0.775716	0.580295	3	0.0102041	3.6379	1069.54	0.0465902	0.0210315	3769.05	0.0361408	6.55995e+08	0.0122045
Fibroblast 2	Comp	Itgb3	DC-like cell	321	0.54223	1036.05	613341	0.775716	0.580295	3	0.0157895	3.24334	616.234	0.0415371	0.0121176	3360.26	0.032221	3.77962e+08	0.00703181
Fibroblast 2	Comp	Itgb3	Endothelial cell	321	0.54223	1036.05	613341	0.775716	0.580295	12	0.0145631	2.22889	1836.61	0.0285452	0.0361151	2309.24	0.0221429	1.12647e+09	0.0209574
Fibroblast 2	Comp	Itgb3	Fibroblast 1	321	0.54223	1036.05	613341	0.775716	0.580295	152	0.025754	5.887	34745.1	0.0753941	0.683227	6099.22	0.0584844	2.13106e+10	0.396473
Fibroblast 2	Comp	Itgb3	Fibroblast 2	321	0.54223	1036.05	613341	0.775716	0.580295	5	0.00844595	1.59325	943.205	0.0204046	0.0185472	1650.69	0.0158282	5.78507e+08	0.0107628
Fibroblast 2	Comp	Itgb3	Granulocyte	321	0.54223	1036.05	613341	0.775716	0.580295	3	0.0681818	26.847	1181.27	0.343827	0.0232285	27814.8	0.266712	7.2452e+08	0.0134794
Fibroblast 2	Comp	Itgb3	Macrophage	321	0.54223	1036.05	613341	0.775716	0.580295	11	0.00851393	1.18966	1537.05	0.0152359	0.0302245	1232.55	0.0118187	9.42733e+08	0.0175391
Fibroblast 2	Comp	Itgb3	Pericyte	321	0.54223	1036.05	613341	0.775716	0.580295	2	0.00502513	1.89558	754.442	0.0242765	0.0148354	1963.92	0.0188317	4.6273e+08	0.00860888
Fibroblast 2	Comp	Itgb3	Schwann cell	321	0.54223	1036.05	613341	0.775716	0.580295	8	0.0465116	12.9216	2222.51	0.165485	0.0437035	13387.4	0.12837	1.36316e+09	0.0253609
Fibroblast 2	Comp	Itgb3	Smooth muscle cell	321	0.54223	1036.05	613341	0.775716	0.580295	25	0.0396197	7.12854	4498.11	0.0912945	0.0884509	7385.52	0.0708185	2.75888e+09	0.0513276
Fibroblast 2	Comp	Itgb3	T cell	321	0.54223	1036.05	613341	0.775716	0.580295	3	0.0238095	11.5102	1450.28	0.14741	0.0285184	11925.1	0.114348	8.89519e+08	0.0165491
Granulocyte	Comp	Itgb3	B cell	1	0.0227273	13.4401	591.366	0.010063	0.000559504	3	0.0102041	3.6379	1069.54	0.0465902	0.0210315	48.8939	0.000468836	632492	1.17672e-05
Granulocyte	Comp	Itgb3	DC-like cell	1	0.0227273	13.4401	591.366	0.010063	0.000559504	3	0.0157895	3.24334	616.234	0.0415371	0.0121176	43.5909	0.000417986	364420	6.77987e-06
Granulocyte	Comp	Itgb3	Endothelial cell	1	0.0227273	13.4401	591.366	0.010063	0.000559504	12	0.0145631	2.22889	1836.61	0.0285452	0.0361151	29.9566	0.000287249	1.08611e+06	2.02065e-05
Granulocyte	Comp	Itgb3	Fibroblast 1	1	0.0227273	13.4401	591.366	0.010063	0.000559504	152	0.025754	5.887	34745.1	0.0753941	0.683227	79.1221	0.000758689	2.05471e+07	0.000382268
Granulocyte	Comp	Itgb3	Fibroblast 2	1	0.0227273	13.4401	591.366	0.010063	0.000559504	5	0.00844595	1.59325	943.205	0.0204046	0.0185472	21.4135	0.000205331	557780	1.03772e-05
Granulocyte	Comp	Itgb3	Granulocyte	1	0.0227273	13.4401	591.366	0.010063	0.000559504	3	0.0681818	26.847	1181.27	0.343827	0.0232285	360.827	0.00345991	698562	1.29964e-05
Granulocyte	Comp	Itgb3	Macrophage	1	0.0227273	13.4401	591.366	0.010063	0.000559504	11	0.00851393	1.18966	1537.05	0.0152359	0.0302245	15.9892	0.000153318	908956	1.69107e-05
Granulocyte	Comp	Itgb3	Pericyte	1	0.0227273	13.4401	591.366	0.010063	0.000559504	2	0.00502513	1.89558	754.442	0.0242765	0.0148354	25.4769	0.000244294	446151	8.30044e-06
Granulocyte	Comp	Itgb3	Schwann cell	1	0.0227273	13.4401	591.366	0.010063	0.000559504	8	0.0465116	12.9216	2222.51	0.165485	0.0437035	173.668	0.00166527	1.31432e+06	2.44523e-05
Granulocyte	Comp	Itgb3	Smooth muscle cell	1	0.0227273	13.4401	591.366	0.010063	0.000559504	25	0.0396197	7.12854	4498.11	0.0912945	0.0884509	95.8086	0.000918693	2.66003e+06	4.94886e-05
Granulocyte	Comp	Itgb3	T cell	1	0.0227273	13.4401	591.366	0.010063	0.000559504	3	0.0238095	11.5102	1450.28	0.14741	0.0285184	154.699	0.00148338	857649	1.59562e-05
Macrophage	Comp	Itgb3	B cell	179	0.138545	32.8055	42384.7	0.0245623	0.040101	3	0.0102041	3.6379	1069.54	0.0465902	0.0210315	119.343	0.00114436	4.53323e+07	0.000843386
Macrophage	Comp	Itgb3	DC-like cell	179	0.138545	32.8055	42384.7	0.0245623	0.040101	3	0.0157895	3.24334	616.234	0.0415371	0.0121176	106.399	0.00102025	2.61189e+07	0.00048593
Macrophage	Comp	Itgb3	Endothelial cell	179	0.138545	32.8055	42384.7	0.0245623	0.040101	12	0.0145631	2.22889	1836.61	0.0285452	0.0361151	73.1199	0.000701135	7.7844e+07	0.00144825
Macrophage	Comp	Itgb3	Fibroblast 1	179	0.138545	32.8055	42384.7	0.0245623	0.040101	152	0.025754	5.887	34745.1	0.0753941	0.683227	193.126	0.00185185	1.47266e+09	0.0273981
Macrophage	Comp	Itgb3	Fibroblast 2	179	0.138545	32.8055	42384.7	0.0245623	0.040101	5	0.00844595	1.59325	943.205	0.0204046	0.0185472	52.2674	0.000501184	3.99775e+07	0.000743762
Macrophage	Comp	Itgb3	Granulocyte	179	0.138545	32.8055	42384.7	0.0245623	0.040101	3	0.0681818	26.847	1181.27	0.343827	0.0232285	880.729	0.00844516	5.00677e+07	0.000931486
Macrophage	Comp	Itgb3	Macrophage	179	0.138545	32.8055	42384.7	0.0245623	0.040101	11	0.00851393	1.18966	1537.05	0.0152359	0.0302245	39.0275	0.000374228	6.51472e+07	0.00121203
Macrophage	Comp	Itgb3	Pericyte	179	0.138545	32.8055	42384.7	0.0245623	0.040101	2	0.00502513	1.89558	754.442	0.0242765	0.0148354	62.1855	0.000596287	3.19768e+07	0.000594913
Macrophage	Comp	Itgb3	Schwann cell	179	0.138545	32.8055	42384.7	0.0245623	0.040101	8	0.0465116	12.9216	2222.51	0.165485	0.0437035	423.899	0.0040647	9.42006e+07	0.00175256
Macrophage	Comp	Itgb3	Smooth muscle cell	179	0.138545	32.8055	42384.7	0.0245623	0.040101	25	0.0396197	7.12854	4498.11	0.0912945	0.0884509	233.855	0.0022424	1.90651e+08	0.00354697
Macrophage	Comp	Itgb3	T cell	179	0.138545	32.8055	42384.7	0.0245623	0.040101	3	0.0238095	11.5102	1450.28	0.14741	0.0285184	377.598	0.00362072	6.14699e+07	0.00114362
NK cell	Comp	Itgb3	B cell	7	0.12963	32.1897	1738.24	0.0241012	0.00164459	3	0.0102041	3.6379	1069.54	0.0465902	0.0210315	117.103	0.00112288	1.85913e+06	3.45882e-05
NK cell	Comp	Itgb3	DC-like cell	7	0.12963	32.1897	1738.24	0.0241012	0.00164459	3	0.0157895	3.24334	616.234	0.0415371	0.0121176	104.402	0.00100109	1.07116e+06	1.99285e-05
NK cell	Comp	Itgb3	Endothelial cell	7	0.12963	32.1897	1738.24	0.0241012	0.00164459	12	0.0145631	2.22889	1836.61	0.0285452	0.0361151	71.7473	0.000687973	3.19247e+06	5.93944e-05
NK cell	Comp	Itgb3	Fibroblast 1	7	0.12963	32.1897	1738.24	0.0241012	0.00164459	152	0.025754	5.887	34745.1	0.0753941	0.683227	189.501	0.00181709	6.03954e+07	0.00112363
NK cell	Comp	Itgb3	Fibroblast 2	7	0.12963	32.1897	1738.24	0.0241012	0.00164459	5	0.00844595	1.59325	943.205	0.0204046	0.0185472	51.2863	0.000491776	1.63952e+06	3.05025e-05
NK cell	Comp	Itgb3	Granulocyte	7	0.12963	32.1897	1738.24	0.0241012	0.00164459	3	0.0681818	26.847	1181.27	0.343827	0.0232285	864.196	0.00828664	2.05333e+06	3.82013e-05
NK cell	Comp	Itgb3	Macrophage	7	0.12963	32.1897	1738.24	0.0241012	0.00164459	11	0.00851393	1.18966	1537.05	0.0152359	0.0302245	38.2949	0.000367203	2.67176e+06	4.97068e-05
NK cell	Comp	Itgb3	Pericyte	7	0.12963	32.1897	1738.24	0.0241012	0.00164459	2	0.00502513	1.89558	754.442	0.0242765	0.0148354	61.0182	0.000585093	1.3114e+06	2.4398e-05
NK cell	Comp	Itgb3	Schwann cell	7	0.12963	32.1897	1738.24	0.0241012	0.00164459	8	0.0465116	12.9216	2222.51	0.165485	0.0437035	415.942	0.0039884	3.86327e+06	7.18743e-05
NK cell	Comp	Itgb3	Smooth muscle cell	7	0.12963	32.1897	1738.24	0.0241012	0.00164459	25	0.0396197	7.12854	4498.11	0.0912945	0.0884509	229.465	0.00220031	7.81881e+06	0.000145465
NK cell	Comp	Itgb3	T cell	7	0.12963	32.1897	1738.24	0.0241012	0.00164459	3	0.0238095	11.5102	1450.28	0.14741	0.0285184	370.51	0.00355276	2.52095e+06	4.6901e-05
Pericyte	Comp	Itgb3	B cell	31	0.0778894	30.6113	12183.3	0.0229194	0.0115269	3	0.0102041	3.6379	1069.54	0.0465902	0.0210315	111.361	0.00106782	1.30306e+07	0.000242428
Pericyte	Comp	Itgb3	DC-like cell	31	0.0778894	30.6113	12183.3	0.0229194	0.0115269	3	0.0157895	3.24334	616.234	0.0415371	0.0121176	99.2828	0.000952006	7.50776e+06	0.000139678
Pericyte	Comp	Itgb3	Endothelial cell	31	0.0778894	30.6113	12183.3	0.0229194	0.0115269	12	0.0145631	2.22889	1836.61	0.0285452	0.0361151	68.2292	0.000654239	2.23759e+07	0.000416294
Pericyte	Comp	Itgb3	Fibroblast 1	31	0.0778894	30.6113	12183.3	0.0229194	0.0115269	152	0.025754	5.887	34745.1	0.0753941	0.683227	180.209	0.00172799	4.23309e+08	0.00787547
Pericyte	Comp	Itgb3	Fibroblast 2	31	0.0778894	30.6113	12183.3	0.0229194	0.0115269	5	0.00844595	1.59325	943.205	0.0204046	0.0185472	48.7715	0.000467662	1.14913e+07	0.000213791
Pericyte	Comp	Itgb3	Granulocyte	31	0.0778894	30.6113	12183.3	0.0229194	0.0115269	3	0.0681818	26.847	1181.27	0.343827	0.0232285	821.821	0.00788031	1.43917e+07	0.000267751
Pericyte	Comp	Itgb3	Macrophage	31	0.0778894	30.6113	12183.3	0.0229194	0.0115269	11	0.00851393	1.18966	1537.05	0.0152359	0.0302245	36.4171	0.000349198	1.87263e+07	0.000348394
Pericyte	Comp	Itgb3	Pericyte	31	0.0778894	30.6113	12183.3	0.0229194	0.0115269	2	0.00502513	1.89558	754.442	0.0242765	0.0148354	58.0262	0.000556404	9.19159e+06	0.000171005
Pericyte	Comp	Itgb3	Schwann cell	31	0.0778894	30.6113	12183.3	0.0229194	0.0115269	8	0.0465116	12.9216	2222.51	0.165485	0.0437035	395.547	0.00379283	2.70775e+07	0.000503765
Pericyte	Comp	Itgb3	Smooth muscle cell	31	0.0778894	30.6113	12183.3	0.0229194	0.0115269	25	0.0396197	7.12854	4498.11	0.0912945	0.0884509	218.214	0.00209242	5.48018e+07	0.00101956
Pericyte	Comp	Itgb3	T cell	31	0.0778894	30.6113	12183.3	0.0229194	0.0115269	3	0.0238095	11.5102	1450.28	0.14741	0.0285184	352.342	0.00337855	1.76692e+07	0.000328728
Schwann cell	Comp	Itgb3	B cell	15	0.0872093	19.2678	3314.06	0.0144263	0.0031355	3	0.0102041	3.6379	1069.54	0.0465902	0.0210315	70.0943	0.000672123	3.54453e+06	6.59443e-05
Schwann cell	Comp	Itgb3	DC-like cell	15	0.0872093	19.2678	3314.06	0.0144263	0.0031355	3	0.0157895	3.24334	616.234	0.0415371	0.0121176	62.4919	0.000599225	2.04224e+06	3.79948e-05
Schwann cell	Comp	Itgb3	Endothelial cell	15	0.0872093	19.2678	3314.06	0.0144263	0.0031355	12	0.0145631	2.22889	1836.61	0.0285452	0.0361151	42.9458	0.0004118	6.08662e+06	0.000113239
Schwann cell	Comp	Itgb3	Fibroblast 1	15	0.0872093	19.2678	3314.06	0.0144263	0.0031355	152	0.025754	5.887	34745.1	0.0753941	0.683227	113.429	0.00108766	1.15147e+08	0.00214226
Schwann cell	Comp	Itgb3	Fibroblast 2	15	0.0872093	19.2678	3314.06	0.0144263	0.0031355	5	0.00844595	1.59325	943.205	0.0204046	0.0185472	30.6984	0.000294362	3.12584e+06	5.81547e-05
Schwann cell	Comp	Itgb3	Granulocyte	15	0.0872093	19.2678	3314.06	0.0144263	0.0031355	3	0.0681818	26.847	1181.27	0.343827	0.0232285	517.282	0.00496013	3.91479e+06	7.28328e-05
Schwann cell	Comp	Itgb3	Macrophage	15	0.0872093	19.2678	3314.06	0.0144263	0.0031355	11	0.00851393	1.18966	1537.05	0.0152359	0.0302245	22.9222	0.000219797	5.09386e+06	9.47688e-05
Schwann cell	Comp	Itgb3	Pericyte	15	0.0872093	19.2678	3314.06	0.0144263	0.0031355	2	0.00502513	1.89558	754.442	0.0242765	0.0148354	36.5237	0.000350219	2.50026e+06	4.65162e-05
Schwann cell	Comp	Itgb3	Schwann cell	15	0.0872093	19.2678	3314.06	0.0144263	0.0031355	8	0.0465116	12.9216	2222.51	0.165485	0.0437035	248.97	0.00238734	7.36554e+06	0.000137032
Schwann cell	Comp	Itgb3	Smooth muscle cell	15	0.0872093	19.2678	3314.06	0.0144263	0.0031355	25	0.0396197	7.12854	4498.11	0.0912945	0.0884509	137.351	0.00131704	1.4907e+07	0.000277338
Schwann cell	Comp	Itgb3	T cell	15	0.0872093	19.2678	3314.06	0.0144263	0.0031355	3	0.0238095	11.5102	1450.28	0.14741	0.0285184	221.776	0.00212657	4.80633e+06	8.94195e-05
Smooth muscle cell	Comp	Itgb3	B cell	63	0.0998415	26.9399	16999.1	0.0201706	0.0160832	3	0.0102041	3.6379	1069.54	0.0465902	0.0210315	98.0049	0.000939753	1.81813e+07	0.000338254
Smooth muscle cell	Comp	Itgb3	DC-like cell	63	0.0998415	26.9399	16999.1	0.0201706	0.0160832	3	0.0157895	3.24334	616.234	0.0415371	0.0121176	87.3754	0.000837828	1.04754e+07	0.000194891
Smooth muscle cell	Comp	Itgb3	Endothelial cell	63	0.0998415	26.9399	16999.1	0.0201706	0.0160832	12	0.0145631	2.22889	1836.61	0.0285452	0.0361151	60.0462	0.000575773	3.12207e+07	0.000580846
Smooth muscle cell	Comp	Itgb3	Fibroblast 1	63	0.0998415	26.9399	16999.1	0.0201706	0.0160832	152	0.025754	5.887	34745.1	0.0753941	0.683227	158.595	0.00152075	5.90635e+08	0.0109885
Smooth muscle cell	Comp	Itgb3	Fibroblast 2	63	0.0998415	26.9399	16999.1	0.0201706	0.0160832	5	0.00844595	1.59325	943.205	0.0204046	0.0185472	42.9221	0.000411573	1.60337e+07	0.000298299
Smooth muscle cell	Comp	Itgb3	Granulocyte	63	0.0998415	26.9399	16999.1	0.0201706	0.0160832	3	0.0681818	26.847	1181.27	0.343827	0.0232285	723.257	0.00693519	2.00805e+07	0.000373588
Smooth muscle cell	Comp	Itgb3	Macrophage	63	0.0998415	26.9399	16999.1	0.0201706	0.0160832	11	0.00851393	1.18966	1537.05	0.0152359	0.0302245	32.0495	0.000307317	2.61284e+07	0.000486107
Smooth muscle cell	Comp	Itgb3	Pericyte	63	0.0998415	26.9399	16999.1	0.0201706	0.0160832	2	0.00502513	1.89558	754.442	0.0242765	0.0148354	51.0669	0.000489672	1.28248e+07	0.0002386
Smooth muscle cell	Comp	Itgb3	Schwann cell	63	0.0998415	26.9399	16999.1	0.0201706	0.0160832	8	0.0465116	12.9216	2222.51	0.165485	0.0437035	348.107	0.00333794	3.77808e+07	0.000702893
Smooth muscle cell	Comp	Itgb3	Smooth muscle cell	63	0.0998415	26.9399	16999.1	0.0201706	0.0160832	25	0.0396197	7.12854	4498.11	0.0912945	0.0884509	192.043	0.00184146	7.64639e+07	0.00142257
Smooth muscle cell	Comp	Itgb3	T cell	63	0.0998415	26.9399	16999.1	0.0201706	0.0160832	3	0.0238095	11.5102	1450.28	0.14741	0.0285184	310.084	0.00297335	2.46535e+07	0.000458668
T cell	Comp	Itgb3	B cell	7	0.0555556	14.352	1808.35	0.0107457	0.00171092	3	0.0102041	3.6379	1069.54	0.0465902	0.0210315	52.2112	0.000500644	1.93411e+06	3.59832e-05
T cell	Comp	Itgb3	DC-like cell	7	0.0555556	14.352	1808.35	0.0107457	0.00171092	3	0.0157895	3.24334	616.234	0.0415371	0.0121176	46.5484	0.000446345	1.11437e+06	2.07323e-05
T cell	Comp	Itgb3	Endothelial cell	7	0.0555556	14.352	1808.35	0.0107457	0.00171092	12	0.0145631	2.22889	1836.61	0.0285452	0.0361151	31.989	0.000306738	3.32123e+06	6.17899e-05
T cell	Comp	Itgb3	Fibroblast 1	7	0.0555556	14.352	1808.35	0.0107457	0.00171092	152	0.025754	5.887	34745.1	0.0753941	0.683227	84.4902	0.000810162	6.28313e+07	0.00116895
T cell	Comp	Itgb3	Fibroblast 2	7	0.0555556	14.352	1808.35	0.0107457	0.00171092	5	0.00844595	1.59325	943.205	0.0204046	0.0185472	22.8664	0.000219262	1.70565e+06	3.17328e-05
T cell	Comp	Itgb3	Granulocyte	7	0.0555556	14.352	1808.35	0.0107457	0.00171092	3	0.0681818	26.847	1181.27	0.343827	0.0232285	385.308	0.00369466	2.13615e+06	3.9742e-05
T cell	Comp	Itgb3	Macrophage	7	0.0555556	14.352	1808.35	0.0107457	0.00171092	11	0.00851393	1.18966	1537.05	0.0152359	0.0302245	17.074	0.00016372	2.77952e+06	5.17116e-05
T cell	Comp	Itgb3	Pericyte	7	0.0555556	14.352	1808.35	0.0107457	0.00171092	2	0.00502513	1.89558	754.442	0.0242765	0.0148354	27.2054	0.000260868	1.3643e+06	2.53821e-05
T cell	Comp	Itgb3	Schwann cell	7	0.0555556	14.352	1808.35	0.0107457	0.00171092	8	0.0465116	12.9216	2222.51	0.165485	0.0437035	185.451	0.00177826	4.01909e+06	7.47732e-05
T cell	Comp	Itgb3	Smooth muscle cell	7	0.0555556	14.352	1808.35	0.0107457	0.00171092	25	0.0396197	7.12854	4498.11	0.0912945	0.0884509	102.309	0.000981022	8.13416e+06	0.000151332
T cell	Comp	Itgb3	T cell	7	0.0555556	14.352	1808.35	0.0107457	0.00171092	3	0.0238095	11.5102	1450.28	0.14741	0.0285184	165.194	0.00158402	2.62262e+06	4.87927e-05
B cell	Cp	Slc40a1	B cell	19	0.0646259	19.763	5810.33	0.0280055	0.00347303	4	0.0136054	3.58088	1052.78	0.00921073	0.00547444	70.7691	0.000257951	6.117e+06	1.90129e-05
B cell	Cp	Slc40a1	DC-like cell	19	0.0646259	19.763	5810.33	0.0280055	0.00347303	4	0.0210526	10.0598	1911.36	0.0258758	0.00993905	198.812	0.000724664	1.11056e+07	3.45187e-05
B cell	Cp	Slc40a1	Endothelial cell	19	0.0646259	19.763	5810.33	0.0280055	0.00347303	7	0.00849515	2.00855	1655.05	0.00516639	0.00860621	39.6951	0.000144687	9.61637e+06	2.98897e-05
B cell	Cp	Slc40a1	Fibroblast 1	19	0.0646259	19.763	5810.33	0.0280055	0.00347303	310	0.0525246	14.1741	83655.4	0.0364585	0.435007	280.123	0.00102104	4.86066e+08	0.00151079
B cell	Cp	Slc40a1	Fibroblast 2	19	0.0646259	19.763	5810.33	0.0280055	0.00347303	56	0.0945946	14.5823	8632.7	0.0375085	0.0448899	288.19	0.00105044	5.01589e+07	0.000155904
B cell	Cp	Slc40a1	Granulocyte	19	0.0646259	19.763	5810.33	0.0280055	0.00347303	16	0.363636	236.614	10411	0.608619	0.0541372	4676.22	0.0170447	6.04915e+07	0.00018802
B cell	Cp	Slc40a1	Macrophage	19	0.0646259	19.763	5810.33	0.0280055	0.00347303	204	0.157895	48.8976	63175.6	0.125774	0.328512	966.364	0.00352237	3.67072e+08	0.00114094
B cell	Cp	Slc40a1	NK cell	19	0.0646259	19.763	5810.33	0.0280055	0.00347303	1	0.0185185	4.07448	220.022	0.0104804	0.00114411	80.5241	0.000293508	1.2784e+06	3.97354e-06
B cell	Cp	Slc40a1	Pericyte	19	0.0646259	19.763	5810.33	0.0280055	0.00347303	42	0.105528	44.7685	17817.9	0.115153	0.0926526	884.762	0.00322493	1.03528e+08	0.000321786
B cell	Cp	Slc40a1	Schwann cell	19	0.0646259	19.763	5810.33	0.0280055	0.00347303	2	0.0116279	3.666	630.553	0.00942969	0.00327886	72.4514	0.000264083	3.66372e+06	1.13876e-05
B cell	Cp	Slc40a1	Smooth muscle cell	19	0.0646259	19.763	5810.33	0.0280055	0.00347303	14	0.022187	4.646	2931.62	0.0119504	0.0152444	91.819	0.000334677	1.70337e+07	5.29443e-05
B cell	Cp	Slc40a1	T cell	19	0.0646259	19.763	5810.33	0.0280055	0.00347303	1	0.00793651	1.70019	214.225	0.00437324	0.00111396	33.601	0.000122475	1.24472e+06	3.86884e-06
DC-like cell	Cp	Slc40a1	B cell	13	0.0684211	9.59233	1822.54	0.0135929	0.0010894	4	0.0136054	3.58088	1052.78	0.00921073	0.00547444	34.349	0.000125201	1.91873e+06	5.96383e-06
DC-like cell	Cp	Slc40a1	DC-like cell	13	0.0684211	9.59233	1822.54	0.0135929	0.0010894	4	0.0210526	10.0598	1911.36	0.0258758	0.00993905	96.4968	0.000351728	3.48353e+06	1.08276e-05
DC-like cell	Cp	Slc40a1	Endothelial cell	13	0.0684211	9.59233	1822.54	0.0135929	0.0010894	7	0.00849515	2.00855	1655.05	0.00516639	0.00860621	19.2667	7.02264e-05	3.01639e+06	9.37557e-06
DC-like cell	Cp	Slc40a1	Fibroblast 1	13	0.0684211	9.59233	1822.54	0.0135929	0.0010894	310	0.0525246	14.1741	83655.4	0.0364585	0.435007	135.962	0.000495579	1.52465e+08	0.000473894
DC-like cell	Cp	Slc40a1	Fibroblast 2	13	0.0684211	9.59233	1822.54	0.0135929	0.0010894	56	0.0945946	14.5823	8632.7	0.0375085	0.0448899	139.878	0.00050985	1.57335e+07	4.89029e-05
DC-like cell	Cp	Slc40a1	Granulocyte	13	0.0684211	9.59233	1822.54	0.0135929	0.0010894	16	0.363636	236.614	10411	0.608619	0.0541372	2269.68	0.00827292	1.89745e+07	5.89768e-05
DC-like cell	Cp	Slc40a1	Macrophage	13	0.0684211	9.59233	1822.54	0.0135929	0.0010894	204	0.157895	48.8976	63175.6	0.125774	0.328512	469.041	0.00170964	1.1514e+08	0.00035788
DC-like cell	Cp	Slc40a1	NK cell	13	0.0684211	9.59233	1822.54	0.0135929	0.0010894	1	0.0185185	4.07448	220.022	0.0104804	0.00114411	39.0838	0.000142459	400999	1.24639e-06
DC-like cell	Cp	Slc40a1	Pericyte	13	0.0684211	9.59233	1822.54	0.0135929	0.0010894	42	0.105528	44.7685	17817.9	0.115153	0.0926526	429.434	0.00156527	3.24738e+07	0.000100935
DC-like cell	Cp	Slc40a1	Schwann cell	13	0.0684211	9.59233	1822.54	0.0135929	0.0010894	2	0.0116279	3.666	630.553	0.00942969	0.00327886	35.1655	0.000128177	1.14921e+06	3.57198e-06
DC-like cell	Cp	Slc40a1	Smooth muscle cell	13	0.0684211	9.59233	1822.54	0.0135929	0.0010894	14	0.022187	4.646	2931.62	0.0119504	0.0152444	44.5659	0.000162441	5.34301e+06	1.66072e-05
DC-like cell	Cp	Slc40a1	T cell	13	0.0684211	9.59233	1822.54	0.0135929	0.0010894	1	0.00793651	1.70019	214.225	0.00437324	0.00111396	16.3088	5.94451e-05	390433	1.21355e-06
Endothelial cell	Cp	Slc40a1	B cell	75	0.0910194	24.1763	19921.3	0.0342594	0.0119076	4	0.0136054	3.58088	1052.78	0.00921073	0.00547444	86.5725	0.000315554	2.09727e+07	6.51876e-05
Endothelial cell	Cp	Slc40a1	DC-like cell	75	0.0910194	24.1763	19921.3	0.0342594	0.0119076	4	0.0210526	10.0598	1911.36	0.0258758	0.00993905	243.209	0.000886489	3.80768e+07	0.000118351
Endothelial cell	Cp	Slc40a1	Endothelial cell	75	0.0910194	24.1763	19921.3	0.0342594	0.0119076	7	0.00849515	2.00855	1655.05	0.00516639	0.00860621	48.5594	0.000176997	3.29706e+07	0.00010248
Endothelial cell	Cp	Slc40a1	Fibroblast 1	75	0.0910194	24.1763	19921.3	0.0342594	0.0119076	310	0.0525246	14.1741	83655.4	0.0364585	0.435007	342.677	0.00124905	1.66652e+09	0.0051799
Endothelial cell	Cp	Slc40a1	Fibroblast 2	75	0.0910194	24.1763	19921.3	0.0342594	0.0119076	56	0.0945946	14.5823	8632.7	0.0375085	0.0448899	352.546	0.00128502	1.71975e+08	0.000534533
Endothelial cell	Cp	Slc40a1	Granulocyte	75	0.0910194	24.1763	19921.3	0.0342594	0.0119076	16	0.363636	236.614	10411	0.608619	0.0541372	5720.46	0.0208509	2.07401e+08	0.000644646
Endothelial cell	Cp	Slc40a1	Macrophage	75	0.0910194	24.1763	19921.3	0.0342594	0.0119076	204	0.157895	48.8976	63175.6	0.125774	0.328512	1182.16	0.00430895	1.25854e+09	0.00391181
Endothelial cell	Cp	Slc40a1	NK cell	75	0.0910194	24.1763	19921.3	0.0342594	0.0119076	1	0.0185185	4.07448	220.022	0.0104804	0.00114411	98.506	0.000359051	4.38312e+06	1.36237e-05
Endothelial cell	Cp	Slc40a1	Pericyte	75	0.0910194	24.1763	19921.3	0.0342594	0.0119076	42	0.105528	44.7685	17817.9	0.115153	0.0926526	1082.34	0.00394509	3.54955e+08	0.00110327
Endothelial cell	Cp	Slc40a1	Schwann cell	75	0.0910194	24.1763	19921.3	0.0342594	0.0119076	2	0.0116279	3.666	630.553	0.00942969	0.00327886	88.6305	0.000323055	1.25614e+07	3.90435e-05
Endothelial cell	Cp	Slc40a1	Smooth muscle cell	75	0.0910194	24.1763	19921.3	0.0342594	0.0119076	14	0.022187	4.646	2931.62	0.0119504	0.0152444	112.323	0.000409414	5.84017e+07	0.000181525
Endothelial cell	Cp	Slc40a1	T cell	75	0.0910194	24.1763	19921.3	0.0342594	0.0119076	1	0.00793651	1.70019	214.225	0.00437324	0.00111396	41.1045	0.000149824	4.26763e+06	1.32647e-05
Fibroblast 1	Cp	Slc40a1	B cell	3190	0.540495	243.699	1.43831e+06	0.345338	0.859729	4	0.0136054	3.58088	1052.78	0.00921073	0.00547444	872.658	0.00318081	1.51423e+09	0.00470653
Fibroblast 1	Cp	Slc40a1	DC-like cell	3190	0.540495	243.699	1.43831e+06	0.345338	0.859729	4	0.0210526	10.0598	1911.36	0.0258758	0.00993905	2451.56	0.00893588	2.74914e+09	0.00854489
Fibroblast 1	Cp	Slc40a1	Endothelial cell	3190	0.540495	243.699	1.43831e+06	0.345338	0.859729	7	0.00849515	2.00855	1655.05	0.00516639	0.00860621	489.482	0.00178415	2.38047e+09	0.00739901
Fibroblast 1	Cp	Slc40a1	Fibroblast 1	3190	0.540495	243.699	1.43831e+06	0.345338	0.859729	310	0.0525246	14.1741	83655.4	0.0364585	0.435007	3454.21	0.0125905	1.20323e+11	0.373988
Fibroblast 1	Cp	Slc40a1	Fibroblast 2	3190	0.540495	243.699	1.43831e+06	0.345338	0.859729	56	0.0945946	14.5823	8632.7	0.0375085	0.0448899	3553.69	0.0129531	1.24165e+10	0.0385932
Fibroblast 1	Cp	Slc40a1	Granulocyte	3190	0.540495	243.699	1.43831e+06	0.345338	0.859729	16	0.363636	236.614	10411	0.608619	0.0541372	57662.7	0.210179	1.49743e+10	0.0465433
Fibroblast 1	Cp	Slc40a1	Macrophage	3190	0.540495	243.699	1.43831e+06	0.345338	0.859729	204	0.157895	48.8976	63175.6	0.125774	0.328512	11916.3	0.0434346	9.08664e+10	0.282432
Fibroblast 1	Cp	Slc40a1	NK cell	3190	0.540495	243.699	1.43831e+06	0.345338	0.859729	1	0.0185185	4.07448	220.022	0.0104804	0.00114411	992.949	0.00361927	3.16461e+08	0.000983626
Fibroblast 1	Cp	Slc40a1	Pericyte	3190	0.540495	243.699	1.43831e+06	0.345338	0.859729	42	0.105528	44.7685	17817.9	0.115153	0.0926526	10910.1	0.0397668	2.56277e+10	0.0796562
Fibroblast 1	Cp	Slc40a1	Schwann cell	3190	0.540495	243.699	1.43831e+06	0.345338	0.859729	2	0.0116279	3.666	630.553	0.00942969	0.00327886	893.403	0.00325643	9.06932e+08	0.00281894
Fibroblast 1	Cp	Slc40a1	Smooth muscle cell	3190	0.540495	243.699	1.43831e+06	0.345338	0.859729	14	0.022187	4.646	2931.62	0.0119504	0.0152444	1132.23	0.00412693	4.21659e+09	0.0131061
Fibroblast 1	Cp	Slc40a1	T cell	3190	0.540495	243.699	1.43831e+06	0.345338	0.859729	1	0.00793651	1.70019	214.225	0.00437324	0.00111396	414.336	0.00151024	3.08122e+08	0.000957708
Fibroblast 2	Cp	Slc40a1	B cell	219	0.369932	77.443	45846.3	0.109742	0.0274039	4	0.0136054	3.58088	1052.78	0.00921073	0.00547444	277.314	0.0010108	4.8266e+07	0.000150021
Fibroblast 2	Cp	Slc40a1	DC-like cell	219	0.369932	77.443	45846.3	0.109742	0.0274039	4	0.0210526	10.0598	1911.36	0.0258758	0.00993905	779.061	0.00283965	8.76288e+07	0.000272368
Fibroblast 2	Cp	Slc40a1	Endothelial cell	219	0.369932	77.443	45846.3	0.109742	0.0274039	7	0.00849515	2.00855	1655.05	0.00516639	0.00860621	155.548	0.000566969	7.58777e+07	0.000235844
Fibroblast 2	Cp	Slc40a1	Fibroblast 1	219	0.369932	77.443	45846.3	0.109742	0.0274039	310	0.0525246	14.1741	83655.4	0.0364585	0.435007	1097.68	0.00400102	3.83529e+09	0.0119209
Fibroblast 2	Cp	Slc40a1	Fibroblast 2	219	0.369932	77.443	45846.3	0.109742	0.0274039	56	0.0945946	14.5823	8632.7	0.0375085	0.0448899	1129.29	0.00411625	3.95777e+08	0.00123016
Fibroblast 2	Cp	Slc40a1	Granulocyte	219	0.369932	77.443	45846.3	0.109742	0.0274039	16	0.363636	236.614	10411	0.608619	0.0541372	18324.1	0.0667909	4.77307e+08	0.00148357
Fibroblast 2	Cp	Slc40a1	Macrophage	219	0.369932	77.443	45846.3	0.109742	0.0274039	204	0.157895	48.8976	63175.6	0.125774	0.328512	3786.78	0.0138027	2.89637e+09	0.00900252
Fibroblast 2	Cp	Slc40a1	NK cell	219	0.369932	77.443	45846.3	0.109742	0.0274039	1	0.0185185	4.07448	220.022	0.0104804	0.00114411	315.54	0.00115013	1.00872e+07	3.13531e-05
Fibroblast 2	Cp	Slc40a1	Pericyte	219	0.369932	77.443	45846.3	0.109742	0.0274039	42	0.105528	44.7685	17817.9	0.115153	0.0926526	3467.01	0.0126371	8.16883e+08	0.00253904
Fibroblast 2	Cp	Slc40a1	Schwann cell	219	0.369932	77.443	45846.3	0.109742	0.0274039	2	0.0116279	3.666	630.553	0.00942969	0.00327886	283.906	0.00103483	2.89085e+07	8.98536e-05
Fibroblast 2	Cp	Slc40a1	Smooth muscle cell	219	0.369932	77.443	45846.3	0.109742	0.0274039	14	0.022187	4.646	2931.62	0.0119504	0.0152444	359.8	0.00131146	1.34404e+08	0.000417756
Fibroblast 2	Cp	Slc40a1	T cell	219	0.369932	77.443	45846.3	0.109742	0.0274039	1	0.00793651	1.70019	214.225	0.00437324	0.00111396	131.668	0.000479927	9.8214e+06	3.0527e-05
Granulocyte	Cp	Slc40a1	B cell	1	0.0227273	10.8795	478.698	0.0154169	0.000286134	4	0.0136054	3.58088	1052.78	0.00921073	0.00547444	38.9582	0.000142001	503963	1.56642e-06
Granulocyte	Cp	Slc40a1	DC-like cell	1	0.0227273	10.8795	478.698	0.0154169	0.000286134	4	0.0210526	10.0598	1911.36	0.0258758	0.00993905	109.445	0.000398925	914964	2.8439e-06
Granulocyte	Cp	Slc40a1	Endothelial cell	1	0.0227273	10.8795	478.698	0.0154169	0.000286134	7	0.00849515	2.00855	1655.05	0.00516639	0.00860621	21.852	7.965e-05	792267	2.46253e-06
Granulocyte	Cp	Slc40a1	Fibroblast 1	1	0.0227273	10.8795	478.698	0.0154169	0.000286134	310	0.0525246	14.1741	83655.4	0.0364585	0.435007	154.207	0.000562079	4.00457e+07	0.00012447
Granulocyte	Cp	Slc40a1	Fibroblast 2	1	0.0227273	10.8795	478.698	0.0154169	0.000286134	56	0.0945946	14.5823	8632.7	0.0375085	0.0448899	158.648	0.000578266	4.13246e+06	1.28445e-05
Granulocyte	Cp	Slc40a1	Granulocyte	1	0.0227273	10.8795	478.698	0.0154169	0.000286134	16	0.363636	236.614	10411	0.608619	0.0541372	2574.24	0.00938304	4.98374e+06	1.54905e-05
Granulocyte	Cp	Slc40a1	Macrophage	1	0.0227273	10.8795	478.698	0.0154169	0.000286134	204	0.157895	48.8976	63175.6	0.125774	0.328512	531.981	0.00193905	3.0242e+07	9.39986e-05
Granulocyte	Cp	Slc40a1	NK cell	1	0.0227273	10.8795	478.698	0.0154169	0.000286134	1	0.0185185	4.07448	220.022	0.0104804	0.00114411	44.3283	0.000161575	105324	3.27369e-07
Granulocyte	Cp	Slc40a1	Pericyte	1	0.0227273	10.8795	478.698	0.0154169	0.000286134	42	0.105528	44.7685	17817.9	0.115153	0.0926526	487.059	0.00177531	8.52938e+06	2.65111e-05
Granulocyte	Cp	Slc40a1	Schwann cell	1	0.0227273	10.8795	478.698	0.0154169	0.000286134	2	0.0116279	3.666	630.553	0.00942969	0.00327886	39.8843	0.000145377	301844	9.38195e-07
Granulocyte	Cp	Slc40a1	Smooth muscle cell	1	0.0227273	10.8795	478.698	0.0154169	0.000286134	14	0.022187	4.646	2931.62	0.0119504	0.0152444	50.5461	0.000184239	1.40336e+06	4.36194e-06
Granulocyte	Cp	Slc40a1	T cell	1	0.0227273	10.8795	478.698	0.0154169	0.000286134	1	0.00793651	1.70019	214.225	0.00437324	0.00111396	18.4973	6.7422e-05	102549	3.18743e-07
Macrophage	Cp	Slc40a1	B cell	295	0.228328	50.1823	64835.6	0.0711116	0.0387544	4	0.0136054	3.58088	1052.78	0.00921073	0.00547444	179.697	0.00065499	6.82575e+07	0.000212159
Macrophage	Cp	Slc40a1	DC-like cell	295	0.228328	50.1823	64835.6	0.0711116	0.0387544	4	0.0210526	10.0598	1911.36	0.0258758	0.00993905	504.824	0.00184007	1.23924e+08	0.000385182
Macrophage	Cp	Slc40a1	Endothelial cell	295	0.228328	50.1823	64835.6	0.0711116	0.0387544	7	0.00849515	2.00855	1655.05	0.00516639	0.00860621	100.794	0.00036739	1.07306e+08	0.000333529
Macrophage	Cp	Slc40a1	Fibroblast 1	295	0.228328	50.1823	64835.6	0.0711116	0.0387544	310	0.0525246	14.1741	83655.4	0.0364585	0.435007	711.288	0.00259262	5.42385e+09	0.0168584
Macrophage	Cp	Slc40a1	Fibroblast 2	295	0.228328	50.1823	64835.6	0.0711116	0.0387544	56	0.0945946	14.5823	8632.7	0.0375085	0.0448899	731.772	0.00266729	5.59706e+08	0.00173968
Macrophage	Cp	Slc40a1	Granulocyte	295	0.228328	50.1823	64835.6	0.0711116	0.0387544	16	0.363636	236.614	10411	0.608619	0.0541372	11873.9	0.0432799	6.75005e+08	0.00209806
Macrophage	Cp	Slc40a1	Macrophage	295	0.228328	50.1823	64835.6	0.0711116	0.0387544	204	0.157895	48.8976	63175.6	0.125774	0.328512	2453.79	0.008944	4.09603e+09	0.0127313
Macrophage	Cp	Slc40a1	NK cell	295	0.228328	50.1823	64835.6	0.0711116	0.0387544	1	0.0185185	4.07448	220.022	0.0104804	0.00114411	204.467	0.000745276	1.42653e+07	4.43394e-05
Macrophage	Cp	Slc40a1	Pericyte	295	0.228328	50.1823	64835.6	0.0711116	0.0387544	42	0.105528	44.7685	17817.9	0.115153	0.0926526	2246.59	0.00818875	1.15523e+09	0.0035907
Macrophage	Cp	Slc40a1	Schwann cell	295	0.228328	50.1823	64835.6	0.0711116	0.0387544	2	0.0116279	3.666	630.553	0.00942969	0.00327886	183.969	0.00067056	4.08822e+07	0.000127071
Macrophage	Cp	Slc40a1	Smooth muscle cell	295	0.228328	50.1823	64835.6	0.0711116	0.0387544	14	0.022187	4.646	2931.62	0.0119504	0.0152444	233.147	0.000849813	1.90073e+08	0.000590788
Macrophage	Cp	Slc40a1	T cell	295	0.228328	50.1823	64835.6	0.0711116	0.0387544	1	0.00793651	1.70019	214.225	0.00437324	0.00111396	85.3197	0.000310988	1.38894e+07	4.31711e-05
NK cell	Cp	Slc40a1	B cell	4	0.0740741	13.5706	732.813	0.0192304	0.000438027	4	0.0136054	3.58088	1052.78	0.00921073	0.00547444	48.5947	0.000177126	771490	2.39795e-06
NK cell	Cp	Slc40a1	DC-like cell	4	0.0740741	13.5706	732.813	0.0192304	0.000438027	4	0.0210526	10.0598	1911.36	0.0258758	0.00993905	136.518	0.000497602	1.40067e+06	4.35357e-06
NK cell	Cp	Slc40a1	Endothelial cell	4	0.0740741	13.5706	732.813	0.0192304	0.000438027	7	0.00849515	2.00855	1655.05	0.00516639	0.00860621	27.2573	9.93519e-05	1.21284e+06	3.76976e-06
NK cell	Cp	Slc40a1	Fibroblast 1	4	0.0740741	13.5706	732.813	0.0192304	0.000438027	310	0.0525246	14.1741	83655.4	0.0364585	0.435007	192.351	0.000701113	6.13038e+07	0.000190545
NK cell	Cp	Slc40a1	Fibroblast 2	4	0.0740741	13.5706	732.813	0.0192304	0.000438027	56	0.0945946	14.5823	8632.7	0.0375085	0.0448899	197.89	0.000721304	6.32615e+06	1.9663e-05
NK cell	Cp	Slc40a1	Granulocyte	4	0.0740741	13.5706	732.813	0.0192304	0.000438027	16	0.363636	236.614	10411	0.608619	0.0541372	3211	0.011704	7.62934e+06	2.37136e-05
NK cell	Cp	Slc40a1	Macrophage	4	0.0740741	13.5706	732.813	0.0192304	0.000438027	204	0.157895	48.8976	63175.6	0.125774	0.328512	663.57	0.00241869	4.62959e+07	0.000143897
NK cell	Cp	Slc40a1	NK cell	4	0.0740741	13.5706	732.813	0.0192304	0.000438027	1	0.0185185	4.07448	220.022	0.0104804	0.00114411	55.2932	0.000201542	161235	5.01152e-07
NK cell	Cp	Slc40a1	Pericyte	4	0.0740741	13.5706	732.813	0.0192304	0.000438027	42	0.105528	44.7685	17817.9	0.115153	0.0926526	607.536	0.00221445	1.30572e+07	4.05844e-05
NK cell	Cp	Slc40a1	Schwann cell	4	0.0740741	13.5706	732.813	0.0192304	0.000438027	2	0.0116279	3.666	630.553	0.00942969	0.00327886	49.7499	0.000181337	462077	1.43623e-06
NK cell	Cp	Slc40a1	Smooth muscle cell	4	0.0740741	13.5706	732.813	0.0192304	0.000438027	14	0.022187	4.646	2931.62	0.0119504	0.0152444	63.049	0.000229812	2.14833e+06	6.67746e-06
NK cell	Cp	Slc40a1	T cell	4	0.0740741	13.5706	732.813	0.0192304	0.000438027	1	0.00793651	1.70019	214.225	0.00437324	0.00111396	23.0727	8.40992e-05	156986	4.87947e-07
Pericyte	Cp	Slc40a1	B cell	146	0.366834	191.275	76127.4	0.271049	0.045504	4	0.0136054	3.58088	1052.78	0.00921073	0.00547444	684.933	0.00249656	8.01454e+07	0.000249109
Pericyte	Cp	Slc40a1	DC-like cell	146	0.366834	191.275	76127.4	0.271049	0.045504	4	0.0210526	10.0598	1911.36	0.0258758	0.00993905	1924.19	0.0070136	1.45507e+08	0.000452266
Pericyte	Cp	Slc40a1	Endothelial cell	146	0.366834	191.275	76127.4	0.271049	0.045504	7	0.00849515	2.00855	1655.05	0.00516639	0.00860621	384.185	0.00140034	1.25994e+08	0.000391617
Pericyte	Cp	Slc40a1	Fibroblast 1	146	0.366834	191.275	76127.4	0.271049	0.045504	310	0.0525246	14.1741	83655.4	0.0364585	0.435007	2711.15	0.00988204	6.36847e+09	0.0197945
Pericyte	Cp	Slc40a1	Fibroblast 2	146	0.366834	191.275	76127.4	0.271049	0.045504	56	0.0945946	14.5823	8632.7	0.0375085	0.0448899	2789.22	0.0101666	6.57185e+08	0.00204267
Pericyte	Cp	Slc40a1	Granulocyte	146	0.366834	191.275	76127.4	0.271049	0.045504	16	0.363636	236.614	10411	0.608619	0.0541372	45258.4	0.164965	7.92565e+08	0.00246346
Pericyte	Cp	Slc40a1	Macrophage	146	0.366834	191.275	76127.4	0.271049	0.045504	204	0.157895	48.8976	63175.6	0.125774	0.328512	9352.88	0.034091	4.8094e+09	0.0149486
Pericyte	Cp	Slc40a1	NK cell	146	0.366834	191.275	76127.4	0.271049	0.045504	1	0.0185185	4.07448	220.022	0.0104804	0.00114411	779.346	0.00284069	1.67497e+07	5.20616e-05
Pericyte	Cp	Slc40a1	Pericyte	146	0.366834	191.275	76127.4	0.271049	0.045504	42	0.105528	44.7685	17817.9	0.115153	0.0926526	8563.1	0.0312122	1.35643e+09	0.00421606
Pericyte	Cp	Slc40a1	Schwann cell	146	0.366834	191.275	76127.4	0.271049	0.045504	2	0.0116279	3.666	630.553	0.00942969	0.00327886	701.215	0.00255591	4.80024e+07	0.000149201
Pericyte	Cp	Slc40a1	Smooth muscle cell	146	0.366834	191.275	76127.4	0.271049	0.045504	14	0.022187	4.646	2931.62	0.0119504	0.0152444	888.663	0.00323915	2.23177e+08	0.000693681
Pericyte	Cp	Slc40a1	T cell	146	0.366834	191.275	76127.4	0.271049	0.045504	1	0.00793651	1.70019	214.225	0.00437324	0.00111396	325.205	0.00118536	1.63084e+07	5.06898e-05
Schwann cell	Cp	Slc40a1	B cell	19	0.110465	25.6484	4411.52	0.0363454	0.00263692	4	0.0136054	3.58088	1052.78	0.00921073	0.00547444	91.8438	0.000334768	4.64436e+06	1.44356e-05
Schwann cell	Cp	Slc40a1	DC-like cell	19	0.110465	25.6484	4411.52	0.0363454	0.00263692	4	0.0210526	10.0598	1911.36	0.0258758	0.00993905	258.017	0.000940465	8.432e+06	2.62084e-05
Schwann cell	Cp	Slc40a1	Endothelial cell	19	0.110465	25.6484	4411.52	0.0363454	0.00263692	7	0.00849515	2.00855	1655.05	0.00516639	0.00860621	51.516	0.000187774	7.30127e+06	2.26939e-05
Schwann cell	Cp	Slc40a1	Fibroblast 1	19	0.110465	25.6484	4411.52	0.0363454	0.00263692	310	0.0525246	14.1741	83655.4	0.0364585	0.435007	363.542	0.0013251	3.69047e+08	0.00114708
Schwann cell	Cp	Slc40a1	Fibroblast 2	19	0.110465	25.6484	4411.52	0.0363454	0.00263692	56	0.0945946	14.5823	8632.7	0.0375085	0.0448899	374.011	0.00136326	3.80833e+07	0.000118371
Schwann cell	Cp	Slc40a1	Granulocyte	19	0.110465	25.6484	4411.52	0.0363454	0.00263692	16	0.363636	236.614	10411	0.608619	0.0541372	6068.77	0.0221205	4.59285e+07	0.000142755
Schwann cell	Cp	Slc40a1	Macrophage	19	0.110465	25.6484	4411.52	0.0363454	0.00263692	204	0.157895	48.8976	63175.6	0.125774	0.328512	1254.14	0.00457131	2.78701e+08	0.00086626
Schwann cell	Cp	Slc40a1	NK cell	19	0.110465	25.6484	4411.52	0.0363454	0.00263692	1	0.0185185	4.07448	220.022	0.0104804	0.00114411	104.504	0.000380913	970631	3.01693e-06
Schwann cell	Cp	Slc40a1	Pericyte	19	0.110465	25.6484	4411.52	0.0363454	0.00263692	42	0.105528	44.7685	17817.9	0.115153	0.0926526	1148.24	0.0041853	7.86039e+07	0.000244317
Schwann cell	Cp	Slc40a1	Schwann cell	19	0.110465	25.6484	4411.52	0.0363454	0.00263692	2	0.0116279	3.666	630.553	0.00942969	0.00327886	94.027	0.000342726	2.7817e+06	8.64609e-06
Schwann cell	Cp	Slc40a1	Smooth muscle cell	19	0.110465	25.6484	4411.52	0.0363454	0.00263692	14	0.022187	4.646	2931.62	0.0119504	0.0152444	119.162	0.000434343	1.29329e+07	4.01982e-05
Schwann cell	Cp	Slc40a1	T cell	19	0.110465	25.6484	4411.52	0.0363454	0.00263692	1	0.00793651	1.70019	214.225	0.00437324	0.00111396	43.6072	0.000158947	945056	2.93743e-06
Smooth muscle cell	Cp	Slc40a1	B cell	59	0.0935024	19.234	12136.7	0.0272558	0.00725449	4	0.0136054	3.58088	1052.78	0.00921073	0.00547444	68.8747	0.000251046	1.27772e+07	3.97142e-05
Smooth muscle cell	Cp	Slc40a1	DC-like cell	59	0.0935024	19.234	12136.7	0.0272558	0.00725449	4	0.0210526	10.0598	1911.36	0.0258758	0.00993905	193.49	0.000705265	2.31975e+07	7.21027e-05
Smooth muscle cell	Cp	Slc40a1	Endothelial cell	59	0.0935024	19.234	12136.7	0.0272558	0.00725449	7	0.00849515	2.00855	1655.05	0.00516639	0.00860621	38.6325	0.000140814	2.00867e+07	6.24337e-05
Smooth muscle cell	Cp	Slc40a1	Fibroblast 1	59	0.0935024	19.234	12136.7	0.0272558	0.00725449	310	0.0525246	14.1741	83655.4	0.0364585	0.435007	272.624	0.000993707	1.0153e+09	0.00315575
Smooth muscle cell	Cp	Slc40a1	Fibroblast 2	59	0.0935024	19.234	12136.7	0.0272558	0.00725449	56	0.0945946	14.5823	8632.7	0.0375085	0.0448899	280.475	0.00102232	1.04772e+08	0.000325654
Smooth muscle cell	Cp	Slc40a1	Granulocyte	59	0.0935024	19.234	12136.7	0.0272558	0.00725449	16	0.363636	236.614	10411	0.608619	0.0541372	4551.04	0.0165884	1.26355e+08	0.000392738
Smooth muscle cell	Cp	Slc40a1	Macrophage	59	0.0935024	19.234	12136.7	0.0272558	0.00725449	204	0.157895	48.8976	63175.6	0.125774	0.328512	940.495	0.00342808	7.66741e+08	0.00238319
Smooth muscle cell	Cp	Slc40a1	NK cell	59	0.0935024	19.234	12136.7	0.0272558	0.00725449	1	0.0185185	4.07448	220.022	0.0104804	0.00114411	78.3686	0.000285651	2.67033e+06	8.29995e-06
Smooth muscle cell	Cp	Slc40a1	Pericyte	59	0.0935024	19.234	12136.7	0.0272558	0.00725449	42	0.105528	44.7685	17817.9	0.115153	0.0926526	861.077	0.0031386	2.16249e+08	0.000672148
Smooth muscle cell	Cp	Slc40a1	Schwann cell	59	0.0935024	19.234	12136.7	0.0272558	0.00725449	2	0.0116279	3.666	630.553	0.00942969	0.00327886	70.5119	0.000257014	7.6528e+06	2.37865e-05
Smooth muscle cell	Cp	Slc40a1	Smooth muscle cell	59	0.0935024	19.234	12136.7	0.0272558	0.00725449	14	0.022187	4.646	2931.62	0.0119504	0.0152444	89.3611	0.000325718	3.55801e+07	0.00011059
Smooth muscle cell	Cp	Slc40a1	T cell	59	0.0935024	19.234	12136.7	0.0272558	0.00725449	1	0.00793651	1.70019	214.225	0.00437324	0.00111396	32.7015	0.000119196	2.59997e+06	8.08125e-06
T cell	Cp	Slc40a1	B cell	8	0.0634921	20.2204	2547.77	0.0286536	0.00152289	4	0.0136054	3.58088	1052.78	0.00921073	0.00547444	72.4069	0.000263921	2.68224e+06	8.33697e-06
T cell	Cp	Slc40a1	DC-like cell	8	0.0634921	20.2204	2547.77	0.0286536	0.00152289	4	0.0210526	10.0598	1911.36	0.0258758	0.00993905	203.413	0.000741435	4.86971e+06	1.51361e-05
T cell	Cp	Slc40a1	Endothelial cell	8	0.0634921	20.2204	2547.77	0.0286536	0.00152289	7	0.00849515	2.00855	1655.05	0.00516639	0.00860621	40.6137	0.000148036	4.21668e+06	1.31063e-05
T cell	Cp	Slc40a1	Fibroblast 1	8	0.0634921	20.2204	2547.77	0.0286536	0.00152289	310	0.0525246	14.1741	83655.4	0.0364585	0.435007	286.606	0.00104467	2.13135e+08	0.000662468
T cell	Cp	Slc40a1	Fibroblast 2	8	0.0634921	20.2204	2547.77	0.0286536	0.00152289	56	0.0945946	14.5823	8632.7	0.0375085	0.0448899	294.86	0.00107475	2.19942e+07	6.83625e-05
T cell	Cp	Slc40a1	Granulocyte	8	0.0634921	20.2204	2547.77	0.0286536	0.00152289	16	0.363636	236.614	10411	0.608619	0.0541372	4784.44	0.0174391	2.65249e+07	8.24451e-05
T cell	Cp	Slc40a1	Macrophage	8	0.0634921	20.2204	2547.77	0.0286536	0.00152289	204	0.157895	48.8976	63175.6	0.125774	0.328512	988.729	0.00360389	1.60957e+08	0.000500289
T cell	Cp	Slc40a1	NK cell	8	0.0634921	20.2204	2547.77	0.0286536	0.00152289	1	0.0185185	4.07448	220.022	0.0104804	0.00114411	82.3877	0.000300301	560566	1.74236e-06
T cell	Cp	Slc40a1	Pericyte	8	0.0634921	20.2204	2547.77	0.0286536	0.00152289	42	0.105528	44.7685	17817.9	0.115153	0.0926526	905.238	0.00329957	4.53959e+07	0.0001411
T cell	Cp	Slc40a1	Schwann cell	8	0.0634921	20.2204	2547.77	0.0286536	0.00152289	2	0.0116279	3.666	630.553	0.00942969	0.00327886	74.1281	0.000270195	1.6065e+06	4.99335e-06
T cell	Cp	Slc40a1	Smooth muscle cell	8	0.0634921	20.2204	2547.77	0.0286536	0.00152289	14	0.022187	4.646	2931.62	0.0119504	0.0152444	93.944	0.000342423	7.46911e+06	2.32156e-05
T cell	Cp	Slc40a1	T cell	8	0.0634921	20.2204	2547.77	0.0286536	0.00152289	1	0.00793651	1.70019	214.225	0.00437324	0.00111396	34.3787	0.000125309	545795	1.69645e-06
Fibroblast 1	Edn3	Ednrb	B cell	4	0.000677736	0.13204	779.298	1	1	2	0.00680272	1.92608	566.267	0.00836788	0.00347787	0.254319	0.00836788	441291	0.00347787
Fibroblast 1	Edn3	Ednrb	DC-like cell	4	0.000677736	0.13204	779.298	1	1	4	0.0210526	4.94693	939.917	0.0214921	0.00577273	0.653191	0.0214921	732476	0.00577273
Fibroblast 1	Edn3	Ednrb	Endothelial cell	4	0.000677736	0.13204	779.298	1	1	168	0.203883	79.2547	65305.9	0.344324	0.401092	10.4648	0.344324	5.08927e+07	0.401092
Fibroblast 1	Edn3	Ednrb	Fibroblast 1	4	0.000677736	0.13204	779.298	1	1	41	0.0069468	1.66461	9824.54	0.00723194	0.0603398	0.219795	0.00723194	7.65624e+06	0.0603398
Fibroblast 1	Edn3	Ednrb	Fibroblast 2	4	0.000677736	0.13204	779.298	1	1	13	0.0219595	2.91766	1727.25	0.0126758	0.0106083	0.385246	0.0126758	1.34604e+06	0.0106083
Fibroblast 1	Edn3	Ednrb	Macrophage	4	0.000677736	0.13204	779.298	1	1	172	0.133127	36.6143	47305.7	0.159072	0.29054	4.83455	0.159072	3.68653e+07	0.29054
Fibroblast 1	Edn3	Ednrb	NK cell	4	0.000677736	0.13204	779.298	1	1	1	0.0185185	2.56774	138.658	0.0111556	0.000851601	0.339043	0.0111556	108056	0.000851601
Fibroblast 1	Edn3	Ednrb	Pericyte	4	0.000677736	0.13204	779.298	1	1	61	0.153266	80.0469	31858.6	0.347765	0.195668	10.5694	0.347765	2.48274e+07	0.195668
Fibroblast 1	Edn3	Ednrb	Schwann cell	4	0.000677736	0.13204	779.298	1	1	8	0.0465116	11.5109	1979.87	0.0500093	0.0121599	1.5199	0.0500093	1.54291e+06	0.0121599
Fibroblast 1	Edn3	Ednrb	Smooth muscle cell	4	0.000677736	0.13204	779.298	1	1	10	0.0158479	4.10706	2591.55	0.0178432	0.0159167	0.542295	0.0178432	2.01959e+06	0.0159167
Fibroblast 1	Edn3	Ednrb	T cell	4	0.000677736	0.13204	779.298	1	1	2	0.015873	4.61811	581.882	0.0200635	0.00357377	0.609774	0.0200635	453460	0.00357377
Fibroblast 1	Edn3	Ednra	B cell	4	0.000677736	0.13204	779.298	1	1	2	0.00680272	2.77302	815.269	0.0101026	0.0047417	0.366149	0.0101026	635337	0.0047417
Fibroblast 1	Edn3	Ednra	DC-like cell	4	0.000677736	0.13204	779.298	1	1	4	0.0210526	4.15831	790.079	0.0151495	0.0045952	0.549062	0.0151495	615707	0.0045952
Fibroblast 1	Edn3	Ednra	Endothelial cell	4	0.000677736	0.13204	779.298	1	1	13	0.0157767	4.12337	3397.66	0.0150222	0.0197612	0.544449	0.0150222	2.64779e+06	0.0197612
Fibroblast 1	Edn3	Ednra	Fibroblast 1	4	0.000677736	0.13204	779.298	1	1	190	0.0321925	7.59425	44821.3	0.0276672	0.260686	1.00274	0.0276672	3.49291e+07	0.260686
Fibroblast 1	Edn3	Ednra	Fibroblast 2	4	0.000677736	0.13204	779.298	1	1	35	0.0591216	8.85947	5244.81	0.0322767	0.0305045	1.1698	0.0322767	4.08727e+06	0.0305045
Fibroblast 1	Edn3	Ednra	Macrophage	4	0.000677736	0.13204	779.298	1	1	10	0.00773994	1.54353	1994.23	0.00562334	0.0115987	0.203807	0.00562334	1.5541e+06	0.0115987
Fibroblast 1	Edn3	Ednra	NK cell	4	0.000677736	0.13204	779.298	1	1	1	0.0185185	1.19244	64.3915	0.00434426	0.000374509	0.157449	0.00434426	50180.2	0.000374509
Fibroblast 1	Edn3	Ednra	Pericyte	4	0.000677736	0.13204	779.298	1	1	135	0.339196	165.443	65846.3	0.602738	0.38297	21.845	0.602738	5.13139e+07	0.38297
Fibroblast 1	Edn3	Ednra	Schwann cell	4	0.000677736	0.13204	779.298	1	1	3	0.0174419	1.65538	284.725	0.00603085	0.001656	0.218576	0.00603085	221886	0.001656
Fibroblast 1	Edn3	Ednra	Smooth muscle cell	4	0.000677736	0.13204	779.298	1	1	192	0.304279	77.1427	48677.1	0.281045	0.283112	10.1859	0.281045	3.7934e+07	0.283112
B cell	F9	Lrp1	B cell	1	0.00340136	2.16372	636.132	0.850192	0.563589	47	0.159864	79.7071	23433.9	0.036667	0.00491881	172.464	0.031174	1.49071e+07	0.00277219
B cell	F9	Lrp1	DC-like cell	1	0.00340136	2.16372	636.132	0.850192	0.563589	97	0.510526	122.258	23229.1	0.0562414	0.00487582	264.532	0.047816	1.47768e+07	0.00274796
B cell	F9	Lrp1	Endothelial cell	1	0.00340136	2.16372	636.132	0.850192	0.563589	184	0.223301	75.1872	61954.2	0.0345877	0.0130043	162.684	0.0294062	3.94111e+07	0.00732907
B cell	F9	Lrp1	Fibroblast 1	1	0.00340136	2.16372	636.132	0.850192	0.563589	5197	0.880549	685.095	4.04343e+06	0.315158	0.848723	1482.35	0.267945	2.57216e+09	0.47833
B cell	F9	Lrp1	Fibroblast 2	1	0.00340136	2.16372	636.132	0.850192	0.563589	507	0.856419	368.396	218091	0.16947	0.0457776	797.105	0.144082	1.38735e+08	0.0257997
B cell	F9	Lrp1	Granulocyte	1	0.00340136	2.16372	636.132	0.850192	0.563589	9	0.204545	99.4959	4377.82	0.0457702	0.000918912	215.281	0.0389135	2.78487e+06	0.000517888
B cell	F9	Lrp1	Macrophage	1	0.00340136	2.16372	636.132	0.850192	0.563589	638	0.493808	143.733	185703	0.0661201	0.0389793	310.997	0.0562148	1.18132e+08	0.0219683
B cell	F9	Lrp1	NK cell	1	0.00340136	2.16372	636.132	0.850192	0.563589	9	0.166667	41.2033	2224.98	0.0189544	0.000467027	89.1523	0.0161149	1.41538e+06	0.000263211
B cell	F9	Lrp1	Pericyte	1	0.00340136	2.16372	636.132	0.850192	0.563589	182	0.457286	256.557	102110	0.118022	0.021433	555.116	0.100341	6.49553e+07	0.0120794
B cell	F9	Lrp1	Schwann cell	1	0.00340136	2.16372	636.132	0.850192	0.563589	66	0.383721	147.835	25427.6	0.0680073	0.0053373	319.873	0.0578192	1.61753e+07	0.00300804
B cell	F9	Lrp1	Smooth muscle cell	1	0.00340136	2.16372	636.132	0.850192	0.563589	238	0.377179	108.333	68358.1	0.0498355	0.0143485	234.402	0.0423697	4.34848e+07	0.00808664
B cell	F9	Lrp1	T cell	1	0.00340136	2.16372	636.132	0.850192	0.563589	20	0.15873	46.0116	5797.46	0.0211663	0.0012169	99.556	0.0179954	3.68795e+06	0.000685829
Macrophage	F9	Lrp1	B cell	3	0.00232198	0.381258	492.585	0.149808	0.436411	47	0.159864	79.7071	23433.9	0.036667	0.00491881	30.389	0.00549301	1.15432e+07	0.00214663
Macrophage	F9	Lrp1	DC-like cell	3	0.00232198	0.381258	492.585	0.149808	0.436411	97	0.510526	122.258	23229.1	0.0562414	0.00487582	46.6119	0.00842542	1.14423e+07	0.00212786
Macrophage	F9	Lrp1	Endothelial cell	3	0.00232198	0.381258	492.585	0.149808	0.436411	184	0.223301	75.1872	61954.2	0.0345877	0.0130043	28.6657	0.00518152	3.05177e+07	0.00567522
Macrophage	F9	Lrp1	Fibroblast 1	3	0.00232198	0.381258	492.585	0.149808	0.436411	5197	0.880549	685.095	4.04343e+06	0.315158	0.848723	261.198	0.0472133	1.99173e+09	0.370392
Macrophage	F9	Lrp1	Fibroblast 2	3	0.00232198	0.381258	492.585	0.149808	0.436411	507	0.856419	368.396	218091	0.16947	0.0457776	140.454	0.025388	1.07428e+08	0.0199779
Macrophage	F9	Lrp1	Granulocyte	3	0.00232198	0.381258	492.585	0.149808	0.436411	9	0.204545	99.4959	4377.82	0.0457702	0.000918912	37.9336	0.00685676	2.15645e+06	0.000401024
Macrophage	F9	Lrp1	Macrophage	3	0.00232198	0.381258	492.585	0.149808	0.436411	638	0.493808	143.733	185703	0.0661201	0.0389793	54.7992	0.00990534	9.14744e+07	0.017011
Macrophage	F9	Lrp1	NK cell	3	0.00232198	0.381258	492.585	0.149808	0.436411	9	0.166667	41.2033	2224.98	0.0189544	0.000467027	15.7091	0.00283953	1.09599e+06	0.000203816
Macrophage	F9	Lrp1	Pericyte	3	0.00232198	0.381258	492.585	0.149808	0.436411	182	0.457286	256.557	102110	0.118022	0.021433	97.8144	0.0176806	5.02977e+07	0.0093536
Macrophage	F9	Lrp1	Schwann cell	3	0.00232198	0.381258	492.585	0.149808	0.436411	66	0.383721	147.835	25427.6	0.0680073	0.0053373	56.3633	0.010188	1.25253e+07	0.00232926
Macrophage	F9	Lrp1	Smooth muscle cell	3	0.00232198	0.381258	492.585	0.149808	0.436411	238	0.377179	108.333	68358.1	0.0498355	0.0143485	41.3028	0.00746576	3.36722e+07	0.00626184
Macrophage	F9	Lrp1	T cell	3	0.00232198	0.381258	492.585	0.149808	0.436411	20	0.15873	46.0116	5797.46	0.0211663	0.0012169	17.5423	0.00317089	2.85574e+06	0.000531068
B cell	Gpi1	Amfr	B cell	112	0.380952	189.267	55644.5	0.0713125	0.0274896	28	0.0952381	33.4369	9830.46	0.0372591	0.011599	6328.5	0.00265704	5.47011e+08	0.000318852
B cell	Gpi1	Amfr	DC-like cell	112	0.380952	189.267	55644.5	0.0713125	0.0274896	58	0.305263	56.8192	10795.6	0.0633142	0.0127378	10754	0.0045151	6.00718e+08	0.000350158
B cell	Gpi1	Amfr	Endothelial cell	112	0.380952	189.267	55644.5	0.0713125	0.0274896	180	0.218447	64.0466	52774.4	0.0713678	0.0622687	12121.9	0.00508942	2.9366e+09	0.00171174
B cell	Gpi1	Amfr	Fibroblast 1	112	0.380952	189.267	55644.5	0.0713125	0.0274896	1895	0.321078	89.5235	528368	0.099757	0.623423	16943.8	0.00711393	2.94007e+10	0.0171377
B cell	Gpi1	Amfr	Fibroblast 2	112	0.380952	189.267	55644.5	0.0713125	0.0274896	227	0.383446	69.355	41058.1	0.077283	0.0484447	13126.6	0.00551125	2.28466e+09	0.00133173
B cell	Gpi1	Amfr	Granulocyte	112	0.380952	189.267	55644.5	0.0713125	0.0274896	8	0.181818	97.4439	4287.53	0.108583	0.00505888	18442.9	0.00774332	2.38577e+08	0.000139067
B cell	Gpi1	Amfr	Macrophage	112	0.380952	189.267	55644.5	0.0713125	0.0274896	420	0.325077	65.5859	84736.9	0.073083	0.0999815	12413.2	0.00521174	4.71514e+09	0.00274845
B cell	Gpi1	Amfr	NK cell	112	0.380952	189.267	55644.5	0.0713125	0.0274896	16	0.296296	91.167	4923.02	0.101588	0.00580869	17254.9	0.00724453	2.73939e+08	0.000159679
B cell	Gpi1	Amfr	Pericyte	112	0.380952	189.267	55644.5	0.0713125	0.0274896	90	0.226131	94.9118	37774.9	0.105761	0.0445708	17963.7	0.0075421	2.10196e+09	0.00122523
B cell	Gpi1	Amfr	Schwann cell	112	0.380952	189.267	55644.5	0.0713125	0.0274896	49	0.284884	92.048	15832.3	0.10257	0.0186805	17421.6	0.00731453	8.80977e+08	0.000513521
B cell	Gpi1	Amfr	Smooth muscle cell	112	0.380952	189.267	55644.5	0.0713125	0.0274896	193	0.305864	77.4602	48877.4	0.0863147	0.0576706	14660.7	0.00615532	2.71976e+09	0.00158534
B cell	Gpi1	Amfr	T cell	112	0.380952	189.267	55644.5	0.0713125	0.0274896	25	0.198413	65.6178	8267.84	0.0731186	0.00975526	12419.3	0.00521427	4.60059e+08	0.000268168
DC-like cell	Gpi1	Amfr	B cell	148	0.778947	307.458	58417	0.115845	0.0288593	28	0.0952381	33.4369	9830.46	0.0372591	0.011599	10280.4	0.00431628	5.74266e+08	0.000334739
DC-like cell	Gpi1	Amfr	DC-like cell	148	0.778947	307.458	58417	0.115845	0.0288593	58	0.305263	56.8192	10795.6	0.0633142	0.0127378	17469.5	0.00733462	6.30649e+08	0.000367605
DC-like cell	Gpi1	Amfr	Endothelial cell	148	0.778947	307.458	58417	0.115845	0.0288593	180	0.218447	64.0466	52774.4	0.0713678	0.0622687	19691.6	0.00826759	3.08292e+09	0.00179703
DC-like cell	Gpi1	Amfr	Fibroblast 1	148	0.778947	307.458	58417	0.115845	0.0288593	1895	0.321078	89.5235	528368	0.099757	0.623423	27524.7	0.0115563	3.08656e+10	0.0179916
DC-like cell	Gpi1	Amfr	Fibroblast 2	148	0.778947	307.458	58417	0.115845	0.0288593	227	0.383446	69.355	41058.1	0.077283	0.0484447	21323.7	0.00895284	2.39849e+09	0.00139808
DC-like cell	Gpi1	Amfr	Granulocyte	148	0.778947	307.458	58417	0.115845	0.0288593	8	0.181818	97.4439	4287.53	0.108583	0.00505888	29959.9	0.0125788	2.50465e+08	0.000145996
DC-like cell	Gpi1	Amfr	Macrophage	148	0.778947	307.458	58417	0.115845	0.0288593	420	0.325077	65.5859	84736.9	0.073083	0.0999815	20164.9	0.00846629	4.95008e+09	0.0028854
DC-like cell	Gpi1	Amfr	NK cell	148	0.778947	307.458	58417	0.115845	0.0288593	16	0.296296	91.167	4923.02	0.101588	0.00580869	28030	0.0117685	2.87588e+08	0.000167635
DC-like cell	Gpi1	Amfr	Pericyte	148	0.778947	307.458	58417	0.115845	0.0288593	90	0.226131	94.9118	37774.9	0.105761	0.0445708	29181.4	0.0122519	2.20669e+09	0.00128628
DC-like cell	Gpi1	Amfr	Schwann cell	148	0.778947	307.458	58417	0.115845	0.0288593	49	0.284884	92.048	15832.3	0.10257	0.0186805	28300.9	0.0118822	9.24873e+08	0.000539108
DC-like cell	Gpi1	Amfr	Smooth muscle cell	148	0.778947	307.458	58417	0.115845	0.0288593	193	0.305864	77.4602	48877.4	0.0863147	0.0576706	23815.7	0.00999912	2.85527e+09	0.00166433
DC-like cell	Gpi1	Amfr	T cell	148	0.778947	307.458	58417	0.115845	0.0288593	25	0.198413	65.6178	8267.84	0.0731186	0.00975526	20174.7	0.00847041	4.82982e+08	0.00028153
Endothelial cell	Gpi1	Amfr	B cell	446	0.541262	210.177	173186	0.079191	0.0855576	28	0.0952381	33.4369	9830.46	0.0372591	0.011599	7027.67	0.00295059	1.70249e+09	0.000992383
Endothelial cell	Gpi1	Amfr	DC-like cell	446	0.541262	210.177	173186	0.079191	0.0855576	58	0.305263	56.8192	10795.6	0.0633142	0.0127378	11942.1	0.00501392	1.86965e+09	0.00108982
Endothelial cell	Gpi1	Amfr	Endothelial cell	446	0.541262	210.177	173186	0.079191	0.0855576	180	0.218447	64.0466	52774.4	0.0713678	0.0622687	13461.1	0.00565169	9.13977e+09	0.00532756
Endothelial cell	Gpi1	Amfr	Fibroblast 1	446	0.541262	210.177	173186	0.079191	0.0855576	1895	0.321078	89.5235	528368	0.099757	0.623423	18815.8	0.00789986	9.15057e+10	0.0533386
Endothelial cell	Gpi1	Amfr	Fibroblast 2	446	0.541262	210.177	173186	0.079191	0.0855576	227	0.383446	69.355	41058.1	0.077283	0.0484447	14576.8	0.00612012	7.11068e+09	0.00414481
Endothelial cell	Gpi1	Amfr	Granulocyte	446	0.541262	210.177	173186	0.079191	0.0855576	8	0.181818	97.4439	4287.53	0.108583	0.00505888	20480.4	0.00859878	7.42539e+08	0.000432825
Endothelial cell	Gpi1	Amfr	Macrophage	446	0.541262	210.177	173186	0.079191	0.0855576	420	0.325077	65.5859	84736.9	0.073083	0.0999815	13784.6	0.00578752	1.46752e+10	0.00855417
Endothelial cell	Gpi1	Amfr	NK cell	446	0.541262	210.177	173186	0.079191	0.0855576	16	0.296296	91.167	4923.02	0.101588	0.00580869	19161.2	0.00804489	8.52596e+08	0.000496978
Endothelial cell	Gpi1	Amfr	Pericyte	446	0.541262	210.177	173186	0.079191	0.0855576	90	0.226131	94.9118	37774.9	0.105761	0.0445708	19948.2	0.00837534	6.54207e+09	0.00381337
Endothelial cell	Gpi1	Amfr	Schwann cell	446	0.541262	210.177	173186	0.079191	0.0855576	49	0.284884	92.048	15832.3	0.10257	0.0186805	19346.3	0.00812263	2.74192e+09	0.00159826
Endothelial cell	Gpi1	Amfr	Smooth muscle cell	446	0.541262	210.177	173186	0.079191	0.0855576	193	0.305864	77.4602	48877.4	0.0863147	0.0576706	16280.3	0.00683535	8.46486e+09	0.00493416
Endothelial cell	Gpi1	Amfr	T cell	446	0.541262	210.177	173186	0.079191	0.0855576	25	0.198413	65.6178	8267.84	0.0731186	0.00975526	13791.3	0.00579034	1.43187e+09	0.000834637
Fibroblast 1	Gpi1	Amfr	B cell	2769	0.469163	155.869	919939	0.0587288	0.45447	28	0.0952381	33.4369	9830.46	0.0372591	0.011599	5211.78	0.00218818	9.04342e+09	0.0052714
Fibroblast 1	Gpi1	Amfr	DC-like cell	2769	0.469163	155.869	919939	0.0587288	0.45447	58	0.305263	56.8192	10795.6	0.0633142	0.0127378	8856.34	0.00371837	9.93132e+09	0.00578896
Fibroblast 1	Gpi1	Amfr	Endothelial cell	2769	0.469163	155.869	919939	0.0587288	0.45447	180	0.218447	64.0466	52774.4	0.0713678	0.0622687	9982.88	0.00419134	4.85492e+10	0.0282993
Fibroblast 1	Gpi1	Amfr	Fibroblast 1	2769	0.469163	155.869	919939	0.0587288	0.45447	1895	0.321078	89.5235	528368	0.099757	0.623423	13953.9	0.00585861	4.86066e+11	0.283328
Fibroblast 1	Gpi1	Amfr	Fibroblast 2	2769	0.469163	155.869	919939	0.0587288	0.45447	227	0.383446	69.355	41058.1	0.077283	0.0484447	10810.3	0.00453874	3.7771e+10	0.0220167
Fibroblast 1	Gpi1	Amfr	Granulocyte	2769	0.469163	155.869	919939	0.0587288	0.45447	8	0.181818	97.4439	4287.53	0.108583	0.00505888	15188.5	0.00637693	3.94427e+09	0.00229911
Fibroblast 1	Gpi1	Amfr	Macrophage	2769	0.469163	155.869	919939	0.0587288	0.45447	420	0.325077	65.5859	84736.9	0.073083	0.0999815	10222.8	0.00429208	7.79528e+10	0.0454386
Fibroblast 1	Gpi1	Amfr	NK cell	2769	0.469163	155.869	919939	0.0587288	0.45447	16	0.296296	91.167	4923.02	0.101588	0.00580869	14210.1	0.00596616	4.52887e+09	0.00263988
Fibroblast 1	Gpi1	Amfr	Pericyte	2769	0.469163	155.869	919939	0.0587288	0.45447	90	0.226131	94.9118	37774.9	0.105761	0.0445708	14793.8	0.00621123	3.47506e+10	0.0202561
Fibroblast 1	Gpi1	Amfr	Schwann cell	2769	0.469163	155.869	919939	0.0587288	0.45447	49	0.284884	92.048	15832.3	0.10257	0.0186805	14347.4	0.00602382	1.45647e+10	0.00848976
Fibroblast 1	Gpi1	Amfr	Smooth muscle cell	2769	0.469163	155.869	919939	0.0587288	0.45447	193	0.305864	77.4602	48877.4	0.0863147	0.0576706	12073.6	0.00506916	4.49642e+10	0.0262096
Fibroblast 1	Gpi1	Amfr	T cell	2769	0.469163	155.869	919939	0.0587288	0.45447	25	0.198413	65.6178	8267.84	0.0731186	0.00975526	10227.8	0.00429417	7.6059e+09	0.00443348
Fibroblast 2	Gpi1	Amfr	B cell	350	0.591216	139.367	82505.2	0.0525111	0.0407594	28	0.0952381	33.4369	9830.46	0.0372591	0.011599	4660	0.00195652	8.11064e+08	0.000472768
Fibroblast 2	Gpi1	Amfr	DC-like cell	350	0.591216	139.367	82505.2	0.0525111	0.0407594	58	0.305263	56.8192	10795.6	0.0633142	0.0127378	7918.7	0.00332469	8.90696e+08	0.000519186
Fibroblast 2	Gpi1	Amfr	Endothelial cell	350	0.591216	139.367	82505.2	0.0525111	0.0407594	180	0.218447	64.0466	52774.4	0.0713678	0.0622687	8925.97	0.0037476	4.35416e+09	0.00253804
Fibroblast 2	Gpi1	Amfr	Fibroblast 1	350	0.591216	139.367	82505.2	0.0525111	0.0407594	1895	0.321078	89.5235	528368	0.099757	0.623423	12476.6	0.00523835	4.35931e+10	0.0254104
Fibroblast 2	Gpi1	Amfr	Fibroblast 2	350	0.591216	139.367	82505.2	0.0525111	0.0407594	227	0.383446	69.355	41058.1	0.077283	0.0484447	9665.78	0.00405821	3.38751e+09	0.00197458
Fibroblast 2	Gpi1	Amfr	Granulocyte	350	0.591216	139.367	82505.2	0.0525111	0.0407594	8	0.181818	97.4439	4287.53	0.108583	0.00505888	13580.4	0.0057018	3.53744e+08	0.000206197
Fibroblast 2	Gpi1	Amfr	Macrophage	350	0.591216	139.367	82505.2	0.0525111	0.0407594	420	0.325077	65.5859	84736.9	0.073083	0.0999815	9140.49	0.00383767	6.99123e+09	0.00407519
Fibroblast 2	Gpi1	Amfr	NK cell	350	0.591216	139.367	82505.2	0.0525111	0.0407594	16	0.296296	91.167	4923.02	0.101588	0.00580869	12705.7	0.00533451	4.06174e+08	0.000236759
Fibroblast 2	Gpi1	Amfr	Pericyte	350	0.591216	139.367	82505.2	0.0525111	0.0407594	90	0.226131	94.9118	37774.9	0.105761	0.0445708	13227.6	0.00555363	3.11662e+09	0.00181668
Fibroblast 2	Gpi1	Amfr	Schwann cell	350	0.591216	139.367	82505.2	0.0525111	0.0407594	49	0.284884	92.048	15832.3	0.10257	0.0186805	12828.4	0.00538606	1.30624e+09	0.000761408
Fibroblast 2	Gpi1	Amfr	Smooth muscle cell	350	0.591216	139.367	82505.2	0.0525111	0.0407594	193	0.305864	77.4602	48877.4	0.0863147	0.0576706	10795.4	0.00453248	4.03264e+09	0.00235062
Fibroblast 2	Gpi1	Amfr	T cell	350	0.591216	139.367	82505.2	0.0525111	0.0407594	25	0.198413	65.6178	8267.84	0.0731186	0.00975526	9144.94	0.00383953	6.82139e+08	0.000397619
Granulocyte	Gpi1	Amfr	B cell	17	0.386364	261.121	11489.3	0.0983859	0.00567598	28	0.0952381	33.4369	9830.46	0.0372591	0.011599	8731.08	0.00366577	1.12945e+08	6.58357e-05
Granulocyte	Gpi1	Amfr	DC-like cell	17	0.386364	261.121	11489.3	0.0983859	0.00567598	58	0.305263	56.8192	10795.6	0.0633142	0.0127378	14836.7	0.00622922	1.24035e+08	7.22996e-05
Granulocyte	Gpi1	Amfr	Endothelial cell	17	0.386364	261.121	11489.3	0.0983859	0.00567598	180	0.218447	64.0466	52774.4	0.0713678	0.0622687	16723.9	0.00702159	6.06342e+08	0.000353436
Granulocyte	Gpi1	Amfr	Fibroblast 1	17	0.386364	261.121	11489.3	0.0983859	0.00567598	1895	0.321078	89.5235	528368	0.099757	0.623423	23376.5	0.00981469	6.07059e+09	0.00353854
Granulocyte	Gpi1	Amfr	Fibroblast 2	17	0.386364	261.121	11489.3	0.0983859	0.00567598	227	0.383446	69.355	41058.1	0.077283	0.0484447	18110	0.00760356	4.7173e+08	0.000274971
Granulocyte	Gpi1	Amfr	Granulocyte	17	0.386364	261.121	11489.3	0.0983859	0.00567598	8	0.181818	97.4439	4287.53	0.108583	0.00505888	25444.6	0.010683	4.92608e+07	2.87141e-05
Granulocyte	Gpi1	Amfr	Macrophage	17	0.386364	261.121	11489.3	0.0983859	0.00567598	420	0.325077	65.5859	84736.9	0.073083	0.0999815	17125.8	0.00719034	9.7357e+08	0.000567493
Granulocyte	Gpi1	Amfr	NK cell	17	0.386364	261.121	11489.3	0.0983859	0.00567598	16	0.296296	91.167	4923.02	0.101588	0.00580869	23805.6	0.00999487	5.65621e+07	3.297e-05
Granulocyte	Gpi1	Amfr	Pericyte	17	0.386364	261.121	11489.3	0.0983859	0.00567598	90	0.226131	94.9118	37774.9	0.105761	0.0445708	24783.4	0.0104054	4.34008e+08	0.000252983
Granulocyte	Gpi1	Amfr	Schwann cell	17	0.386364	261.121	11489.3	0.0983859	0.00567598	49	0.284884	92.048	15832.3	0.10257	0.0186805	24035.7	0.0100915	1.81902e+08	0.00010603
Granulocyte	Gpi1	Amfr	Smooth muscle cell	17	0.386364	261.121	11489.3	0.0983859	0.00567598	193	0.305864	77.4602	48877.4	0.0863147	0.0576706	20226.5	0.00849216	5.61568e+08	0.000327338
Granulocyte	Gpi1	Amfr	T cell	17	0.386364	261.121	11489.3	0.0983859	0.00567598	25	0.198413	65.6178	8267.84	0.0731186	0.00975526	17134.2	0.00719384	9.49918e+07	5.53707e-05
Macrophage	Gpi1	Amfr	B cell	951	0.736068	263.185	340034	0.0991635	0.167985	28	0.0952381	33.4369	9830.46	0.0372591	0.011599	8800.08	0.00369475	3.34269e+09	0.00194845
Macrophage	Gpi1	Amfr	DC-like cell	951	0.736068	263.185	340034	0.0991635	0.167985	58	0.305263	56.8192	10795.6	0.0633142	0.0127378	14953.9	0.00627845	3.67089e+09	0.00213976
Macrophage	Gpi1	Amfr	Endothelial cell	951	0.736068	263.185	340034	0.0991635	0.167985	180	0.218447	64.0466	52774.4	0.0713678	0.0622687	16856.1	0.00707708	1.79451e+10	0.0104602
Macrophage	Gpi1	Amfr	Fibroblast 1	951	0.736068	263.185	340034	0.0991635	0.167985	1895	0.321078	89.5235	528368	0.099757	0.623423	23561.2	0.00989225	1.79663e+11	0.104726
Macrophage	Gpi1	Amfr	Fibroblast 2	951	0.736068	263.185	340034	0.0991635	0.167985	227	0.383446	69.355	41058.1	0.077283	0.0484447	18253.2	0.00766365	1.39612e+10	0.00813796
Macrophage	Gpi1	Amfr	Granulocyte	951	0.736068	263.185	340034	0.0991635	0.167985	8	0.181818	97.4439	4287.53	0.108583	0.00505888	25645.7	0.0107674	1.45791e+09	0.000849814
Macrophage	Gpi1	Amfr	Macrophage	951	0.736068	263.185	340034	0.0991635	0.167985	420	0.325077	65.5859	84736.9	0.073083	0.0999815	17261.2	0.00724717	2.88135e+10	0.0167954
Macrophage	Gpi1	Amfr	NK cell	951	0.736068	263.185	340034	0.0991635	0.167985	16	0.296296	91.167	4923.02	0.101588	0.00580869	23993.7	0.0100739	1.674e+09	0.000975771
Macrophage	Gpi1	Amfr	Pericyte	951	0.736068	263.185	340034	0.0991635	0.167985	90	0.226131	94.9118	37774.9	0.105761	0.0445708	24979.3	0.0104876	1.28448e+10	0.0074872
Macrophage	Gpi1	Amfr	Schwann cell	951	0.736068	263.185	340034	0.0991635	0.167985	49	0.284884	92.048	15832.3	0.10257	0.0186805	24225.6	0.0101712	5.38351e+09	0.00313805
Macrophage	Gpi1	Amfr	Smooth muscle cell	951	0.736068	263.185	340034	0.0991635	0.167985	193	0.305864	77.4602	48877.4	0.0863147	0.0576706	20386.3	0.00855927	1.662e+10	0.00968778
Macrophage	Gpi1	Amfr	T cell	951	0.736068	263.185	340034	0.0991635	0.167985	25	0.198413	65.6178	8267.84	0.0731186	0.00975526	17269.6	0.00725069	2.81135e+09	0.00163873
NK cell	Gpi1	Amfr	B cell	23	0.425926	167.51	9045.53	0.0631149	0.0044687	28	0.0952381	33.4369	9830.46	0.0372591	0.011599	5601.02	0.00235161	8.89218e+07	5.18324e-05
NK cell	Gpi1	Amfr	DC-like cell	23	0.425926	167.51	9045.53	0.0631149	0.0044687	58	0.305263	56.8192	10795.6	0.0633142	0.0127378	9517.77	0.00399607	9.76523e+07	5.69215e-05
NK cell	Gpi1	Amfr	Endothelial cell	23	0.425926	167.51	9045.53	0.0631149	0.0044687	180	0.218447	64.0466	52774.4	0.0713678	0.0622687	10728.4	0.00450437	4.77373e+08	0.00027826
NK cell	Gpi1	Amfr	Fibroblast 1	23	0.425926	167.51	9045.53	0.0631149	0.0044687	1895	0.321078	89.5235	528368	0.099757	0.623423	14996.1	0.00629615	4.77937e+09	0.00278589
NK cell	Gpi1	Amfr	Fibroblast 2	23	0.425926	167.51	9045.53	0.0631149	0.0044687	227	0.383446	69.355	41058.1	0.077283	0.0484447	11617.6	0.00487771	3.71393e+08	0.000216485
NK cell	Gpi1	Amfr	Granulocyte	23	0.425926	167.51	9045.53	0.0631149	0.0044687	8	0.181818	97.4439	4287.53	0.108583	0.00505888	16322.8	0.00685319	3.8783e+07	2.26066e-05
NK cell	Gpi1	Amfr	Macrophage	23	0.425926	167.51	9045.53	0.0631149	0.0044687	420	0.325077	65.5859	84736.9	0.073083	0.0999815	10986.3	0.00461263	7.66491e+08	0.000446787
NK cell	Gpi1	Amfr	NK cell	23	0.425926	167.51	9045.53	0.0631149	0.0044687	16	0.296296	91.167	4923.02	0.101588	0.00580869	15271.4	0.00641174	4.45313e+07	2.59573e-05
NK cell	Gpi1	Amfr	Pericyte	23	0.425926	167.51	9045.53	0.0631149	0.0044687	90	0.226131	94.9118	37774.9	0.105761	0.0445708	15898.7	0.00667511	3.41694e+08	0.000199173
NK cell	Gpi1	Amfr	Schwann cell	23	0.425926	167.51	9045.53	0.0631149	0.0044687	49	0.284884	92.048	15832.3	0.10257	0.0186805	15419	0.0064737	1.43211e+08	8.34777e-05
NK cell	Gpi1	Amfr	Smooth muscle cell	23	0.425926	167.51	9045.53	0.0631149	0.0044687	193	0.305864	77.4602	48877.4	0.0863147	0.0576706	12975.4	0.00544775	4.42122e+08	0.000257713
NK cell	Gpi1	Amfr	T cell	23	0.425926	167.51	9045.53	0.0631149	0.0044687	25	0.198413	65.6178	8267.84	0.0731186	0.00975526	10991.6	0.00461487	7.4787e+07	4.35933e-05
Pericyte	Gpi1	Amfr	B cell	175	0.439698	233.26	92837.6	0.0878885	0.0458638	28	0.0952381	33.4369	9830.46	0.0372591	0.011599	7799.51	0.00327465	9.12636e+08	0.000531975
Pericyte	Gpi1	Amfr	DC-like cell	175	0.439698	233.26	92837.6	0.0878885	0.0458638	58	0.305263	56.8192	10795.6	0.0633142	0.0127378	13253.6	0.00556459	1.00224e+09	0.000584205
Pericyte	Gpi1	Amfr	Endothelial cell	175	0.439698	233.26	92837.6	0.0878885	0.0458638	180	0.218447	64.0466	52774.4	0.0713678	0.0622687	14939.5	0.00627241	4.89945e+09	0.00285588
Pericyte	Gpi1	Amfr	Fibroblast 1	175	0.439698	233.26	92837.6	0.0878885	0.0458638	1895	0.321078	89.5235	528368	0.099757	0.623423	20882.3	0.00876749	4.90524e+10	0.0285926
Pericyte	Gpi1	Amfr	Fibroblast 2	175	0.439698	233.26	92837.6	0.0878885	0.0458638	227	0.383446	69.355	41058.1	0.077283	0.0484447	16177.8	0.00679229	3.81174e+09	0.00222186
Pericyte	Gpi1	Amfr	Granulocyte	175	0.439698	233.26	92837.6	0.0878885	0.0458638	8	0.181818	97.4439	4287.53	0.108583	0.00505888	22729.8	0.00954318	3.98044e+08	0.00023202
Pericyte	Gpi1	Amfr	Macrophage	175	0.439698	233.26	92837.6	0.0878885	0.0458638	420	0.325077	65.5859	84736.9	0.073083	0.0999815	15298.6	0.00642316	7.86677e+09	0.00458554
Pericyte	Gpi1	Amfr	NK cell	175	0.439698	233.26	92837.6	0.0878885	0.0458638	16	0.296296	91.167	4923.02	0.101588	0.00580869	21265.6	0.00892845	4.57041e+08	0.000266409
Pericyte	Gpi1	Amfr	Pericyte	175	0.439698	233.26	92837.6	0.0878885	0.0458638	90	0.226131	94.9118	37774.9	0.105761	0.0445708	22139.1	0.00929519	3.50693e+09	0.00204419
Pericyte	Gpi1	Amfr	Schwann cell	175	0.439698	233.26	92837.6	0.0878885	0.0458638	49	0.284884	92.048	15832.3	0.10257	0.0186805	21471.1	0.00901473	1.46983e+09	0.000856762
Pericyte	Gpi1	Amfr	Smooth muscle cell	175	0.439698	233.26	92837.6	0.0878885	0.0458638	193	0.305864	77.4602	48877.4	0.0863147	0.0576706	18068.4	0.00758607	4.53766e+09	0.002645
Pericyte	Gpi1	Amfr	T cell	175	0.439698	233.26	92837.6	0.0878885	0.0458638	25	0.198413	65.6178	8267.84	0.0731186	0.00975526	15306	0.00642628	7.67566e+08	0.000447414
Schwann cell	Gpi1	Amfr	B cell	56	0.325581	114.343	19667	0.0430826	0.00971595	28	0.0952381	33.4369	9830.46	0.0372591	0.011599	3823.28	0.00160522	1.93336e+08	0.000112695
Schwann cell	Gpi1	Amfr	DC-like cell	56	0.325581	114.343	19667	0.0430826	0.00971595	58	0.305263	56.8192	10795.6	0.0633142	0.0127378	6496.88	0.00272774	2.12318e+08	0.00012376
Schwann cell	Gpi1	Amfr	Endothelial cell	56	0.325581	114.343	19667	0.0430826	0.00971595	180	0.218447	64.0466	52774.4	0.0713678	0.0622687	7323.29	0.00307471	1.03792e+09	0.000605
Schwann cell	Gpi1	Amfr	Fibroblast 1	56	0.325581	114.343	19667	0.0430826	0.00971595	1895	0.321078	89.5235	528368	0.099757	0.623423	10236.4	0.00429779	1.03914e+10	0.00605715
Schwann cell	Gpi1	Amfr	Fibroblast 2	56	0.325581	114.343	19667	0.0430826	0.00971595	227	0.383446	69.355	41058.1	0.077283	0.0484447	7930.27	0.00332955	8.07491e+08	0.000470686
Schwann cell	Gpi1	Amfr	Granulocyte	56	0.325581	114.343	19667	0.0430826	0.00971595	8	0.181818	97.4439	4287.53	0.108583	0.00505888	11142	0.00467802	8.4323e+07	4.91518e-05
Schwann cell	Gpi1	Amfr	Macrophage	56	0.325581	114.343	19667	0.0430826	0.00971595	420	0.325077	65.5859	84736.9	0.073083	0.0999815	7499.29	0.0031486	1.66652e+09	0.000971415
Schwann cell	Gpi1	Amfr	NK cell	56	0.325581	114.343	19667	0.0430826	0.00971595	16	0.296296	91.167	4923.02	0.101588	0.00580869	10424.3	0.00437669	9.68211e+07	5.6437e-05
Schwann cell	Gpi1	Amfr	Pericyte	56	0.325581	114.343	19667	0.0430826	0.00971595	90	0.226131	94.9118	37774.9	0.105761	0.0445708	10852.5	0.00455646	7.4292e+08	0.000433047
Schwann cell	Gpi1	Amfr	Schwann cell	56	0.325581	114.343	19667	0.0430826	0.00971595	49	0.284884	92.048	15832.3	0.10257	0.0186805	10525.1	0.00441898	3.11373e+08	0.000181499
Schwann cell	Gpi1	Amfr	Smooth muscle cell	56	0.325581	114.343	19667	0.0430826	0.00971595	193	0.305864	77.4602	48877.4	0.0863147	0.0576706	8857.05	0.00371866	9.61273e+08	0.000560325
Schwann cell	Gpi1	Amfr	T cell	56	0.325581	114.343	19667	0.0430826	0.00971595	25	0.198413	65.6178	8267.84	0.0731186	0.00975526	7502.94	0.00315014	1.62604e+08	9.47816e-05
Smooth muscle cell	Gpi1	Amfr	B cell	484	0.767036	364.872	230235	0.137478	0.113741	28	0.0952381	33.4369	9830.46	0.0372591	0.011599	12200.2	0.0051223	2.26331e+09	0.00131928
Smooth muscle cell	Gpi1	Amfr	DC-like cell	484	0.767036	364.872	230235	0.137478	0.113741	58	0.305263	56.8192	10795.6	0.0633142	0.0127378	20731.7	0.00870429	2.48553e+09	0.00144881
Smooth muscle cell	Gpi1	Amfr	Endothelial cell	484	0.767036	364.872	230235	0.137478	0.113741	180	0.218447	64.0466	52774.4	0.0713678	0.0622687	23368.8	0.00981149	1.21505e+10	0.00708251
Smooth muscle cell	Gpi1	Amfr	Fibroblast 1	484	0.767036	364.872	230235	0.137478	0.113741	1895	0.321078	89.5235	528368	0.099757	0.623423	32664.7	0.0137144	1.21649e+11	0.0709088
Smooth muscle cell	Gpi1	Amfr	Fibroblast 2	484	0.767036	364.872	230235	0.137478	0.113741	227	0.383446	69.355	41058.1	0.077283	0.0484447	25305.7	0.0106247	9.453e+09	0.00551015
Smooth muscle cell	Gpi1	Amfr	Granulocyte	484	0.767036	364.872	230235	0.137478	0.113741	8	0.181818	97.4439	4287.53	0.108583	0.00505888	35554.6	0.0149277	9.87138e+08	0.000575402
Smooth muscle cell	Gpi1	Amfr	Macrophage	484	0.767036	364.872	230235	0.137478	0.113741	420	0.325077	65.5859	84736.9	0.073083	0.0999815	23930.5	0.0100473	1.95094e+10	0.011372
Smooth muscle cell	Gpi1	Amfr	NK cell	484	0.767036	364.872	230235	0.137478	0.113741	16	0.296296	91.167	4923.02	0.101588	0.00580869	33264.3	0.0139661	1.13345e+09	0.000660687
Smooth muscle cell	Gpi1	Amfr	Pericyte	484	0.767036	364.872	230235	0.137478	0.113741	90	0.226131	94.9118	37774.9	0.105761	0.0445708	34630.7	0.0145398	8.69708e+09	0.00506952
Smooth muscle cell	Gpi1	Amfr	Schwann cell	484	0.767036	364.872	230235	0.137478	0.113741	49	0.284884	92.048	15832.3	0.10257	0.0186805	33585.8	0.0141011	3.64513e+09	0.00212475
Smooth muscle cell	Gpi1	Amfr	Smooth muscle cell	484	0.767036	364.872	230235	0.137478	0.113741	193	0.305864	77.4602	48877.4	0.0863147	0.0576706	28263.1	0.0118664	1.12533e+10	0.00655952
Smooth muscle cell	Gpi1	Amfr	T cell	484	0.767036	364.872	230235	0.137478	0.113741	25	0.198413	65.6178	8267.84	0.0731186	0.00975526	23942.1	0.0100522	1.90354e+09	0.00110957
T cell	Gpi1	Amfr	B cell	74	0.587302	247.619	31200	0.0932987	0.0154135	28	0.0952381	33.4369	9830.46	0.0372591	0.011599	8279.62	0.00347623	3.0671e+08	0.000178781
T cell	Gpi1	Amfr	DC-like cell	74	0.587302	247.619	31200	0.0932987	0.0154135	58	0.305263	56.8192	10795.6	0.0633142	0.0127378	14069.5	0.00590713	3.36824e+08	0.000196334
T cell	Gpi1	Amfr	Endothelial cell	74	0.587302	247.619	31200	0.0932987	0.0154135	180	0.218447	64.0466	52774.4	0.0713678	0.0622687	15859.2	0.00665852	1.64656e+09	0.000959779
T cell	Gpi1	Amfr	Fibroblast 1	74	0.587302	247.619	31200	0.0932987	0.0154135	1895	0.321078	89.5235	528368	0.099757	0.623423	22167.7	0.0093072	1.64851e+10	0.00960914
T cell	Gpi1	Amfr	Fibroblast 2	74	0.587302	247.619	31200	0.0932987	0.0154135	227	0.383446	69.355	41058.1	0.077283	0.0484447	17173.6	0.0072104	1.28101e+09	0.000746702
T cell	Gpi1	Amfr	Granulocyte	74	0.587302	247.619	31200	0.0932987	0.0154135	8	0.181818	97.4439	4287.53	0.108583	0.00505888	24129	0.0101306	1.33771e+08	7.7975e-05
T cell	Gpi1	Amfr	Macrophage	74	0.587302	247.619	31200	0.0932987	0.0154135	420	0.325077	65.5859	84736.9	0.073083	0.0999815	16240.3	0.00681855	2.64379e+09	0.00154106
T cell	Gpi1	Amfr	NK cell	74	0.587302	247.619	31200	0.0932987	0.0154135	16	0.296296	91.167	4923.02	0.101588	0.00580869	22574.7	0.00947806	1.53598e+08	8.95323e-05
T cell	Gpi1	Amfr	Pericyte	74	0.587302	247.619	31200	0.0932987	0.0154135	90	0.226131	94.9118	37774.9	0.105761	0.0445708	23502	0.00986738	1.17858e+09	0.000686991
T cell	Gpi1	Amfr	Schwann cell	74	0.587302	247.619	31200	0.0932987	0.0154135	49	0.284884	92.048	15832.3	0.10257	0.0186805	22792.8	0.00956965	4.93966e+08	0.000287933
T cell	Gpi1	Amfr	Smooth muscle cell	74	0.587302	247.619	31200	0.0932987	0.0154135	193	0.305864	77.4602	48877.4	0.0863147	0.0576706	19180.6	0.00805305	1.52497e+09	0.000888907
T cell	Gpi1	Amfr	T cell	74	0.587302	247.619	31200	0.0932987	0.0154135	25	0.198413	65.6178	8267.84	0.0731186	0.00975526	16248.2	0.00682187	2.57957e+08	0.000150363
B cell	Icam1	Il2ra	B cell	39	0.132653	59.0554	17362.3	0.0658913	0.0168458	5	0.0170068	6.18774	1819.2	0.0418839	0.0337574	365.419	0.00275979	3.15854e+07	0.00056867
B cell	Icam1	Il2ra	DC-like cell	39	0.132653	59.0554	17362.3	0.0658913	0.0168458	1	0.00526316	1.75878	334.169	0.0119049	0.00620091	103.866	0.000784433	5.80193e+06	0.000104459
B cell	Icam1	Il2ra	Endothelial cell	39	0.132653	59.0554	17362.3	0.0658913	0.0168458	4	0.00485437	0.883429	727.945	0.0059798	0.0135079	52.1712	0.000394017	1.26388e+07	0.000227552
B cell	Icam1	Il2ra	Fibroblast 1	39	0.132653	59.0554	17362.3	0.0658913	0.0168458	15	0.00254151	0.609898	3599.62	0.00412831	0.0667953	36.0177	0.00027202	6.24975e+07	0.00112522
B cell	Icam1	Il2ra	Fibroblast 2	39	0.132653	59.0554	17362.3	0.0658913	0.0168458	1	0.00168919	0.105726	62.59	0.000715646	0.00116143	6.24371	4.71549e-05	1.0867e+06	1.95653e-05
B cell	Icam1	Il2ra	Macrophage	39	0.132653	59.0554	17362.3	0.0658913	0.0168458	6	0.00464396	0.542376	700.75	0.00367126	0.0130033	32.0302	0.000241904	1.21666e+07	0.00021905
B cell	Icam1	Il2ra	Pericyte	39	0.132653	59.0554	17362.3	0.0658913	0.0168458	78	0.19598	96.2965	38326	0.651817	0.711186	5686.83	0.0429491	6.65427e+08	0.0119805
B cell	Icam1	Il2ra	Smooth muscle cell	39	0.132653	59.0554	17362.3	0.0658913	0.0168458	13	0.0206022	6.15795	3885.67	0.0416823	0.0721033	363.66	0.0027465	6.7464e+07	0.00121464
B cell	Icam1	Il2ra	T cell	39	0.132653	59.0554	17362.3	0.0658913	0.0168458	14	0.111111	35.193	4434.32	0.238217	0.0822843	2078.34	0.0156964	7.69899e+07	0.00138614
DC-like cell	Icam1	Il2ra	B cell	54	0.284211	58.1641	11051.2	0.0648969	0.0107224	5	0.0170068	6.18774	1819.2	0.0418839	0.0337574	359.904	0.00271813	2.01042e+07	0.000361961
DC-like cell	Icam1	Il2ra	DC-like cell	54	0.284211	58.1641	11051.2	0.0648969	0.0107224	1	0.00526316	1.75878	334.169	0.0119049	0.00620091	102.298	0.000772594	3.69296e+06	6.64888e-05
DC-like cell	Icam1	Il2ra	Endothelial cell	54	0.284211	58.1641	11051.2	0.0648969	0.0107224	4	0.00485437	0.883429	727.945	0.0059798	0.0135079	51.3838	0.00038807	8.04465e+06	0.000144838
DC-like cell	Icam1	Il2ra	Fibroblast 1	54	0.284211	58.1641	11051.2	0.0648969	0.0107224	15	0.00254151	0.609898	3599.62	0.00412831	0.0667953	35.4741	0.000267914	3.978e+07	0.000716208
DC-like cell	Icam1	Il2ra	Fibroblast 2	54	0.284211	58.1641	11051.2	0.0648969	0.0107224	1	0.00168919	0.105726	62.59	0.000715646	0.00116143	6.14947	4.64432e-05	691693	1.24534e-05
DC-like cell	Icam1	Il2ra	Macrophage	54	0.284211	58.1641	11051.2	0.0648969	0.0107224	6	0.00464396	0.542376	700.75	0.00367126	0.0130033	31.5468	0.000238253	7.7441e+06	0.000139427
DC-like cell	Icam1	Il2ra	Pericyte	54	0.284211	58.1641	11051.2	0.0648969	0.0107224	78	0.19598	96.2965	38326	0.651817	0.711186	5601	0.0423009	4.23547e+08	0.00762565
DC-like cell	Icam1	Il2ra	Smooth muscle cell	54	0.284211	58.1641	11051.2	0.0648969	0.0107224	13	0.0206022	6.15795	3885.67	0.0416823	0.0721033	358.171	0.00270505	4.29412e+07	0.000773123
DC-like cell	Icam1	Il2ra	T cell	54	0.284211	58.1641	11051.2	0.0648969	0.0107224	14	0.111111	35.193	4434.32	0.238217	0.0822843	2046.97	0.0154595	4.90044e+07	0.000882287
Endothelial cell	Icam1	Il2ra	B cell	206	0.25	122.674	101083	0.136874	0.0980761	5	0.0170068	6.18774	1819.2	0.0418839	0.0337574	759.072	0.0057328	1.8389e+08	0.00331079
Endothelial cell	Icam1	Il2ra	DC-like cell	206	0.25	122.674	101083	0.136874	0.0980761	1	0.00526316	1.75878	334.169	0.0119049	0.00620091	215.756	0.00162947	3.37788e+07	0.000608161
Endothelial cell	Icam1	Il2ra	Endothelial cell	206	0.25	122.674	101083	0.136874	0.0980761	4	0.00485437	0.883429	727.945	0.0059798	0.0135079	108.373	0.000818477	7.35829e+07	0.0013248
Endothelial cell	Icam1	Il2ra	Fibroblast 1	206	0.25	122.674	101083	0.136874	0.0980761	15	0.00254151	0.609898	3599.62	0.00412831	0.0667953	74.8183	0.000565057	3.6386e+08	0.00655102
Endothelial cell	Icam1	Il2ra	Fibroblast 2	206	0.25	122.674	101083	0.136874	0.0980761	1	0.00168919	0.105726	62.59	0.000715646	0.00116143	12.9698	9.79531e-05	6.32678e+06	0.000113909
Endothelial cell	Icam1	Il2ra	Macrophage	206	0.25	122.674	101083	0.136874	0.0980761	6	0.00464396	0.542376	700.75	0.00367126	0.0130033	66.5352	0.000502499	7.08339e+07	0.00127531
Endothelial cell	Icam1	Il2ra	Pericyte	206	0.25	122.674	101083	0.136874	0.0980761	78	0.19598	96.2965	38326	0.651817	0.711186	11813	0.0892166	3.87411e+09	0.0697503
Endothelial cell	Icam1	Il2ra	Smooth muscle cell	206	0.25	122.674	101083	0.136874	0.0980761	13	0.0206022	6.15795	3885.67	0.0416823	0.0721033	755.417	0.0057052	3.92775e+08	0.00707161
Endothelial cell	Icam1	Il2ra	T cell	206	0.25	122.674	101083	0.136874	0.0980761	14	0.111111	35.193	4434.32	0.238217	0.0822843	4317.25	0.0326056	4.48234e+08	0.00807012
Fibroblast 1	Icam1	Il2ra	B cell	1797	0.304473	111.112	655782	0.123974	0.636275	5	0.0170068	6.18774	1819.2	0.0418839	0.0337574	687.531	0.0051925	1.193e+09	0.021479
Fibroblast 1	Icam1	Il2ra	DC-like cell	1797	0.304473	111.112	655782	0.123974	0.636275	1	0.00526316	1.75878	334.169	0.0119049	0.00620091	195.422	0.0014759	2.19142e+08	0.00394548
Fibroblast 1	Icam1	Il2ra	Endothelial cell	1797	0.304473	111.112	655782	0.123974	0.636275	4	0.00485437	0.883429	727.945	0.0059798	0.0135079	98.1595	0.000741338	4.77374e+08	0.00859475
Fibroblast 1	Icam1	Il2ra	Fibroblast 1	1797	0.304473	111.112	655782	0.123974	0.636275	15	0.00254151	0.609898	3599.62	0.00412831	0.0667953	67.7669	0.000511802	2.36057e+09	0.0425002
Fibroblast 1	Icam1	Il2ra	Fibroblast 2	1797	0.304473	111.112	655782	0.123974	0.636275	1	0.00168919	0.105726	62.59	0.000715646	0.00116143	11.7475	8.87213e-05	4.10454e+07	0.000738991
Fibroblast 1	Icam1	Il2ra	Macrophage	1797	0.304473	111.112	655782	0.123974	0.636275	6	0.00464396	0.542376	700.75	0.00367126	0.0130033	60.2644	0.00045514	4.59539e+08	0.00827365
Fibroblast 1	Icam1	Il2ra	Pericyte	1797	0.304473	111.112	655782	0.123974	0.636275	78	0.19598	96.2965	38326	0.651817	0.711186	10699.7	0.0808082	2.51335e+10	0.45251
Fibroblast 1	Icam1	Il2ra	Smooth muscle cell	1797	0.304473	111.112	655782	0.123974	0.636275	13	0.0206022	6.15795	3885.67	0.0416823	0.0721033	684.222	0.0051675	2.54815e+09	0.0458775
Fibroblast 1	Icam1	Il2ra	T cell	1797	0.304473	111.112	655782	0.123974	0.636275	14	0.111111	35.193	4434.32	0.238217	0.0822843	3910.36	0.0295326	2.90795e+09	0.0523554
Fibroblast 2	Icam1	Il2ra	B cell	165	0.278716	68.0926	40310.8	0.0759746	0.0391117	5	0.0170068	6.18774	1819.2	0.0418839	0.0337574	421.339	0.00318212	7.33332e+07	0.00132031
Fibroblast 2	Icam1	Il2ra	DC-like cell	165	0.278716	68.0926	40310.8	0.0759746	0.0391117	1	0.00526316	1.75878	334.169	0.0119049	0.00620091	119.76	0.000904474	1.34706e+07	0.000242528
Fibroblast 2	Icam1	Il2ra	Endothelial cell	165	0.278716	68.0926	40310.8	0.0759746	0.0391117	4	0.00485437	0.883429	727.945	0.0059798	0.0135079	60.1549	0.000454313	2.93441e+07	0.000528317
Fibroblast 2	Icam1	Il2ra	Fibroblast 1	165	0.278716	68.0926	40310.8	0.0759746	0.0391117	15	0.00254151	0.609898	3599.62	0.00412831	0.0667953	41.5295	0.000313647	1.45103e+08	0.00261248
Fibroblast 2	Icam1	Il2ra	Fibroblast 2	165	0.278716	68.0926	40310.8	0.0759746	0.0391117	1	0.00168919	0.105726	62.59	0.000715646	0.00116143	7.19918	5.4371e-05	2.52305e+06	4.54256e-05
Fibroblast 2	Icam1	Il2ra	Macrophage	165	0.278716	68.0926	40310.8	0.0759746	0.0391117	6	0.00464396	0.542376	700.75	0.00367126	0.0130033	36.9318	0.000278923	2.82478e+07	0.00050858
Fibroblast 2	Icam1	Il2ra	Pericyte	165	0.278716	68.0926	40310.8	0.0759746	0.0391117	78	0.19598	96.2965	38326	0.651817	0.711186	6557.08	0.0495216	1.54495e+09	0.0278157
Fibroblast 2	Icam1	Il2ra	Smooth muscle cell	165	0.278716	68.0926	40310.8	0.0759746	0.0391117	13	0.0206022	6.15795	3885.67	0.0416823	0.0721033	419.311	0.0031668	1.56634e+08	0.00282008
Fibroblast 2	Icam1	Il2ra	T cell	165	0.278716	68.0926	40310.8	0.0759746	0.0391117	14	0.111111	35.193	4434.32	0.238217	0.0822843	2396.38	0.0180984	1.78751e+08	0.00321828
Granulocyte	Icam1	Il2ra	B cell	6	0.136364	72.9818	3211.2	0.0814299	0.00311568	5	0.0170068	6.18774	1819.2	0.0418839	0.0337574	451.593	0.0034106	5.8418e+06	0.000105177
Granulocyte	Icam1	Il2ra	DC-like cell	6	0.136364	72.9818	3211.2	0.0814299	0.00311568	1	0.00526316	1.75878	334.169	0.0119049	0.00620091	128.359	0.000969418	1.07308e+06	1.932e-05
Granulocyte	Icam1	Il2ra	Endothelial cell	6	0.136364	72.9818	3211.2	0.0814299	0.00311568	4	0.00485437	0.883429	727.945	0.0059798	0.0135079	64.4743	0.000486934	2.33758e+06	4.20863e-05
Granulocyte	Icam1	Il2ra	Fibroblast 1	6	0.136364	72.9818	3211.2	0.0814299	0.00311568	15	0.00254151	0.609898	3599.62	0.00412831	0.0667953	44.5115	0.000336168	1.15591e+07	0.000208113
Granulocyte	Icam1	Il2ra	Fibroblast 2	6	0.136364	72.9818	3211.2	0.0814299	0.00311568	1	0.00168919	0.105726	62.59	0.000715646	0.00116143	7.7161	5.8275e-05	200989	3.61865e-06
Granulocyte	Icam1	Il2ra	Macrophage	6	0.136364	72.9818	3211.2	0.0814299	0.00311568	6	0.00464396	0.542376	700.75	0.00367126	0.0130033	39.5836	0.000298951	2.25025e+06	4.0514e-05
Granulocyte	Icam1	Il2ra	Pericyte	6	0.136364	72.9818	3211.2	0.0814299	0.00311568	78	0.19598	96.2965	38326	0.651817	0.711186	7027.9	0.0530774	1.23073e+08	0.00221583
Granulocyte	Icam1	Il2ra	Smooth muscle cell	6	0.136364	72.9818	3211.2	0.0814299	0.00311568	13	0.0206022	6.15795	3885.67	0.0416823	0.0721033	449.419	0.00339418	1.24777e+07	0.000224651
Granulocyte	Icam1	Il2ra	T cell	6	0.136364	72.9818	3211.2	0.0814299	0.00311568	14	0.111111	35.193	4434.32	0.238217	0.0822843	2568.45	0.0193979	1.42395e+07	0.000256371
Macrophage	Icam1	Il2ra	B cell	443	0.342879	126.352	163246	0.140977	0.15839	5	0.0170068	6.18774	1819.2	0.0418839	0.0337574	781.831	0.00590469	2.96977e+08	0.00534684
Macrophage	Icam1	Il2ra	DC-like cell	443	0.342879	126.352	163246	0.140977	0.15839	1	0.00526316	1.75878	334.169	0.0119049	0.00620091	222.225	0.00167833	5.45518e+07	0.000982163
Macrophage	Icam1	Il2ra	Endothelial cell	443	0.342879	126.352	163246	0.140977	0.15839	4	0.00485437	0.883429	727.945	0.0059798	0.0135079	111.623	0.000843017	1.18834e+08	0.00213952
Macrophage	Icam1	Il2ra	Fibroblast 1	443	0.342879	126.352	163246	0.140977	0.15839	15	0.00254151	0.609898	3599.62	0.00412831	0.0667953	77.0616	0.000581999	5.87624e+08	0.0105797
Macrophage	Icam1	Il2ra	Fibroblast 2	443	0.342879	126.352	163246	0.140977	0.15839	1	0.00168919	0.105726	62.59	0.000715646	0.00116143	13.3587	0.00010089	1.02176e+07	0.00018396
Macrophage	Icam1	Il2ra	Macrophage	443	0.342879	126.352	163246	0.140977	0.15839	6	0.00464396	0.542376	700.75	0.00367126	0.0130033	68.5301	0.000517565	1.14395e+08	0.00205959
Macrophage	Icam1	Il2ra	Pericyte	443	0.342879	126.352	163246	0.140977	0.15839	78	0.19598	96.2965	38326	0.651817	0.711186	12167.2	0.0918915	6.25658e+09	0.112645
Macrophage	Icam1	Il2ra	Smooth muscle cell	443	0.342879	126.352	163246	0.140977	0.15839	13	0.0206022	6.15795	3885.67	0.0416823	0.0721033	778.067	0.00587626	6.34321e+08	0.0114205
Macrophage	Icam1	Il2ra	T cell	443	0.342879	126.352	163246	0.140977	0.15839	14	0.111111	35.193	4434.32	0.238217	0.0822843	4446.7	0.0335832	7.23886e+08	0.013033
NK cell	Icam1	Il2ra	B cell	24	0.444444	160.178	8649.59	0.178719	0.00839229	5	0.0170068	6.18774	1819.2	0.0418839	0.0337574	991.137	0.00748545	1.57353e+07	0.000283302
NK cell	Icam1	Il2ra	DC-like cell	24	0.444444	160.178	8649.59	0.178719	0.00839229	1	0.00526316	1.75878	334.169	0.0119049	0.00620091	281.718	0.00212764	2.89042e+06	5.20398e-05
NK cell	Icam1	Il2ra	Endothelial cell	24	0.444444	160.178	8649.59	0.178719	0.00839229	4	0.00485437	0.883429	727.945	0.0059798	0.0135079	141.506	0.0010687	6.29643e+06	0.000113362
NK cell	Icam1	Il2ra	Fibroblast 1	24	0.444444	160.178	8649.59	0.178719	0.00839229	15	0.00254151	0.609898	3599.62	0.00412831	0.0667953	97.692	0.000737807	3.11352e+07	0.000560565
NK cell	Icam1	Il2ra	Fibroblast 2	24	0.444444	160.178	8649.59	0.178719	0.00839229	1	0.00168919	0.105726	62.59	0.000715646	0.00116143	16.935	0.0001279	541378	9.74709e-06
NK cell	Icam1	Il2ra	Macrophage	24	0.444444	160.178	8649.59	0.178719	0.00839229	6	0.00464396	0.542376	700.75	0.00367126	0.0130033	86.8765	0.000656125	6.0612e+06	0.000109127
NK cell	Icam1	Il2ra	Pericyte	24	0.444444	160.178	8649.59	0.178719	0.00839229	78	0.19598	96.2965	38326	0.651817	0.711186	15424.5	0.116492	3.31504e+08	0.00596848
NK cell	Icam1	Il2ra	Smooth muscle cell	24	0.444444	160.178	8649.59	0.178719	0.00839229	13	0.0206022	6.15795	3885.67	0.0416823	0.0721033	986.366	0.00744941	3.36094e+07	0.000605112
NK cell	Icam1	Il2ra	T cell	24	0.444444	160.178	8649.59	0.178719	0.00839229	14	0.111111	35.193	4434.32	0.238217	0.0822843	5637.13	0.0425738	3.83551e+07	0.000690553
Pericyte	Icam1	Il2ra	B cell	25	0.0628141	19.5926	7797.85	0.0218605	0.00756589	5	0.0170068	6.18774	1819.2	0.0418839	0.0337574	121.234	0.000915605	1.41858e+07	0.000255405
Pericyte	Icam1	Il2ra	DC-like cell	25	0.0628141	19.5926	7797.85	0.0218605	0.00756589	1	0.00526316	1.75878	334.169	0.0119049	0.00620091	34.4591	0.000260249	2.6058e+06	4.69154e-05
Pericyte	Icam1	Il2ra	Endothelial cell	25	0.0628141	19.5926	7797.85	0.0218605	0.00756589	4	0.00485437	0.883429	727.945	0.0059798	0.0135079	17.3087	0.000130722	5.67641e+06	0.000102199
Pericyte	Icam1	Il2ra	Fibroblast 1	25	0.0628141	19.5926	7797.85	0.0218605	0.00756589	15	0.00254151	0.609898	3599.62	0.00412831	0.0667953	11.9495	9.02471e-05	2.80693e+07	0.000505366
Pericyte	Icam1	Il2ra	Fibroblast 2	25	0.0628141	19.5926	7797.85	0.0218605	0.00756589	1	0.00168919	0.105726	62.59	0.000715646	0.00116143	2.07145	1.56444e-05	488067	8.78728e-06
Pericyte	Icam1	Il2ra	Macrophage	25	0.0628141	19.5926	7797.85	0.0218605	0.00756589	6	0.00464396	0.542376	700.75	0.00367126	0.0130033	10.6266	8.02558e-05	5.46434e+06	9.83813e-05
Pericyte	Icam1	Il2ra	Pericyte	25	0.0628141	19.5926	7797.85	0.0218605	0.00756589	78	0.19598	96.2965	38326	0.651817	0.711186	1886.7	0.0142491	2.98861e+08	0.00538076
Pericyte	Icam1	Il2ra	Smooth muscle cell	25	0.0628141	19.5926	7797.85	0.0218605	0.00756589	13	0.0206022	6.15795	3885.67	0.0416823	0.0721033	120.65	0.000911197	3.02999e+07	0.000545526
Pericyte	Icam1	Il2ra	T cell	25	0.0628141	19.5926	7797.85	0.0218605	0.00756589	14	0.111111	35.193	4434.32	0.238217	0.0822843	689.523	0.00520754	3.45782e+07	0.000622554
Schwann cell	Icam1	Il2ra	B cell	18	0.104651	31.5415	5425.14	0.0351926	0.00526376	5	0.0170068	6.18774	1819.2	0.0418839	0.0337574	195.171	0.001474	9.86939e+06	0.000177691
Schwann cell	Icam1	Il2ra	DC-like cell	18	0.104651	31.5415	5425.14	0.0351926	0.00526376	1	0.00526316	1.75878	334.169	0.0119049	0.00620091	55.4747	0.000418966	1.81291e+06	3.26401e-05
Schwann cell	Icam1	Il2ra	Endothelial cell	18	0.104651	31.5415	5425.14	0.0351926	0.00526376	4	0.00485437	0.883429	727.945	0.0059798	0.0135079	27.8647	0.000210445	3.9492e+06	7.11024e-05
Schwann cell	Icam1	Il2ra	Fibroblast 1	18	0.104651	31.5415	5425.14	0.0351926	0.00526376	15	0.00254151	0.609898	3599.62	0.00412831	0.0667953	19.2371	0.000145286	1.95284e+07	0.000351594
Schwann cell	Icam1	Il2ra	Fibroblast 2	18	0.104651	31.5415	5425.14	0.0351926	0.00526376	1	0.00168919	0.105726	62.59	0.000715646	0.00116143	3.33477	2.51854e-05	339559	6.1135e-06
Schwann cell	Icam1	Il2ra	Macrophage	18	0.104651	31.5415	5425.14	0.0351926	0.00526376	6	0.00464396	0.542376	700.75	0.00367126	0.0130033	17.1073	0.000129201	3.80166e+06	6.8446e-05
Schwann cell	Icam1	Il2ra	Pericyte	18	0.104651	31.5415	5425.14	0.0351926	0.00526376	78	0.19598	96.2965	38326	0.651817	0.711186	3037.34	0.0229391	2.07924e+08	0.00374351
Schwann cell	Icam1	Il2ra	Smooth muscle cell	18	0.104651	31.5415	5425.14	0.0351926	0.00526376	13	0.0206022	6.15795	3885.67	0.0416823	0.0721033	194.231	0.00146691	2.10803e+07	0.000379534
Schwann cell	Icam1	Il2ra	T cell	18	0.104651	31.5415	5425.14	0.0351926	0.00526376	14	0.111111	35.193	4434.32	0.238217	0.0822843	1110.04	0.00838346	2.40568e+07	0.000433124
Smooth muscle cell	Icam1	Il2ra	B cell	43	0.0681458	16.5523	10444.5	0.0184684	0.0101338	5	0.0170068	6.18774	1819.2	0.0418839	0.0337574	102.422	0.000773527	1.90006e+07	0.000342092
Smooth muscle cell	Icam1	Il2ra	DC-like cell	43	0.0681458	16.5523	10444.5	0.0184684	0.0101338	1	0.00526316	1.75878	334.169	0.0119049	0.00620091	29.112	0.000219865	3.49023e+06	6.2839e-05
Smooth muscle cell	Icam1	Il2ra	Endothelial cell	43	0.0681458	16.5523	10444.5	0.0184684	0.0101338	4	0.00485437	0.883429	727.945	0.0059798	0.0135079	14.6228	0.000110437	7.60304e+06	0.000136887
Smooth muscle cell	Icam1	Il2ra	Fibroblast 1	43	0.0681458	16.5523	10444.5	0.0184684	0.0101338	15	0.00254151	0.609898	3599.62	0.00412831	0.0667953	10.0952	7.62431e-05	3.75963e+07	0.000676892
Smooth muscle cell	Icam1	Il2ra	Fibroblast 2	43	0.0681458	16.5523	10444.5	0.0184684	0.0101338	1	0.00168919	0.105726	62.59	0.000715646	0.00116143	1.75002	1.32168e-05	653723	1.17698e-05
Smooth muscle cell	Icam1	Il2ra	Macrophage	43	0.0681458	16.5523	10444.5	0.0184684	0.0101338	6	0.00464396	0.542376	700.75	0.00367126	0.0130033	8.97759	6.78022e-05	7.319e+06	0.000131773
Smooth muscle cell	Icam1	Il2ra	Pericyte	43	0.0681458	16.5523	10444.5	0.0184684	0.0101338	78	0.19598	96.2965	38326	0.651817	0.711186	1593.93	0.012038	4.00297e+08	0.00720704
Smooth muscle cell	Icam1	Il2ra	Smooth muscle cell	43	0.0681458	16.5523	10444.5	0.0184684	0.0101338	13	0.0206022	6.15795	3885.67	0.0416823	0.0721033	101.928	0.000769803	4.05839e+07	0.000730683
Smooth muscle cell	Icam1	Il2ra	T cell	43	0.0681458	16.5523	10444.5	0.0184684	0.0101338	14	0.111111	35.193	4434.32	0.238217	0.0822843	582.527	0.00439947	4.63144e+07	0.000833855
T cell	Icam1	Il2ra	B cell	19	0.150794	49.9591	6294.85	0.0557421	0.0061076	5	0.0170068	6.18774	1819.2	0.0418839	0.0337574	309.134	0.0023347	1.14516e+07	0.000206177
T cell	Icam1	Il2ra	DC-like cell	19	0.150794	49.9591	6294.85	0.0557421	0.0061076	1	0.00526316	1.75878	334.169	0.0119049	0.00620091	87.8673	0.000663607	2.10354e+06	3.78727e-05
T cell	Icam1	Il2ra	Endothelial cell	19	0.150794	49.9591	6294.85	0.0557421	0.0061076	4	0.00485437	0.883429	727.945	0.0059798	0.0135079	44.1353	0.000333327	4.58231e+06	8.25009e-05
T cell	Icam1	Il2ra	Fibroblast 1	19	0.150794	49.9591	6294.85	0.0557421	0.0061076	15	0.00254151	0.609898	3599.62	0.00412831	0.0667953	30.47	0.000230121	2.2659e+07	0.000407959
T cell	Icam1	Il2ra	Fibroblast 2	19	0.150794	49.9591	6294.85	0.0557421	0.0061076	1	0.00168919	0.105726	62.59	0.000715646	0.00116143	5.28199	3.98917e-05	393994	7.09357e-06
T cell	Icam1	Il2ra	Macrophage	19	0.150794	49.9591	6294.85	0.0557421	0.0061076	6	0.00464396	0.542376	700.75	0.00367126	0.0130033	27.0966	0.000204644	4.41111e+06	7.94187e-05
[truncated: 124,739 more rows]
