# Supplementary material for: Predicting cell-to-cell communication networks using NATMI
Source: Nat Commun. 2020 Oct 6;11:5011. doi: 10.1038/s41467-020-18873-z (PMC7538930; doi:10.1038/s41467-020-18873-z)
Supplement: Supplementary file 6 — Supplementary Data 3 [file 41467_2020_18873_MOESM6_ESM.xlsx]

## Sheet: README
README
PM sheet shows the PM-ligand-based LR pairs co-detected in each cell type of Tabula Muris dataset.
Secreted sheet shows the secreted-ligand-based LR pairs c-odetected in each cell type of Tabula Muris dataset.
Each row includes the co-detected LR pairs in the corresponding cell type

## Sheet: PM
B cell|Fat	Fcer2a-Cr2	Ptprc-Cd22	Cd22-Ptprc	Cd84-Cd84	Slamf6-Slamf6	Btla-Cd79a
B cell|Limb_Muscle	Ptprc-Cd22	Cd22-Ptprc	Slamf6-Slamf6	Btla-Cd79a	H2-K1-Aplp2
B cell|Liver	Fcer2a-Cr2	Ltb-Cd40	Ly9-Ly9	Ptprc-Cd22	Selplg-Sell	Cd22-Ptprc	Cd84-Cd84	Slamf6-Slamf6	Btla-Cd79a
B cell|Lung	Cd2-Cd48	Cd48-Cd2	Ltb-Cd40	Ly9-Ly9	Ptprc-Cd22	Cd22-Ptprc	Cd84-Cd84	Slamf6-Slamf6	Btla-Cd79a
B cell|Marrow	Icam1-Itgal	Icam1-Itgb2	Icam2-Itgal	Icam2-Itgb2	Bsg-Slc16a1	Cd2-Cd48	Cd38-Pecam1	Cd48-Cd2	Cd48-Cd244	Ltb-Tnfrsf1a	Ly9-Ly9	Ptprc-Cd22	Selplg-Sell	St6gal1-Cd22	Psen1-Notch2	Cd244-Cd48	Itgb2-Thy1	Itgav-Thy1	Sema4d-Cd72	Cd22-Ptprc	Pecam1-Cd38	Cd84-Cd84	Slamf6-Slamf6	Btla-Cd79a	Gnai2-Tbxa2r	Gnai2-F2r	H2-K1-Aplp2	H2-M3-Klrd1	H2-M3-Klrc1	H2-T23-Klrd1	H2-T23-Klrc1
B cell|Spleen	Fcer2a-Cr2	Ltb-Cd40	Ly9-Ly9	Ptprc-Cd22	Cd22-Ptprc	Cd84-Cd84	Slamf6-Slamf6	Btla-Cd79a
Bergmann glial cell|Brain	Alcam-Chl1	Bsg-Slc16a1	Cd47-Sirpa	Ptprz1-Ncam1	Psen1-Notch1	Sirpa-Cd47	Cntn1-Ptprz1	Cntn1-Notch2	Cntn1-Notch1	Lrpap1-Lrp1	Lrpap1-Sort1	Ncam1-Ptprz1	Ncam1-Fgfr1	Ntrk3-Ptprs	Gnai2-Adora1	Gnai2-Igf1r	H2-K1-Aplp2
Brush cell of epithelium proper of large intestine|Large_Intestine	Epcam-Epcam	Sema4g-Plxnb2	Hras-Insr	H2-K1-Aplp2
DN1 thymic pro-T cell|Thymus	Cd2-Cd48	Cd48-Cd2	Ly9-Ly9	Itgb2-Thy1	Cd84-Cd84	H2-K1-Aplp2	H2-T23-Klrd1	H2-T23-Klrc1
Kupffer cell|Liver	Cd14-Itgb1	Cd47-Sirpa	Ly9-Ly9	Ptprc-Mrc1	Sirpa-Cd47	Cadm1-Cadm1	Sema6d-Tyrobp	Mrc1-Ptprc	Cd84-Cd84	Gnai2-P2ry12	Gnai2-C5ar1	Gnai2-Fpr1	Gnai2-Ccr5	Lilrb4-Lair1	H2-K1-Aplp2
Slamf1-negative multipotent progenitor cell|Marrow	Bsg-Slc16a1	Cd34-Sell	Ltb-Tnfrsf1a	Ly9-Ly9	Selplg-Sell	Psen1-Notch2	Psen1-Notch1	Cd84-Cd84	Gnai2-Tbxa2r	Gnai2-Igf1r	H2-K1-Aplp2
Slamf1-positive multipotent progenitor cell|Marrow	Icam1-Spn	Icam2-Itgal	Bsg-Slc16a1	Cd34-Sell	Cd34-Selp	Cd47-Sirpa	Cd48-Cd244	Ly9-Ly9	Selplg-Sell	Selplg-Selp	Adam17-Itgb1	Adam17-Notch1	Adam15-Itgb1	Psen1-Notch2	Psen1-Notch1	Psen1-Ncstn	Sirpa-Cd47	Ptdss1-Jmjd6	Ptdss1-Scarb1	Cd244-Cd48	Lrpap1-Sort1	Cd84-Cd84	Gnai2-Tbxa2r	Gnai2-F2r	Gnai2-Igf1r	Icam4-Itgb1	H2-K1-Aplp2
T cell|Fat	Cd2-Cd48	Cd48-Cd2	Ly9-Ly9	Selplg-Sell	Itgb2-Thy1	Cd84-Cd84	Slamf6-Slamf6	H2-K1-Aplp2	H2-T23-Klrd1
T cell|Limb_Muscle	Icam1-Itgal	Cd2-Cd48	Cd48-Cd2	Selplg-Sell	Itgb2-Thy1	Cd84-Cd84	Slamf6-Slamf6	Gnai2-F2r	H2-K1-Aplp2
T cell|Lung	Cd2-Cd48	Cd48-Cd2	Selplg-Sell	Itgb2-Thy1	Cd84-Cd84	Slamf6-Slamf6	Gnai2-Tbxa2r	H2-T23-Klrd1
T cell|Spleen	Cd2-Cd48	Cd48-Cd2	Ly9-Ly9	Selplg-Sell	Itgb2-Thy1	Cd84-Cd84	Slamf6-Slamf6	Gnai2-Tbxa2r	H2-T23-Klrd1
astrocyte|Brain	Cd47-Sirpa	Ptprz1-Ncam1	Sirpa-Cd47	Cntn1-Ptprz1	Cadm1-Cadm1	Nlgn3-Nrxn1	Lrpap1-Lrp1	Lrpap1-Sorl1	Lrpap1-Sort1	Ncam1-Ptprz1	Ncam1-Fgfr1	Gnai2-Igf1r	Gnai2-Egfr	H2-K1-Aplp2
basal cell of epidermis|Skin	Jag1-Notch2	Jag1-Notch1	Cxadr-Cxadr	Dsc3-Dsg1a	Dsc3-Dsg2	Dsc3-Dsg3	Dsg1a-Dsc3	Dsg2-Dsc3	Efna5-Ephb6	Jag2-Notch2	Jag2-Notch1	Epcam-Epcam	Adam17-Itgb1	Adam17-Notch1	Efnb2-Ephb6	Efnb1-Ephb6	Dll1-Notch1	Psen1-Notch1	Psen1-Ncstn	Cadm1-Cadm1	Rtn4-Tnfrsf19	Dlk2-Notch1	Cdh1-Igf1r	Cdh1-Egfr	Lrpap1-Ldlr	Gnai2-Cav1	Gnai2-Igf1r	Gnai2-Egfr	Hras-Cav1	H2-K1-Erbb2	H2-K1-Aplp2
basal cell of epidermis|Tongue	Jag1-Notch2	Jag1-Notch1	Cxadr-Cxadr	Bsg-Slc16a1	Dsc3-Dsg2	Dsc3-Dsg3	Dsg2-Dsc3	Efna5-Epha1	Jag2-Notch2	Jag2-Notch1	Epcam-Epcam	Robo1-Robo1	Adam17-Itgb1	Adam17-Notch1	Adam15-Itgav	Adam15-Itgb1	Efna1-Epha1	Efna1-Epha2	Efnb1-Erbb2	Dll1-Notch1	Psen1-Notch2	Psen1-Notch1	Psen1-Ncstn	Ptdss1-Jmjd6	Dsc2-Dsg3	Cadm1-Cadm1	Rtn4-Tnfrsf19	Dlk2-Notch1	Cdh1-Igf1r	Cdh1-Egfr	Gpc3-Cd81	Gpc3-Igf1r	Lrpap1-Ldlr	Robo2-Robo2	Gnai2-Cav1	Gnai2-F2r	Gnai2-Igf1r	Gnai2-Egfr	Hras-Cav1	H2-K1-Erbb2	H2-K1-Aplp2	Arf1-Pld2
basal cell|Mammary_Gland	Jag1-Notch2	Jag1-Notch1	Cxadr-Cxadr	Bsg-Slc16a1	Efna5-Epha2	Epcam-Epcam	Adam15-Itgav	Adam15-Itgb1	Efna1-Epha2	Has2-Cd44	Psen1-Notch2	Ptdss1-Jmjd6	Cadm1-Cadm1	Cdh1-Igf1r	Cdh1-Egfr	Lrpap1-Lrp1	Lrpap1-Ldlr	Gnai2-Cav1	Gnai2-Igf1r	Gnai2-Egfr	Ptprk-Ptprk	Hras-Cav1	H2-K1-Aplp2
basophil|Marrow	Icam1-Itgal	Icam1-Itgb2	Icam1-Spn	Icam2-Itgal	Icam2-Itgb2	Cd2-Cd48	Cd47-Sirpa	Cd48-Cd2	Cd48-Cd244	Ly9-Ly9	Selplg-Sell	Adam17-Itgb1	Adam17-Notch1	Psen1-Notch2	Psen1-Notch1	Psen1-Ncstn	Sirpa-Cd47	Cd244-Cd48	Cd9-L1cam	Cdh1-Itgb7	Cdh1-Igf1r	Sema4d-Cd72	Cd84-Cd84	Gnai2-F2r	Gnai2-Cxcr2	Gnai2-C5ar1	Gnai2-Igf1r	Hras-Insr	Lilrb4-Lair1	H2-K1-Aplp2	Arf1-Insr	H2-T23-Klrd1
bladder cell|Bladder	Bsg-Slc16a1	Cd47-Sirpa	Robo1-Robo1	Adam17-Itga5	Adam17-Itgb1	Adam23-Itga5	Adam15-Itga5	Adam15-Itgav	Adam15-Itgb1	Psen1-Notch2	Psen1-Ncstn	Sirpa-Cd47	Rtn4-S1pr2	Cadm3-Cadm3	Cntn4-Ptprg	Adam9-Itgav	Adam9-Itgb5	Adam9-Itgb1	Gpc3-Cd81	Gpc3-Igf1r	Ptgs2-Cav1	Lrpap1-Lrp1	Robo2-Robo2	Gnai2-Cav1	Gnai2-F2r	Gnai2-Igf1r	Gnai2-Egfr	Ptprk-Ptprk	Hras-Cav1	Hras-Insr	H2-K1-Aplp2	Arf1-Insr
bladder urothelial cell|Bladder	Jag1-Notch2	Jag1-Notch1	Cd14-Itgb1	Cxadr-Cxadr	Alcam-L1cam	Bsg-Slc16a7	Efna5-Epha1	Efna5-Epha2	Jag2-Notch2	Jag2-Notch1	Epcam-Epcam	Adam17-Itgb1	Adam17-Notch1	Sema7a-Itgb1	Efnb2-Ephb3	Efnb2-Rhbdl2	Efna1-Epha1	Efna1-Epha2	Psen1-Notch2	Psen1-Notch1	Psen1-Ncstn	Ptdss1-Jmjd6	Ptdss1-Scarb1	Dsc2-Dsg2	Sema4a-Plxnb2	Sema4a-Plxnb1	Cadm1-Cadm1	Rtn4-Tnfrsf19	Cd9-L1cam	Adam9-Itga6	Adam9-Itgav	Adam9-Itgb5	Adam9-Itgb1	Cdh1-Igf1r	Cdh1-Egfr	Lrpap1-Vldlr	Lrpap1-Lrp1	Lrpap1-Sorl1	Lrpap1-Ldlr	Lrpap1-Sort1	Gnai2-Lpar3	Gnai2-Igf1r	Gnai2-Egfr	Ptprk-Ptprk	Hras-Insr	H2-K1-Erbb2	H2-K1-Aplp2	Arf1-Insr
blood cell|Trachea	Icam1-Itgam	Icam1-Itgb2	Icam1-Itgax	Cd14-Itgb1	Cd14-Itga4	Cd47-Sirpa	Ptprc-Mrc1	Adam17-Itga5	Adam17-Itgb1	Adam15-Itga5	Adam15-Itgb1	Psen1-Notch2	Sirpa-Cd47	Cadm1-Cadm1	Adam9-Itgb1	Mrc1-Ptprc	Cd84-Cd84	Gnai2-C5ar1	Gnai2-Igf1r	Gnai2-Ccr5	Lilrb4-Lair1	H2-K1-Aplp2
brain pericyte|Brain	Jag1-Notch3	Jag1-Notch2	Jag1-Notch1	Adam17-Itgb1	Adam17-Notch1	Adam15-Itgb1	Mcam-Mcam	Psen1-Notch3	Psen1-Notch1	Adam9-Itgb1	Gpc3-Cd81	Lrpap1-Lrp1	Lrpap1-Sort1	Gnai2-Tbxa2r	Gnai2-Cav1	Gnai2-Ednra	Gnai2-Igf1r	Ptprk-Ptprk	Hras-Cav1	Hras-Insr	H2-K1-Aplp2	Arf1-Insr
cardiac muscle cell|Heart	Cxadr-Cxadr	Bsg-Slc16a1	Adam17-Itgb1	Dsc2-Dsg2	Jam2-Jam3	Jam2-F11r	Jam3-Jam2	F11r-Jam2	Adam9-Itgb1	Lrpap1-Vldlr	Lrpap1-Sort1	Ptprm-Ptprm	Gnai2-Cav1	Gnai2-Ednra	Hras-Cav1	Hras-Agtr1a	Hras-Insr	H2-K1-Aplp2	Arf1-Insr
ciliated columnar cell of tracheobronchial tree|Lung	Jag1-Notch3	Jag1-Notch2	Jag1-Notch1	Cxadr-Cxadr	Bsg-Slc16a7	Jag2-Notch2	Jag2-Notch1	Epcam-Epcam	Psen1-Notch2	Psen1-Notch1	Cadm1-Cadm1	Cdh1-Igf1r	Cdh1-Ptprm	Cdh1-Egfr	Lrpap1-Sorl1	Ptprm-Ptprm	Gnai2-Lpar3	Gnai2-Igf1r	Gnai2-Egfr	H2-K1-Erbb2	H2-K1-Aplp2
classical monocyte|Lung	Icam1-Itgam	Icam1-Itgb2	Cd14-Itgb1	Cd14-Itga4	Cd47-Sirpa	Cd48-Cd244	Ly9-Ly9	Selplg-Sell	Adam17-Itgb1	Adam15-Itgb1	Psen1-Notch2	Sirpa-Cd47	Sema4a-Plxnb2	Cd244-Cd48	Sema4d-Plxnb2	Lrpap1-Lrp1	Lrpap1-Sorl1	Lrpap1-Ldlr	Cd84-Cd84	Gnai2-C5ar1	Hras-Insr	H2-K1-Aplp2
common lymphoid progenitor|Marrow	Icam1-Spn	Bsg-Slc16a1	Cd34-Sell	Cd48-Cd244	Ltb-Tnfrsf1a	Ly9-Ly9	Selplg-Sell	Adam17-Itgb1	Adam17-Notch1	Adam15-Itgb1	Psen1-Notch2	Psen1-Notch1	Psen1-Ncstn	Ptdss1-Scarb1	Cd244-Cd48	Sema4d-Cd72	Lrpap1-Vldlr	Lrpap1-Sort1	Cd84-Cd84	Gnai2-Tbxa2r	Gnai2-F2r	Gnai2-Igf1r	Hras-Insr	H2-K1-Aplp2	Arf1-Insr
endocardial cell|Heart	Jag1-Notch2	Jag1-Notch1	Cd38-Pecam1	Adam15-Itgb1	Efnb2-Ephb4	Efnb2-Pecam1	Mcam-Mcam	Psen1-Notch1	Dll4-Notch1	Jam2-F11r	F11r-Jam2	Ptprm-Ptprm	Pecam1-Cd38	Gnai2-Cav1	Gnai2-F2r	Gnai2-Igf1r	Hras-Cav1	H2-K1-Aplp2
endothelial cell of hepatic sinusoid|Liver	Cd38-Pecam1	Cd47-Sirpa	Adam23-Itga5	Adam15-Itga9	Adam15-Itgb1	Efnb2-Pecam1	Mcam-Mcam	Sirpa-Cd47	Dll4-Notch1	Jam2-F11r	F11r-Jam2	Sema6d-Kdr	Sema6a-Plxna2	Ptprm-Ptprm	Pecam1-Cd38	Cd84-Cd84	Gnai2-Tbxa2r	Gnai2-F2r	Gnai2-Igf1r	Hras-Insr	H2-K1-Aplp2	Arf1-Insr
endothelial cell|Aorta	Cd38-Pecam1	Sema7a-Itgb1	Adam15-Itgb1	Efnb2-Ephb4	Efnb2-Pecam1	Mcam-Mcam	Dll4-Notch1	Jam2-F11r	F11r-Jam2	Ptprm-Ptprm	Pecam1-Cd38	Gnai2-Tbxa2r	Gnai2-Cav1	Gnai2-F2r	Hras-Cav1	Hras-Insr	H2-K1-Aplp2	Arf1-Insr
endothelial cell|Brain	Jag1-Notch1	Bsg-Slc16a1	Jag2-Notch1	Adam17-Itgb1	Adam17-Notch1	Sema7a-Itgb1	Sema7a-Itga1	Adam15-Itgb1	Efnb2-Pecam1	Cadm1-Cadm1	Dll4-Notch1	Jam2-F11r	F11r-Jam2	Lrpap1-Lrp8	Ptprm-Ptprm	Gnai2-Cav1	Gnai2-Igf1r	Hras-Cav1	Hras-Insr	H2-K1-Aplp2	Arf1-Insr
endothelial cell|Diaphragm	Jag1-Notch1	Cd38-Pecam1	Adam15-Itgb1	Efnb2-Pecam1	Dll4-Notch1	Jam2-F11r	F11r-Jam2	Ptprm-Ptprm	Pecam1-Cd38	Gnai2-Cav1	Hras-Cav1	H2-K1-Aplp2
endothelial cell|Fat	Jag1-Notch1	Cd38-Pecam1	Adam15-Itgb1	Efnb2-Pecam1	Mcam-Mcam	Dll4-Notch1	Jam2-F11r	F11r-Jam2	Ptprm-Ptprm	Pecam1-Cd38	Gnai2-Cav1	Hras-Cav1	H2-K1-Aplp2
endothelial cell|Heart	Cd38-Pecam1	Sema7a-Itgb1	Adam15-Itgb1	Efnb2-Pecam1	Mcam-Mcam	Dll4-Notch1	Jam2-Jam3	Jam2-F11r	Jam3-Jam2	F11r-Jam2	Ptprm-Ptprm	Pecam1-Cd38	Gnai2-Cav1	Hras-Cav1	H2-K1-Aplp2
endothelial cell|Kidney	Cd38-Pecam1	Adam17-Itgb1	Sema7a-Itgb1	Adam15-Itgb1	Efnb2-Pecam1	Mcam-Mcam	Dll4-Notch1	Jam2-F11r	F11r-Jam2	Ptprm-Ptprm	Pecam1-Cd38	Gnai2-Tbxa2r	Gnai2-Cav1	Gnai2-F2r	Hras-Cav1	Hras-Insr	H2-K1-Aplp2
endothelial cell|Limb_Muscle	Jag1-Notch1	Cd38-Pecam1	Sema7a-Itgb1	Adam15-Itga5	Adam15-Itgb1	Efnb2-Pecam1	Mcam-Mcam	Dll4-Notch1	Jam2-F11r	F11r-Jam2	Ptprm-Ptprm	Pecam1-Cd38	Gnai2-Cav1	Ptprk-Ptprk	Hras-Cav1	H2-K1-Aplp2
endothelial cell|Mammary_Gland	Jag1-Notch1	Cd38-Pecam1	Sema7a-Itgb1	Adam15-Itga5	Adam15-Itgb1	Efnb2-Pecam1	Mcam-Mcam	Psen1-Notch1	Dll4-Notch1	Jam2-F11r	F11r-Jam2	Ptprm-Ptprm	Pecam1-Cd38	Gnai2-Cav1	Gnai2-Igf1r	Hras-Cav1	Hras-Insr	H2-K1-Aplp2	Arf1-Insr
endothelial cell|Pancreas	Jag1-Notch1	Cd38-Pecam1	Jag2-Notch1	Adam17-Itgb1	Adam17-Notch1	Sema7a-Itgb1	Sema7a-Itga1	Adam15-Itga9	Adam15-Itga5	Adam15-Itgb1	Efnb2-Ephb4	Efnb2-Pecam1	Efnb1-Ephb4	Mcam-Mcam	Psen1-Notch1	Dll4-Notch4	Dll4-Notch1	Jam2-Jam3	Jam2-F11r	Jam3-Jam2	F11r-Jam2	Sema6d-Kdr	Sema6a-Plxna2	Ptprm-Ptprm	Pecam1-Cd38	Gnai2-Tbxa2r	Gnai2-Cav1	Gnai2-F2r	Gnai2-Igf1r	Hras-Cav1	Hras-Insr	H2-K1-Aplp2	Arf1-Insr
endothelial cell|Trachea	Jag1-Notch1	Cd38-Pecam1	Jag2-Notch1	Adam17-Itgb1	Adam17-Notch1	Sema7a-Itgb1	Sema7a-Itga1	Adam15-Itga5	Adam15-Itgb1	Efnb2-Pecam1	Mcam-Mcam	Psen1-Notch1	Dll4-Notch4	Dll4-Notch1	Jam2-Jam3	Jam2-F11r	Jam3-Jam2	F11r-Jam2	Sema6d-Kdr	Sema6a-Plxna2	Ptprm-Ptprm	Pecam1-Cd38	Gnai2-Cav1	Gnai2-F2r	Gnai2-Igf1r	Ptprk-Ptprk	Hras-Cav1	Hras-Insr	H2-K1-Aplp2	Arf1-Insr
enterocyte of epithelium of large intestine|Large_Intestine	Cxadr-Cxadr	Bsg-Slc16a1	Epcam-Epcam	Efnb2-Rhbdl2	Efnb1-Erbb2	Psen1-Ncstn	Dsc2-Dsg2	Sema4a-Plxnb2	Sema4g-Plxnb2	Lrpap1-Sort1	Gnai2-Adra2a	Ptprk-Ptprk	Hras-Insr	H2-K1-Erbb2	H2-K1-Aplp2	Arf1-Insr
enteroendocrine cell|Large_Intestine	Cxadr-Cxadr	Epcam-Epcam	Adam15-Itgb1	Psen1-Ncstn	Cdh1-Igf1r	Cdh1-Egfr	Sema4g-Plxnb2	Lrpap1-Sort1	Gnai2-Igf1r	Gnai2-Egfr	Ptprk-Ptprk	Hras-Agtr1a	Hras-Insr	H2-K1-Erbb2	H2-K1-Aplp2	Arf1-Insr
epidermal cell|Skin	Jag1-Notch3	Jag1-Notch2	Jag1-Notch1	Cxadr-Cxadr	Dsc3-Dsg1a	Dsc3-Dsg3	Dsg1a-Dsc3	Efna5-Epha1	Efna5-Epha2	Efna5-Epha4	Efna5-Ephb6	Epcam-Epcam	Adam17-Itgb1	Adam17-Notch1	Efnb2-Ephb6	Efna1-Epha1	Efna1-Epha2	Efna1-Epha4	Efnb1-Erbb2	Efnb1-Ephb6	Efna3-Epha1	Efna3-Epha2	Efna3-Epha4	Psen1-Notch3	Psen1-Notch2	Psen1-Notch1	Psen1-Ncstn	Ptdss1-Jmjd6	Cadm1-Cadm1	Rtn4-Tnfrsf19	Cd9-L1cam	Cdh1-Igf1r	Cdh1-Egfr	Lrpap1-Ldlr	Gnai2-Cav1	Gnai2-Igf1r	Gnai2-Egfr	Hras-Cav1	Hras-Insr	H2-K1-Erbb2	H2-K1-Aplp2	Arf1-Insr
epithelial cell of large intestine|Large_Intestine	Cd14-Itgb1	Cxadr-Cxadr	Bsg-Slc16a1	Epcam-Epcam	Adam15-Itgb1	Efnb1-Erbb2	Efnb1-Ephb4	Psen1-Notch1	Psen1-Ncstn	Ptdss1-Jmjd6	Dsc2-Dsg2	Cd9-L1cam	Cdh1-Igf1r	Sema4g-Plxnb2	Lrpap1-Sorl1	Lrpap1-Ldlr	Lrpap1-Sort1	Ptprk-Ptprk	Hras-Insr	H2-K1-Erbb2	H2-K1-Aplp2	Arf1-Insr
epithelial cell of lung|Lung	Jag1-Notch2	Cd14-Itgb1	Cxadr-Cxadr	Alcam-Nrp1	Bsg-Slc16a1	Epcam-Epcam	Cadm1-Cadm1	Cdh1-Ptprm	Lrpap1-Sorl1	Lrpap1-Lrp2	Lrpap1-Sort1	Ptprm-Ptprm	Ptprk-Ptprk	Hras-Insr	H2-K1-Erbb2	H2-K1-Aplp2	Arf1-Insr
epithelial cell of proximal tubule|Kidney	Lrpap1-Lrp2
epithelial cell|Trachea	Cxadr-Cxadr	Epcam-Epcam	Hras-Cav1	H2-K1-Aplp2
erythrocyte|Aorta
fibroblast|Aorta	Jag1-Notch2	Cd47-Sirpa	Adam15-Itga9	Adam15-Itgb1	Psen1-Notch2	Psen1-Ncstn	Sirpa-Cd47	Rtn4-S1pr2	Cadm3-Cadm3	Adam9-Itgb5	Adam9-Itgb1	Gpc3-Cd81	Gpc3-Igf1r	Lrpap1-Vldlr	Lrpap1-Lrp1	Gnai2-Cav1	Gnai2-Ednra	Gnai2-F2r	Gnai2-Igf1r	Gnai2-Egfr	Hras-Cav1	Hras-Insr	H2-K1-Aplp2	Arf1-Insr
fibroblast|Heart	Jag1-Notch2	Adam17-Itgb1	Adam15-Itgb1	Psen1-Notch2	Adam9-Itgb5	Adam9-Itgb1	Lrpap1-Lrp1	Gnai2-F2r	Gnai2-Igf1r	Gnai2-Egfr	H2-K1-Aplp2
granulocyte monocyte progenitor cell|Marrow	Icam1-Itgb2	Icam1-Spn	Icam2-Itgb2	Alcam-Nrp1	Bsg-Slc16a1	Cd34-Sell	Cd47-Sirpa	Cd48-Cd244	Ly9-Ly9	Selplg-Sell	Adam17-Itgb1	Adam15-Itgb1	Psen1-Notch2	Psen1-Notch1	Psen1-Ncstn	Sirpa-Cd47	Ptdss1-Jmjd6	Ptdss1-Scarb1	Cd244-Cd48	Lrpap1-Sorl1	Lrpap1-Sort1	Gnai2-Igf1r	H2-K1-Aplp2
granulocyte|Marrow	Cd47-Sirpa	Ltb-Tnfrsf1a	Selplg-Sell	Sirpa-Cd47	Cd84-Cd84	Gnai2-Cxcr2	Gnai2-C5ar1	Gnai2-Fpr1	Gnai2-Igf1r	Hras-Insr
granulocytopoietic cell|Marrow	Icam2-Itgam	Icam2-Itgb2	Cd47-Sirpa	Selplg-Sell	Adam15-Itgb1	Psen1-Notch2	Psen1-Notch1	Psen1-Ncstn	Sirpa-Cd47	Lrpap1-Sorl1	Lrpap1-Sort1	Cd84-Cd84	Gnai2-Cxcr2	Gnai2-C5ar1	Gnai2-Igf1r	Hras-Insr	Lilrb4-Lair1	H2-K1-Aplp2	Arf1-Insr
hematopoietic precursor cell|Marrow	Icam1-Spn	Cd34-Sell	Cd47-Sirpa	Ltb-Tnfrsf1a	Selplg-Sell	Psen1-Notch2	Sirpa-Cd47	Cd84-Cd84	Gnai2-Tbxa2r	Gnai2-Igf1r	Hras-Insr	H2-K1-Aplp2
hepatocyte|Liver	Cxadr-Cxadr	Alcam-Nrp1	Bsg-Slc16a1	Bsg-Slc16a7	Psen1-Ncstn	Ptdss1-Jmjd6	Ptdss1-Scarb1	Dsc2-Dsg2	Sema4a-Plxnb2	Cadm1-Cadm1	Adam9-Itgb5	Adam9-Itgb1	Cdh1-Egfr	Sema4g-Plxnb2	Lrpap1-Lrp1	Lrpap1-Ldlr	Gnai2-Egfr	Ptprk-Ptprk	Hras-Agtr1a	Hras-Insr	H2-K1-Aplp2	Arf1-Insr
immature B cell|Marrow	Cd2-Cd48	Cd38-Pecam1	Cd48-Cd2	Ltb-Cd40	Ly9-Ly9	Ptprc-Cd22	Sema4d-Cd72	Cd22-Ptprc	Pecam1-Cd38	Cd84-Cd84	Slamf6-Slamf6	Btla-Cd79a
immature NK T cell|Marrow	Icam1-Itgal	Icam1-Itgb2	Icam2-Itgal	Icam2-Itgb2	Cd2-Cd48	Cd48-Cd2	Ltb-Tnfrsf1a	Ly9-Ly9	Epcam-Epcam	Selplg-Sell	Itgb2-Thy1	Cd84-Cd84	Slamf6-Slamf6	H2-K1-Aplp2	H2-M3-Klrd1	H2-M3-Klrc1	H2-T23-Klrd1	H2-T23-Klrc1
immature T cell|Marrow	Icam1-Itgal	Icam2-Itgal	Icam2-Itgb2	Cd2-Cd48	Cd48-Cd2	Ly9-Ly9	Selplg-Sell	Itgb2-Thy1	Cd84-Cd84	Slamf6-Slamf6	Gnai2-Tbxa2r	Gnai2-F2r	H2-T23-Klrd1
immature T cell|Thymus	Selplg-Sell	Itgb2-Thy1	Cd84-Cd84	Slamf6-Slamf6	Gnai2-Tbxa2r
immature natural killer cell|Marrow	Icam1-Itgal	Icam1-Itgb2	Icam1-Spn	Icam2-Itgam	Icam2-Itgal	Icam2-Itgb2	Cd2-Cd48	Cd48-Cd2	Cd48-Cd244	Ly9-Ly9	Selplg-Sell	Adam17-Itgb1	Psen1-Notch2	Cd244-Cd48	Itgb2-Thy1	Sema4d-Cd72	Cd84-Cd84	Gnai2-Ccr5	H2-K1-Aplp2	H2-M3-Klrd1	H2-M3-Klrc1	H2-T23-Klrd1	H2-T23-Klrc1
keratinocyte stem cell|Skin	Jag1-Notch2	Jag1-Notch1	Cxadr-Cxadr	Dsc3-Dsg3	Efna5-Epha1	Efna5-Epha4	Efna5-Ephb6	Jag2-Notch1	Epcam-Epcam	Adam15-Itgb1	Efnb2-Epha4	Efnb2-Ephb6	Efna1-Epha1	Efnb1-Ephb6	Efna3-Epha1	Psen1-Notch1	Cadm1-Cadm1	Cdh1-Igf1r	Cdh1-Egfr	Gnai2-Cav1	Gnai2-Ednra	Gnai2-Igf1r	Gnai2-Adcy1	Gnai2-Egfr	Ptprk-Ptprk	Hras-Cav1	H2-K1-Erbb2	H2-K1-Aplp2
keratinocyte|Tongue	Jag1-Notch3	Jag1-Notch2	Jag1-Notch1	Cxadr-Cxadr	Bsg-Slc16a1	Dsc3-Dsg1a	Dsc3-Dsg3	Dsg1a-Dsc3	Efna5-Epha1	Efna5-Epha2	Efna5-Ephb6	Epcam-Epcam	Adam17-Itgb1	Adam17-Notch1	Adam15-Itgav	Adam15-Itgb1	Efnb2-Ephb3	Efnb2-Ephb6	Efna1-Epha1	Efna1-Epha2	Efnb1-Erbb2	Efnb1-Ephb3	Efnb1-Ephb6	Efna3-Epha1	Efna3-Epha2	Psen1-Notch3	Psen1-Notch2	Psen1-Notch1	Psen1-Ncstn	Ptdss1-Jmjd6	Dsc2-Dsg1a	Dsc2-Dsg3	Sema4a-Plxnb2	Rtn4-Rtn4r	Cd9-L1cam	Adam9-Itgb5	Cdh1-Igf1r	Cdh1-Egfr	Gpc3-Cd81	Sema4d-Erbb2	Sema4d-Plxnb2	Lrpap1-Ldlr	Gnai2-Lpar3	Gnai2-Igf1r	Gnai2-Egfr	H2-K1-Erbb2	H2-K1-Aplp2	Arf1-Pld2
kidney collecting duct epithelial cell|Kidney	Bsg-Slc16a7	Epcam-Epcam	H2-K1-Aplp2
large intestine goblet cell|Large_Intestine	Cd14-Itgb1	Cxadr-Cxadr	Bsg-Slc16a1	Epcam-Epcam	Adam15-Itgb1	Psen1-Ncstn	Ptdss1-Jmjd6	Dsc2-Dsg2	Sema4a-Plxnb2	Adam9-Itgb1	Cdh1-Egfr	Sema4g-Plxnb2	Lrpap1-Sorl1	Lrpap1-Ldlr	Lrpap1-Sort1	Gnai2-Egfr	Ptprk-Ptprk	Hras-Insr	H2-K1-Erbb2	H2-K1-Aplp2	Arf1-Insr
late pro-B cell|Marrow	Icam2-Itgb2	Bsg-Slc16a1	Cd38-Pecam1	Ly9-Ly9	Ptprc-Cd22	Selplg-Sell	Sema4d-Cd72	Cd22-Ptprc	Pecam1-Cd38	Cd84-Cd84	Slamf6-Slamf6	H2-K1-Aplp2
leukocyte|Heart	Icam1-Itgb2	Cd14-Itgb1	Cd14-Itga4	Cd47-Sirpa	Ptprc-Mrc1	Adam17-Itgb1	Adam15-Itga9	Adam15-Itgb1	Psen1-Notch2	Sirpa-Cd47	Sema4a-Plxnb2	Cadm1-Cadm1	Adam9-Itgb1	Lrpap1-Lrp1	Mrc1-Ptprc	Cd84-Cd84	Gnai2-P2ry12	Gnai2-C5ar1	Gnai2-Ccr5	Lilrb4-Lair1	H2-K1-Aplp2
leukocyte|Kidney	Icam1-Itgb2	Cd2-Cd48	Cd48-Cd2	Ly9-Ly9	Selplg-Sell	Itgb2-Thy1	Cd84-Cd84	H2-K1-Aplp2
leukocyte|Lung	Selplg-Sell	Cd84-Cd84	Gnai2-Cxcr2	Gnai2-C5ar1	Gnai2-Fpr1	Gnai2-Igf1r
leukocyte|Pancreas	Icam1-Itgb2	Icam1-Itgax	Cd14-Itgb1	Cd14-Itga4	Cd47-Sirpa	Ly9-Ly9	Ptprc-Mrc1	Adam17-Itgb1	Adam15-Itgb1	Psen1-Notch2	Sirpa-Cd47	Sema4a-Plxnb2	Cadm1-Cadm1	Adam9-Itgb5	Adam9-Itgb1	Sema4d-Cd72	Sema4d-Plxnb2	Mrc1-Ptprc	Cd84-Cd84	Slamf6-Slamf6	Gnai2-P2ry12	Gnai2-C5ar1	Gnai2-Ccr5	Lilrb4-Lair1	H2-K1-Aplp2	Arf1-Pld2
leukocyte|Skin	Icam1-Itgam	Icam1-Itgb2	Jag1-Notch2	Jag1-Notch1	Cd14-Itgb1	Cd47-Sirpa	Dsc3-Dsg3	Efna5-Epha4	Efna5-Ephb6	Ltb-Tnfrsf1a	Epcam-Epcam	Ptprc-Mrc1	Adam17-Itgb1	Adam17-Notch1	Adam15-Itgb1	Efnb2-Epha4	Efnb1-Ephb6	Efna3-Epha4	Sirpa-Cd47	Cadm1-Cadm1	Cd9-L1cam	Adam9-Itgb5	Adam9-Itgb1	Cdh1-Itgb7	Cdh1-Egfr	Cdh1-Itgae	Lrpap1-Lrp1	Mrc1-Ptprc	Cd84-Cd84	Gnai2-Cav1	Gnai2-Igf1r	Gnai2-Egfr	Hras-Cav1	Hras-Insr	H2-K1-Erbb2	H2-K1-Aplp2	Arf1-Insr	H2-T23-Klrd1
leukocyte|Thymus	Epcam-Epcam	Ptprc-Cd22	Cd22-Ptprc	Cd84-Cd84	Gnai2-Cav1	Hras-Cav1	H2-K1-Aplp2
luminal epithelial cell of mammary gland|Mammary_Gland	Cd14-Itgb1	Cxadr-Cxadr	Epcam-Epcam	Adam15-Itgav	Adam15-Itgb1	Efna1-Epha2	Psen1-Notch2	Psen1-Notch1	Psen1-Ncstn	Cadm1-Cadm1	Rtn4-S1pr2	Lrpap1-Sorl1	Lrpap1-Ldlr	Ptprk-Ptprk	Hras-Agtr1a	H2-K1-Erbb2	H2-K1-Aplp2
lung endothelial cell|Lung	Jag1-Notch1	Cd38-Pecam1	Adam15-Itgb1	Efnb2-Pecam1	Mcam-Mcam	Cadm1-Cadm1	Dll4-Notch1	Jam2-F11r	F11r-Jam2	Ptprm-Ptprm	Pecam1-Cd38	Gnai2-Cav1	Ptprk-Ptprk	Hras-Cav1	H2-K1-Aplp2
lymphocyte|Diaphragm	Cd2-Cd48	Cd48-Cd2	Ly9-Ly9	Ptprc-Cd22	Selplg-Sell	Cd22-Ptprc	Cd84-Cd84	Slamf6-Slamf6	Btla-Cd79a	H2-K1-Aplp2
macrophage|Brain	Cd14-Itgb1	Cd14-Itga4	Cd47-Sirpa	Ptprc-Mrc1	Adam17-Itgb1	Adam15-Itgb1	Psen1-Notch2	Sirpa-Cd47	Cadm1-Cadm1	Lrpap1-Lrp1	Mrc1-Ptprc	Cd84-Cd84	Gnai2-P2ry12	Gnai2-C5ar1	Gnai2-Ccr5	Lilrb4-Lair1	H2-K1-Aplp2
macrophage|Diaphragm	Icam1-Itgam	Icam1-Itgb2	Jag1-Notch2	Cd14-Itgb1	Cd14-Itga4	Cd47-Sirpa	Ptprc-Mrc1	Adam17-Itgb1	Adam17-Notch1	Adam15-Itga9	Adam15-Itga5	Adam15-Itgav	Adam15-Itgb1	Psen1-Notch2	Sirpa-Cd47	Lrpap1-Lrp1	Lrpap1-Ldlr	Mrc1-Ptprc	Cd84-Cd84	Gnai2-P2ry12	Gnai2-C5ar1	Lilrb4-Lair1	H2-K1-Aplp2
macrophage|Kidney	Icam1-Itgb2	Icam1-Itgax	Cd14-Itgb1	Cd14-Itga4	Cd47-Sirpa	Ptprc-Mrc1	Adam17-Itgb1	Adam15-Itgb1	Sirpa-Cd47	Cadm1-Cadm1	Sema4d-Cd72	Mrc1-Ptprc	Cd84-Cd84	Gnai2-C5ar1	Gnai2-Ccr5	Lilrb4-Lair1	H2-K1-Aplp2
macrophage|Limb_Muscle	Icam1-Itgam	Icam1-Itgb2	Cd14-Itgb1	Cd14-Itga4	Cd47-Sirpa	Ptprc-Mrc1	Adam17-Itgb1	Adam15-Itga5	Adam15-Itgb1	Psen1-Notch2	Sirpa-Cd47	Adam9-Itgb1	Lrpap1-Lrp1	Mrc1-Ptprc	Cd84-Cd84	Gnai2-C5ar1	Gnai2-Ccr5	Lilrb4-Lair1	H2-K1-Aplp2
macrophage|Marrow	Alcam-Nrp1	Cd47-Sirpa	Ly9-Ly9	Selplg-Sell	Adam17-Itgb1	Adam17-Notch1	Psen1-Notch2	Psen1-Notch1	Sirpa-Cd47	Adam11-Itga4	Cdh1-Itgb7	Sema4d-Cd72	Slamf6-Slamf6	Gnai2-Tbxa2r	Gnai2-P2ry12	Gnai2-Igf1r	Gnai2-Ccr5	Gnai2-Egfr	Hras-Insr	H2-M3-Klrd1	H2-T23-Klrd1
macrophage|Spleen	Icam1-Itgal	Icam1-Itgb2	Icam2-Itgam	Icam2-Itgal	Icam2-Itgb2	Cd2-Cd48	Cd48-Cd2	Cd48-Cd244	Ly9-Ly9	Selplg-Sell	Cd244-Cd48	Cd84-Cd84	Gnai2-Ccr5	H2-K1-Aplp2	H2-T23-Klrd1	H2-T23-Klrc1
mature natural killer cell|Marrow	Icam1-Itgam	Icam1-Itgal	Icam1-Itgb2	Icam1-Itgax	Icam2-Itgam	Icam2-Itgal	Icam2-Itgb2	Cd2-Cd48	Cd48-Cd2	Cd48-Cd244	Ly9-Ly9	Selplg-Sell	Psen1-Notch2	Cd244-Cd48	Itgb2-Thy1	Cd84-Cd84	Slamf6-Slamf6	Gnai2-F2r	Gnai2-Ccr5	H2-K1-Aplp2	H2-M3-Klrd1	H2-T23-Klrd1	H2-T23-Klrc1
megakaryocyte-erythroid progenitor cell|Marrow	Icam2-Itgb2	Bsg-Slc16a1	Adam17-Itgb1	Adam15-Itgb1	Psen1-Notch2	Psen1-Ncstn	Ptdss1-Jmjd6	Ptdss1-Scarb1	Slamf1-Slamf1	Cd84-Cd84	Gnai2-Tbxa2r	Gnai2-F2r	Gnai2-Igf1r	Hras-Insr	Icam4-Itgb2	Icam4-Itgb1	Icam4-Itga2b	Icam4-Itga4	H2-K1-Aplp2	Arf1-Insr
mesenchymal cell|Trachea	Jag1-Notch2	Bsg-Slc16a1	Cd47-Sirpa	Sdc2-Ptprj	Adam17-Itga5	Adam17-Itgb1	Adam15-Itga5	Adam15-Itgav	Adam15-Itgb1	Psen1-Notch2	Psen1-Ncstn	Sirpa-Cd47	Cadm1-Cadm1	Rtn4-S1pr2	Adam9-Itgav	Adam9-Itgb5	Adam9-Itgb1	Gpc3-Cd81	Ptgs2-Cav1	Lrpap1-Vldlr	Lrpap1-Lrp1	Lrpap1-Ldlr	Ncam1-Fgfr1	Gnai2-Cav1	Gnai2-Ednra	Gnai2-F2r	Gnai2-Igf1r	Gnai2-Egfr	Hras-Cav1	H2-K1-Aplp2
mesenchymal stem cell of adipose|Fat	Jag1-Notch2	Bsg-Slc16a1	Cd47-Sirpa	Adam17-Itgb1	Adam15-Itga5	Adam15-Itgav	Adam15-Itgb1	Psen1-Notch2	Psen1-Ncstn	Sirpa-Cd47	Sertad1-Ar	Rtn4-S1pr2	Cadm3-Cadm3	Adam9-Itgb5	Adam9-Itgb1	Gpc3-Cd81	Gpc3-Igf1r	Lrpap1-Vldlr	Lrpap1-Lrp1	Gnai2-Cav1	Gnai2-Igf1r	Gnai2-Egfr	Hras-Cav1	Hras-Agtr1a	Adam12-Itgb1	H2-K1-Aplp2
mesenchymal stem cell|Diaphragm	Jag1-Notch2	Bsg-Slc16a1	Adam17-Itgb1	Adam15-Itga5	Adam15-Itgb1	Psen1-Notch2	Cadm3-Cadm3	Adam9-Itgb1	Gpc3-Cd81	Lrpap1-Lrp1	Gnai2-Cav1	Gnai2-Egfr	Hras-Cav1	H2-K1-Aplp2
mesenchymal stem cell|Limb_Muscle	Jag1-Notch2	Bsg-Slc16a1	Cd47-Sirpa	Sdc2-Ptprj	Adam17-Itga5	Adam17-Itgb1	Adam15-Itga5	Adam15-Itgb1	Psen1-Notch2	Psen1-Ncstn	Sirpa-Cd47	Cadm3-Cadm3	Adam9-Itgb5	Adam9-Itgb1	Gpc3-Cd81	Ptgs2-Cav1	Lrpap1-Vldlr	Lrpap1-Lrp1	Lrpap1-Ldlr	Gnai2-Cav1	Gnai2-F2r	Gnai2-Igf1r	Gnai2-Egfr	Hras-Cav1	Hras-Agtr1a	H2-K1-Aplp2
microglial cell|Brain	Icam1-Itgam	Icam1-Itgb2	Cd14-Itgb1	Cd47-Sirpa	Adam17-Itgb1	Adam15-Itgav	Adam15-Itgb1	Psen1-Notch2	Sirpa-Cd47	Cadm1-Cadm1	Rtn4-Rtn4rl1	Jam2-F11r	F11r-Jam2	Sema4d-Plxnb2	Lrpap1-Lrp1	Cd84-Cd84	Gnai2-P2ry12	Gnai2-C5ar1	Gnai2-Ccr5
monocyte|Lung	Cd14-Itgb1	Cd14-Itga4	Cd47-Sirpa	Cd48-Cd244	Ly9-Ly9	Adam17-Itgb1	Psen1-Notch2	Sirpa-Cd47	Cd244-Cd48	Cd9-L1cam	Sema4d-Plxnb2	Gnai2-C5ar1	Lilrb4-Lair1	H2-K1-Aplp2	Ceacam1-Havcr2
monocyte|Marrow	Cd14-Itgb1	Cd14-Itga4	Icam2-Itgam	Icam2-Itgb2	Alcam-Nrp1	Cd47-Sirpa	Ly9-Ly9	Selplg-Sell	Adam17-Itgb1	Adam17-Notch1	Adam15-Itgb1	Psen1-Notch2	Psen1-Notch1	Psen1-Ncstn	Sirpa-Cd47	Sema4a-Plxnd1	Sema4a-Plxnb2	Sema4d-Plxnb2	Lrpap1-Lrp1	Lrpap1-Sorl1	Lrpap1-Ldlr	Lrpap1-Sort1	Cd84-Cd84	Hras-Insr	H2-K1-Aplp2	Arf1-Insr
myeloid cell|Fat	Icam1-Itgam	Icam1-Itgb2	Cd14-Itgb1	Cd14-Itga4	Cd47-Sirpa	Ptprc-Mrc1	Selplg-Sell	Adam17-Itgb1	Adam15-Itgb1	Psen1-Notch2	Sirpa-Cd47	Sema4a-Plxnb2	Lrpap1-Lrp1	Mrc1-Ptprc	Cd84-Cd84	Gnai2-C5ar1	Gnai2-Ccr5	H2-K1-Aplp2
myeloid cell|Lung	Icam1-Itgb2	Icam1-Itgax	Cd14-Itgb1	Cd14-Itga4	Alcam-Nrp1	Cd47-Sirpa	Cd48-Cd244	Epcam-Epcam	Ptprc-Mrc1	Adam17-Itgb1	Adam23-Itga4	Adam15-Itgb1	Sirpa-Cd47	Cadm1-Cadm1	Cd244-Cd48	Mrc1-Ptprc	Cd84-Cd84	H2-K1-Aplp2	H2-M3-Klrd1	H2-T23-Klrd1
myofibroblast cell|Heart	Jag1-Notch3	Jag1-Notch2	Jag1-Notch1	Adam15-Itgb1	Mcam-Mcam	Adam9-Itgb1	Gpc3-Cd81	Lrpap1-Lrp1	Gnai2-Adra2b	Gnai2-Cav1	Gnai2-Ednra	Gnai2-F2r	Gnai2-Igf1r	Ptprk-Ptprk	Hras-Cav1	Hras-Agtr1a	H2-K1-Aplp2
naive B cell|Marrow	Cd2-Cd48	Cd48-Cd2	Fcer2a-Cr2	Ltb-Cd40	Ly9-Ly9	Ptprc-Cd22	Selplg-Sell	St6gal1-Cd22	Cd22-Ptprc	Cd84-Cd84	Slamf6-Slamf6	Btla-Cd79a
natural killer cell|Fat	Icam1-Itgal	Icam1-Itgb2	Cd2-Cd48	Cd48-Cd2	Cd48-Cd244	Ly9-Ly9	Selplg-Sell	Cd244-Cd48	Itgb2-Thy1	Cd84-Cd84	Gnai2-Ccr5	H2-K1-Aplp2	H2-T23-Klrd1	H2-T23-Klrc1
natural killer cell|Liver	Icam1-Itgal	Icam1-Itgb2	Cd2-Cd48	Cd48-Cd2	Ly9-Ly9	Itgb2-Thy1	Slamf1-Slamf1	Cd84-Cd84	Slamf6-Slamf6	Gnai2-F2r	Gnai2-Ccr5	H2-K1-Aplp2	H2-T23-Klrd1
natural killer cell|Lung	Icam1-Itgb2	Icam2-Itgb2	Cd2-Cd48	Cd48-Cd2	Cd48-Cd244	Selplg-Sell	Cd244-Cd48	Cd84-Cd84	H2-K1-Aplp2	H2-T23-Klrd1
neuron|Brain	Alcam-L1cam	Alcam-Chl1	Cd47-Sirpa	Sirpa-Cd47	Il1rapl1-Ptprs	Cadm1-Cadm1	Cadm1-Cadm3	Rtn4-Cntnap1	Rtn4-Rtn4rl1	Rtn4-Lingo1	Cadm3-Cadm1	Cadm3-Cadm3	Nlgn3-Nrxn1	Nlgn3-Nrxn2	Omg-Lingo1	Lrpap1-Vldlr	Lrpap1-Lrp1	Lrpap1-Sorl1	Lrpap1-Lrp8	Lrpap1-Sort1	Robo2-Robo2	Ntrk3-Ptprs	Gnai2-Cnr1	Gnai2-Adora1	Gnai2-Igf1r	Gnai2-Adcy1	Hras-Insr	Nlgn1-Nrxn1	Nlgn1-Nrxn2	Nlgn2-Nrxn1	Nlgn2-Nrxn2	Arf1-Insr
oligodendrocyte precursor cell|Brain	Jag1-Notch1	Cxadr-Cxadr	Alcam-Chl1	Cd47-Sirpa	Ptprz1-Ncam1	Robo1-Robo1	Sdc2-Ptprj	Adam17-Itgb1	Adam17-Notch1	Adam15-Itgb1	Sema5a-Plxnb3	Dll1-Notch1	Psen1-Notch1	Psen1-Ncstn	Sirpa-Cd47	Cntn1-Ptprz1	Cntn1-Notch1	Dll3-Notch1	Il1rapl1-Ptprs	Cadm1-Cadm1	Cadm1-Cadm3	Cntn6-Notch1	Slitrk3-Ptprs	Rtn4-S1pr2	Rtn4-Lingo1	Cadm3-Cadm1	Cadm3-Cadm3	Jam2-Jam3	Jam3-Jam2	Slitrk2-Ptprs	Slitrk1-Ptprs	Adam9-Itgav	Adam9-Itgb1	Nlgn3-Nrxn1	Nlgn3-Nrxn2	Omg-Lingo1	Lrpap1-Vldlr	Lrpap1-Lrp1	Ncam1-Ptprz1	Ncam1-Robo1	Ncam1-Gfra1	Ncam1-Fgfr1	Ntrk3-Ptprf	Ntrk3-Ptprs	Gnai2-Cav1	Gnai2-F2r	Gnai2-Adora1	Gnai2-Igf1r	Ptprk-Ptprk
oligodendrocyte|Brain	Efnb3-Ephb1	Bsg-Slc16a1	Adam15-Itgb1	Mcam-Mcam	Cadm1-Cadm1	Lrpap1-Vldlr	Lrpap1-Sort1	Ncam1-Gfra1	Gnai2-Adora1	Gnai2-Igf1r	Ptprk-Ptprk
pancreatic A cell|Pancreas	Cxadr-Cxadr	Epcam-Epcam	Sdc2-Ptprj	Psen1-Ncstn	Cadm1-Cadm1	Lrfn3-Lrfn3	Lrpap1-Lrp8	Lrpap1-Ldlr	Lrpap1-Sort1	Ncam1-Gfra1	Ncam1-Fgfr1	Robo2-Robo2	Gnai2-Igf1r	Ptprk-Ptprk	Hras-Insr	H2-K1-Aplp2	Arf1-Insr
pancreatic D cell|Pancreas	Cxadr-Cxadr	Cd47-Sirpa	Epcam-Epcam	Ptprz1-Ncam1	Sdc2-Ptprj	Psen1-Ncstn	Sirpa-Cd47	Cadm1-Cadm1	Rtn4-Rtn4rl1	Rtn4-Lingo1	Jam2-F11r	Lrfn3-Lrfn3	F11r-Jam2	Cdh1-Igf1r	Lrpap1-Vldlr	Lrpap1-Lrp1	Lrpap1-Lrp8	Lrpap1-Ldlr	Lrpap1-Sort1	Ncam1-Ptprz1	Ncam1-Gfra1	Robo2-Robo2	Gnai2-Igf1r	Ptprk-Ptprk	Hras-Insr	H2-K1-Aplp2	Arf1-Insr
pancreatic PP cell|Pancreas	Cxadr-Cxadr	Epcam-Epcam	Sdc2-Ptprj	Adam15-Itgb1	Psen1-Ncstn	Cadm1-Cadm1	Cdh1-Igf1r	Lrpap1-Lrp1	Lrpap1-Ldlr	Lrpap1-Sort1	Ncam1-Gfra1	Ncam1-Fgfr1	Robo2-Robo2	Gnai2-Igf1r	Ptprk-Ptprk	Hras-Insr	H2-K1-Aplp2	Arf1-Insr
pancreatic acinar cell|Pancreas	Hras-Insr	H2-K1-Aplp2
pancreatic ductal cell|Pancreas	Jag1-Notch2	Cd14-Itgb1	Cxadr-Cxadr	Cd47-Sirpa	Epcam-Epcam	Sdc2-Ptprj	Sema5a-Met	Psen1-Notch2	Sirpa-Cd47	Dsc2-Dsg2	Cadm1-Cadm1	Rtn4-Tnfrsf19	Rtn4-Rtn4rl1	Cdh1-Igf1r	Lrpap1-Sort1	Gnai2-Adora1	Gnai2-Igf1r	Ptprk-Ptprk	Hras-Insr	H2-K1-Erbb2	H2-K1-Aplp2	Arf1-Insr	Arf1-Pld2
pancreatic stellate cell|Pancreas	Jag1-Notch3	Jag1-Notch1	Adam15-Itgav	Adam15-Itgb1	Mcam-Mcam	Psen1-Ncstn	Rtn4-S1pr2	Adam9-Itgb5	Adam9-Itgb1	Gpc3-Cd81	Gpc3-Igf1r	Lrpap1-Lrp1	Gnai2-Cav1	Gnai2-Ednra	Gnai2-F2r	Gnai2-Igf1r	Gnai2-Egfr	Hras-Cav1	Hras-Agtr1a	Hras-Insr	H2-K1-Aplp2	Arf1-Insr
pre-natural killer cell|Marrow	Icam1-Itgal	Icam1-Itgb2	Icam1-Spn	Icam2-Itgal	Icam2-Itgb2	Bsg-Slc16a1	Cd2-Cd48	Cd48-Cd2	Cd48-Cd244	Ltb-Tnfrsf1a	Ly9-Ly9	Selplg-Sell	Adam17-Itgb1	Adam17-Notch1	Psen1-Notch2	Psen1-Notch1	Psen1-Ncstn	Ptdss1-Jmjd6	Cd244-Cd48	Itgb2-Thy1	Itgav-Thy1	Sema4d-Cd72	Cd84-Cd84	Slamf6-Slamf6	Gnai2-F2r	Gnai2-Ccr5	H2-K1-Aplp2	H2-M3-Klrd1	H2-T23-Klrd1	H2-T23-Klrc1
precursor B cell|Marrow	Cd38-Pecam1	Pecam1-Cd38	Slamf6-Slamf6
professional antigen presenting cell|Aorta	Icam1-Itgb2	Cd14-Itgb1	Alcam-Nrp1	Cd47-Sirpa	Ly9-Ly9	Epcam-Epcam	Adam17-Itgb1	Psen1-Notch2	Sirpa-Cd47	Cadm1-Cadm1	Sema6d-Tyrobp	Cd84-Cd84	H2-K1-Aplp2	H2-T23-Klrd1
regulatory T cell|Marrow	Cd2-Cd48	Cd48-Cd2	Ltb-Tnfrsf1a	Ly9-Ly9	Selplg-Sell	Psen1-Notch2	Itgb2-Thy1	Slamf1-Slamf1	Cd84-Cd84	Slamf6-Slamf6	H2-K1-Aplp2
skeletal muscle satellite cell|Limb_Muscle	Jag1-Notch2	Psen1-Notch2	Ncam1-Fgfr1	Gnai2-Cav1	Gnai2-F2r	Gnai2-Igf1r	Gnai2-Egfr	Hras-Cav1	H2-K1-Aplp2
skeletal muscle satellite stem cell|Diaphragm	Jag1-Notch2	Ncam1-Fgfr1	Gnai2-Cav1	Gnai2-F2r	Gnai2-Igf1r	Gnai2-Egfr	Hras-Cav1	H2-K1-Aplp2
smooth muscle cell|Heart	Jag1-Notch3	Jag1-Notch2	Jag1-Notch1	Adam17-Itgb1	Mcam-Mcam	Gpc3-Cd81	Lrpap1-Sort1	Gnai2-Cav1	Gnai2-Ednra	Gnai2-Igf1r	Hras-Cav1	H2-K1-Aplp2
stem cell of epidermis|Skin	Jag1-Notch2	Jag1-Notch1	Cxadr-Cxadr	Alcam-Chl1	Bsg-Slc16a1	Dsc3-Dsg1a	Dsc3-Dsg2	Dsc3-Dsg3	Dsg1a-Dsc3	Dsg2-Dsc3	Efna5-Epha1	Efna5-Epha2	Efna5-Epha4	Efna5-Ephb6	Jag2-Notch2	Jag2-Notch1	Epcam-Epcam	Robo1-Robo1	Adam17-Itgb1	Adam17-Notch1	Adam15-Itgb1	Efnb2-Ephb6	Efna1-Epha1	Efnb1-Erbb2	Efnb1-Ephb6	Efna3-Epha1	Dll1-Notch2	Dll1-Notch1	Psen1-Notch2	Psen1-Notch1	Psen1-Ncstn	Ptdss1-Jmjd6	Cadm1-Cadm1	Rtn4-Tnfrsf19	Dlk2-Notch1	Itgav-Thy1	Cdh1-Igf1r	Cdh1-Egfr	Lrpap1-Ldlr	Gnai2-Cav1	Gnai2-Igf1r	Gnai2-Egfr	Hras-Cav1	H2-K1-Erbb2	H2-K1-Aplp2	Arf1-Pld2
stromal cell|Lung	Alcam-Nrp1	Adam17-Itgb1	Adam15-Itgb1	Psen1-Notch2	Rtn4-S1pr2	Adam9-Itgb1	Gpc3-Cd81	Gpc3-Igf1r	Lrpap1-Vldlr	Lrpap1-Lrp1	Lrpap1-Sort1	Robo2-Robo2	Gnai2-Cav1	Gnai2-Ednra	Gnai2-F2r	Gnai2-Igf1r	Gnai2-Egfr	Ptprk-Ptprk	Hras-Cav1	Hras-Insr	H2-K1-Aplp2
stromal cell|Mammary_Gland	Jag1-Notch2	Bsg-Slc16a1	Cd47-Sirpa	Sdc2-Ptprj	Adam17-Itga5	Adam17-Itgb1	Adam23-Itga5	Adam15-Itga5	Adam15-Itgav	Adam15-Itgb1	Psen1-Notch2	Sirpa-Cd47	Rtn4-S1pr2	Cadm3-Cadm3	Itgav-Thy1	Adam9-Itgb5	Adam9-Itgb1	Gpc3-Cd81	Gpc3-Igf1r	Lrpap1-Vldlr	Lrpap1-Lrp1	Lrpap1-Ldlr	Gnai2-Cav1	Gnai2-Igf1r	Gnai2-Egfr	Hras-Cav1	Hras-Agtr1a	Adam12-Itgb1	Adam12-Sdc4	H2-K1-Aplp2
type B pancreatic cell|Pancreas	Cxadr-Cxadr	Cd47-Sirpa	Epcam-Epcam	Robo1-Robo1	Psen1-Ncstn	Sirpa-Cd47	Rtn4-Rtn4rl1	Lrfn3-Lrfn3	Adam9-Itgb1	Cdh1-Igf1r	Lrpap1-Vldlr	Lrpap1-Sorl1	Lrpap1-Ldlr	Lrpap1-Sort1	Ncam1-Robo1	Robo2-Robo2	Gnai2-Adora1	Gnai2-Igf1r	Gnai2-Adra2a	Gnai2-Egfr	Hras-Insr	H2-K1-Aplp2	Arf1-Insr	Arf1-Chrm3
[truncated: 8 more columns]

## Sheet: Secreted
B cell|Fat	Ccl21b-Ackr2	Ccl21b-Ccr7	Ccl21b-Ackr4	Gm2023-Ackr2	Gm2023-Ccr7	Gm2023-Ackr4	Prn-Rpsa	Apoe-Sorl1	Mif-Cd74	Ifnl2-Ifnlr1	Gm13306-Ackr2
B cell|Limb_Muscle	Ccl21b-Ackr2	Ccl21b-Ccr7	Ccl21b-Ackr4	Gm2023-Ackr2	Gm2023-Ccr7	Gm2023-Ackr4	Prn-Rpsa	Apoe-Sorl1	Mif-Cd74	Ifnl2-Il10rb	Ifnl2-Ifnlr1	Gm13306-Ackr2
B cell|Liver	Gpi1-Amfr	Ccl21b-Ackr2	Ccl21b-Ccr7	Ccl21b-Ackr4	Gm2023-Ackr2	Gm2023-Ccr7	Gm2023-Ackr4	Lgals1-Ptprc	Prn-Rpsa	Gnas-Adrb2	Mif-Cd74	C3-C5ar2	Ifnl2-Il10rb	Ifnl2-Ifnlr1	Gm13306-Ackr2
B cell|Lung	Ccl21b-Ackr2	Ccl21b-Ccr7	Ccl21b-Ackr4	Gm2023-Ackr2	Gm2023-Ccr7	Gm2023-Ackr4	Prn-Rpsa	Slamf7-Slamf7	Mif-Cd74	Ifnl2-Ifnlr1	Gm13306-Ackr2
B cell|Marrow	Mfng-Notch2	Ccl5-Ackr2	Ccl5-Cxcr3	Ccl5-Sdc4	Ccl21b-Ackr2	Ccl21b-Cxcr3	Ccl21b-Ccr7	Ccl21b-Ackr4	Vim-Cd44	Lgals3bp-Itgb1	Gm2023-Ackr2	Gm2023-Cxcr3	Gm2023-Ccr7	Gm2023-Ackr4	Lgals1-Ptprc	Lgals1-Itgb1	Lgals1-Cd69	Prn-Rpsa	Apoe-Sorl1	Calr-Itgav	Slamf7-Slamf7	Gnas-Adrb2	Mif-Cd74	Ifnl2-Il10rb	Ifnl2-Ifnlr1	Msmp-Ccr2	Ybx1-Notch1	Gm13306-Ackr2
B cell|Spleen	Ccl21b-Ackr2	Ccl21b-Ccr7	Ccl21b-Ackr4	Gm2023-Ackr2	Gm2023-Ccr7	Gm2023-Ackr4	Prn-Rpsa	Gnas-Adrb2	Mif-Cd74	Ifnl2-Il10rb	Ifnl2-Ifnlr1	Gm13306-Ackr2
Bergmann glial cell|Brain	Gpi1-Amfr	Ndp-Lgr4	Fgf1-Fgfr2	Fgf1-Fgfr3	Fgf1-Fgfr1	Hbegf-Cd9	Grn-Sort1	Mdk-Lrp1	Mdk-Ptprz1	Mdk-Notch2	Mdk-Sdc3	Mdk-Itga6	Mdk-Itgb1	Mdk-Sdc4	Ptn-Ptprz1	Ptn-Sdc3	Ptn-Ptprs	Ptn-Plxnb2	Ccl21b-Ackr2	Ccl21b-Ackr4	Mfge8-Itgav	Spon1-App	Pltp-Abca1	Gm2023-Ackr2	Gm2023-Ackr4	Prn-Rpsa	Cthrc1-Fzd3	Lgi4-Adam11	Serpine2-Lrp1	Wnt3-Fzd1	Wnt7b-Fzd1	Apoe-Lrp1	Apoe-Sorl1	A2m-Lrp1	Lama2-Dag1	Psap-Lrp1	Psap-Gpr37l1	Calr-Lrp1	Calr-Itgav	Tnc-Ptprz1	Tnc-Cntn1	Tnc-Itgav	App-Lrp1	App-Ncstn	Trf-Tfrc	Hsp90aa1-Fgfr3	Hsp90aa1-Egfr	Ifnl2-Ifnlr1	Ybx1-Notch1
Brush cell of epithelium proper of large intestine|Large_Intestine	Ccl21b-Ackr2	Ccl21b-Ackr4	Lgals3bp-Itgb1	Gm2023-Ackr2	Gm2023-Ackr4	Prn-Rpsa	Ifnl2-Ifnlr1	Gm13306-Ackr2
DN1 thymic pro-T cell|Thymus	Ccl5-Ackr2	Ccl5-Cxcr3	Ccl21b-Ackr2	Ccl21b-Cxcr3	Ccl21b-Ackr4	Timp2-Itgb1	Vim-Cd44	Lgals3bp-Itgb1	Gm2023-Ackr2	Gm2023-Cxcr3	Gm2023-Ackr4	Lgals1-Ptprc	Lgals1-Itgb1	Prn-Rpsa	Slamf7-Slamf7	Ifnl2-Il10rb	Ifnl2-Ifnlr1	Ybx1-Notch1	Gm13306-Ackr2
Kupffer cell|Liver	Cp-Slc40a1	Lpl-Lrp1	C1qb-Lrp1	Fga-Itgb2	Fga-Itgb1	Fgg-Itgb2	Fgg-Itgb1	Vcam1-Itga9	Vcam1-Itgb2	Vcam1-Itgb1	Grn-Tnfrsf1a	Grn-Tnfrsf1b	Ccl21b-Ackr2	Ccl21b-Ackr4	Vim-Cd44	Tgm2-Itgb1	Fgb-Itgb2	Fgb-Itgb1	Lgals3bp-Itgb1	Pltp-Abca1	Gm2023-Ackr2	Gm2023-Ackr4	Prn-Rpsa	Serpina1e-Lrp1	Serpinc1-Lrp1	Apoe-Lrp1	Apoe-Scarb1	Psap-Lrp1	Calr-Lrp1	Plg-Plgrkt	Mif-Cd74	App-Lrp1	App-Cd74	C3-Lrp1	C3-Itgb2	C3-C5ar2	Ifnl2-Il10rb	Ifnl2-Ifnlr1	Kng1-Itgb2	Gm13306-Ackr2	Hp-Itgb2	Hp-Cd163	Saa1-Cd36
Slamf1-negative multipotent progenitor cell|Marrow	Gpi1-Amfr	Il15-Il2rg	Igfbp4-Lrp6	Grn-Tnfrsf1a	Mfng-Notch2	Mfng-Notch1	Ccl3-Ackr2	Ccl21b-Ackr2	Ccl21b-Ackr4	Vim-Cd44	Lgals3bp-Itgb1	Gm2023-Ackr2	Gm2023-Ackr4	Lgals1-Ptprc	Lgals1-Itgb1	Prn-Rpsa	Angpt1-Itgb1	Calr-Scarf1	Ccl4-Ackr2	Trf-Tfr2	Ifnl2-Il10rb	Ifnl2-Ifnlr1	Ybx1-Notch1	Gm13306-Ackr2
Slamf1-positive multipotent progenitor cell|Marrow	Gpi1-Amfr	Il15-Il2rg	Igfbp4-Lrp6	Grn-Tnfrsf1a	Grn-Tnfrsf1b	Grn-Sort1	Mfng-Notch2	Mfng-Notch1	Ccl21b-Ackr2	Ccl21b-Ackr4	Timp2-Itgb1	Vim-Cd44	Lgals3bp-Itgb1	Gm2023-Ackr2	Gm2023-Ackr4	Lgals1-Ptprc	Lgals1-Itgb1	Prn-Rpsa	Apoe-Scarb1	Angpt1-Tie1	Angpt1-Itgb1	Calr-Scarf1	Trf-Tfr2	Trf-Tfrc	Ifnl2-Il10rb	Ifnl2-Ifnlr1	Ybx1-Notch1	Gm13306-Ackr2
T cell|Fat	Ccl5-Ackr2	Ccl21b-Ackr2	Ccl21b-Ccr7	Ccl21b-Ackr4	Gm2023-Ackr2	Gm2023-Ccr7	Gm2023-Ackr4	Lgals1-Ptprc	Lgals1-Cd69	Prn-Rpsa	Gnas-Adrb2	Ifnl2-Il10rb	Ifnl2-Ifnlr1	Ybx1-Notch1	Gm13306-Ackr2
T cell|Limb_Muscle	Ccl21b-Ackr2	Ccl21b-Ccr7	Ccl21b-Ackr4	Gm2023-Ackr2	Gm2023-Ccr7	Gm2023-Ackr4	Lgals1-Ptprc	Lgals1-Cd69	Prn-Rpsa	Calr-Itgav	Gnas-Adrb2	Ifnl2-Il10rb	Ifnl2-Ifnlr1	Msmp-Ccr2	Ybx1-Notch1	Gm13306-Ackr2
T cell|Lung	Ccl21b-Ackr2	Ccl21b-Ccr7	Ccl21b-Ackr4	Gm2023-Ackr2	Gm2023-Ccr7	Gm2023-Ackr4	Lgals1-Ptprc	Lgals1-Cd69	Prn-Rpsa	Il16-Cd4	Ifnl2-Il10rb	Ifnl2-Ifnlr1	Ybx1-Notch1	Gm13306-Ackr2
T cell|Spleen	Ccl5-Ackr2	Ccl21b-Ackr2	Ccl21b-Ccr7	Ccl21b-Ackr4	Gm2023-Ackr2	Gm2023-Ccr7	Gm2023-Ackr4	Lgals1-Ptprc	Prn-Rpsa	Il16-Cd4	Ifnl2-Ifnlr1	Ybx1-Notch1	Gm13306-Ackr2
astrocyte|Brain	Gpi1-Amfr	Ndp-Lgr4	Ltbp1-Itgb5	Fgf1-Fgfr3	Fgf1-Fgfr1	Gas6-Mertk	Vcam1-Itgb1	Hbegf-Cd9	Mdk-Lrp1	Mdk-Ptprz1	Mdk-Notch2	Mdk-Itgb1	Mdk-Sdc4	Ptn-Ptprz1	Ptn-Ptprs	Ptn-Plxnb2	Ccl21b-Ackr2	Ccl21b-Ackr4	Mfge8-Pdgfrb	Mfge8-Itgav	Gm2023-Ackr2	Gm2023-Ackr4	Prn-Rpsa	Serpine2-Lrp1	Apoe-Lrp1	Apoe-Sorl1	Apoe-Ldlr	Psap-Lrp1	Psap-Gpr37l1	Psap-Gpr37	Calr-Lrp1	Calr-Itgav	Hsp90aa1-Fgfr3	Hsp90aa1-Egfr	Ifnl2-Ifnlr1	Ybx1-Notch1	Enho-Gpr19	Gm13306-Ackr2
basal cell of epidermis|Skin	Gpi1-Amfr	Anxa1-Egfr	Gas6-Axl	Hbegf-Cd44	Hbegf-Erbb2	Hbegf-Cd9	Hbegf-Egfr	Grn-Tnfrsf1a	Ptn-Ptprs	Ccl21b-Ackr2	Ccl21b-Ackr4	Thbs2-Cd47	Thbs2-Itga6	Thbs2-Itgb1	Efemp1-Egfr	Ecm1-Itgb4	Lama5-Bcam	Lamc2-Itgb4	Lamc2-Itga6	Lamc2-Itga3	Lamc2-Itgb1	Gm2023-Ackr2	Gm2023-Ackr4	Bmp4-Rgmb	Col18a1-Itgb1	Prn-Rpsa	Il1rn-Il1r2	Rspo3-Sdc4	Wnt3-Ryk	Wnt4-Fzd6	Agrn-Lrp4	Apoe-Lrp1	Apoe-Ldlr	Thbs1-Cd47	Thbs1-Sdc1	Thbs1-Itga6	Thbs1-Itga3	Thbs1-Itgb1	Thbs1-Sdc4	Psap-Lrp1	Calr-Lrp1	Calr-Itgav	Calr-Itga3	Gnas-Adrb2	App-Cav1	App-Lrp1	App-Tnfrsf21	App-Gpc1	App-Ncstn
basal cell of epidermis|Tongue	Gpi1-Amfr	Ltbp1-Itgb5	Anxa1-Egfr	Hbegf-Cd44	Hbegf-Erbb2	Hbegf-Cd9	Hbegf-Cd82	Hbegf-Egfr	Grn-Tnfrsf1a	Lamb2-Rpsa	Ptn-Ptprs	Ptn-Plxnb2	Clec11a-Itgb1	Ccl21b-Ackr2	Ccl21b-Ackr4	Slit1-Sdc1	Efemp1-Egfr	Ecm1-Itgb4	Lama5-Bcam	Lamc2-Itgb4	Lamc2-Itga6	Lamc2-Itga3	Lamc2-Itgb1	Mfge8-Itgav	Gm2023-Ackr2	Gm2023-Ackr4	Lgals1-Itgb1	Col18a1-Gpc1	Col18a1-Ptprs	Col18a1-Itgb1	Col18a1-Gpc4	Prn-Rpsa	Bmp7-Bmpr1a	Fbln1-Itgb1	Dcn-Met	Dcn-Egfr	Wnt10a-Fzd1	Wnt4-Fzd6	Agrn-Dag1	Agrn-Lrp4	Apoe-Lrp1	Apoe-Lrp5	Apoe-Sorl1	Apoe-Ldlr	Psap-Lrp1	Calr-Lrp1	Calr-Itgav	Calr-Itga3	Spon2-Itgb1
basal cell|Mammary_Gland	Gpi1-Amfr	Pros1-Axl	Fgg-Itgb1	Anxa1-Egfr	Fgf1-Cd44	Fgf1-Fgfr1	Gas6-Axl	Vcam1-Itgb1	Bgn-Tlr2	Hbegf-Cd44	Hbegf-Cd9	Hbegf-Egfr	Grn-Tnfrsf1a	Lamb1-Itga6	Lamb1-Itgb1	Mdk-Lrp1	Mdk-Sdc1	Mdk-Notch2	Mdk-Itga6	Mdk-Itgb1	Mdk-Sdc4	Ptn-Ptprs	Ptn-Plxnb2	Ccl21b-Ackr2	Ccl21b-Ackr4	Cx3cl1-Itgav	Slpi-Plscr1	Timp2-Itga3	Timp2-Itgb1	Vegfa-Gpc1	Vim-Cd44	Vcan-Cd44	Vcan-Itgb1	Ecm1-Itgb4	Mmp2-Sdc2	Tgm2-Itgb1	Tgm2-Sdc4	Lama5-Bcam	Lamc2-Itgb4	Lamc2-Itga6	Lamc2-Itga3	Lamc2-Itgb1	Mfge8-Itgav	Gm2023-Ackr2	Gm2023-Ackr4	Postn-Ptk7	Lgals1-Itgb1	Ltbp3-Itgb5	Col18a1-Gpc1
basophil|Marrow	Gpi1-Amfr	Il15-Il2rg	Il15-Il2rb	Il4-Il2rg	Il4-Cd53	Hgf-Cd44	Hgf-St14	Mfng-Notch2	Mfng-Notch1	Ccl3-Ackr2	Ccl5-Ackr2	Ccl5-Cxcr3	Ccl5-Ccr1	Ccl21b-Ackr2	Ccl21b-Cxcr3	Ccl21b-Ackr4	Timp2-Itgb1	Vim-Cd44	Lgals3bp-Itgb1	Gm2023-Ackr2	Gm2023-Cxcr3	Gm2023-Ackr4	Lgals1-Ptprc	Lgals1-Itgb1	Lgals1-Cd69	Vasp-Cxcr2	Prn-Rpsa	L1cam-Cd9	Spp1-Cd44	Apoe-Sorl1	Rps19-C5ar1	Angpt1-Itgb1	Lgals3-Lag3	Calr-Itgav	Ccl4-Ackr2	Ccl4-Ccr1	Mif-Cxcr2	Mif-Cxcr4	Trf-Tfr2	Ifnl2-Il10rb	Ifnl2-Ifnlr1	Msmp-Ccr2	Ybx1-Notch1	Gm13306-Ackr2
bladder cell|Bladder	Serping1-Lrp1	Col1a2-Cd44	Col1a2-Itga11	Col1a2-Itgb1	Gpi1-Amfr	Lpl-Lrp1	Pros1-Axl	Il6-Il6ra	Il6-Il6st	Anxa1-Egfr	Gas6-Axl	Plat-Lrp1	Vcam1-Itgb1	Adm-Calcrl	Bmp2-Eng	Bmp2-Bmpr1a	Igfbp4-Lrp6	Cxcl10-Sdc4	Apod-Lepr	Bgn-Tlr4	Hbegf-Cd9	Fn1-Cd44	Fn1-Sdc2	Fn1-Itga5	Fn1-Itgav	Fn1-Itgb1	Fn1-Plaur	Grn-Tnfrsf1a	Grn-Tnfrsf1b	Lamb1-Itgb1	Lamb2-Rpsa	Mdk-Lrp1	Mdk-Notch2	Mdk-Sdc3	Mdk-Itgb1	Mdk-Sdc4	Nid1-Itgav	Serpinf1-Plxdc2	Rarres2-Ccrl2	Clec11a-Itga11	Clec11a-Itgb1	Ccl21b-Ackr2	Ccl21b-Ackr4	Sfrp1-Fzd2	Tgfb2-Eng	Tgfb2-Tgfbr2	Tgfb2-Tgfbr3	Tgfb2-Tgfbr1	Tgfb3-Eng
bladder urothelial cell|Bladder	Gpi1-Amfr	Anxa1-Egfr	Plat-Lrp1	Areg-Erbb3	Areg-Egfr	Hbegf-Cd44	Hbegf-Erbb2	Hbegf-Cd9	Hbegf-Cd82	Hbegf-Egfr	Grn-Tnfrsf1a	Grn-Sort1	Lamb1-Itgb1	Lamb2-Rpsa	Ccl21b-Ackr2	Ccl21b-Ackr4	Timp2-Itga3	Timp2-Itgb1	Ecm1-Itgb4	Tgm2-Itgb1	Tgm2-Sdc4	Lama5-Bcam	Lamc2-Itgb4	Lamc2-Itga6	Lamc2-Itga3	Lamc2-Itgb1	Lgals3bp-Itgb1	Mfge8-Itgav	Gm2023-Ackr2	Gm2023-Ackr4	Ltbp3-Itgb5	Col18a1-Ptprs	Col18a1-Itgb1	Col18a1-Gpc4	Prn-Rpsa	L1cam-Alcam	L1cam-Cd9	Bmp7-Acvr1	Bmp7-Bmpr1a	Wnt5a-Fzd6	Wnt5a-Ryk	Wnt4-Fzd6	Agrn-Dag1	Shh-Smo	Thbs1-Cd47	Thbs1-Lrp1	Thbs1-Sdc1	Thbs1-Itga6	Thbs1-Itga3
blood cell|Trachea	Gpi1-Amfr	C1qb-Lrp1	Il1b-Il1r2	Tnf-Tnfrsf1a	Tnf-Tnfrsf1b	Grn-Tnfrsf1a	Grn-Tnfrsf1b	Ccl2-Ackr2	Ccl2-Ackr4	Ccl3-Ackr2	Ccl21b-Ackr2	Ccl21b-Ackr4	Timp2-Itgb1	Vim-Cd44	Lgals3bp-Itgb1	Pltp-Abca1	Gm2023-Ackr2	Gm2023-Ccrl2	Gm2023-Ackr4	Lgals1-Ptprc	Lgals1-Itgb1	Prn-Rpsa	F13a1-Itgb1	Cfh-Itgam	Anxa2-Tlr2	Apoe-Lrp1	Rps19-C5ar1	Psap-Lrp1	Calr-Lrp1	Calr-Itgav	Ccl4-Ackr2	Slamf7-Slamf7	Gnas-Adrb2	Mif-Cd74	App-Lrp1	App-Cd74	App-Ncstn	Ifnl2-Il10rb	Ifnl2-Ifnlr1	Msmp-Ccr2	Ybx1-Notch1	Gm13306-Ackr2
brain pericyte|Brain	Serping1-Lrp1	Col1a2-Itgb1	Gpi1-Amfr	Pros1-Axl	Ltbp1-Itgb5	Fgf1-Cspg4	Fgf1-Fgfr1	Gas6-Mertk	Gas6-Axl	Col4a2-Cd93	Hbegf-Cd9	Hbegf-Cd82	Grn-Tnfrsf1a	Grn-Sort1	Lamb2-Rpsa	Rarres2-Ccrl2	Ccl21b-Ackr2	Ccl21b-Ackr4	Tgfb2-Eng	Tgfb2-Tgfbr2	Tgfb3-Eng	Tgfb3-Tgfbr2	Timp2-Itgb1	Tgm2-Itgb1	Tgm2-Sdc4	Lama5-Bcam	Mfge8-Pdgfrb	Mfge8-Itgav	Gm2023-Ackr2	Gm2023-Ccrl2	Gm2023-Ackr4	Lgals1-Itgb1	Col18a1-Ptprs	Col18a1-Itgb1	Col18a1-Gpc4	Prn-Rpsa	Col4a1-Itgav	Col4a1-Itgb1	Col4a1-Itga1	Serpine2-Lrp1	Col8a1-Itga1	Agrn-Dag1	Angpt1-Itgb1	Psap-Lrp1	Calr-Lrp1	Calr-Itgav	App-Cav1	App-Lrp1	App-Ncstn
cardiac muscle cell|Heart	Cp-Slc40a1	Gpi1-Amfr	Lpl-Vldlr	Fgf1-Nrp1	Grn-Sort1	Lamb1-Itgb1	Lamb2-Rpsa	Ccl21b-Ackr2	Ccl21b-Ackr4	Timp2-Itgb1	Vegfa-Gpc1	Fgf13-Scn5a	Dag1-Lama4	Tgm2-Itgb1	Tgm2-Sdc4	Nampt-Insr	Gm2023-Ackr2	Gm2023-Ackr4	Tfpi-Vldlr	Lgals1-Itgb1	Prn-Rpsa	Fndc5-Itgb5	Col4a1-Itgb1	Fbln1-Itgb1	Angptl2-Itgb1	Apoe-Vldlr	Lama2-Dag1	Lama2-Itgb1	Lama2-Itga7	Lama2-Rpsa	Angpt1-Itgb1	App-Cav1	App-Gpc1	App-Ncstn	Hspg2-Itgb1	Ifnl2-Il10rb	Ifnl2-Ifnlr1	Vegfb-Nrp1	Gm13306-Ackr2	Cxcl12-Ackr3
ciliated columnar cell of tracheobronchial tree|Lung	Gpi1-Amfr	Lpl-Sdc1	Anxa1-Egfr	Fgf1-Fgfr3	Areg-Egfr	Inhbb-Acvr2a	Ccl21b-Ackr2	Ccl21b-Ackr4	Tgm2-Itgb1	Tgm2-Sdc4	Lama5-Bcam	Lgals3bp-Itgb1	Pltp-Abca1	Gm2023-Ackr2	Gm2023-Ackr4	Prn-Rpsa	Wnt4-Fzd6	Thbs1-Sdc4	Calr-Itga3	Cgn-F11r	Gnas-Adrb2	App-Cd74	App-Ncstn	Hsp90aa1-Fgfr3	Hsp90aa1-Egfr	Ang-Plxnb2	Ifnl2-Il10rb	Ifnl2-Ifnlr1	Ybx1-Notch1	Gm13306-Ackr2
classical monocyte|Lung	Gpi1-Amfr	Lpl-Lrp1	Fn1-Cd44	Fn1-Itgb7	Fn1-Itga5	Fn1-Itgb1	Fn1-Itga4	Fn1-Plaur	Grn-Tnfrsf1a	Grn-Tnfrsf1b	Ccl2-Ccr2	Ccl2-Ackr2	Ccl2-Ackr4	Ccl21b-Ackr2	Ccl21b-Ackr4	Timp2-Itgb1	Vim-Cd44	Vcan-Cd44	Vcan-Itgb1	Lgals3bp-Itgb1	Gm2023-Ackr2	Gm2023-Ccrl2	Gm2023-Ackr4	Lgals1-Ptprc	Lgals1-Itgb1	Prn-Rpsa	F13a1-Itgb1	F13a1-Itga4	Cfh-Itgam	Anxa2-Tlr2	Apoe-Lrp1	Apoe-Sorl1	Apoe-Scarb1	Apoe-Ldlr	Thbs1-Cd47	Thbs1-Lrp1	Thbs1-Ptprj	Thbs1-Itgb1	Thbs1-Itga4	Rps19-C5ar1	Psap-Lrp1	Calr-Lrp1	Gnas-Adrb2	Mif-Cd74	App-Lrp1	App-Cd74	App-Tnfrsf21	App-Ncstn	Tnfsf13-Tnfrsf1a
common lymphoid progenitor|Marrow	Gpi1-Amfr	Il15-Il2rg	Tgfb1-Eng	Igfbp4-Lrp6	Grn-Tnfrsf1a	Grn-Sort1	Mfng-Notch2	Mfng-Notch1	Ccl3-Ackr2	Ccl21b-Ackr2	Ccl21b-Ackr4	Timp2-Itgb1	Vim-Cd44	Lgals3bp-Itgb1	Mfge8-Pdgfrb	Gm2023-Ackr2	Gm2023-Ackr4	Lgals1-Ptprc	Lgals1-Itgb1	Lgals1-Cd69	Prn-Rpsa	Angpt1-Tie1	Angpt1-Itgb1	Calr-Scarf1	Trf-Tfr2	Ifnl2-Il10rb	Ifnl2-Ifnlr1	Ybx1-Notch1	Gm13306-Ackr2
endocardial cell|Heart	Col1a2-Cd93	Col1a2-Itgb1	Comp-Cd47	Gpi1-Amfr	Igf2-Igf2r	Vcam1-Itgb1	Bmp6-Acvr1	Bmp6-Bmpr1a	Col4a2-Cd93	Fn1-Itgb1	Grn-Tnfrsf1a	Lamb1-Itgb1	Lamb2-Rpsa	Ccl21b-Ackr2	Ccl21b-Ackr4	Timp2-Itgb1	Tgm2-Itgb1	Tgm2-Sdc4	Spon1-App	Gm2023-Ackr2	Gm2023-Ackr4	Lgals1-Itgb1	Col18a1-Itgb1	Prn-Rpsa	Fam3c-Lifr	Mmrn2-Cd93	Mmrn2-Clec14a	Col4a1-Cd93	Col4a1-Itgb1	Anxa2-Robo4	Timp3-Kdr	Calr-Scarf1	App-Cav1	App-Ncstn	Hspg2-Itgb1	Ifnl2-Il10rb	Ifnl2-Ifnlr1	Ybx1-Notch1	Gm13306-Ackr2
endothelial cell of hepatic sinusoid|Liver	Pros1-Mertk	Fga-Itgb1	Fgg-Itgb1	Gas6-Mertk	Vcam1-Itga9	Vcam1-Itgb1	Bmp2-Eng	Bmp2-Bmpr2	Igfbp4-Lrp6	Col4a2-Cd93	Grn-Tnfrsf1a	Lamb2-Rpsa	Nid1-Col13a1	Ccl21b-Ackr2	Ccl21b-Ackr4	Tgm2-Itgb1	Fgb-Itgb1	Lgals3bp-Itgb1	Gm2023-Ackr2	Gm2023-Ackr4	Lgals1-Itgb1	Prn-Rpsa	Fam3c-Lifr	Mmrn2-Cd93	Mmrn2-Clec14a	Col4a1-Cd93	Col4a1-Itgb1	Col4a1-Itga1	Wnt2-Fzd4	Anxa2-Robo4	Sema3f-Nrp2	Sema3f-Nrp1	Apoe-Lrp5	Apoe-Scarb1	Timp3-Kdr	Calr-Scarf1	App-Ncstn	C3-Nrp1	C3-C5ar2	Hspg2-Col13a1	Hspg2-Itgb1	Ifnl2-Il10rb	Ifnl2-Ifnlr1	Ybx1-Notch1	Gm13306-Ackr2	Saa1-Cd36
endothelial cell|Aorta	Col4a2-Cd93	Hbegf-Cd9	Grn-Tnfrsf1a	Lamb2-Rpsa	Ccl21b-Ackr2	Ccl21b-Ackr4	Tgm2-Itgb1	Lgals3bp-Itgb1	Gm2023-Ackr2	Gm2023-Ccrl2	Gm2023-Ackr4	Prn-Rpsa	Fam3c-Lifr	Mmrn2-Cd93	Mmrn2-Clec14a	Col4a1-Cd93	Col4a1-Itgb1	Col4a1-Itga1	Anxa2-Robo4	Sema3f-Nrp1	Apoe-Scarb1	Timp3-Kdr	Calr-Scarf1	App-Cav1	App-Ncstn	Hspg2-Itgb1	Ifnl2-Il10rb	Ifnl2-Ifnlr1	Ybx1-Notch1	Gm13306-Ackr2	Cxcl12-Ackr3	Cxcl12-Itgb1
endothelial cell|Brain	Cp-Slc40a1	Gpi1-Amfr	Adm-Ramp2	Col4a2-Cd93	Fn1-Itgb1	Fn1-Plaur	Lamb2-Rpsa	Mfng-Notch1	Ptn-Ptprb	Ptn-Sdc3	Ccl21b-Ackr2	Ccl21b-Ackr4	Tgfb2-Eng	Tgfb2-Tgfbr2	Tgm2-Itgb1	Lama5-Bcam	Lgals3bp-Itgb1	Nampt-Insr	Gm2023-Ackr2	Gm2023-Ccrl2	Gm2023-Ackr4	Prn-Rpsa	Mmrn2-Cd93	Mmrn2-Clec14a	Col4a1-Cd93	Col4a1-Itgb1	Col4a1-Itga1	Anxa2-Robo4	Apoe-Scarb1	Apoe-Lrp8	Sema3c-Nrp1	Timp3-Kdr	Calr-Scarf1	Gnas-Adrb2	App-Cav1	App-Ncstn	Ifnl2-Il10rb	Ifnl2-Ifnlr1	Ybx1-Notch1	Gm13306-Ackr2	Cxcl12-Ackr3	Cxcl12-Itgb1
endothelial cell|Diaphragm	Col4a2-Cd93	Hbegf-Cd9	Ccl21b-Ackr2	Ccl21b-Ackr4	Tgm2-Itgb1	Lgals3bp-Itgb1	Gm2023-Ackr2	Gm2023-Ackr4	Prn-Rpsa	Mmrn2-Cd93	Col4a1-Cd93	Col4a1-Itgb1	Col4a1-Itga1	Anxa2-Robo4	Apoe-Scarb1	Timp3-Kdr	Gnas-Adrb2	App-Cav1	Hspg2-Itgb1	Ifnl2-Ifnlr1	Ybx1-Notch1	Gm13306-Ackr2	Cxcl12-Itga5	Cxcl12-Ackr3	Cxcl12-Itgb1
endothelial cell|Fat	Col4a2-Cd93	Grn-Tnfrsf1a	Lamb2-Rpsa	Ccl21b-Ackr2	Ccl21b-Ackr4	Timp2-Itgb1	Tgm2-Itgb1	Lgals3bp-Itgb1	Gm2023-Ackr2	Gm2023-Ackr4	Lgals1-Itgb1	Prn-Rpsa	Mmrn2-Cd93	Mmrn2-Clec14a	Col4a1-Cd93	Col4a1-Itgb1	Col4a1-Itga1	Anxa2-Robo4	Apoe-Scarb1	Timp3-Kdr	Calr-Scarf1	Gnas-Adrb2	App-Cav1	App-Ncstn	Hspg2-Itgb1	Ifnl2-Il10rb	Ifnl2-Ifnlr1	Ybx1-Notch1	Gm13306-Ackr2	Cxcl12-Ackr3	Cxcl12-Itgb1
endothelial cell|Heart	Col4a2-Cd93	Grn-Tnfrsf1a	Lamb1-Itgb1	Lamb2-Rpsa	Ccl21b-Ackr2	Ccl21b-Ackr4	Tgm2-Itgb1	Lgals3bp-Itgb1	Gm2023-Ackr2	Gm2023-Ackr4	Prn-Rpsa	Mmrn2-Cd93	Mmrn2-Clec14a	Col4a1-Cd93	Col4a1-Itgb1	Col4a1-Itga1	Anxa2-Robo4	Apoe-Scarb1	Timp3-Kdr	App-Cav1	App-Ncstn	Hspg2-Itgb1	Ifnl2-Il10rb	Ifnl2-Ifnlr1	Ybx1-Notch1	Gm13306-Ackr2	Cxcl12-Ackr3	Cxcl12-Itgb1
endothelial cell|Kidney	Col4a2-Cd93	Hbegf-Cd9	Grn-Tnfrsf1a	Lamb2-Rpsa	Mfng-Notch1	Ccl21b-Ackr2	Ccl21b-Ackr4	Tgm2-Itgb1	Lgals3bp-Itgb1	Gm2023-Ackr2	Gm2023-Ccrl2	Gm2023-Ackr4	Prn-Rpsa	Mmrn2-Cd93	Mmrn2-Clec14a	Col4a1-Cd93	Col4a1-Itgb1	Anxa2-Robo4	Sema3f-Nrp1	Apoe-Scarb1	Timp3-Kdr	App-Cav1	App-Cd74	App-Ncstn	Hspg2-Itgb1	Ifnl2-Il10rb	Ifnl2-Ifnlr1	Ybx1-Notch1	Gm13306-Ackr2
endothelial cell|Limb_Muscle	Col4a2-Cd93	Hbegf-Cd9	Grn-Tnfrsf1a	Ccl21b-Ackr2	Ccl21b-Ackr4	Tgm2-Itgb1	Lama5-Bcam	Gm2023-Ackr2	Gm2023-Ackr4	Prn-Rpsa	Mmrn2-Cd93	Col4a1-Cd93	Col4a1-Itgb1	Col4a1-Itga1	Anxa2-Robo4	Apoe-Scarb1	Timp3-Kdr	Gnas-Adrb2	App-Cav1	Hspg2-Itgb1	Ifnl2-Ifnlr1	Ybx1-Notch1	Gm13306-Ackr2	Cxcl12-Itga5	Cxcl12-Ackr3	Cxcl12-Itgb1
endothelial cell|Mammary_Gland	Col4a2-Cd93	Hbegf-Cd9	Grn-Tnfrsf1a	Grn-Tnfrsf1b	Lamb2-Rpsa	Ccl21b-Ackr2	Ccl21b-Ackr4	Timp2-Itgb1	Tgm2-Itgb1	Tgm2-Sdc4	Lama5-Bcam	Lgals3bp-Itgb1	Pltp-Abca1	Gm2023-Ackr2	Gm2023-Ackr4	Col18a1-Itgb1	Prn-Rpsa	Mmrn2-Cd93	Col4a1-Cd93	Col4a1-Itgb1	Col4a1-Itga1	Anxa2-Robo4	Sema3f-Nrp2	Sema3f-Nrp1	Apoe-Scarb1	Timp3-Kdr	Calr-Scarf1	Gnas-Adrb2	App-Cav1	App-Ncstn	Hspg2-Itgb1	Ifnl2-Ifnlr1	Ybx1-Notch1	Gm13306-Ackr2	Cxcl12-Itga5	Cxcl12-Ackr3	Cxcl12-Itgb1
endothelial cell|Pancreas	Gpi1-Amfr	Ins2-Insr	Col4a2-Cd93	Grn-Tnfrsf1a	Grn-Tnfrsf1b	Lamb1-Itga6	Lamb1-Itgb1	Lamb2-Rpsa	Mfng-Notch1	Nid1-Col13a1	Ccl21b-Ackr2	Ccl21b-Ackr4	Tnfsf10-Tnfrsf10b	Tgm2-Itgb1	Vegfc-Kdr	Lama5-Bcam	Lgals3bp-Itgb1	Pltp-Abca1	Gm2023-Ackr2	Gm2023-Ccrl2	Gm2023-Ackr4	Prn-Rpsa	Fam3c-Lifr	Mmrn2-Cd93	Mmrn2-Clec14a	Col4a1-Cd93	Col4a1-Itgb1	Col4a1-Itga1	Anxa2-Robo4	Sema3f-Nrp2	Sema3f-Nrp1	Apoe-Lrp5	Apoe-Scarb1	Thbs1-Cd47	Thbs1-Itga6	Thbs1-Itgb1	Thbs1-Cd36	Timp3-Kdr	Calr-Scarf1	App-Cav1	App-Ncstn	Hspg2-Col13a1	Hspg2-Itgb1	Ifnl2-Il10rb	Ifnl2-Ifnlr1	Ybx1-Notch1	Gm13306-Ackr2	Cxcl12-Itga5	Cxcl12-Ackr3
endothelial cell|Trachea	Gpi1-Amfr	Tgfb1-Eng	Tgfb1-Acvrl1	Col4a2-Cd93	Hbegf-Cd9	Grn-Tnfrsf1a	Lamb1-Itga6	Lamb1-Itgb1	Lamb2-Rpsa	Mfng-Notch1	Ccl21b-Ackr2	Ccl21b-Ackr4	Timp2-Itgb1	Tnfsf10-Tnfrsf10b	Tgm2-Itgb1	Lama5-Bcam	Lgals3bp-Itgb1	Pltp-Abca1	Gm2023-Ackr2	Gm2023-Ackr4	Prn-Rpsa	Fam3c-Lifr	Mmrn2-Cd93	Mmrn2-Clec14a	Col4a1-Cd93	Col4a1-Itgb1	Col4a1-Itga1	Anxa2-Robo4	Sema3f-Nrp2	Sema3f-Nrp1	Apoe-Scarb1	Timp3-Kdr	Calr-Scarf1	Gnas-Adrb2	App-Cav1	App-Ncstn	Hsp90aa1-Fgfr3	Hspg2-Col13a1	Hspg2-Itgb1	Ifnl2-Il10rb	Ifnl2-Ifnlr1	Ybx1-Notch1	Gm13306-Ackr2	Cxcl12-Itga5	Cxcl12-Ackr3	Cxcl12-Itgb1
enterocyte of epithelium of large intestine|Large_Intestine	Gpi1-Amfr	Apob-Gm5506	Areg-Erbb3	Hbegf-Erbb2	Hbegf-Cd9	Hbegf-Cd82	Grn-Tnfrsf1a	Grn-Sort1	Ccl21b-Ackr2	Ccl21b-Ackr4	Tff3-Ackr3	Lgals3bp-Itgb1	Gm2023-Ackr2	Gm2023-Ackr4	Guca2a-Gucy2c	Prn-Rpsa	Psap-Lrp1	Calr-Lrp1	Calr-Itga3	Cgn-F11r	Gnas-Vipr1	App-Lrp1	App-Tnfrsf21	App-Ncstn	Ang-Plxnb2	Ifnl2-Il10rb	Ifnl2-Ifnlr1	Gm13306-Ackr2
enteroendocrine cell|Large_Intestine	Gpi1-Amfr	Apob-Lsr	Apob-Ldlr	Hbegf-Cd9	Hbegf-Cd82	Hbegf-Egfr	Ccl21b-Ackr2	Ccl21b-Ackr4	Tff3-Ackr3	Timp2-Itgb1	Lgals3bp-Itgb1	Gm2023-Ackr2	Gm2023-Ackr4	Prn-Rpsa	Thbs1-Itgb1	Thbs1-Sdc4	Calr-Itga3	Spon2-Itgb1	Cgn-F11r	Gnas-Adrb2	App-Ncstn	Hsp90aa1-Egfr	Ifnl2-Il10rb	Ifnl2-Ifnlr1	Gm13306-Ackr2	Muc2-Agr2
epidermal cell|Skin	Gpi1-Amfr	Anxa1-Egfr	Gas6-Tyro3	Hbegf-Cd44	Hbegf-Erbb2	Hbegf-Cd9	Hbegf-Cd82	Hbegf-Egfr	Grn-Tnfrsf1a	Ccl21b-Ackr2	Ccl21b-Ackr4	Ecm1-Itgb4	Lamc2-Itgb4	Lamc2-Itga6	Lamc2-Itgb1	Gm2023-Ackr2	Gm2023-Ackr4	Bmp4-Rgmb	Prn-Rpsa	Il1rn-Il1r1	Rspo3-Sdc4	L1cam-Erbb2	L1cam-Cd9	Wnt3-Ryk	Wnt4-Fzd6	Apoe-Lrp1	Apoe-Ldlr	Thbs1-Cd47	Thbs1-Sdc1	Thbs1-Itga6	Thbs1-Sdc4	Psap-Lrp1	Calr-Lrp1	Calr-Itgav	Gnas-Adrb2	App-Cav1	App-Lrp1	App-Gpc1	App-Ncstn	Hsp90aa1-Fgfr3	Hsp90aa1-Egfr	Ifnl2-Ifnlr1	Ybx1-Notch1	Gm13306-Ackr2
epithelial cell of large intestine|Large_Intestine	Gpi1-Amfr	Hbegf-Cd44	Hbegf-Erbb2	Hbegf-Cd9	Hbegf-Cd82	Grn-Tnfrsf1a	Grn-Sort1	Ccl21b-Ackr2	Ccl21b-Ackr4	Tgm2-Sdc4	Lgals3bp-Itgb1	Gm2023-Ackr2	Gm2023-Ackr4	Guca2a-Gucy2c	Prn-Rpsa	Ccl28-Ackr2	L1cam-Cd9	Thbs1-Cd47	Thbs1-Sdc1	Thbs1-Itga6	Thbs1-Itgb1	Thbs1-Sdc4	Psap-Lrp1	Calr-Lrp1	Calr-Itga3	Cgn-F11r	Gnas-Vipr1	App-Tnfrsf21	App-Ncstn	Tnfsf13-Tnfrsf1a	Tnfsf13-Sdc2	Hsp90aa1-Cftr	Hsp90aa1-Egfr	Ang-Plxnb2	Ifnl2-Il10rb	Ifnl2-Ifnlr1	Ybx1-Notch1	Gm13306-Ackr2	Muc2-Agr2
epithelial cell of lung|Lung	Gpi1-Amfr	Lpl-Sdc1	Fgf1-Cd44	Fgf1-Nrp1	Fgf1-Fgfr2	Hbegf-Cd9	Grn-Tnfrsf1a	Grn-Sort1	Lamb2-Rpsa	Ccl21b-Ackr2	Ccl21b-Ackr4	Timp2-Itgb1	Lama5-Bcam	Lamc2-Itgb1	Lcn2-Lrp2	Gm2023-Ackr2	Gm2023-Ackr4	Prn-Rpsa	Npnt-Itgb1	Lgi3-Flot1	Hc-C5ar2	Col4a1-Itgav	Col4a1-Itgb1	Sema3b-Nrp1	Apoe-Sorl1	Apoe-Lrp2	Apoe-Ldlr	Thbs1-Sdc1	Thbs1-Itgb1	Thbs1-Sdc4	Thbs1-Cd36	Calr-Itgav	Calr-Itga3	Cgn-F11r	Mif-Cd74	App-Cd74	App-Ncstn	C3-Nrp1	C3-C5ar2	Col4a3-Cd47	Trf-Tfrc	Hsp90aa1-Cftr	Ang-Plxnb2	Ifnl2-Il10rb	Ifnl2-Ifnlr1	Vegfb-Nrp1	Ybx1-Notch1	Gm13306-Ackr2
epithelial cell of proximal tubule|Kidney	Lpl-Lrp2	Ccl21b-Ackr2	Ccl21b-Ackr4	Tgm2-Sdc4	Gm2023-Ackr2	Gm2023-Ackr4	Prn-Rpsa	Apoe-Lrp2	Ifnl2-Ifnlr1	Gm13306-Ackr2
epithelial cell|Trachea	Hbegf-Cd44	Hbegf-Cd9	Ccl21b-Ackr2	Ccl21b-Ackr4	Timp2-Itgb1	Gm2023-Ackr2	Gm2023-Ackr4	Lgals1-Itgb1	Prn-Rpsa	Col4a1-Itgb1	Calr-Itgav	Calr-Itga3	App-Ncstn	Ifnl2-Il10rb	Ifnl2-Ifnlr1	Ybx1-Notch1	Gm13306-Ackr2
erythrocyte|Aorta	Ccl21b-Ackr2	Ccl21b-Ackr4	Gm2023-Ackr2	Gm2023-Ackr4	Prn-Rpsa	Ifnl2-Ifnlr1	Gm13306-Ackr2
fibroblast|Aorta	Serping1-Lrp1	Col1a2-Cd44	Col1a2-Itga11	Col1a2-Itgb1	Gpi1-Amfr	Lpl-Vldlr	Lpl-Lrp1	Pros1-Axl	Igf1-Igf1r	Ltbp1-Itgb5	Anxa1-Egfr	Gas6-Axl	Plat-Lrp1	Vcam1-Itgb1	Igfbp4-Lrp6	Fn1-Cd44	Fn1-Itga9	Fn1-Sdc2	Fn1-Itgav	Fn1-Itgb1	Grn-Tnfrsf1a	Lamb1-Itgb1	Lamb2-Rpsa	Mdk-Itgb1	Nid1-Itgav	Nid1-Ptprf	Serpinf1-Plxdc2	Clec11a-Itgb1	Ccl21b-Ackr2	Ccl21b-Ackr4	Tgfb2-Tgfbr2	Tgfb2-Tgfbr3	Tgfb3-Eng	Tgfb3-Tgfbr2	Tgfb3-Tgfbr3	Tgfb3-Acvrl1	Thbs2-Cd47	Thbs2-Itgb1	Timp2-Itgb1	Vim-Cd44	Efemp1-Egfr	Vcan-Itgb1	Vcan-Egfr	Dag1-Lama4	Fgf10-Fgfr1	Mmp2-Sdc2	Tgm2-Itgb1	Tgm2-Sdc4	Lgals3bp-Itgb1
fibroblast|Heart	Serping1-Lrp1	Col1a2-Itgb1	Gpi1-Amfr	Lpl-Lrp1	Pros1-Axl	Ltbp1-Itgb5	Anxa1-Egfr	Gas6-Axl	Plat-Lrp1	Vcam1-Itgb1	Igfbp4-Lrp6	Fn1-Sdc2	Fn1-Itgb1	Grn-Tnfrsf1a	Lamb1-Itgb1	Lamb2-Rpsa	Mdk-Lrp1	Mdk-Notch2	Mdk-Itgb1	Mdk-Sdc4	Nid1-Itgav	Serpinf1-Plxdc2	Ccl21b-Ackr2	Ccl21b-Ackr4	Tgfb3-Eng	Tgfb3-Tgfbr2	Tgfb3-Tgfbr3	Tgfb3-Acvrl1	Thbs2-Cd47	Thbs2-Itgb1	Timp2-Itgb1	Vcan-Itgb1	Dag1-Lama4	Mmp2-Sdc2	Tgm2-Itgb1	Tgm2-Sdc4	Lgals3bp-Itgb1	Mfge8-Pdgfrb	Spon1-App	Gm2023-Ackr2	Gm2023-Ackr4	Tfpi-Lrp1	Lgals1-Itgb1	Ltbp3-Itgb5	Prn-Rpsa	Col4a1-Itgb1	Serpine2-Lrp1	Fbln1-Itgb1	Dcn-Egfr
granulocyte monocyte progenitor cell|Marrow	Gpi1-Amfr	Grn-Tnfrsf1a	Grn-Tnfrsf1b	Grn-Sort1	Mfng-Notch2	Mfng-Notch1	Ccl21b-Ackr2	Ccl21b-Cxcr3	Ccl21b-Ackr4	Vim-Cd44	Lgals3bp-Itgb1	Gm2023-Ackr2	Gm2023-Cxcr3	Gm2023-Ackr4	Lgals1-Ptprc	Lgals1-Itgb1	Lgals1-Cd69	Prn-Rpsa	F13a1-Itgb1	F13a1-Itga4	Anxa2-Tlr2	Apoe-Scarb1	Slamf7-Slamf7	Gnas-Adrb2	Mif-Cd74	App-Cd74	App-Tnfrsf21	App-Ncstn	Trf-Tfrc	Ifnl2-Il10rb	Ifnl2-Ifnlr1	Msmp-Ccr2	Ybx1-Notch1	Gm13306-Ackr2
granulocyte|Marrow	Gpi1-Amfr	Anxa1-Fpr1	Anxa1-Fpr2	Grn-Tnfrsf1a	Grn-Sort1	Ccl21b-Ackr2	Ccl21b-Ackr4	Slpi-Plscr1	Vim-Cd44	Mmp9-Cd44	Gm2023-Ackr2	Gm2023-Ackr4	Vasp-Cxcr2	Prn-Rpsa	Il1rn-Il1r2	Anxa2-Tlr2	Thbs1-Cd47	Rps19-C5ar1	Gnas-Adrb2	App-Tnfrsf21	App-Fpr2	C3-Itgam	C3-Itgb2	C3-C5ar2	Pglyrp1-Trem1	Ifnl2-Il10rb	Ifnl2-Ifnlr1	Ybx1-Notch1	Gm13306-Ackr2	Camp-Fpr2	Cxcl2-Cxcr2	Hp-Itgam	Hp-Itgb2
granulocytopoietic cell|Marrow	Gpi1-Amfr	Tnf-Tnfrsf1a	Anxa1-Fpr2	Vcam1-Itgb2	Vcam1-Itgb1	Grn-Tnfrsf1a	Grn-Tnfrsf1b	Grn-Sort1	Ccl21b-Ackr2	Ccl21b-Ackr4	Slpi-Plscr1	Vim-Cd44	Gm2023-Ackr2	Gm2023-Ackr4	Vasp-Cxcr2	Prn-Rpsa	Rps19-C5ar1	Gnas-Adrb2	App-Tnfrsf21	App-Gpc1	App-Ncstn	App-Fpr2	Tnfsf13-Tnfrsf1a	C3-Itgam	C3-Itgb2	C3-C5ar2	Pglyrp1-Trem1	Ifnl2-Il10rb	Ifnl2-Ifnlr1	Ybx1-Notch1	Gm13306-Ackr2	Camp-Fpr2	Hp-Itgam	Hp-Itgb2
hematopoietic precursor cell|Marrow	Gpi1-Amfr	Il15-Il2rg	Igfbp4-Lrp6	Grn-Tnfrsf1a	Mfng-Notch2	Mfng-Notch1	Ccl3-Ackr2	Ccl21b-Ackr2	Ccl21b-Ackr4	Timp2-Itgb1	Vim-Cd44	Lgals3bp-Itgb1	Gm2023-Ackr2	Gm2023-Ackr4	Lgals1-Ptprc	Lgals1-Itgb1	Prn-Rpsa	Angpt1-Tie1	Angpt1-Itgb1	Calr-Scarf1	Ccl4-Ackr2	Trf-Tfr2	Ifnl2-Il10rb	Ifnl2-Ifnlr1	Ybx1-Notch1	Gm13306-Ackr2
hepatocyte|Liver	Agt-Agtr1a	Serping1-Lrp1	Cp-Slc40a1	F9-Lrp1	Gpi1-Amfr	Lipc-Lrp1	Apob-Lsr	Apob-Ldlr	Fga-Itga5	Fga-Itgb1	Fgg-Itga5	Fgg-Itgb1	Vtn-Itga5	Fgf1-Nrp1	Fgf1-Fgfr4	Igfbp4-Lrp6	Ahsg-Insr	Fn1-Nt5e	Fn1-Sdc2	Fn1-Itga5	Fn1-Itgb1	Grn-Tnfrsf1a	Ccl21b-Ackr2	Ccl21b-Ackr4	Tgm2-Itgb1	Tgm2-Sdc4	Fgb-Itga5	Fgb-Itgb1	Lgals3bp-Itgb1	Nampt-Insr	Gm2023-Ackr2	Gm2023-Ackr4	Col18a1-Itga5	Col18a1-Itgb1	Col18a1-Gpc4	Prn-Rpsa	Angptl3-Itga5	Fam3c-Lifr	Serpina1e-Lrp1	Serpinc1-Lrp1	Serpinc1-Sdc2	Hc-C5ar2	Apoe-Lrp1	Apoe-Scarb1	Apoe-Ldlr	Psap-Lrp1	Calr-Lrp1	Fgl1-Egfr	Cgn-F11r
immature B cell|Marrow	Ccl21b-Ackr2	Ccl21b-Ccr7	Ccl21b-Ackr4	Gm2023-Ackr2	Gm2023-Ccr7	Gm2023-Ackr4	Lgals1-Ptprc	Lgals1-Cd69	Prn-Rpsa	Slamf7-Slamf7	Gnas-Adrb2	Mif-Cd74	Ifnl2-Il10rb	Ifnl2-Ifnlr1	Gm13306-Ackr2
immature NK T cell|Marrow	Gpi1-Amfr	Mfng-Notch2	Mfng-Notch1	Ccl5-Ackr2	Ccl5-Cxcr3	Ccl21b-Ackr2	Ccl21b-Cxcr3	Ccl21b-Ackr4	Vim-Cd44	Lgals3bp-Itgb1	Gm2023-Ackr2	Gm2023-Cxcr3	Gm2023-Ackr4	Lgals1-Ptprc	Lgals1-Itgb1	Lgals1-Cd69	Prn-Rpsa	Ccl4-Ackr2	Slamf7-Slamf7	Ifnl2-Il10rb	Ifnl2-Ifnlr1	Ybx1-Notch1	Gm13306-Ackr2
immature T cell|Marrow	Gpi1-Amfr	Ccl5-Ackr2	Ccl5-Cxcr3	Ccl21b-Ackr2	Ccl21b-Cxcr3	Ccl21b-Ccr7	Ccl21b-Ackr4	Vim-Cd44	Gm2023-Ackr2	Gm2023-Cxcr3	Gm2023-Ccr7	Gm2023-Ackr4	Lgals1-Ptprc	Lgals1-Itgb1	Lgals1-Cd69	Prn-Rpsa	Ifnl2-Il10rb	Ifnl2-Ifnlr1	Ybx1-Notch1	Gm13306-Ackr2
immature T cell|Thymus	Ccl21b-Ackr2	Ccl21b-Ccr7	Ccl21b-Ackr4	Gm2023-Ackr2	Gm2023-Ccr7	Gm2023-Ackr4	Lgals1-Ptprc	Prn-Rpsa	Il16-Cd4	Ifnl2-Ifnlr1	Ybx1-Notch1	Gm13306-Ackr2
immature natural killer cell|Marrow	Ccl3-Ackr2	Ccl5-Ackr2	Ccl5-Cxcr3	Ccl5-Ccr5	Ccl21b-Ackr2	Ccl21b-Cxcr3	Ccl21b-Ackr4	Vim-Cd44	Lgals3bp-Itgb1	Gm2023-Ackr2	Gm2023-Cxcr3	Gm2023-Ackr4	Lgals1-Ptprc	Lgals1-Itgb1	Lgals1-Cd69	Prn-Rpsa	Ccl4-Ackr2	Slamf7-Slamf7	Ifnl2-Il10rb	Ifnl2-Ifnlr1	Msmp-Ccr2	Gm13306-Ackr2
keratinocyte stem cell|Skin	Gpi1-Amfr	Anxa1-Egfr	Gas6-Axl	Hbegf-Cd9	Grn-Tnfrsf1a	Ptn-Ptprs	Ptn-Plxnb2	Ccl21b-Ackr2	Ccl21b-Ackr4	Sfrp1-Fzd2	Timp2-Itga3	Timp2-Itgb1	Fgf18-Fgfr2	Fgf18-Fgfr3	Ecm1-Itgb4	Lama5-Bcam	Lamc2-Itgb4	Lamc2-Itga6	Lamc2-Itgb1	Gm2023-Ackr2	Gm2023-Ackr4	Postn-Ptk7	Lgals1-Itgb1	Nrtn-Gfra1	Col18a1-Ptprs	Col18a1-Itgb1	Col18a1-Gpc4	Prn-Rpsa	Sostdc1-Lrp6	Npnt-Itgb1	Fbln1-Itgb1	Wnt4-Fzd2	Angptl2-Itgb1	Apoe-Sorl1	Apoe-Ldlr	Thbs1-Sdc1	Thbs1-Itgb1	Thbs1-Sdc4	Calr-Itgav	Calr-Itga3	Gnas-Adrb2	App-Cav1	App-Ncstn	Hsp90aa1-Fgfr3	Hsp90aa1-Egfr	Ifnl2-Ifnlr1	Ybx1-Notch1	Gm13306-Ackr2	Cxcl12-Ackr3
keratinocyte|Tongue	Gpi1-Amfr	Anxa1-Egfr	Gas6-Tyro3	Areg-Egfr	Hbegf-Cd44	Hbegf-Erbb2	Hbegf-Cd9	Hbegf-Cd82	Hbegf-Egfr	Grn-Tnfrsf1a	Grn-Sort1	Lamb2-Rpsa	Ccl21b-Ackr2	Ccl21b-Ackr4	Ecm1-Itgb4	Lamc2-Itgb4	Lamc2-Itga6	Mfge8-Itgav	Gm2023-Ackr2	Gm2023-Ackr4	Prn-Rpsa	Epgn-Egfr	L1cam-Erbb2	L1cam-Cd9	L1cam-Egfr	Bmp7-Bmpr1a	Wnt5a-Ryk	Wnt4-Fzd6	Wnt7b-Lrp5	Wnt7b-Fzd1	Apoe-Lrp1	Apoe-Lrp5	Apoe-Ldlr	Psap-Lrp1	Calr-Lrp1	Calr-Itgav	Cgn-F11r	Gnas-Adrb2	App-Lrp1	App-Gpc1	App-Ncstn	Hsp90aa1-Fgfr3	Hsp90aa1-Egfr	Ifnl2-Ifnlr1	Ybx1-Notch1	Gm13306-Ackr2
kidney collecting duct epithelial cell|Kidney	Ccl21b-Ackr2	Ccl21b-Ackr4	Gm2023-Ackr2	Gm2023-Ackr4	Prn-Rpsa	Spp1-Itgb1	Ifnl2-Ifnlr1	Gm13306-Ackr2
large intestine goblet cell|Large_Intestine	Gpi1-Amfr	Hbegf-Erbb2	Hbegf-Cd9	Hbegf-Cd82	Hbegf-Egfr	Grn-Tnfrsf1a	Grn-Sort1	Ccl21b-Ackr2	Ccl21b-Ackr4	Tff3-Ackr3	Timp2-Itgb1	Lgals3bp-Itgb1	Gm2023-Ackr2	Gm2023-Ackr4	Guca2b-Gucy2c	Guca2a-Gucy2c	Prn-Rpsa	Sema3b-Nrp2	Thbs1-Cd47	Thbs1-Ptprj	Thbs1-Sdc1	Thbs1-Itga6	Thbs1-Itga3	Thbs1-Itgb1	Thbs1-Sdc4	Calr-Itga3	Cgn-F11r	Gnas-Vipr1	Gnas-Adrb2	App-Tnfrsf21	App-Ncstn	Tnfsf13-Tnfrsf1a	Tnfsf13-Sdc2	Hsp90aa1-Fgfr3	Hsp90aa1-Egfr	Liph-Lpar1	Ang-Plxnb2	Ifnl2-Il10rb	Ifnl2-Ifnlr1	Gm13306-Ackr2	Muc2-Agr2
late pro-B cell|Marrow	Gpi1-Amfr	Ccl21b-Ackr2	Ccl21b-Ccr7	Ccl21b-Ackr4	Vim-Cd44	Gm2023-Ackr2	Gm2023-Ccr7	Gm2023-Ackr4	Lgals1-Ptprc	Lgals1-Itgb1	Lgals1-Cd69	Prn-Rpsa	Slamf7-Slamf7	Mif-Cd74	Ifnl2-Il10rb	Ifnl2-Ifnlr1	Ybx1-Notch1	Gm13306-Ackr2
leukocyte|Heart	Gpi1-Amfr	Lpl-Lrp1	Pros1-Axl	C1qb-Lrp1	Gas6-Mertk	Gas6-Axl	Igfbp4-Lrp6	Grn-Tnfrsf1a	Grn-Tnfrsf1b	Ccl2-Ackr2	Ccl2-Ackr4	Ccl3-Ackr2	Ccl21b-Ackr2	Ccl21b-Ackr4	Timp2-Itgb1	Vim-Cd44	Tgm2-Itgb1	Lgals3bp-Itgb1	Pltp-Abca1	Gm2023-Ackr2	Gm2023-Ccrl2	Gm2023-Ackr4	C1qa-Cd93	Lgals1-Ptprc	Lgals1-Itgb1	Tnfsf12-Cd163	Prn-Rpsa	F13a1-Itga9	F13a1-Itgb1	F13a1-Itga4	Cfh-Itgam	Anxa2-Tlr2	Apoe-Lrp1	Rps19-C5ar1	Psap-Lrp1	Calr-Lrp1	Calr-Itgav	Ccl4-Ackr2	Gnas-Adrb2	Mif-Cd74	App-Lrp1	App-Cd74	App-Ncstn	Ifnl2-Il10rb	Ifnl2-Ifnlr1	Msmp-Ccr2	Ybx1-Notch1	Gm13306-Ackr2
leukocyte|Kidney	Ccl5-Ackr2	Ccl5-Cxcr3	Ccl21b-Ackr2	Ccl21b-Cxcr3	Ccl21b-Ccr7	Ccl21b-Ackr4	Gm2023-Ackr2	Gm2023-Cxcr3	Gm2023-Ccr7	Gm2023-Ackr4	Lgals1-Ptprc	Lgals1-Itgb1	Prn-Rpsa	Ifng-Ifngr1	Ifnl2-Il10rb	Ifnl2-Ifnlr1	Msmp-Ccr2	Gm13306-Ackr2
leukocyte|Lung	Il1b-Il1r2	Anxa1-Fpr1	Grn-Tnfrsf1a	Ccl3-Ackr2	Ccl21b-Ackr2	Ccl21b-Ackr4	Vim-Cd44	Mmp9-Cd44	Gm2023-Ackr2	Gm2023-Ccrl2	Gm2023-Ackr4	Vasp-Cxcr2	Prn-Rpsa	Il1rn-Il1r2	Anxa2-Tlr2	Rps19-C5ar1	Ccl4-Ackr2	C3-C5ar2	Pglyrp1-Trem1	Ifnl2-Ifnlr1	Gm13306-Ackr2	Cxcl2-Cxcr2	Hp-Itgam	Hp-Itgb2
leukocyte|Pancreas	Gpi1-Amfr	Lpl-Lrp1	C1qb-Lrp1	Grn-Tnfrsf1a	Grn-Tnfrsf1b	Ccl3-Ackr2	Ccl3-Ccr5	Ccl21b-Ackr2	Ccl21b-Ackr4	Timp2-Itgb1	Vim-Cd44	Lgals3bp-Itgb1	Gm2023-Ackr2	Gm2023-Ccrl2	Gm2023-Ackr4	Lgals1-Ptprc	Lgals1-Itgb1	Prn-Rpsa	Apoe-Lrp1	Apoe-Scarb1	Rps19-C5ar1	Psap-Lrp1	Calr-Lrp1	Calr-Itgav	Ccl4-Ackr2	Ccl4-Ccr1	Ccl4-Ccr5	Ly86-Cd180	Slamf7-Slamf7	Gnas-Adrb2	Mif-Cd74	App-Lrp1	App-Cd74	App-Ncstn	Ifnl2-Il10rb	Ifnl2-Ifnlr1	Msmp-Ccr2	Ybx1-Notch1	Gm13306-Ackr2
leukocyte|Skin	Gpi1-Amfr	C1qb-Lrp1	Il2-Il2rg	Il2-Cd53	Anxa1-Egfr	Hbegf-Cd9	Grn-Tnfrsf1a	Grn-Tnfrsf1b	Lamb2-Rpsa	Ptn-Ptprs	Ccl21b-Ackr2	Ccl21b-Ackr4	Sfrp1-Fzd2	Timp2-Itga3	Timp2-Itgb1	Vim-Cd44	Ecm1-Itgb4	Tgm2-Itgb1	Lgals3bp-Itgb1	Pltp-Abca1	Gm2023-Ackr2	Gm2023-Ccrl2	Gm2023-Ackr4	Postn-Ptk7	Lgals1-Ptprc	Lgals1-Itgb1	Lgals1-Cd69	Col18a1-Ptprs	Col18a1-Itgb1	Prn-Rpsa	Sostdc1-Lrp6	Npnt-Itgb1	F13a1-Itgb1	L1cam-Cd9	Col4a1-Itgb1	Apoe-Lrp1	Apoe-Scarb1	Thbs1-Cd47	Thbs1-Sdc1	Thbs1-Itga6	Thbs1-Itga3	Thbs1-Itgb1	Thbs1-Sdc4	Psap-Lrp1	Calr-Lrp1	Calr-Itgav	Calr-Itga3	Gnas-Adrb2	Mif-Cd74
leukocyte|Thymus	Col4a2-Cd93	Ccl21b-Ackr2	Ccl21b-Ccr7	Ccl21b-Ackr4	Lgals3bp-Itgb1	Gm2023-Ackr2	Gm2023-Ccr7	Gm2023-Ackr4	Lgals1-Ptprc	Lgals1-Itgb1	Prn-Rpsa	Col4a1-Itgb1	Apoe-Scarb1	Mif-Cd74	App-Cav1	Ifnl2-Il10rb	Ifnl2-Ifnlr1	Ybx1-Notch1	Gm13306-Ackr2	Cxcl12-Ackr3	Cxcl12-Itgb1
luminal epithelial cell of mammary gland|Mammary_Gland	Gpi1-Amfr	Hbegf-Cd44	Hbegf-Cd9	Hbegf-Cd82	Grn-Tnfrsf1a	Ptn-Plxnb2	Ccl21b-Ackr2	Ccl21b-Ackr4	Cx3cl1-Itgav	Timp2-Itgb1	Tgm2-Itgb1	Tgm2-Sdc4	Lama5-Bcam	Lamc2-Itgb1	Lgals3bp-Itgb1	Mfge8-Itgav	Gm2023-Ackr2	Gm2023-Ackr4	Ltbp3-Itgb5	Prn-Rpsa	Apoe-Ldlr	Thbs1-Cd47	Thbs1-Sdc1	Thbs1-Itgb1	Thbs1-Sdc4	Timp1-Cd63	Calr-Itgav	Calr-Itga3	Cgn-F11r	App-Tnfrsf21	App-Ncstn	C3-C5ar2	Ifnl2-Il10rb	Ifnl2-Ifnlr1	Ybx1-Notch1	Gm13306-Ackr2
lung endothelial cell|Lung	Col4a2-Cd93	Grn-Tnfrsf1a	Mfng-Notch1	Ccl21b-Ackr2	Ccl21b-Ackr4	Timp2-Itgb1	Tgm2-Itgb1	Lgals3bp-Itgb1	Gm2023-Ackr2	Gm2023-Ccrl2	Gm2023-Ackr4	Prn-Rpsa	Fam3c-Lifr	Mmrn2-Cd93	Mmrn2-Clec14a	Col4a1-Cd93	Col4a1-Itgb1	Col4a1-Itga1	Anxa2-Robo4	Sema3f-Nrp1	Sema3c-Nrp1	Timp3-Kdr	Calr-Scarf1	Gnas-Adrb2	App-Cav1	App-Cd74	App-Ncstn	Ifnl2-Il10rb	Ifnl2-Ifnlr1	Ybx1-Notch1	Gm13306-Ackr2	Cxcl12-Ackr3	Cxcl12-Itgb1
lymphocyte|Diaphragm	Ccl21b-Ackr2	Ccl21b-Ccr7	Ccl21b-Ackr4	Vim-Cd44	Gm2023-Ackr2	Gm2023-Ccr7	Gm2023-Ackr4	Lgals1-Ptprc	Lgals1-Itgb1	Lgals1-Cd69	Prn-Rpsa	Apoe-Sorl1	Gnas-Adrb2	Mif-Cd74	Ifnl2-Il10rb	Ifnl2-Ifnlr1	Gm13306-Ackr2
macrophage|Brain	Gpi1-Amfr	C1qb-Lrp1	Grn-Tnfrsf1a	Grn-Tnfrsf1b	Ccl12-Ackr2	Ccl12-Ackr4	Ccl21b-Ackr2	Ccl21b-Ackr4	Timp2-Itgb1	Vim-Cd44	Lgals3bp-Itgb1	Gm2023-Ackr2	Gm2023-Ackr4	Lgals1-Ptprc	Lgals1-Itgb1	Prn-Rpsa	F13a1-Itgb1	Cfh-Itgam	Apoe-Lrp1	Rps19-C5ar1	Psap-Lrp1	Calr-Lrp1	Calr-Itgav	Slamf7-Slamf7	Gnas-Adrb2	Mif-Cd74	App-Lrp1	App-Cd74	App-Tnfrsf21	App-Ncstn	Ang-Plxnb2	Ifnl2-Il10rb	Ifnl2-Ifnlr1	Msmp-Ccr2	Ybx1-Notch1	Gm13306-Ackr2
macrophage|Diaphragm	C1qb-Lrp1	Tnf-Tnfrsf1a	Hbegf-Cd44	Fn1-Cd44	Fn1-Itgb1	Fn1-Plaur	Grn-Tnfrsf1a	Grn-Tnfrsf1b	Ccl2-Ccr2	Ccl2-Ackr2	Ccl2-Ackr4	Ccl3-Ackr2	Ccl21b-Ackr2	Ccl21b-Ackr4	Timp2-Itgb1	Vim-Cd44	Lgals3bp-Itgb1	Pltp-Abca1	Gm2023-Ackr2	Gm2023-Ccrl2	Gm2023-Ackr4	C1qa-Cd93	Lgals1-Ptprc	Lgals1-Itgb1	Tnfsf12-Cd163	Prn-Rpsa	F13a1-Itgb1	F13a1-Itga4	Cfh-Itgam	Anxa2-Tlr2	Apoe-Lrp1	Apoe-Ldlr	Rps19-C5ar1	Psap-Lrp1	Calr-Lrp1	Calr-Itgav	Ccl4-Ackr2	Slamf7-Slamf7	Mif-Cd74	App-Lrp1	App-Cd74	App-Ncstn	Tnfsf13-Fas	Tnfsf13-Tnfrsf1a	Ifnl2-Il10rb	Ifnl2-Ifnlr1	Pf4-Ldlr	Msmp-Ccr2	Ybx1-Notch1
macrophage|Kidney	Gpi1-Amfr	C1qb-Lrp1	Tnf-Tnfrsf1a	Gas6-Axl	Vcam1-Itga9	Vcam1-Itgb2	Vcam1-Itgb1	Grn-Tnfrsf1a	Grn-Tnfrsf1b	Ccl3-Ackr2	Ccl3-Ccr5	Ccl12-Ackr2	Ccl12-Ccr5	Ccl12-Ackr4	Ccl21b-Ackr2	Ccl21b-Ackr4	Timp2-Itgb1	Vim-Cd44	Lgals3bp-Itgb1	Gm2023-Ackr2	Gm2023-Ccrl2	Gm2023-Ackr4	C1qa-Cd93	Lgals1-Ptprc	Lgals1-Itgb1	Prn-Rpsa	Anxa2-Tlr2	Apoe-Lrp1	Apoe-Sorl1	Rps19-C5ar1	Psap-Lrp1	Calr-Lrp1	Calr-Itgav	Ccl4-Ackr2	Ccl4-Ccr5	Slamf7-Slamf7	Gnas-Adrb2	Mif-Cd74	App-Lrp1	App-Cd74	App-Ncstn	Ifnl2-Il10rb	Ifnl2-Ifnlr1	Msmp-Ccr2	Gm13306-Ackr2
macrophage|Limb_Muscle	C1qb-Lrp1	Tnf-Tnfrsf1a	Tnf-Tnfrsf1b	Grn-Tnfrsf1a	Grn-Tnfrsf1b	Ccl2-Ackr2	Ccl2-Ackr4	Ccl3-Ackr2	Ccl21b-Ackr2	Ccl21b-Ackr4	Timp2-Itgb1	Vim-Cd44	Lgals3bp-Itgb1	Pltp-Abca1	Gm2023-Ackr2	Gm2023-Ccrl2	Gm2023-Ackr4	C1qa-Cd93	Lgals1-Ptprc	Lgals1-Itgb1	Prn-Rpsa	F13a1-Itgb1	Cfh-Itgam	Anxa2-Tlr2	Apoe-Lrp1	Rps19-C5ar1	Psap-Lrp1	Calr-Lrp1	Calr-Itgav	Ccl4-Ackr2	Slamf7-Slamf7	Gnas-Adrb2	Mif-Cd74	App-Lrp1	App-Cd74	App-Ncstn	Ifnl2-Il10rb	Ifnl2-Ifnlr1	Msmp-Ccr2	Ybx1-Notch1	Gm13306-Ackr2
macrophage|Marrow	Gpi1-Amfr	Grn-Sort1	Ccl21b-Ackr2	Ccl21b-Cxcr3	Ccl21b-Ackr4	Timp2-Itgb1	Vim-Cd44	Lgals3bp-Itgb1	Gm2023-Ackr2	Gm2023-Cxcr3	Gm2023-Ackr4	Lgals1-Ptprc	Lgals1-Itgb1	Prn-Rpsa	Fam3c-Lifr	Il16-Cd4	Ly86-Cd180	Mif-Cd74	Trf-Tfrc	Ifnl2-Il10rb	Ifnl2-Ifnlr1	Msmp-Ccr2	Ybx1-Notch1	Gm13306-Ackr2
macrophage|Spleen	Ccl3-Ackr2	Ccl5-Ackr2	Ccl5-Ccr5	Ccl21b-Ackr2	Ccl21b-Ackr4	Vim-Cd44	Lgals3bp-Itgb1	Gm2023-Ackr2	Gm2023-Ackr4	Lgals1-Ptprc	Lgals1-Itgb1	Prn-Rpsa	Ccl4-Ackr2	Slamf7-Slamf7	Ifnl2-Il10rb	Ifnl2-Ifnlr1	Msmp-Ccr2	Ybx1-Notch1	Gm13306-Ackr2
mature natural killer cell|Marrow	Gpi1-Amfr	Mfng-Notch2	Ccl3-Ackr2	Ccl3-Ccr5	Ccl5-Ackr2	Ccl5-Cxcr3	Ccl5-Ccr5	Ccl21b-Ackr2	Ccl21b-Cxcr3	Ccl21b-Ackr4	Vim-Cd44	Lgals3bp-Itgb1	Gm2023-Ackr2	Gm2023-Cxcr3	Gm2023-Ackr4	Lgals1-Ptprc	Lgals1-Itgb1	Lgals1-Cd69	Prn-Rpsa	Ccl4-Ackr2	Ccl4-Ccr5	Slamf7-Slamf7	Ifnl2-Il10rb	Ifnl2-Ifnlr1	Msmp-Ccr2	Ybx1-Notch1	Gm13306-Ackr2
megakaryocyte-erythroid progenitor cell|Marrow	Gpi1-Amfr	Tgfb1-Eng	Igfbp4-Lrp6	Grn-Tnfrsf1a	Grn-Sort1	Mfng-Notch2	Ccl21b-Ackr2	Ccl21b-Ackr4	Timp2-Itgb1	Vim-Cd44	Tgm2-Itgb1	Lgals3bp-Itgb1	Gm2023-Ackr2	Gm2023-Ackr4	Lgals1-Itgb1	Prn-Rpsa	Apoe-Scarb1	Angpt1-Tek	Angpt1-Tie1	Angpt1-Itga5	Angpt1-Itgb1	Calr-Scarf1	Ifnl2-Il10rb	Ifnl2-Ifnlr1	Gm13306-Ackr2
mesenchymal cell|Trachea	Serping1-Lrp1	Col1a2-Cd44	Col1a2-Itga11	Col1a2-Itgb1	Gpi1-Amfr	Lpl-Lrp1	Pros1-Axl	Il6-Il6st	Igf1-Igf1r	Ltbp1-Itgb5	Anxa1-Egfr	Gas6-Axl	Plat-Lrp1	Vcam1-Itgb1	Bmp2-Eng	Bmp2-Bmpr1a	Bmp2-Rgmb	Igfbp4-Lrp6	Bgn-Tlr2	Hbegf-Cd9	Fn1-Cd44	Fn1-Itga9	Fn1-Sdc2	Fn1-Itga5	Fn1-Itgav	Fn1-Itgb1	Fn1-Plaur	Grn-Tnfrsf1a	Lamb1-Itgb1	Lamb2-Rpsa	Mdk-Lrp1	Mdk-Notch2	Mdk-Itgb1	Mdk-Sdc4	Nid1-Itgav	Serpinf1-Plxdc2	Ptn-Ptprs	Clec11a-Itga11	Clec11a-Itgb1	Ccl2-Ackr2	Ccl2-Ackr4	Ccl21b-Ackr2	Ccl21b-Ackr4	Tgfb2-Eng	Tgfb2-Tgfbr2	Tgfb2-Tgfbr3	Tgfb3-Eng	Tgfb3-Tgfbr2	Tgfb3-Tgfbr3
mesenchymal stem cell of adipose|Fat	Serping1-Lrp1	Col1a2-Cd44	Col1a2-Itga11	Col1a2-Itgb1	Gpi1-Amfr	Lpl-Vldlr	Lpl-Lrp1	Pros1-Axl	Il6-Il6st	Igf1-Igf1r	Ltbp1-Itgb5	Anxa1-Egfr	Gas6-Axl	Plat-Lrp1	Vcam1-Itgb1	Adm-Ramp2	Igfbp4-Lrp6	Hbegf-Cd9	Fn1-Cd44	Fn1-Sdc2	Fn1-Itga5	Fn1-Itgav	Fn1-Itgb1	Grn-Tnfrsf1a	Grn-Tnfrsf1b	Lamb1-Itgb1	Lamb2-Rpsa	Mdk-Lrp1	Mdk-Itgb1	Mdk-Sdc4	Nid1-Itgav	Serpinf1-Plxdc2	Clec11a-Itgb1	Ccl2-Ackr2	Ccl2-Ackr4	Ccl21b-Ackr2	Ccl21b-Ackr4	Tgfb2-Tgfbr2	Tgfb2-Tgfbr3	Tgfb3-Eng	Tgfb3-Tgfbr2	Tgfb3-Tgfbr3	Tgfb3-Acvrl1	Thbs2-Cd47	Thbs2-Itgb1	Timp2-Itgb1	Vim-Cd44	Fgf18-Fgfr1	Efemp1-Egfr
mesenchymal stem cell|Diaphragm	Serping1-Lrp1	Col1a2-Cd44	Col1a2-Itga11	Col1a2-Itgb1	Lpl-Lrp1	Pros1-Axl	Il6-Il6ra	Il6-Il6st	Ltbp1-Itgb5	Anxa1-Egfr	Gas6-Axl	Plat-Lrp1	Fn1-Cd44	Fn1-Sdc2	Fn1-Itga5	Fn1-Itgav	Fn1-Itgb1	Fn1-Plaur	Grn-Tnfrsf1a	Lamb1-Itgb1	Lamb2-Rpsa	Nid1-Itgav	Serpinf1-Plxdc2	Ccl2-Ackr2	Ccl2-Ackr4	Ccl21b-Ackr2	Ccl21b-Ackr4	Thbs2-Cd47	Thbs2-Itgb1	Timp2-Itgb1	Vim-Cd44	Fgf18-Fgfr1	Efemp1-Egfr	Vcan-Cd44	Vcan-Itgb1	Vcan-Egfr	Dag1-Lama4	Mmp2-Sdc2	Lgals3bp-Itgb1	Mfge8-Itgav	Spon1-App	Gm2023-Ackr2	Gm2023-Ackr4	Tfpi-Lrp1	Lgals1-Itgb1	Ltbp3-Itgb5	Ccl11-Ackr2	Ccl11-Ackr4	Prn-Rpsa
mesenchymal stem cell|Limb_Muscle	Serping1-Lrp1	Col1a2-Cd44	Col1a2-Itga11	Col1a2-Itgb1	Gpi1-Amfr	Lpl-Vldlr	Lpl-Lrp1	Pros1-Axl	Il6-Il6ra	Il6-Il6st	Igf1-Igf1r	Ltbp1-Itgb5	Vtn-Itga5	Anxa1-Egfr	Gas6-Axl	Plat-Lrp1	Adm-Ramp2	Bmp2-Eng	Igfbp4-Lrp6	Cxcl10-Sdc4	Fn1-Cd44	Fn1-Sdc2	Fn1-Itga5	Fn1-Itgav	Fn1-Itgb1	Fn1-Plaur	Grn-Tnfrsf1a	Grn-Tnfrsf1b	Lamb1-Itgb1	Lamb2-Rpsa	Nid1-Itgav	Serpinf1-Plxdc2	Ccl2-Ackr2	Ccl2-Ackr4	Ccl21b-Ackr2	Ccl21b-Ackr4	Tgfb2-Eng	Tgfb2-Tgfbr2	Tgfb2-Tgfbr3	Tgfb3-Tgfbr2	Tgfb3-Tgfbr3	Thbs2-Cd47	Thbs2-Itgb1	Timp2-Itgb1	Vim-Cd44	Fgf18-Fgfr1	Efemp1-Egfr	Vcan-Cd44	Vcan-Itgb1
microglial cell|Brain	Pros1-Mertk	C1qb-Lrp1	Gas6-Mertk	Grn-Tnfrsf1a	Grn-Tnfrsf1b	Grn-Sort1	Mfng-Notch2	Ccl12-Ackr2	Ccl12-Ackr4	Ccl21b-Ackr2	Ccl21b-Ackr4	Timp2-Itgb1	Lgals3bp-Itgb1	Gm2023-Ackr2	Gm2023-Ackr4	Prn-Rpsa	Cfh-Itgam	Serpine2-Lrp1	Apoe-Lrp1	Rps19-C5ar1	Psap-Lrp1	Calr-Lrp1	Calr-Itgav	Ly86-Cd180	Gnas-Adrb2	App-Lrp1	Ang-Plxnb2	Ifnl2-Il10rb	Ifnl2-Ifnlr1	Gm13306-Ackr2
monocyte|Lung	Grn-Tnfrsf1a	Grn-Tnfrsf1b	Ccl21b-Ackr2	Ccl21b-Ackr4	Vim-Cd44	Tgm2-Itgb1	Lgals3bp-Itgb1	Gm2023-Ackr2	Gm2023-Ccrl2	Gm2023-Ackr4	Lgals1-Ptprc	Lgals1-Itgb1	Prn-Rpsa	L1cam-Cd9	Apoe-Lrp1	Apoe-Sorl1	Apoe-Scarb1	Apoe-Ldlr	Rps19-C5ar1	Psap-Lrp1	Calr-Lrp1	Calr-Itgav	Gnas-Adrb2	App-Lrp1	App-Cd74	Tnfsf13-Tnfrsf1a	C3-Lrp1	C3-Itgb2	C3-C5ar2	Pglyrp1-Trem1	Ifnl2-Il10rb	Ifnl2-Ifnlr1	Gm13306-Ackr2	Hp-Itgam	Hp-Itgb2
monocyte|Marrow	Gpi1-Amfr	Fn1-Cd44	Fn1-Itgb7	Fn1-Itga5	Fn1-Itgb1	Fn1-Itga4	Fn1-Plaur	Grn-Tnfrsf1a	Grn-Tnfrsf1b	Grn-Sort1	Ccl2-Ccr2	Ccl2-Ackr2	Ccl2-Ackr4	Ccl3-Ackr2	Ccl21b-Ackr2	Ccl21b-Ackr4	Vim-Cd44	Vcan-Cd44	Vcan-Itgb1	Lgals3bp-Itgb1	Gm2023-Ackr2	Gm2023-Ackr4	Lgals1-Ptprc	Lgals1-Itgb1	Prn-Rpsa	F13a1-Itgb1	F13a1-Itga4	Anxa2-Tlr2	Apoe-Lrp1	Apoe-Sorl1	Apoe-Scarb1	Thbs1-Cd47	Thbs1-Itga4	Psap-Lrp1	Calr-Lrp1	Gnas-Adrb2	App-Lrp1	App-Cd74	App-Tnfrsf21	App-Ncstn	Tnfsf13-Tnfrsf1a	C3-Itgam	C3-Lrp1	C3-Nrp1	C3-Itgb2	C3-C5ar2	Ifnl2-Il10rb	Ifnl2-Ifnlr1	Msmp-Ccr2
myeloid cell|Fat	Gpi1-Amfr	Lpl-Lrp1	C1qb-Lrp1	Tnf-Tnfrsf1a	Tnf-Tnfrsf1b	Fn1-Cd44	Fn1-Itgb1	Fn1-Itga4	Fn1-Plaur	Grn-Tnfrsf1a	Grn-Tnfrsf1b	Ccl2-Ccr2	Ccl2-Ackr2	Ccl2-Ackr4	Ccl3-Ackr2	Ccl21b-Ackr2	Ccl21b-Ackr4	Timp2-Itgb1	Vim-Cd44	Lgals3bp-Itgb1	Pltp-Abca1	Gm2023-Ackr2	Gm2023-Ccrl2	Gm2023-Ackr4	Lgals1-Ptprc	Lgals1-Itgb1	Prn-Rpsa	F13a1-Itgb1	F13a1-Itga4	Cfh-Itgam	Anxa2-Tlr2	Apoe-Lrp1	Rps19-C5ar1	Psap-Lrp1	Calr-Lrp1	Ccl4-Ackr2	Slamf7-Slamf7	Gnas-Adrb2	Mif-Cd74	App-Lrp1	App-Cd74	App-Tnfrsf21	App-Ncstn	Ifnl2-Il10rb	Ifnl2-Ifnlr1	Msmp-Ccr2	Ybx1-Notch1	Gm13306-Ackr2	Hp-Itgam
myeloid cell|Lung	Gpi1-Amfr	Grn-Tnfrsf1a	Mfng-Notch2	Ccl17-Ackr2	Ccl21b-Ackr2	Ccl21b-Cxcr3	Ccl21b-Ackr4	Timp2-Itgb1	Vim-Cd44	Lgals3bp-Itgb1	Gm2023-Ackr2	Gm2023-Cxcr3	Gm2023-Ccrl2	Gm2023-Ackr4	Lgals1-Ptprc	Lgals1-Itgb1	Ccl22-Ackr2	Prn-Rpsa	Anxa2-Tlr2	Psap-Lrp1	Calr-Lrp1	Slamf7-Slamf7	Gnas-Adrb2	Mif-Cd74	App-Lrp1	App-Cd74	App-Ncstn	Ifnl2-Il10rb	Ifnl2-Ifnlr1	Msmp-Ccr2	Ybx1-Notch1	Gm13306-Ackr2
myofibroblast cell|Heart	Serping1-Lrp1	Col1a2-Itgb1	Gpi1-Amfr	Lpl-Lrp1	Pros1-Axl	Ltbp1-Itgb5	Vtn-Itgav	Plat-Lrp1	Fn1-Sdc2	Fn1-Itgb1	Grn-Tnfrsf1a	Lamb1-Itgb1	Lamb2-Rpsa	Mdk-Itgb1	Ccl21b-Ackr2	Ccl21b-Ackr4	Thbs2-Notch3	Thbs2-Cd47	Thbs2-Itgb1	Mmp2-Sdc2	Lgals3bp-Itgb1	Mfge8-Pdgfrb	Mfge8-Itgav	Spon1-App	Gm2023-Ackr2	Gm2023-Ackr4	Tfpi-Lrp1	Lgals1-Itgb1	Prn-Rpsa	Col4a1-Itgav	Col4a1-Itgb1	Col4a1-Itga1	Serpine2-Lrp1	Angptl2-Itgb1	Fbn1-Itgb1	Lama2-Dag1	Lama2-Itgb1	Lama2-Itga7	Lama2-Rpsa	Psap-Lrp1	Calr-Lrp1	Calr-Itgav	Col3a1-Ddr2	App-Cav1	App-Lrp1	App-Tnfrsf21	App-Ncstn	Col1a1-Itgb1	Col1a1-Ddr2
naive B cell|Marrow	Ccl21b-Ackr2	Ccl21b-Ccr7	Ccl21b-Ackr4	Gm2023-Ackr2	Gm2023-Ccr7	Gm2023-Ackr4	Prn-Rpsa	Apoe-Sorl1	Gnas-Adrb2	Mif-Cd74	Ifnl2-Il10rb	Ifnl2-Ifnlr1	Gm13306-Ackr2
natural killer cell|Fat	Ccl3-Ackr2	Ccl5-Ackr2	Ccl5-Cxcr3	Ccl5-Ccr5	Ccl21b-Ackr2	Ccl21b-Cxcr3	Ccl21b-Ackr4	Vim-Cd44	Lgals3bp-Itgb1	Gm2023-Ackr2	Gm2023-Cxcr3	Gm2023-Ackr4	Lgals1-Ptprc	Lgals1-Itgb1	Lgals1-Cd69	Prn-Rpsa	Ccl4-Ackr2	Ccl4-Ccr5	Slamf7-Slamf7	Ifng-Ifngr1	Gnas-Adrb2	Ifnl2-Il10rb	Ifnl2-Ifnlr1	Msmp-Ccr2	Ybx1-Notch1	Gm13306-Ackr2
natural killer cell|Liver	Fga-Itgb2	Fga-Itgb1	Fgg-Itgb2	Fgg-Itgb1	Ccl5-Ackr2	Ccl5-Cxcr3	Ccl5-Ccr5	Ccl21b-Ackr2	Ccl21b-Cxcr3	Ccl21b-Ackr4	Vim-Cd44	Mmp9-Cd44	Fgb-Itgb2	Fgb-Itgb1	Lgals3bp-Itgb1	Gm2023-Ackr2	Gm2023-Cxcr3	Gm2023-Ackr4	Lgals1-Ptprc	Lgals1-Itgb1	Lgals1-Cd69	Prn-Rpsa	Il16-Cd4	Slamf7-Slamf7	Ifng-Ifngr1	Ifnl2-Il10rb	Ifnl2-Ifnlr1	Msmp-Ccr2	Kng1-Itgb2	Ybx1-Notch1	Gm13306-Ackr2	Hp-Itgb2
natural killer cell|Lung	Ccl3-Ackr2	Ccl5-Ackr2	Ccl21b-Ackr2	Ccl21b-Ackr4	Vim-Cd44	Lgals3bp-Itgb1	Gm2023-Ackr2	Gm2023-Ackr4	Lgals1-Ptprc	Lgals1-Itgb1	Prn-Rpsa	Ccl4-Ackr2	Slamf7-Slamf7	Ifnl2-Il10rb	Ifnl2-Ifnlr1	Msmp-Ccr2	Gm13306-Ackr2
neuron|Brain	Gpi1-Amfr	Lpl-Vldlr	Ptn-Ptprs	Ccl21b-Ackr2	Ccl21b-Ackr4	Cx3cl1-Itgav	Fgf13-Scn8a	Cntn2-Cntn1	Lgi1-Adam23	Lgi1-Adam22	Spon1-App	Gm2023-Ackr2	Gm2023-Ackr4	Rph3a-Nrxn1	Prn-Rpsa	Lgi3-Adam22	Lrfn5-Lrfn5	Fndc5-Itgav	L1cam-Alcam	L1cam-Cntn1	Agrn-Atp1a3	Psap-Lrp1	Calr-Lrp1	Calr-Itgav	App-Lrp1	App-Tnfrsf21	App-Gpc1	App-Ncstn	Ifnl2-Ifnlr1	Gm13306-Ackr2
oligodendrocyte precursor cell|Brain	Gpi1-Amfr	Plat-Lrp1	Vcam1-Itgb1	Adm-Ramp2	Adm-Calcrl	Hbegf-Cd9	Grn-Tnfrsf1a	Mdk-Lrp1	Mdk-Ptprz1	Mdk-Sdc3	Mdk-Itgb1	Ptn-Ptprz1	Ptn-Sdc3	Ptn-Ptprs	Ptn-Plxnb2	Ccl21b-Ackr2	Ccl21b-Ackr4	Cx3cl1-Itgav	Timp2-Itgb1	Vcan-Itgb1	Mmp2-Sdc2	Mfge8-Itgav	Spon1-App	Gm2023-Ackr2	Gm2023-Ackr4	Rph3a-Nrxn1	Prn-Rpsa	Nxph1-Nrxn1	Nxph1-Nrxn2	Fam3c-Lifr	Serpine2-Lrp1	Agrn-Dag1	Agrn-Lrp4	Agrn-Atp1a3	Apoe-Vldlr	Apoe-Lrp1	Apoe-Scarb1	Apoe-Lrp8	Psap-Lrp1	Psap-Gpr37l1	Calr-Lrp1	Calr-Itgav	Lrrc4b-Ptprs	App-Cav1	App-Lrp1	App-Tnfrsf21	App-Gpc1	App-Ncstn	Hsp90aa1-Fgfr3
oligodendrocyte|Brain	Gpi1-Amfr	Fgf1-Fgfr2	Grn-Sort1	Ccl21b-Ackr2	Ccl21b-Ackr4	Timp2-Itgb1	Gm2023-Ackr2	Gm2023-Ackr4	Prn-Rpsa	Lgi3-Adam22	Col9a3-Mag	Apoe-Vldlr	Apoe-Sorl1	Psap-Gpr37	Calr-Itgav	App-Gpc1	App-Ncstn	Trf-Tfrc	Ifnl2-Ifnlr1	Gm13306-Ackr2
pancreatic A cell|Pancreas	Serping1-Lrp1	Gpi1-Amfr	Ins2-Insr	Ins2-Igf1r	Lpl-Lrp1	Grn-Sort1	Ccl21b-Ackr2	Ccl21b-Ackr4	Timp2-Itgb1	Lgals3bp-Itgb1	Gm2023-Ackr2	Gm2023-Ackr4	Prn-Rpsa	Fam3c-Lifr	Spp1-Itgb1	Psap-Lrp1	Calr-Lrp1	Calr-Itgav	Spon2-Itgb1	Cgn-F11r	Gnas-Vipr1	App-Lrp1	App-Ncstn	Ang-Plxnb2	Ifnl2-Ifnlr1	Ybx1-Notch1	Gm13306-Ackr2
pancreatic D cell|Pancreas	Serping1-Lrp1	Gpi1-Amfr	Ins2-Insr	Ins2-Igf1r	Sst-Sstr3	Grn-Sort1	Ptn-Ptprz1	Ccl21b-Ackr2	Ccl21b-Ackr4	Timp2-Itgb1	Vcan-Itgb1	Lgi1-Adam22	Lgals3bp-Itgb1	Gm2023-Ackr2	Gm2023-Ackr4	Prn-Rpsa	Npnt-Itgb1	Spp1-Cd44	Spp1-Itgb1	Iapp-Ramp1	Psap-Lrp1	Calr-Lrp1	Cgn-F11r	App-Lrp1	App-Ncstn	Ifnl2-Il10rb	Ifnl2-Ifnlr1	Ybx1-Notch1	Enho-Gpr19	Gm13306-Ackr2
pancreatic PP cell|Pancreas	Gpi1-Amfr	Ins2-Insr	Ins2-Igf1r	Lpl-Lrp1	Sst-Sstr3	Hbegf-Cd9	Hbegf-Cd82	Grn-Sort1	Ccl21b-Ackr2	Ccl21b-Ackr4	Timp2-Itgb1	Lgals3bp-Itgb1	Gm2023-Ackr2	Gm2023-Ackr4	Prn-Rpsa	Spp1-Itgb1	Iapp-Ramp1	Psap-Lrp1	Calr-Lrp1	Calr-Itgav	Spon2-Itgb1	Spon2-Itga4	Cgn-F11r	Gnas-Vipr1	App-Lrp1	App-Ncstn	Ifnl2-Il10rb	Ifnl2-Ifnlr1	Ybx1-Notch1	Gm13306-Ackr2
pancreatic acinar cell|Pancreas	Ccl21b-Ackr2	Ccl21b-Ackr4	Gm2023-Ackr2	Gm2023-Ackr4	Prn-Rpsa	Ifnl2-Ifnlr1	Gm13306-Ackr2
pancreatic ductal cell|Pancreas	Cp-Slc40a1	Gpi1-Amfr	Igf1-Igf1r	Hbegf-Cd9	Hbegf-Cd82	Grn-Tnfrsf1a	Grn-Sort1	Lamb2-Rpsa	Mdk-Notch2	Mdk-Itgb1	Mdk-Sdc4	Ngf-Sort1	Ccl21b-Ackr2	Ccl21b-Ackr4	Timp2-Itga3	Timp2-Itgb1	Dag1-Lama4	Tgm2-Itgb1	Tgm2-Sdc4	Lama5-Bcam	Lamc2-Itgb1	Lgals3bp-Itgb1	Mfge8-Itgav	Spon1-App	Gm2023-Ackr2	Gm2023-Ackr4	Lgals1-Itgb1	Col18a1-Itga5	Col18a1-Itgb1	Prn-Rpsa	Fam3c-Lifr	Spp1-Cd44	Spp1-Itga9	Spp1-Itgav	Spp1-Itgb5	Spp1-Itgb1	Col4a1-Itgb1	Agrn-Dag1	Apoe-Sorl1	Apoe-Scarb1	Apoe-Ldlr	Angpt1-Itga5	Angpt1-Itgb1	Calr-Itgav	Calr-Itga3	Cgn-F11r	Gnas-Adrb2	App-Ncstn	Hsp90aa1-Fgfr3
pancreatic stellate cell|Pancreas	Serping1-Lrp1	Col1a2-Itga11	Col1a2-Itgb1	Gpi1-Amfr	Lpl-Lrp1	Pros1-Axl	Igf1-Igf1r	Ltbp1-Itgb5	Vtn-Itga5	Vtn-Itgav	Anxa1-Egfr	Gas6-Axl	Plat-Lrp1	Adm-Ramp2	Adm-Calcrl	Igfbp4-Lrp6	Bgn-Tlr4	Grn-Tnfrsf1a	Lamb1-Itgb1	Lamb2-Rpsa	Mdk-Lrp1	Mdk-Notch2	Mdk-Itgb1	Mdk-Sdc4	Nid1-Itgav	Serpinf1-Plxdc2	Pgf-Nrp1	Ptn-Plxnb2	Rarres2-Ccrl2	Rarres2-Cmklr1	Clec11a-Itga11	Clec11a-Itgb1	Ccl21b-Ackr2	Ccl21b-Ackr4	Tgfb2-Eng	Tgfb3-Tgfbr2	Thbs2-Cd47	Thbs2-Itgb1	Timp2-Itgb1	Efemp1-Egfr	Vcan-Itgb1	Vcan-Egfr	Dag1-Lama4	Mmp2-Sdc2	Tgm2-Itgb1	Tgm2-Sdc4	Slit2-App	Lgals3bp-Itgb1	Mfge8-Pdgfrb
pre-natural killer cell|Marrow	Gpi1-Amfr	Grn-Tnfrsf1a	Grn-Tnfrsf1b	Mfng-Notch2	Mfng-Notch1	Ccl3-Ackr2	Ccl3-Ccr5	Ccl5-Ackr2	Ccl5-Cxcr3	Ccl5-Ccr5	Ccl21b-Ackr2	Ccl21b-Cxcr3	Ccl21b-Ackr4	Timp2-Itgb1	Vim-Cd44	Lgals3bp-Itgb1	Gm2023-Ackr2	Gm2023-Cxcr3	Gm2023-Ackr4	Lgals1-Ptprc	Lgals1-Itgb1	Lgals1-Cd69	Prn-Rpsa	Lgals3-Lag3	Calr-Itgav	Ccl4-Ackr2	Ccl4-Ccr5	Slamf7-Slamf7	Ifng-Ifngr1	Mif-Cxcr4	Ifnl2-Il10rb	Ifnl2-Ifnlr1	Msmp-Ccr2	Ybx1-Notch1	Gm13306-Ackr2
precursor B cell|Marrow	Ccl21b-Ackr2	Ccl21b-Ccr7	Ccl21b-Ackr4	Gm2023-Ackr2	Gm2023-Ccr7	Gm2023-Ackr4	Prn-Rpsa	Slamf7-Slamf7	Mif-Cd74	Ifnl2-Ifnlr1	Ybx1-Notch1	Gm13306-Ackr2
professional antigen presenting cell|Aorta	Gpi1-Amfr	Grn-Tnfrsf1b	Ccl5-Ackr2	Ccl17-Ackr2	Ccl21b-Ackr2	Ccl21b-Ccr7	Ccl21b-Ackr4	Timp2-Itgb1	Vim-Cd44	Lgals3bp-Itgb1	Gm2023-Ackr2	Gm2023-Ccr7	Gm2023-Ackr4	Lgals1-Ptprc	Lgals1-Itgb1	Ccl22-Ackr2	Prn-Rpsa	Psap-Lrp1	Slamf7-Slamf7	Gnas-Adrb2	Mif-Cd74	App-Cd74	App-Ncstn	C3-C5ar2	Ifnl2-Il10rb	Ifnl2-Ifnlr1	Msmp-Ccr2	Gm13306-Ackr2
regulatory T cell|Marrow	Ccl5-Ackr2	Ccl5-Cxcr3	Ccl21b-Ackr2	Ccl21b-Cxcr3	Ccl21b-Ackr4	Vim-Cd44	Gm2023-Ackr2	Gm2023-Cxcr3	Gm2023-Ackr4	Lgals1-Ptprc	Lgals1-Itgb1	Lgals1-Cd69	Prn-Rpsa	Il16-Cd4	Mif-Cd74	Ifnl2-Il10rb	Ifnl2-Ifnlr1	Ybx1-Notch1	Gm13306-Ackr2
skeletal muscle satellite cell|Limb_Muscle	Vcam1-Itgb1	Hbegf-Cd9	Hbegf-Cd82	Lamb2-Rpsa	Ccl2-Ackr2	Ccl2-Ackr4	Ccl21b-Ackr2	Ccl21b-Ackr4	Thbs2-Itgb1	Timp2-Itgb1	Vim-Cd44	Gm2023-Ackr2	Gm2023-Ackr4	Lgals1-Itgb1	Prn-Rpsa	Clcf1-Il6st	Clcf1-Crlf1	Col4a1-Itgb1	Apoe-Ldlr	Timp1-Cd63	Lama2-Dag1	Lama2-Itgb1	Lama2-Rpsa	Col3a1-Ddr2	App-Cav1	Hsp90aa1-Egfr	Hspg2-Itgb1	Ifnl2-Ifnlr1	Ybx1-Notch1	Gm13306-Ackr2
skeletal muscle satellite stem cell|Diaphragm	Serping1-Lrp1	Igf2-Igf2r	Igf2-Igf1r	Vcam1-Itgb1	Ccl2-Ackr2	Ccl2-Ackr4	Ccl21b-Ackr2	Ccl21b-Ackr4	Timp2-Itgb1	Vim-Cd44	Gm2023-Ackr2	Gm2023-Ackr4	Lgals1-Itgb1	Prn-Rpsa	Clcf1-Crlf1	Col4a1-Itgb1	Timp1-Cd63	Lama2-Dag1	Lama2-Itgb1	Lama2-Rpsa	Hsp90aa1-Egfr	Ifnl2-Ifnlr1	Ybx1-Notch1	Gm13306-Ackr2
smooth muscle cell|Heart	Col1a2-Cd93	Col1a2-Itgb1	Gpi1-Amfr	Fgf1-Cspg4	Fgf1-Fgfr1	Gas6-Axl	Hbegf-Cd9	Hbegf-Cd82	Grn-Sort1	Lamb2-Rpsa	Ngf-Sort1	Pgf-Nrp1	Rarres2-Ccrl2	Ccl21b-Ackr2	Ccl21b-Ackr4	Timp2-Itgb1	Tgm2-Itgb1	Lama5-Bcam	Mfge8-Pdgfrb	Gm2023-Ackr2	Gm2023-Ccrl2	Gm2023-Ackr4	Lgals1-Itgb1	Col18a1-Itgb1	Prn-Rpsa	Col4a1-Cd93	Col4a1-Itgb1	Col4a1-Itga1	Angptl2-Itgb1	Fbn1-Itgb1	App-Cav1	Ifnl2-Ifnlr1	Ybx1-Notch1	Gm13306-Ackr2	Cxcl12-Ackr3	Cxcl12-Itgb1
stem cell of epidermis|Skin	Gpi1-Amfr	Pros1-Axl	Anxa1-Egfr	Gas6-Axl	Hbegf-Cd44	Hbegf-Erbb2	Hbegf-Cd9	Hbegf-Cd82	Hbegf-Egfr	Grn-Tnfrsf1a	Lamb2-Rpsa	Ptn-Ptprs	Ptn-Plxnb2	Ccl21b-Ackr2	Ccl21b-Ackr4	Sfrp1-Fzd6	Thbs2-Cd47	Thbs2-Itga6	Thbs2-Itgb1	Efemp1-Egfr	Ecm1-Itgb4	Lamc2-Itgb4	Lamc2-Itga6	Lamc2-Itga3	Lamc2-Itgb1	Gm2023-Ackr2	Gm2023-Ackr4	Bmp4-Bmpr1a	Bmp4-Rgmb	Col18a1-Gpc1	Col18a1-Ptprs	Col18a1-Itgb1	Col18a1-Gpc4	Prn-Rpsa	Fam3c-Lifr	Il1rn-Il1r1	Il1rn-Il1r2	Epgn-Egfr	Bmp7-Bmpr1a	Fbln1-Itgb1	Wnt3-Ryk	Wnt4-Fzd6	Wnt7b-Fzd10	Angptl2-Itgb1	Agrn-Dag1	Agrn-Lrp4	Apoe-Ldlr	Thbs1-Cd47	Thbs1-Sdc1
stromal cell|Lung	Serping1-Lrp1	Col1a2-Cd44	Col1a2-Itgb1	Lpl-Lrp1	Pros1-Axl	Igf1-Igf1r	Ltbp1-Itgb5	Anxa1-Egfr	Gas6-Axl	Plat-Lrp1	Vcam1-Itga9	Vcam1-Itgb1	Igfbp4-Lrp6	Bgn-Fgfr3	Fn1-Sdc2	Fn1-Col13a1	Fn1-Itgb1	Fn1-Itga8	Grn-Tnfrsf1a	Grn-Sort1	Lamb1-Itgb1	Lamb2-Rpsa	Mdk-Lrp1	Mdk-Itgb1	Mdk-Sdc4	Serpinf1-Plxdc2	Rarres2-Cmklr1	Clec11a-Itgb1	Ccl21b-Ackr2	Ccl21b-Ackr4	Tgfb2-Tgfbr2	Tgfb3-Tgfbr2	Tgfb3-Tgfbr3	Tgfb3-Acvrl1	Timp2-Itgb1	Vim-Cd44	Efemp1-Egfr	Vcan-Itgb1	Dag1-Lama4	Fgf10-Fgfr1	Mmp2-Sdc2	Tgm2-Itgb1	Tgm2-Sdc4	Slit2-App	Lgals3bp-Itgb1	Mfge8-Pdgfrb	Mfge8-Itgav	Spon1-App	Gm2023-Ackr2
stromal cell|Mammary_Gland	Serping1-Lrp1	Col1a2-Cd44	Col1a2-Itga11	Col1a2-Itgb1	Col1a2-Itgb3	Gpi1-Amfr	Lpl-Vldlr	Lpl-Lrp1	Lpl-Sdc1	Pros1-Axl	Il6-Il6ra	Il6-Il6st	Ltbp1-Itgb5	Anxa1-Egfr	Gas6-Axl	Plat-Lrp1	Vcam1-Itgb1	Adm-Ramp2	Igfbp4-Lrp6	Cxcl10-Sdc4	Fn1-Cd44	Fn1-Sdc2	Fn1-Itga5	Fn1-Itgav	Fn1-Itgb1	Fn1-Itga2b	Fn1-Plaur	Fn1-Itgb3	Grn-Tnfrsf1a	Grn-Tnfrsf1b	Lamb1-Itgb1	Lamb2-Rpsa	Mdk-Lrp1	Mdk-Sdc1	Mdk-Notch2	Mdk-Itgb1	Mdk-Sdc4	Nid1-Itgav	Nid1-Itgb3	Serpinf1-Plxdc2	Ccl2-Ackr2	Ccl2-Ackr4	Ccl21b-Ackr2	Ccl21b-Ackr4	Tgfb2-Tgfbr2	Tgfb2-Tgfbr3	Thbs2-Cd47	Thbs2-Itgb1	Timp2-Itgb1
type B pancreatic cell|Pancreas	Gpi1-Amfr	Ins2-Insr	Ins2-Igf1r	Lpl-Vldlr	Grn-Tnfrsf1a	Grn-Sort1	Ccl21b-Ackr2	Ccl21b-Ackr4	Lgals3bp-Itgb1	Gm2023-Ackr2	Gm2023-Ackr4	Nrtn-Ret	Prn-Rpsa	Fam3c-Lifr	Col4a1-Itgav	Col4a1-Itgb1	Iapp-Ramp1	Calr-Itgav	Spon2-Itgb1	Cgn-F11r	Gnas-Gcgr	Gnas-Vipr1	App-Ncstn	Hsp90aa1-Egfr	Ang-Plxnb2	Ifnl2-Ifnlr1	Ybx1-Notch1	Gm13306-Ackr2
[truncated: 109 more columns]
