# Supplementary material for: Predicting cell-to-cell communication networks using NATMI
Source: Nat Commun. 2020 Oct 6;11:5011. doi: 10.1038/s41467-020-18873-z (PMC7538930; doi:10.1038/s41467-020-18873-z)
Supplement: Supplementary file 7 — Supplementary Data 4 [file 41467_2020_18873_MOESM7_ESM.xlsx]

## Sheet: Sheet1
	Above 0CPM						Above 10CPM
Percentage Threshold	PM-ligand-based LR pairs	Secreted-ligand-based LR pairs	All LR pairs			Percentage Threshold	PM-ligand-based LR pairs	Secreted-ligand-based LR pairs	All LR pairs
0 %	376	1519	1895			0 %	376	1519	1895
5 %	330	1004	1334			5 %	316	874	1190
10 %	298	834	1132			10 %	269	693	962
15 %	268	715	983			15 %	242	581	823
20 %	253	626	879			20 %	219	493	712
25 %	231	556	787			25 %	199	419	618
30 %	221	478	699			30 %	180	372	552
35 %	201	433	634			35 %	161	333	494
40 %	187	394	581			40 %	144	301	445
45 %	170	349	519			45 %	125	270	395
50 %	158	318	476			50 %	112	247	359
55 %	139	282	421			55 %	101	215	316
60 %	122	253	375			60 %	86	192	278
65 %	100	218	318			65 %	72	171	243
70 %	90	185	275			70 %	58	138	196
75 %	71	157	228			75 %	50	120	170
80 %	61	133	194			80 %	39	100	139
85 %	49	104	153			85 %	29	75	104
90 %	32	74	106			90 %	20	45	65
95 %	16	45	61			95 %	11	23	34
100 %	7	15	22			100 %	5	9	14
