# Supplementary material for: Predicting cell-to-cell communication networks using NATMI
Source: Nat Commun. 2020 Oct 6;11:5011. doi: 10.1038/s41467-020-18873-z (PMC7538930; doi:10.1038/s41467-020-18873-z)
Supplement: Supplementary file 8 — Supplementary Data 5 [file 41467_2020_18873_MOESM8_ESM.xlsx]

## Sheet: README
README
PM sheet shows the PM-ligand-based LR pairs co-detected in each cell type of Tabula Muris dataset.
Secreted sheet shows the secreted-ligand-based LR pairs c-odetected in each cell type of Tabula Muris dataset.
Rows indecate sending cell type
Columns indecate target cell type

## Sheet: PM
	B cell|Fat (519 cells)	B cell|Limb_Muscle (71 cells)	B cell|Liver (41 cells)	B cell|Lung (57 cells)	B cell|Marrow (44 cells)	B cell|Spleen (1297 cells)	Bergmann glial cell|Brain_Non-Myeloid (40 cells)	Brush cell of epithelium proper of large intestine|Large_Intestine (63 cells)	DN1 thymic pro-T cell|Thymus (32 cells)	Kupffer cell|Liver (61 cells)	Slamf1-negative multipotent progenitor cell|Marrow (713 cells)	Slamf1-positive multipotent progenitor cell|Marrow (134 cells)	T cell|Fat (353 cells)	T cell|Limb_Muscle (35 cells)	T cell|Lung (53 cells)	T cell|Spleen (352 cells)	astrocyte|Brain_Non-Myeloid (432 cells)	basal cell of epidermis|Skin (562 cells)	basal cell of epidermis|Tongue (1086 cells)	basal cell|Mammary_Gland (1340 cells)	basophil|Marrow (25 cells)	bladder cell|Bladder (695 cells)	bladder urothelial cell|Bladder (683 cells)	blood cell|Trachea (206 cells)	brain pericyte|Brain_Non-Myeloid (156 cells)	cardiac muscle cell|Heart (133 cells)	ciliated columnar cell of tracheobronchial tree|Lung (25 cells)	classical monocyte|Lung (90 cells)	common lymphoid progenitor|Marrow (156 cells)	endocardial cell|Heart (165 cells)	endothelial cell of hepatic sinusoid|Liver (182 cells)	endothelial cell|Aorta (188 cells)	endothelial cell|Brain_Non-Myeloid (715 cells)	endothelial cell|Diaphragm (78 cells)	endothelial cell|Fat (668 cells)	endothelial cell|Heart (1177 cells)	endothelial cell|Kidney (126 cells)	endothelial cell|Limb_Muscle (141 cells)	endothelial cell|Mammary_Gland (47 cells)	endothelial cell|Pancreas (66 cells)	endothelial cell|Trachea (113 cells)	enterocyte of epithelium of large intestine|Large_Intestine (964 cells)	enteroendocrine cell|Large_Intestine (59 cells)	epidermal cell|Skin (276 cells)	epithelial cell of large intestine|Large_Intestine (2019 cells)	epithelial cell of lung|Lung (113 cells)	epithelial cell of proximal tubule|Kidney (219 cells)	epithelial cell|Trachea (201 cells)	erythrocyte|Aorta (91 cells)
B cell|Fat (519 cells)	0.0336855	0.0238253	0.0328299	0.028556	0.0228345	0.0663607	0.00461141	0.00170899	0.0134888	0.00714702	0.00237529	0.00264219	0.0195492	0.0254991	0.0236761	0.0107258	0.00428719	0.00345809	0.00335819	0.0019324	0.00802702	0.00270873	0.00419423	0.00943598	0.00601847	0.00183109	0.00663352	0.00626101	0.00270842	0.00678268	0.0115798	0.00664381	0.00580238	0.00352879	0.00397831	0.00536741	0.00712946	0.00477497	0.00424704	0.00746748	0.00592686	0.00589828	0.00184672	0.00377598	0.00238066	0.00405714	0.00606365	0.00167465	9.46305e-05
B cell|Limb_Muscle (71 cells)	0.0236645	0.0184097	0.0237075	0.0233329	0.0203603	0.0444806	0.00498855	0.00161552	0.0160308	0.00604062	0.00232748	0.00267129	0.0185641	0.0228359	0.0218986	0.0110162	0.00382187	0.00283744	0.00259208	0.00176459	0.00808173	0.00286292	0.0034249	0.00576609	0.00648475	0.00227865	0.0052755	0.00581851	0.00275144	0.00780264	0.00976998	0.00733748	0.00628672	0.00461214	0.00443232	0.00616412	0.00802609	0.00600386	0.0049619	0.00873603	0.0071241	0.0043598	0.00157362	0.00316808	0.00186502	0.00314672	0.00805923	0.00134042	0.00019532
B cell|Liver (41 cells)	0.0244745	0.0189144	0.0242398	0.0280826	0.0183099	0.0414201	0.00581469	0.00177096	0.0117988	0.00778185	0.00251482	0.00255777	0.0116814	0.0135391	0.0146354	0.00912415	0.00431949	0.00465812	0.00425095	0.00217459	0.0114048	0.00276494	0.00461476	0.00643511	0.00701912	0.00157712	0.00790009	0.00574733	0.00289274	0.00841755	0.01356	0.00828139	0.00622483	0.00470926	0.00533145	0.00746058	0.00932007	0.00647797	0.00539365	0.0100102	0.00778254	0.00696831	0.00170958	0.0051658	0.00277782	0.00409467	0.00316636	0.00201825	6.24646e-05
B cell|Lung (57 cells)	0.0304546	0.0204486	0.0301689	0.0300449	0.0233172	0.0599571	0.0053014	0.00211871	0.0162284	0.00842782	0.00301692	0.00292514	0.0198081	0.0240046	0.0239838	0.0125306	0.00363795	0.00399777	0.00391139	0.00323918	0.00757119	0.00479436	0.00507332	0.0120864	0.00618605	0.00216965	0.00874993	0.00733419	0.00331334	0.00860735	0.0154596	0.00815297	0.00700189	0.00435448	0.00542801	0.00731996	0.00908526	0.00665256	0.0063881	0.00951835	0.00840494	0.00716563	0.0021422	0.00418288	0.00319759	0.00443765	0.00313613	0.00225078	0.000152787
B cell|Marrow (44 cells)	0.0181124	0.0161196	0.0171509	0.0227802	0.0176632	0.0289384	0.0086524	0.00210356	0.0149993	0.0169714	0.00388805	0.00433814	0.0141999	0.0160772	0.0185932	0.0117388	0.0151658	0.00648775	0.00682224	0.00402632	0.00963607	0.00417612	0.00738414	0.0168208	0.0086223	0.00247626	0.0179924	0.00858473	0.00431846	0.00893324	0.0195611	0.0088068	0.00790212	0.0053575	0.00600713	0.00802121	0.00992424	0.00816468	0.00674448	0.0112481	0.00934825	0.00915281	0.00336956	0.00662991	0.00385237	0.0152876	0.00575553	0.00354216	0.00021257
B cell|Spleen (1297 cells)	0.0332778	0.02363	0.032868	0.0324307	0.0275177	0.0634595	0.00600795	0.00200762	0.0201999	0.00982679	0.00288055	0.00314917	0.0308064	0.0401844	0.0359648	0.0164474	0.00485125	0.00480352	0.00473673	0.00293395	0.0107492	0.00450254	0.00526855	0.00937825	0.00571063	0.00224336	0.00978476	0.00835655	0.00339016	0.0102082	0.0158555	0.00891843	0.00659898	0.00497389	0.00592328	0.00789576	0.00985876	0.00754032	0.0068367	0.0106228	0.00963391	0.00808156	0.00254977	0.00496037	0.00318223	0.00572354	0.00298883	0.00230581	0.000198423
Bergmann glial cell|Brain_Non-Myeloid (40 cells)	0.0116449	0.00803727	0.00798646	0.0106077	0.0188008	0.00974513	0.153978	0.0233218	0.0123596	0.0212058	0.0167911	0.0278237	0.0142838	0.0170245	0.0150013	0.0121264	0.249921	0.0351359	0.0453099	0.0243595	0.0867481	0.0251853	0.0289799	0.0220942	0.0398143	0.00936434	0.0595433	0.0327054	0.0186458	0.0315956	0.0401127	0.030705	0.0205525	0.0246499	0.0214941	0.0304719	0.0312919	0.0260353	0.0216819	0.0537081	0.0334588	0.0145101	0.0221349	0.0386873	0.0197288	0.0221856	0.0214374	0.0196357	0.000256398
Brush cell of epithelium proper of large intestine|Large_Intestine (63 cells)	0.00168712	0.000899691	0.00100574	0.00189152	0.00221413	0.00174009	0.00702592	0.00910669	0.00387152	0.00621199	0.00209383	0.00230541	0.00144399	0.00153027	0.00195664	0.00212718	0.00960556	0.0247759	0.0259911	0.0058697	0.00493407	0.00325026	0.00892105	0.00488445	0.0134714	0.00588855	0.0170268	0.00547046	0.00152097	0.0095971	0.0156915	0.00824931	0.0107408	0.00954572	0.00733467	0.0107711	0.0102772	0.0104549	0.00677606	0.0206455	0.0107891	0.0155277	0.00775996	0.0472607	0.00979543	0.00559734	0.00308503	0.00417184	0.000128695
DN1 thymic pro-T cell|Thymus (32 cells)	0.0121155	0.0135773	0.0104847	0.0175572	0.0130031	0.0176928	0.00767273	0.00229714	0.0134306	0.0193634	0.00373329	0.00417438	0.00643281	0.0052554	0.00695184	0.00816718	0.00861014	0.00557338	0.00616551	0.00255916	0.00905343	0.00335479	0.00649685	0.020295	0.00688443	0.00179833	0.0154074	0.00850282	0.00404435	0.00787466	0.0185933	0.00755384	0.00605087	0.00314787	0.0042499	0.00634753	0.008504	0.00635369	0.00481661	0.00828601	0.00683247	0.00874951	0.00332472	0.00587637	0.0035369	0.0102991	0.00361909	0.00299303	0.00016593
Kupffer cell|Liver (61 cells)	0.0043122	0.0034703	0.00479594	0.00513282	0.0147565	0.0057519	0.00620066	0.000933145	0.0178997	0.0126522	0.0112645	0.0123714	0.00914969	0.00753647	0.0208101	0.0173347	0.00756035	0.00496282	0.00441178	0.0017796	0.0268768	0.00417143	0.00389534	0.0103281	0.00697077	0.00240396	0.00932694	0.0118774	0.0139409	0.00799307	0.0197793	0.0128521	0.00819981	0.00891634	0.00715005	0.0109612	0.0131517	0.00822934	0.00509983	0.015588	0.0100378	0.00407254	0.00133385	0.00419766	0.00153958	0.00504258	0.00854476	0.0012524	0.000238345
Slamf1-negative multipotent progenitor cell|Marrow (713 cells)	0.00306607	0.00279796	0.00280982	0.00416169	0.00560216	0.00375855	0.00637349	0.00141422	0.00484126	0.0136751	0.0026704	0.0031568	0.00329571	0.00298713	0.00423039	0.00434054	0.011363	0.00328582	0.00321354	0.00194725	0.0074218	0.00238474	0.00389015	0.00394734	0.00606299	0.00250401	0.00773008	0.00475917	0.00309192	0.00589717	0.00606281	0.00583858	0.00582676	0.00365543	0.00353582	0.00472263	0.00614798	0.00489372	0.00384771	0.00647015	0.00564713	0.00552269	0.00205673	0.0036774	0.00224382	0.00422232	0.00966095	0.00149155	0.000206496
Slamf1-positive multipotent progenitor cell|Marrow (134 cells)	0.00478863	0.00444717	0.00530659	0.0046795	0.0141747	0.00587158	0.00769692	0.00126193	0.00964642	0.0210732	0.00535322	0.00858602	0.00725656	0.0073979	0.00888955	0.00963515	0.0139694	0.00439073	0.00506382	0.00448462	0.0439697	0.00437233	0.00494529	0.0109592	0.00926209	0.00308543	0.00769625	0.0148551	0.00771713	0.00713087	0.00740681	0.00685844	0.00573355	0.00493862	0.00441586	0.00602054	0.0073704	0.00662213	0.00519217	0.0077583	0.00781447	0.0053049	0.00229712	0.00405646	0.00208503	0.00535616	0.00816965	0.00357113	0.000935301
T cell|Fat (353 cells)	0.0170844	0.0231979	0.0127498	0.0209154	0.0139166	0.0236579	0.00839523	0.00162199	0.0083793	0.0153708	0.00295907	0.00332903	0.00555053	0.00450085	0.00876644	0.00710866	0.00725152	0.00425515	0.00498238	0.00189752	0.00710879	0.0021763	0.00616918	0.0351977	0.00610902	0.0017069	0.015112	0.00743523	0.00348825	0.00545846	0.0130301	0.00525861	0.00482723	0.00259142	0.00298284	0.00439006	0.00587786	0.00417877	0.00309657	0.00576456	0.00440749	0.00738216	0.00266452	0.00472359	0.00316198	0.0132547	0.00573746	0.00317897	0.000141822
T cell|Limb_Muscle (35 cells)	0.0265369	0.0298347	0.0156439	0.0281589	0.0161022	0.0385044	0.0092658	0.00159247	0.0057112	0.0125234	0.00276445	0.00317561	0.00453011	0.00443988	0.00775378	0.00601212	0.00631214	0.00423984	0.00477729	0.00191487	0.00623517	0.00270143	0.00651342	0.0411148	0.00492361	0.00155731	0.0140937	0.00639809	0.00319978	0.00534077	0.0125597	0.005016	0.00420856	0.00209345	0.00267195	0.00378464	0.00536691	0.00340494	0.00287523	0.00481806	0.00416501	0.00746131	0.002563	0.00468629	0.00316338	0.0124825	0.00322719	0.00297457	0.000143176
T cell|Lung (53 cells)	0.0209402	0.0245953	0.0165382	0.0280947	0.0173422	0.0278944	0.0114237	0.00264862	0.00852041	0.0285293	0.00421108	0.00477224	0.00853145	0.00754844	0.0152768	0.0102981	0.00943322	0.00677499	0.00761624	0.00412414	0.00887065	0.00479169	0.00909687	0.0394442	0.00656296	0.00232263	0.0229591	0.0104653	0.0049822	0.00740177	0.0188638	0.0077284	0.00737861	0.00402908	0.00560391	0.00685048	0.00847936	0.00690208	0.00671894	0.00925602	0.0082373	0.0106208	0.00388916	0.00711576	0.00501832	0.0210135	0.00587447	0.00532341	0.000219436
T cell|Spleen (352 cells)	0.0135194	0.0149135	0.0120457	0.0197399	0.0120934	0.0184501	0.0107813	0.00211384	0.00847308	0.022077	0.00372808	0.00404171	0.00648065	0.00569274	0.01008	0.00814589	0.00888368	0.00591411	0.00677232	0.0029931	0.00809458	0.00371606	0.00781949	0.0229868	0.00772425	0.00179905	0.0215628	0.00828927	0.0043276	0.00720896	0.0179025	0.00716349	0.00624564	0.00352184	0.00448338	0.00642629	0.00817122	0.00587227	0.00488329	0.00822052	0.00645474	0.00976201	0.00334341	0.00639405	0.00440218	0.0189111	0.00288399	0.00474158	0.000139197
astrocyte|Brain_Non-Myeloid (432 cells)	0.00482453	0.00386414	0.00260962	0.00340501	0.0178694	0.0031707	0.0875009	0.0107697	0.00922127	0.0205425	0.00854471	0.0214216	0.00837299	0.0108179	0.00615732	0.00551046	0.150765	0.0197266	0.022184	0.0176668	0.0652617	0.0321088	0.0152537	0.0187914	0.0276309	0.00611485	0.039707	0.0182824	0.00977609	0.0150693	0.0257501	0.0156177	0.0114318	0.0123642	0.0102158	0.0147746	0.015615	0.0135545	0.0132086	0.0261482	0.0191603	0.00671433	0.0121309	0.0174117	0.00873766	0.0133702	0.013416	0.0120427	0.000124153
basal cell of epidermis|Skin (562 cells)	0.00516975	0.00273925	0.00253826	0.00568181	0.00675756	0.00486631	0.0167071	0.0226635	0.0132957	0.00315103	0.00760438	0.00584796	0.00532081	0.00618738	0.00831902	0.0084592	0.0340205	0.0793698	0.0794706	0.0232593	0.0209741	0.0102562	0.0343361	0.00713697	0.0470696	0.0165806	0.0247603	0.0093263	0.0066029	0.0609952	0.0300628	0.029184	0.0369474	0.0371839	0.0279442	0.0376383	0.0321828	0.047699	0.0354058	0.0736704	0.0440121	0.0319932	0.0115112	0.140657	0.0236678	0.0191241	0.00539303	0.0118521	0.000187868
basal cell of epidermis|Tongue (1086 cells)	0.00463334	0.00263255	0.0024677	0.00502617	0.00769788	0.00458733	0.0186179	0.033765	0.0118218	0.00742133	0.0063424	0.00615647	0.00526668	0.00574821	0.00820399	0.00810522	0.0311053	0.101132	0.0891344	0.020518	0.0198844	0.013003	0.0366331	0.010821	0.0360072	0.0198708	0.0314424	0.0103074	0.00537052	0.0526251	0.028851	0.0250248	0.0370631	0.0303686	0.0227432	0.0322236	0.0288034	0.0371254	0.0263058	0.0591734	0.035861	0.0488929	0.0133656	0.179732	0.0288014	0.0161311	0.00631229	0.0110556	0.000226358
basal cell|Mammary_Gland (1340 cells)	0.00552158	0.0049473	0.00441662	0.00886759	0.0104003	0.00651381	0.0174183	0.025533	0.0133862	0.0389662	0.00823854	0.0114147	0.00586144	0.00821664	0.0091435	0.00824988	0.041924	0.035338	0.0370979	0.028998	0.0198258	0.00885496	0.0300078	0.022245	0.0403526	0.0148229	0.0243098	0.0188616	0.0436123	0.0474815	0.0546167	0.0218459	0.0303224	0.027924	0.0196508	0.0267651	0.0257763	0.0341614	0.0221994	0.056662	0.0331663	0.0232119	0.0148217	0.0526843	0.0359276	0.0227413	0.0117065	0.0119479	0.000207261
basophil|Marrow (25 cells)	0.00795105	0.00647014	0.00860161	0.00942128	0.0111883	0.0103892	0.0117973	0.00260227	0.0206926	0.0305408	0.00536066	0.00659585	0.00808569	0.00783931	0.0101705	0.0110343	0.0137871	0.00897298	0.00938755	0.00418989	0.0173865	0.00565371	0.00766088	0.0118597	0.0150532	0.00386102	0.0198196	0.01001	0.00508755	0.0155216	0.0204773	0.0247425	0.0206811	0.0151485	0.0148743	0.0225702	0.0291362	0.0214826	0.0168212	0.0264934	0.0249066	0.00996389	0.00548002	0.00855307	0.00410092	0.0119245	0.00788483	0.00503158	0.000122644
bladder cell|Bladder (695 cells)	0.00506269	0.00505669	0.00642074	0.00620838	0.01301	0.00663927	0.0238258	0.0141547	0.00503517	0.0400656	0.00583886	0.00783657	0.00575857	0.00518441	0.00808746	0.00730012	0.0437139	0.0227855	0.0239621	0.0204928	0.023619	0.0253246	0.019313	0.0156876	0.0120236	0.0112377	0.0135448	0.0122072	0.0149469	0.0323562	0.0509904	0.0451854	0.0559583	0.0370659	0.0287447	0.0468636	0.0338776	0.067938	0.0243523	0.0542407	0.0778622	0.0109013	0.00850762	0.0256581	0.0148843	0.0194847	0.0162291	0.00683352	0.000402631
bladder urothelial cell|Bladder (683 cells)	0.00662133	0.00400953	0.00589162	0.00638654	0.0116488	0.00649559	0.0158009	0.0196325	0.012957	0.0110342	0.00580991	0.00560768	0.00850755	0.00815953	0.0113788	0.0103753	0.0253541	0.0346893	0.0306932	0.0161793	0.0160479	0.008499	0.021951	0.00753023	0.0295364	0.0132794	0.0192766	0.0126774	0.00683617	0.0381933	0.0339099	0.0216544	0.0301708	0.0257097	0.0192561	0.0282504	0.0241661	0.0321421	0.0217466	0.0498884	0.0329948	0.0169551	0.0125895	0.056195	0.0201636	0.015375	0.00838401	0.00731053	0.000275878
blood cell|Trachea (206 cells)	0.0102664	0.00531235	0.00695309	0.0108019	0.0244383	0.00835852	0.0094595	0.00231781	0.0206239	0.0164034	0.00468258	0.006121	0.0452014	0.0371079	0.0577337	0.0220576	0.0113063	0.00950454	0.00836312	0.00621865	0.0159241	0.00672941	0.00761186	0.0156722	0.0150821	0.0039473	0.0133013	0.0105225	0.00710709	0.00984309	0.0167146	0.0108115	0.0089819	0.017915	0.00713166	0.010724	0.0206842	0.0166309	0.0139261	0.0165411	0.0187358	0.0081371	0.00403922	0.00800614	0.00373006	0.00939148	0.00866695	0.00429085	0.00135179
brain pericyte|Brain_Non-Myeloid (156 cells)	0.00401953	0.00375047	0.00403843	0.00580986	0.00475534	0.00604455	0.0146805	0.00569145	0.00178095	0.00659648	0.00467252	0.00444776	0.00225981	0.00251754	0.00328186	0.00309104	0.020443	0.0127727	0.0180438	0.0116241	0.0207829	0.00656456	0.012711	0.00617605	0.058942	0.00533502	0.0145507	0.00565208	0.00532138	0.0152731	0.02238	0.0218447	0.0155285	0.0163735	0.0159351	0.025868	0.0187656	0.0221643	0.0172286	0.0367551	0.024311	0.0079588	0.0072474	0.010885	0.00669385	0.0147047	0.0116131	0.0066431	0.000322579
cardiac muscle cell|Heart (133 cells)	0.000360491	0.000612449	0.000355578	0.000534415	0.000891174	0.000490284	0.00322214	0.00671576	0.000461992	0.00139659	0.000783101	0.00121115	0.000775177	0.00108349	0.000517877	0.000430163	0.0067736	0.0189566	0.018997	0.00827498	0.0011973	0.00271345	0.00912182	0.00122886	0.00351601	0.00502715	0.00690899	0.00151638	0.00114382	0.00677141	0.00657411	0.00838754	0.00848349	0.00708332	0.00791332	0.009873	0.00789493	0.008823	0.00592401	0.0140935	0.0102178	0.0114395	0.00477157	0.0325062	0.00806532	0.00418889	0.0063006	0.00186001	0.000129485
ciliated columnar cell of tracheobronchial tree|Lung (25 cells)	0.0131612	0.0080921	0.0137341	0.0121336	0.0259078	0.0130543	0.018523	0.0064377	0.0196197	0.0107319	0.00956975	0.00798307	0.0185501	0.0159815	0.0267536	0.0250406	0.0145334	0.0258353	0.0233183	0.0105508	0.0245182	0.00807586	0.0106733	0.0120367	0.0355945	0.00496099	0.0198327	0.0235164	0.0134019	0.017411	0.024765	0.0246071	0.0333022	0.0316968	0.0206211	0.0316394	0.0300799	0.0334428	0.0223305	0.0474038	0.035983	0.0128819	0.00585937	0.0381484	0.00932164	0.0122036	0.00680283	0.00632475	3.06738e-05
classical monocyte|Lung (90 cells)	0.00618189	0.00605916	0.00571313	0.00779039	0.0109512	0.00779558	0.0107661	0.00233815	0.00990303	0.0168448	0.00482022	0.00636711	0.00632783	0.00610036	0.0085397	0.00836145	0.01178	0.00969236	0.00908567	0.00564681	0.0143152	0.00503973	0.00874771	0.0113721	0.0142547	0.00463277	0.0150572	0.00907657	0.00591926	0.0128976	0.0198148	0.0125256	0.0103035	0.00934609	0.00820982	0.0115829	0.0140436	0.0126987	0.0092442	0.0161516	0.0135138	0.0111898	0.00463868	0.00872504	0.00441681	0.0110695	0.0157501	0.00456044	0.000865041
common lymphoid progenitor|Marrow (156 cells)	0.00320796	0.00317355	0.00315387	0.00401084	0.00611167	0.00407182	0.00698952	0.00136972	0.00501563	0.0159206	0.00276635	0.00340389	0.00400625	0.003621	0.00535696	0.00543932	0.00971293	0.00383227	0.00345465	0.00181019	0.00815796	0.00227022	0.00363244	0.00458788	0.0067707	0.00218292	0.00703893	0.00476447	0.00306307	0.00659074	0.00687087	0.00774139	0.00596151	0.00506304	0.00485881	0.00646745	0.00829733	0.0064416	0.00507641	0.00881548	0.00764377	0.00525895	0.0018227	0.00443169	0.00218432	0.0039127	0.00712836	0.00145829	0.000193172
endocardial cell|Heart (165 cells)	0.0081972	0.00747038	0.00864633	0.00938562	0.0117542	0.0131466	0.0139984	0.00891002	0.00890266	0.014641	0.00425732	0.00510688	0.00450002	0.00444764	0.00615277	0.00645009	0.0181645	0.0179176	0.0195718	0.0119633	0.0281366	0.00739042	0.0188015	0.013509	0.0220801	0.0139445	0.0139376	0.0141985	0.00562203	0.0363121	0.0339118	0.0284028	0.022066	0.0216824	0.0207675	0.0296094	0.0304947	0.0314878	0.0190633	0.0508099	0.0332992	0.0145115	0.00914488	0.027479	0.0144494	0.0159255	0.0234667	0.00476561	0.000446641
endothelial cell of hepatic sinusoid|Liver (182 cells)	0.0154842	0.010767	0.019178	0.0150301	0.0385635	0.0188346	0.0141801	0.0104278	0.0158652	0.0234218	0.0283537	0.0276644	0.0164354	0.0146912	0.0225829	0.0206153	0.0162985	0.0174167	0.0237495	0.0182392	0.133535	0.0204781	0.0171302	0.0343603	0.0295319	0.020581	0.018512	0.0383114	0.0276138	0.0549007	0.0539966	0.0452753	0.0287923	0.0571163	0.0365896	0.0541243	0.0531559	0.0719041	0.0479493	0.0928416	0.0684237	0.0154659	0.0161642	0.0213732	0.014005	0.0208383	0.0135987	0.00483368	0.000464843
endothelial cell|Aorta (188 cells)	0.00456794	0.00383843	0.00484319	0.00479998	0.010345	0.00683849	0.0172953	0.0198183	0.00677858	0.0135986	0.005142	0.00506727	0.00402387	0.00417703	0.00552072	0.00608825	0.0300775	0.0245852	0.0236369	0.0165817	0.0393598	0.010156	0.0254948	0.0125073	0.037535	0.0219683	0.0167755	0.0113826	0.00663128	0.0599821	0.0804205	0.042556	0.0330965	0.0391446	0.0347263	0.0529892	0.0462153	0.0528457	0.0317368	0.0911263	0.0552724	0.0212973	0.0182407	0.0388827	0.0265565	0.0182852	0.0125167	0.00559985	0.00117888
endothelial cell|Brain_Non-Myeloid (715 cells)	0.00646384	0.00488113	0.00519717	0.00719538	0.0150058	0.00812473	0.0160021	0.0056713	0.00697854	0.013122	0.00931415	0.0114365	0.00902604	0.0127266	0.0066042	0.00705462	0.01958	0.0117269	0.0188124	0.0159534	0.0257382	0.0119338	0.0270631	0.014016	0.047653	0.0177823	0.0403132	0.012114	0.00995503	0.0343676	0.093318	0.036017	0.0601629	0.0414695	0.0311727	0.0470722	0.0394347	0.0540807	0.0300984	0.0695914	0.0532949	0.0218048	0.00813676	0.0164189	0.0161262	0.0211492	0.0143914	0.0062208	0.00172321
endothelial cell|Diaphragm (78 cells)	0.0041122	0.0031636	0.00387081	0.00404476	0.0104828	0.0058319	0.0161725	0.0189489	0.00930151	0.0145184	0.00537478	0.00573771	0.00467461	0.00481584	0.00736949	0.00755798	0.0277083	0.0187238	0.0210482	0.0125813	0.0291949	0.0101602	0.0198828	0.0275554	0.0306182	0.0172113	0.0191137	0.0131431	0.00597301	0.0359356	0.0550541	0.0354495	0.0305347	0.0351446	0.029317	0.0452627	0.0395862	0.0460536	0.0256976	0.0770823	0.0466156	0.0210571	0.0185832	0.0304854	0.0229163	0.0136693	0.00957281	0.00398234	0.000646969
endothelial cell|Fat (668 cells)	0.00481893	0.00380161	0.00423882	0.00514429	0.0094145	0.00654088	0.016636	0.0176272	0.00663351	0.0120661	0.00527882	0.00481898	0.00370975	0.00400801	0.00530715	0.00556297	0.0282977	0.0217356	0.0214842	0.015111	0.0267118	0.00992439	0.0227698	0.0122228	0.0388966	0.0194181	0.0160288	0.0105595	0.00569079	0.0497652	0.0640186	0.0381678	0.0319385	0.038093	0.0324448	0.0481875	0.0413648	0.0501702	0.0306916	0.0826849	0.0509163	0.0194241	0.0162334	0.0347666	0.0235422	0.0174671	0.0129844	0.00538448	0.000936109
endothelial cell|Heart (1177 cells)	0.00712849	0.00533171	0.0061059	0.00763588	0.0129163	0.00933192	0.0194187	0.0200009	0.00847981	0.0158909	0.00729132	0.00635044	0.00534241	0.00582937	0.00767066	0.0081497	0.0344411	0.0251206	0.0230852	0.0189165	0.0370711	0.0121059	0.0267594	0.016458	0.0581991	0.023012	0.0186683	0.0148965	0.00771967	0.0624775	0.0809997	0.0508885	0.0408483	0.0512937	0.0434624	0.0647336	0.0560967	0.0659281	0.0426239	0.109119	0.0672088	0.0214783	0.0179982	0.0404984	0.0271184	0.0216516	0.0146434	0.00712518	0.0012885
endothelial cell|Kidney (126 cells)	0.00765855	0.00575527	0.00693313	0.00819577	0.0154506	0.0101757	0.0206874	0.0239004	0.011744	0.0181836	0.00799614	0.00731413	0.00597952	0.00593985	0.00881648	0.00919359	0.0376588	0.0299652	0.0266381	0.0197532	0.0473703	0.0109492	0.0315015	0.0266516	0.0513808	0.0265118	0.0218517	0.0194509	0.00891405	0.0740463	0.0871659	0.0507052	0.0425044	0.051233	0.0419398	0.061666	0.0572385	0.0632711	0.0408183	0.113393	0.0658339	0.0246137	0.0220694	0.0487563	0.0314601	0.0230276	0.0190392	0.00803481	0.00129862
endothelial cell|Limb_Muscle (141 cells)	0.00713008	0.00560374	0.00646277	0.00693118	0.0203929	0.00969536	0.0184023	0.0150642	0.0178533	0.0238154	0.0107692	0.0108328	0.00922238	0.00886084	0.0152094	0.0153626	0.0269927	0.0203755	0.0201378	0.016301	0.0477597	0.0120902	0.0241169	0.0429637	0.0535942	0.0199189	0.0213256	0.0253659	0.011761	0.0539797	0.0910342	0.0467266	0.0389512	0.0489197	0.0408705	0.0609721	0.0509803	0.0622885	0.0395604	0.0986658	0.0641668	0.0199522	0.0149517	0.0314867	0.0214436	0.021356	0.0159162	0.00768016	0.00138745
endothelial cell|Mammary_Gland (47 cells)	0.00791512	0.00568932	0.00610791	0.00839738	0.0158385	0.00973314	0.0176927	0.0145832	0.0127954	0.0204119	0.00871515	0.00748651	0.00653343	0.00686972	0.00992712	0.00997126	0.0274809	0.0229541	0.0231878	0.0169223	0.0372722	0.0115494	0.0257061	0.029417	0.0610208	0.0185162	0.0238789	0.0216868	0.00856876	0.0509861	0.0739583	0.0445825	0.0379725	0.0487556	0.0372758	0.0552071	0.0496613	0.0583637	0.0376758	0.0962538	0.0581875	0.0196578	0.0143449	0.033472	0.0198341	0.0225664	0.0180334	0.00945817	0.00127632
endothelial cell|Pancreas (66 cells)	0.00850473	0.0065374	0.00763692	0.00928754	0.0162437	0.0115456	0.0231934	0.015029	0.0100801	0.0199932	0.00916876	0.00782978	0.00594708	0.00616126	0.00848521	0.00859237	0.031329	0.0294728	0.0303697	0.0237389	0.0399278	0.0142949	0.0300549	0.022672	0.0760079	0.0236338	0.0265282	0.0184381	0.00946258	0.0695484	0.120316	0.0667479	0.0487624	0.0693185	0.0562032	0.0852636	0.0687443	0.0860325	0.055858	0.12964	0.0853015	0.0228069	0.016179	0.0384247	0.0237129	0.0255108	0.0151809	0.0114412	0.00204615
endothelial cell|Trachea (113 cells)	0.0103856	0.00728878	0.00841694	0.0107808	0.0232751	0.0131804	0.0227627	0.0184328	0.0190398	0.0275072	0.0136626	0.0121866	0.00991386	0.0096464	0.0161323	0.0159214	0.0335616	0.0276322	0.0300345	0.0209639	0.0525421	0.0159595	0.0278671	0.0432561	0.0848215	0.0221535	0.0343122	0.0310867	0.0133612	0.0604271	0.135205	0.0650728	0.0524664	0.0738895	0.0558266	0.0850013	0.0710651	0.0864844	0.0532925	0.136428	0.0855156	0.0249173	0.0194191	0.0389466	0.0250683	0.0247872	0.012848	0.0119218	0.00203444
enterocyte of epithelium of large intestine|Large_Intestine (964 cells)	0.00131437	0.000959537	0.00101361	0.00151205	0.00340192	0.00138554	0.0136459	0.0188782	0.00981271	0.00877796	0.0022711	0.00284565	0.00309585	0.00311588	0.00303198	0.00371532	0.0232921	0.0591632	0.0596034	0.0238271	0.00757595	0.00671522	0.0277922	0.0280828	0.00987199	0.0176527	0.0378298	0.00736618	0.00201594	0.0398629	0.0189865	0.0128572	0.0216895	0.0123863	0.0110116	0.0162933	0.0151774	0.0208612	0.0131501	0.0355365	0.0232661	0.0413771	0.0171358	0.104046	0.0285747	0.0208474	0.00408253	0.0104991	0.000154176
enteroendocrine cell|Large_Intestine (59 cells)	0.00117683	0.000828434	0.000823343	0.00139975	0.00191334	0.00129067	0.00859867	0.00381518	0.00444313	0.0049109	0.00199001	0.0018587	0.00163355	0.00159102	0.0020009	0.00225499	0.0180785	0.00722845	0.00851989	0.00605445	0.00458809	0.00293966	0.00631672	0.0047341	0.00797057	0.00352487	0.0165189	0.00436106	0.00188654	0.00961655	0.00802141	0.00711882	0.00950408	0.00764357	0.00582928	0.00832109	0.0078091	0.00949355	0.00652691	0.0135497	0.0105477	0.0105209	0.00531133	0.00936717	0.00678053	0.00863399	0.00460365	0.00449665	4.37792e-05
epidermal cell|Skin (276 cells)	0.00217073	0.00143833	0.00123122	0.00228202	0.00395064	0.00211614	0.017673	0.030493	0.00961288	0.00288461	0.00341811	0.00337124	0.00310744	0.00305398	0.00346347	0.00400718	0.0342123	0.152192	0.15595	0.0309712	0.0154025	0.00960689	0.0498833	0.00404738	0.0168004	0.0287746	0.0315933	0.00402669	0.00323929	0.0835871	0.0137317	0.0134953	0.0260956	0.0153608	0.0124166	0.0166018	0.0152306	0.029628	0.0211236	0.0431783	0.0309321	0.0556008	0.0121657	0.287454	0.0298361	0.0283229	0.0044379	0.0139231	0.000234644
epithelial cell of large intestine|Large_Intestine (2019 cells)	0.00130614	0.00106305	0.00100143	0.00164846	0.00259315	0.00143984	0.0117227	0.011627	0.00725646	0.0049545	0.00184331	0.00224309	0.00263698	0.00258562	0.00282232	0.00335436	0.00877883	0.0366428	0.0350271	0.0172723	0.0069898	0.0049155	0.0214321	0.0095202	0.00811471	0.0116787	0.022438	0.00464558	0.00183681	0.0318255	0.0115257	0.00978768	0.0172045	0.00989565	0.00830949	0.011843	0.0108375	0.0168557	0.0112427	0.0233286	0.018762	0.0285693	0.00978172	0.0591197	0.0201503	0.0176116	0.00587813	0.0089937	0.000141576
epithelial cell of lung|Lung (113 cells)	0.0013158	0.00107674	0.000895612	0.00120723	0.0118075	0.00132171	0.0156214	0.00728852	0.0126127	0.00469557	0.00201824	0.00207928	0.0111866	0.010801	0.0173752	0.0167152	0.0121491	0.0186421	0.0130232	0.00662081	0.0199705	0.00696662	0.00779353	0.00718451	0.00602575	0.00497666	0.0112571	0.00482119	0.00242372	0.0164763	0.0152484	0.0156014	0.015665	0.0134723	0.0105811	0.0195009	0.0179462	0.0184038	0.0105384	0.0228048	0.0221322	0.00851804	0.00325602	0.0233864	0.00748639	0.0106299	0.00828076	0.00279948	0.000119851
epithelial cell of proximal tubule|Kidney (219 cells)	0.000917018	0.00178712	0.00078472	0.00127122	0.000758081	0.00114148	0.00224288	0.00190635	0.000303511	0.00172128	0.00129178	0.00163481	0.000355564	0.000241364	0.000367267	0.000353785	0.00502063	0.00164326	0.00159915	0.00161352	0.0012484	0.00136014	0.00325461	0.00100178	0.00259869	0.00423023	0.00312908	0.00294924	0.00243526	0.00084351	0.00060329	0.00115054	0.00684781	0.000269333	0.000290463	0.000485164	0.000916189	0.0005698	0.000374441	0.000516979	0.000704614	0.00273791	0.00244677	0.00156818	0.00163717	0.00603004	0.0329746	0.000979959	0.000156782
epithelial cell|Trachea (201 cells)	0.000943202	0.000862885	0.000768005	0.0010662	0.00357601	0.00114276	0.0130106	0.00556992	0.00634869	0.0111547	0.00131645	0.00195538	0.00365841	0.00368612	0.00537584	0.00530858	0.0115447	0.00994773	0.00842666	0.00553093	0.00971774	0.00383797	0.00657366	0.0052309	0.00456613	0.00344163	0.00749928	0.0029016	0.00162263	0.0103596	0.0140786	0.00439838	0.00805724	0.00386755	0.00272955	0.00487178	0.00498997	0.00631278	0.00391819	0.00779671	0.00734801	0.00527083	0.0025773	0.0141667	0.00543446	0.00520424	0.00572585	0.00282735	5.11075e-05
erythrocyte|Aorta (91 cells)	3.88144e-05	4.03273e-05	4.22741e-05	4.59846e-05	9.38311e-05	4.99933e-05	0.000246876	0.000322472	9.72702e-06	0.000135227	7.57644e-05	0.000120311	0.000105348	0.000152985	6.9713e-05	7.12751e-05	0.000209624	4.93939e-05	0.000142926	6.92969e-05	0.000638534	7.21913e-05	0.000326684	5.93095e-05	0.00011647	0.00012954	0.000512029	8.67968e-05	9.01313e-05	0.000223574	0.000126207	0.000242696	0.000541178	3.68017e-05	4.87991e-05	7.86865e-05	0.000216297	0.000160213	5.6573e-05	9.79105e-05	0.00019055	0.000385515	6.04148e-05	0.000164015	0.000249349	0.000137414	9.90204e-05	2.16789e-05	3.85202e-06
fibroblast|Aorta (70 cells)	0.003345	0.0037373	0.00347575	0.00452439	0.0074402	0.00469739	0.0185087	0.00730682	0.00520715	0.0177038	0.00455093	0.00554795	0.00540979	0.00514753	0.00761654	0.00726069	0.0232853	0.0218121	0.0210959	0.0135378	0.0181349	0.0129506	0.0140676	0.0079275	0.0124956	0.00581766	0.0154147	0.0054919	0.0054425	0.0130434	0.0231689	0.0114127	0.01829	0.0112236	0.00892055	0.013361	0.0120659	0.0138954	0.0100524	0.0176419	0.0146063	0.00949411	0.0062449	0.0237679	0.0085255	0.0164898	0.0150867	0.00730375	0.000502506
fibroblast|Heart (2119 cells)	0.00305488	0.0038986	0.00353701	0.00485442	0.00675626	0.00491059	0.00898374	0.00637918	0.00486769	0.0116471	0.00355469	0.00429217	0.00625726	0.00753468	0.00735145	0.00455609	0.0102455	0.0105202	0.00849315	0.00834438	0.0101534	0.00409313	0.010202	0.0068848	0.0102708	0.00569702	0.00785117	0.00657405	0.00437774	0.0124109	0.0151409	0.010114	0.0129907	0.00935928	0.00742382	0.0101589	0.00939664	0.0118573	0.00921649	0.0157961	0.0122604	0.00636466	0.0037808	0.00991333	0.00531669	0.0106297	0.0192285	0.00508295	0.000475749
granulocyte monocyte progenitor cell|Marrow (134 cells)	0.00491232	0.00502078	0.00429625	0.00641388	0.00867117	0.00566889	0.00810747	0.00179359	0.00812957	0.0124755	0.00267043	0.00341122	0.00812809	0.00948219	0.0099492	0.00706908	0.00912127	0.00500837	0.00476677	0.00202382	0.00971286	0.00233222	0.00468026	0.00447908	0.00797899	0.00262093	0.00973045	0.00523965	0.00298741	0.00645229	0.00871752	0.00728015	0.00587722	0.0041825	0.00403478	0.00584573	0.00806418	0.00603572	0.00418361	0.00805935	0.0068265	0.00691785	0.00243723	0.00534761	0.00259991	0.00543802	0.00864836	0.00193436	0.00016999
granulocyte|Marrow (761 cells)	0.00484695	0.00323519	0.00560414	0.00622867	0.00605759	0.00708203	0.0116105	0.0017108	0.00473612	0.013309	0.00302266	0.0037331	0.00371431	0.00448416	0.00587591	0.00588743	0.0103627	0.00565255	0.00545714	0.00230882	0.0117568	0.00349708	0.00551828	0.00819073	0.00946929	0.00240526	0.0131377	0.00332	0.00329508	0.0342833	0.0232356	0.0255352	0.0148717	0.0178977	0.0196708	0.024551	0.027937	0.0234836	0.0194917	0.0373493	0.0310176	0.00842747	0.00238905	0.00538384	0.00273229	0.00580897	0.00531134	0.00270433	7.83237e-05
granulocytopoietic cell|Marrow (221 cells)	0.00268043	0.00167725	0.00393882	0.00298956	0.0046593	0.00443786	0.0182628	0.00152659	0.00387717	0.0124182	0.00245475	0.00268062	0.00333672	0.00409505	0.00540189	0.00541038	0.0156219	0.00471998	0.00512901	0.00303133	0.00937767	0.00548504	0.0044899	0.00689215	0.00929028	0.00232438	0.011859	0.00273729	0.00284578	0.0435446	0.0205419	0.031687	0.0183471	0.023884	0.0255454	0.0307565	0.0341705	0.0302581	0.0258189	0.0489583	0.0406092	0.00515558	0.00159353	0.00440131	0.00180677	0.00354193	0.00659708	0.00279082	0.000112079
hematopoietic precursor cell|Marrow (265 cells)	0.00340467	0.00315406	0.00332448	0.00472226	0.00606471	0.00445382	0.00762716	0.00162744	0.00489016	0.0160564	0.00290567	0.00341544	0.00383134	0.00337768	0.00509133	0.00521499	0.0136193	0.00409539	0.00355021	0.00202087	0.00792658	0.00255427	0.00386394	0.00628686	0.00621047	0.00257345	0.00786865	0.00468006	0.00337254	0.00608952	0.00780351	0.00644385	0.00604717	0.00430905	0.00421473	0.00555106	0.00676912	0.00563609	0.00443116	0.00764746	0.00678322	0.00521585	0.00213742	0.00462606	0.00228113	0.00434704	0.0100429	0.00152083	0.000184544
hepatocyte|Liver (391 cells)	0.00106909	0.000972216	0.00113057	0.00154712	0.00146756	0.00179499	0.00275233	0.00185026	0.00103173	0.00293557	0.000628933	0.000984876	0.000626152	0.00067012	0.000679383	0.000611791	0.00290347	0.0068337	0.00684677	0.0031294	0.00140812	0.00194324	0.00369104	0.00222883	0.00292652	0.00199997	0.00761813	0.00221236	0.000689043	0.00376928	0.0024081	0.00192624	0.00337557	0.00179337	0.00146992	0.00201637	0.00183178	0.00320569	0.00213339	0.00377912	0.00338991	0.00514916	0.00196815	0.00925455	0.00230732	0.0038817	0.00212022	0.00237781	0.000113046
immature B cell|Marrow (344 cells)	0.02125	0.0171383	0.0206437	0.0270562	0.0167445	0.032802	0.00748542	0.00195535	0.00962541	0.00967934	0.00292522	0.00326337	0.00705698	0.00634909	0.0107929	0.00886866	0.00574624	0.00466306	0.00466171	0.00290755	0.0104518	0.00482804	0.00546837	0.00911873	0.00837902	0.00336138	0.0106638	0.00825213	0.00341636	0.00900001	0.0135298	0.00902305	0.00755369	0.00553565	0.00604372	0.00774292	0.00983484	0.00761438	0.00666389	0.0109455	0.0101136	0.008112	0.00301424	0.00487475	0.00320949	0.00666294	0.00825776	0.00239415	0.000187992
immature NK T cell|Marrow (37 cells)	0.00959451	0.0100101	0.0088242	0.0144752	0.0110356	0.0135132	0.00832135	0.00219226	0.0109002	0.017773	0.00358618	0.00437088	0.00626937	0.00546462	0.0085946	0.00811179	0.0250038	0.00761607	0.00772098	0.00472411	0.00845808	0.00333215	0.00768175	0.0181301	0.00829276	0.00192007	0.0202786	0.00807784	0.00384837	0.00754162	0.0231317	0.00762684	0.00785341	0.00380513	0.00476537	0.00695658	0.00882995	0.00721901	0.00522354	0.0094757	0.0075498	0.008717	0.00361628	0.00741194	0.00367508	0.0177576	0.00468784	0.00309369	0.00013876
immature T cell|Marrow (60 cells)	0.0137897	0.0151628	0.0131874	0.0214219	0.0132559	0.0192403	0.011114	0.00239402	0.0109787	0.0201849	0.00395213	0.00443682	0.00681369	0.00556193	0.00941552	0.00856464	0.0120891	0.00830545	0.00931662	0.00374824	0.00818938	0.00391511	0.00911225	0.0189558	0.0092402	0.0023115	0.0236336	0.00870478	0.00457853	0.00724669	0.0214911	0.00745378	0.00663587	0.00458034	0.00510386	0.00696235	0.00858169	0.00754589	0.00597375	0.00999769	0.00791776	0.0121663	0.00478549	0.00877546	0.00517799	0.0201294	0.00555713	0.00519537	0.000231233
immature T cell|Thymus (1277 cells)	0.0097983	0.0154514	0.00859763	0.0132237	0.0093674	0.012183	0.0106368	0.00194767	0.00625774	0.0171066	0.0033346	0.00370201	0.00520357	0.0049451	0.00916261	0.00682508	0.00851299	0.0044087	0.00531085	0.00225339	0.00698708	0.00264917	0.00682067	0.0300814	0.00663142	0.00220802	0.0201415	0.00789487	0.00419864	0.00483333	0.0142602	0.00568781	0.00565828	0.00238127	0.00288176	0.00424149	0.00616198	0.00356394	0.00305553	0.00537996	0.00409034	0.00746722	0.00277701	0.00447286	0.00353242	0.0202755	0.00872415	0.00458648	6.04092e-05
immature natural killer cell|Marrow (36 cells)	0.00864921	0.00868038	0.00872391	0.0126109	0.0121454	0.0125358	0.00773546	0.00234547	0.0144686	0.0283909	0.00477237	0.00551958	0.00737903	0.00655161	0.00936473	0.0100804	0.0106204	0.00645177	0.00740281	0.00251428	0.0114467	0.00279396	0.00654888	0.0117562	0.0127847	0.00202504	0.0154294	0.0101193	0.00466933	0.00939522	0.0261667	0.0091813	0.00602139	0.00460943	0.00504112	0.0081412	0.0105393	0.00875935	0.00564603	0.0114524	0.00860277	0.0103899	0.00393115	0.00701335	0.00380356	0.00765243	0.00252839	0.00264998	0.000266597
keratinocyte stem cell|Skin (1404 cells)	0.0046368	0.00336542	0.00333142	0.0054249	0.00961671	0.00511728	0.0376798	0.0498559	0.00801919	0.00454189	0.00442337	0.00401967	0.0058728	0.00574905	0.00863599	0.00842861	0.0733831	0.11222	0.0957019	0.0560891	0.018148	0.012742	0.0908189	0.00518837	0.0294515	0.0553531	0.0387286	0.00663516	0.00392794	0.194661	0.0261345	0.0231037	0.0453665	0.0245281	0.0210849	0.0282527	0.0269834	0.0596497	0.0395708	0.0956038	0.062637	0.0553471	0.0217094	0.179556	0.0570996	0.0653301	0.00721408	0.0226285	0.000237913
keratinocyte|Tongue (330 cells)	0.00273155	0.00192378	0.00220135	0.00265931	0.00578171	0.00277973	0.0212825	0.120752	0.0105938	0.00497575	0.00310874	0.00409851	0.00433512	0.00412586	0.00531226	0.00573102	0.0409856	0.453449	0.400712	0.0457394	0.0157578	0.00686176	0.112957	0.00662177	0.0141084	0.0611235	0.0871073	0.00581963	0.00359637	0.116712	0.0171522	0.0140174	0.0294138	0.0145836	0.0117768	0.0171223	0.0161386	0.0308186	0.0215113	0.0463909	0.0324654	0.217092	0.0265017	0.866158	0.0763538	0.0297337	0.00448429	0.0275937	0.000267622
kidney collecting duct epithelial cell|Kidney (121 cells)	0.000478235	0.000256285	0.000249814	0.000441676	0.000940499	0.000380987	0.0017558	0.0013545	0.00501054	0.000860395	0.000624514	0.000628049	0.00146785	0.00153495	0.00122309	0.00171827	0.00169655	0.00132852	0.00194384	0.00267077	0.003477	0.000818114	0.00209987	0.000973262	0.00068282	0.00109898	0.00430336	0.000824585	0.000593287	0.00204713	0.00224484	0.0025095	0.00708959	0.00266967	0.00167571	0.00315244	0.00291477	0.00366991	0.00255314	0.00303045	0.00392326	0.00356481	0.00182415	0.00127647	0.0032628	0.00156862	0.00089516	0.0012275	9.67438e-06
large intestine goblet cell|Large_Intestine (833 cells)	0.00528699	0.00353421	0.00454641	0.00653485	0.00502285	0.00726992	0.007694	0.0106642	0.00774074	0.0055041	0.00273745	0.00240365	0.00324039	0.00321651	0.00410482	0.00438396	0.010361	0.0234021	0.0223418	0.0147855	0.00759799	0.00443216	0.0134301	0.0124682	0.0147249	0.00660785	0.0220478	0.00620244	0.00239559	0.0192203	0.0149947	0.015269	0.0178244	0.0154454	0.0125505	0.0170231	0.0172088	0.0189557	0.0136056	0.0297119	0.0214869	0.0239023	0.0102599	0.0368653	0.0175745	0.0104532	0.00675138	0.0069969	0.000187719
late pro-B cell|Marrow (306 cells)	0.00538193	0.00494588	0.00479978	0.00769556	0.00775798	0.00764526	0.0046639	0.00096581	0.00470745	0.00741497	0.00140392	0.00170331	0.0053983	0.0044028	0.0100641	0.00660088	0.00356859	0.00190498	0.00200805	0.00115533	0.00567572	0.00185589	0.00259877	0.00356389	0.00538309	0.00186124	0.00497347	0.00369508	0.00157051	0.00573588	0.00569192	0.00611115	0.00451686	0.00353277	0.00348356	0.00450214	0.00638782	0.00460672	0.00371771	0.00656298	0.00569735	0.00393871	0.00125042	0.00193819	0.00140091	0.00252693	0.00509041	0.00103119	0.000117951
leukocyte|Heart (523 cells)	0.00760556	0.00597078	0.0077661	0.00866616	0.0179162	0.00966046	0.0101819	0.00242987	0.0161983	0.0152278	0.00673438	0.00828748	0.0158883	0.018283	0.0218721	0.0152761	0.0123624	0.010144	0.00879756	0.0067356	0.0194939	0.00668698	0.00799742	0.0120715	0.0137716	0.00443192	0.0137013	0.0113816	0.00895449	0.0117643	0.0212374	0.0134013	0.0101195	0.0100954	0.00852574	0.0125713	0.014572	0.013569	0.00936677	0.0166478	0.0141676	0.00801189	0.00401273	0.00771826	0.00349167	0.00996857	0.0120991	0.00457688	0.00111866
leukocyte|Kidney (16 cells)	0.00652005	0.00894283	0.00693031	0.0115259	0.0090458	0.0102153	0.00471521	0.00152506	0.0116062	0.0127703	0.00313537	0.00342825	0.00553855	0.00438581	0.00600175	0.00745326	0.0048048	0.00415676	0.00448029	0.00191433	0.0078435	0.00224461	0.00495693	0.0134956	0.00478884	0.00166194	0.00921831	0.00638155	0.0032171	0.00594785	0.0122624	0.00544163	0.00409188	0.00167247	0.0024681	0.00363718	0.00564215	0.00289532	0.0025341	0.00397628	0.00358301	0.0090429	0.00217934	0.00453686	0.00311192	0.00490665	0.00334419	0.00186537	0.000143755
leukocyte|Lung (35 cells)	0.00665255	0.00496118	0.00696929	0.00854448	0.00824057	0.0087212	0.00841025	0.00240787	0.00500306	0.014632	0.00376547	0.00439445	0.00497257	0.00465033	0.00692159	0.00682377	0.00921597	0.00906334	0.00776343	0.00412309	0.0107026	0.00384822	0.00603846	0.00810915	0.01292	0.00477704	0.014155	0.00669961	0.00456081	0.0152426	0.0213055	0.0178983	0.00818173	0.0113834	0.0179436	0.0306865	0.0107826	0.0224386	0.0122526	0.0139099	0.0173282	0.00896843	0.00356191	0.00746818	0.00327421	0.00859431	0.00765695	0.00388531	0.0006487
leukocyte|Pancreas (54 cells)	0.00550093	0.00474862	0.00494228	0.00699481	0.0129015	0.00712791	0.00925498	0.00158064	0.0101097	0.0120792	0.00276721	0.00421009	0.00979731	0.0116482	0.0124144	0.00811084	0.0134369	0.00903703	0.00759107	0.00503996	0.0109525	0.00672202	0.0070968	0.00800641	0.0102229	0.00309495	0.0124025	0.00534981	0.003519	0.00720307	0.0134052	0.00807193	0.00736791	0.00630962	0.0052989	0.00821718	0.00838457	0.00850607	0.00598079	0.0096943	0.00836795	0.00856628	0.00329081	0.00763279	0.0034063	0.00999089	0.00734545	0.00351829	0.000545216
leukocyte|Skin (15 cells)	0.0063036	0.00518858	0.00553966	0.00765172	0.012124	0.0078609	0.0262612	0.0233982	0.011148	0.0113202	0.00578387	0.00632067	0.00733776	0.00729949	0.0103672	0.0102184	0.0472627	0.0658307	0.0576039	0.0336282	0.0194963	0.0098741	0.0520378	0.012866	0.0289752	0.0315732	0.0270825	0.0110271	0.00604698	0.10927	0.0279613	0.0222334	0.0325595	0.0233472	0.0183172	0.0255135	0.0256199	0.0428306	0.0291855	0.0647592	0.0432829	0.032185	0.0118983	0.0992267	0.0289498	0.0395768	0.0139395	0.0152282	0.000766902
leukocyte|Thymus (40 cells)	0.00579814	0.00455515	0.00604226	0.00762337	0.0128206	0.00842683	0.00838909	0.00469425	0.0138809	0.0103377	0.00334902	0.00410466	0.0170749	0.0221324	0.0194221	0.0100067	0.0088856	0.00680144	0.0057991	0.00526105	0.0121163	0.00464031	0.00616567	0.0173513	0.00840698	0.00521877	0.0081285	0.00777665	0.00391924	0.0125466	0.0218732	0.0135653	0.0104738	0.0101938	0.0104841	0.0136612	0.0139963	0.0144804	0.0104411	0.0190657	0.0157045	0.00879381	0.00438375	0.00900962	0.00695343	0.00627815	0.0108404	0.00223417	0.000389778
luminal epithelial cell of mammary gland|Mammary_Gland (578 cells)	0.00201739	0.00167365	0.00182362	0.00290431	0.00680491	0.00211956	0.0124786	0.0208097	0.0121778	0.00451266	0.00243004	0.00346978	0.00543213	0.00514483	0.00668794	0.00721149	0.0171965	0.0324081	0.0279889	0.0341148	0.0161769	0.00666242	0.0267349	0.0110625	0.00973169	0.0115834	0.0256939	0.00454848	0.00331308	0.0344162	0.0112439	0.0103757	0.0206585	0.0100923	0.00772949	0.0122711	0.0114077	0.0184666	0.0122435	0.0218181	0.0198647	0.0403428	0.0175068	0.045687	0.0395174	0.0209558	0.00852688	0.0107231	0.000546163
lung endothelial cell|Lung (693 cells)	0.00667936	0.00553785	0.00698999	0.00622935	0.0199303	0.00975853	0.0231053	0.037025	0.0189631	0.0252323	0.00593882	0.00629945	0.00838159	0.00830699	0.0105817	0.012091	0.0537927	0.0392748	0.033202	0.025846	0.042461	0.0148442	0.0405316	0.020728	0.0418288	0.0352732	0.0217007	0.0268269	0.00644913	0.0835115	0.0763387	0.0492682	0.0449064	0.0434562	0.04052	0.0598095	0.0574176	0.0600183	0.0345356	0.121709	0.0662436	0.0341316	0.0337584	0.0666375	0.0488629	0.0251268	0.0173603	0.00624106	0.00069669
lymphocyte|Diaphragm (81 cells)	0.0106882	0.00844037	0.0106921	0.0135187	0.0107231	0.0170429	0.00358886	0.00131232	0.00878726	0.00668789	0.00230925	0.00249747	0.00514362	0.00439252	0.0077246	0.00655229	0.00275876	0.0020477	0.00209309	0.00144915	0.00695942	0.00205765	0.00338649	0.0086445	0.0043211	0.00184836	0.00521552	0.00574573	0.00258685	0.00629553	0.0107701	0.00547323	0.00505957	0.002806	0.00341558	0.00467066	0.00599777	0.00409246	0.00342651	0.0058907	0.00498628	0.0049526	0.00131015	0.00240302	0.00194325	0.00276392	0.00751018	0.00114017	0.000131943
macrophage|Brain_Myeloid (61 cells)	0.00823599	0.00729528	0.00796764	0.0101485	0.0182878	0.0104232	0.0105847	0.00298492	0.0164681	0.0123557	0.00505845	0.00619251	0.0172306	0.0202382	0.0211151	0.0149788	0.011828	0.0105317	0.00897089	0.00655039	0.0160391	0.0064979	0.00823286	0.0110832	0.0136591	0.00440931	0.0125448	0.00934629	0.00628336	0.0115254	0.0191214	0.0143809	0.0106789	0.0119007	0.0098865	0.0143024	0.0148619	0.015276	0.0114453	0.0180854	0.0156968	0.00868798	0.00370118	0.0091275	0.00403127	0.010212	0.0114308	0.00471907	0.000791595
macrophage|Diaphragm (31 cells)	0.00792806	0.00600825	0.00980331	0.00768869	0.018044	0.00947454	0.00763552	0.00206873	0.0105494	0.0203404	0.00647416	0.00821828	0.010184	0.00875124	0.013555	0.0131564	0.00724402	0.00560811	0.00554474	0.00643239	0.0194522	0.00688934	0.00661109	0.0164561	0.0176451	0.00587085	0.00936316	0.0160961	0.0101187	0.0124149	0.0156433	0.0112522	0.00992595	0.00883892	0.00705073	0.0114838	0.0131598	0.0123945	0.00740668	0.0127016	0.0119694	0.00637993	0.00376412	0.00476786	0.00302445	0.00873501	0.0186364	0.00408623	0.00260808
macrophage|Kidney (37 cells)	0.00770659	0.00737763	0.00715032	0.0101328	0.0194846	0.00957193	0.0117498	0.00263144	0.0155946	0.0237621	0.00503233	0.00650431	0.0186804	0.0225522	0.0217416	0.0132208	0.0200405	0.0135441	0.0131684	0.00745576	0.0152375	0.00897861	0.0110712	0.0138173	0.0166837	0.00423958	0.0210909	0.0110288	0.00656356	0.0111006	0.0223954	0.0113898	0.00930106	0.00959087	0.00754885	0.012056	0.0131201	0.0136846	0.00881356	0.0154732	0.0126305	0.0140086	0.00605235	0.0126274	0.00563673	0.0166898	0.0088251	0.0057491	0.00129834
macrophage|Limb_Muscle (45 cells)	0.00665617	0.00458152	0.00727159	0.0061694	0.0162407	0.00674395	0.00792193	0.00214118	0.0109563	0.0185057	0.00561823	0.00792908	0.0133046	0.0102266	0.0175428	0.0125035	0.00740179	0.00753445	0.00650739	0.00595211	0.017866	0.00561618	0.00635887	0.0159711	0.0144495	0.00407998	0.00928745	0.0129532	0.00841288	0.0100736	0.0130279	0.010354	0.00819008	0.00884982	0.00626821	0.0101016	0.0132051	0.0115907	0.00750499	0.0115986	0.0115415	0.00573988	0.0034573	0.00557021	0.0028676	0.00626498	0.00895093	0.00392457	0.00201228
macrophage|Marrow (173 cells)	0.0124782	0.0109586	0.0130606	0.0150831	0.0185109	0.0154422	0.0127612	0.00185669	0.0112589	0.019653	0.00538742	0.00618426	0.00936703	0.00699187	0.0130633	0.0116851	0.0102457	0.00881004	0.0083725	0.0036136	0.0138448	0.00682144	0.00716912	0.00901175	0.0115856	0.00449759	0.0161817	0.0128523	0.0086264	0.00771373	0.0123173	0.00829629	0.00961253	0.00689969	0.00594626	0.00826498	0.0097508	0.00888337	0.00666169	0.0113347	0.0119844	0.0109866	0.00550409	0.00939788	0.00437948	0.0115896	0.00836588	0.0034596	0.000266806
macrophage|Spleen (48 cells)	0.0109415	0.010921	0.0108137	0.0152718	0.0168914	0.0155621	0.0094065	0.00254631	0.0214331	0.042558	0.00630695	0.00756322	0.0112509	0.0105201	0.0143544	0.0149527	0.0132496	0.00794317	0.0087339	0.00274437	0.0155416	0.00286558	0.00764854	0.0102426	0.012513	0.00272082	0.0181063	0.0132009	0.00624174	0.00886122	0.0298283	0.00971666	0.00767715	0.00578744	0.00613793	0.00852151	0.011011	0.00965783	0.00627296	0.0128468	0.00997655	0.0119699	0.0048686	0.00842852	0.0044034	0.00988445	0.00746631	0.00319468	0.000186155
mature natural killer cell|Marrow (49 cells)	0.0119062	0.0126753	0.0112118	0.0166819	0.0147373	0.0167588	0.00947012	0.00246713	0.015482	0.032325	0.00539343	0.00629066	0.00898607	0.00813197	0.0131024	0.0122525	0.0357383	0.00996374	0.0105213	0.00569701	0.0123113	0.00308933	0.00933002	0.0205685	0.0116864	0.0024793	0.0246302	0.0115442	0.00533732	0.00947832	0.0330077	0.00953525	0.00897033	0.00515891	0.0054673	0.00867835	0.0112801	0.00951586	0.00588135	0.0120979	0.00915161	0.0116218	0.00471595	0.00980771	0.00423324	0.0205321	0.00564878	0.00323938	0.000207382
megakaryocyte-erythroid progenitor cell|Marrow (55 cells)	0.0113218	0.00924799	0.0153277	0.00783535	0.0482328	0.0142053	0.0140243	0.00185232	0.0305928	0.0571134	0.0155132	0.0296032	0.021035	0.0225586	0.0241449	0.0278253	0.0255326	0.0102792	0.0141564	0.0153585	0.194582	0.0138433	0.0121096	0.041535	0.0246802	0.00699592	0.0116401	0.0564789	0.0262729	0.0141534	0.0115121	0.0115626	0.00952431	0.00968848	0.00833697	0.0125811	0.0134306	0.0136045	0.0104933	0.0130618	0.0163196	0.0086189	0.00471572	0.00771871	0.00334506	0.0119637	0.012445	0.0126955	0.00399069
mesenchymal cell|Trachea (830 cells)	0.00289259	0.00393004	0.00359412	0.00491837	0.00976467	0.0047239	0.0154593	0.00673418	0.00714149	0.0247958	0.00570293	0.00843211	0.00487647	0.00559537	0.00713281	0.00657404	0.0294448	0.0167149	0.0163843	0.0133572	0.0189553	0.0150079	0.0124187	0.0170878	0.0139787	0.00688968	0.0150921	0.0100777	0.0201493	0.0181464	0.0238041	0.0164648	0.0213919	0.0154956	0.0167573	0.0261448	0.0120489	0.0227019	0.0153905	0.0201746	0.0196853	0.00663168	0.00493669	0.0144304	0.00872121	0.0146653	0.0152651	0.00741479	0.000501597
mesenchymal stem cell of adipose|Fat (2107 cells)	0.0052061	0.00611162	0.00560864	0.00724795	0.0114413	0.00705682	0.0164099	0.00816352	0.00704357	0.0325701	0.00754791	0.00870183	0.00901753	0.0100611	0.010788	0.00798854	0.0325512	0.0177648	0.015142	0.0222748	0.0213321	0.0175755	0.0150892	0.0171275	0.0184248	0.00955063	0.0180954	0.00943474	0.0149921	0.025399	0.0454484	0.0182835	0.0294062	0.0170766	0.0142074	0.0212361	0.0170972	0.0214712	0.0157582	0.024321	0.0212619	0.00732328	0.00716086	0.0174237	0.010423	0.0255697	0.0225661	0.00951163	0.00156375
mesenchymal stem cell|Diaphragm (241 cells)	0.00316007	0.00461908	0.00416946	0.00620474	0.00697817	0.00550325	0.0106714	0.00613221	0.00591118	0.0345592	0.00529505	0.00828557	0.00386199	0.00484771	0.00520743	0.00469587	0.0184613	0.012439	0.0142751	0.0116874	0.0140264	0.0104121	0.0108183	0.0139275	0.0133275	0.00637664	0.0116493	0.00895851	0.0247168	0.0160314	0.0342133	0.0141908	0.0201851	0.01321	0.0141729	0.021819	0.010606	0.019197	0.0131651	0.0175701	0.0163144	0.00557463	0.0040077	0.0112095	0.00817016	0.0123303	0.0187942	0.0065251	0.000443719
mesenchymal stem cell|Limb_Muscle (258 cells)	0.00338171	0.00503615	0.00472078	0.00660421	0.00885844	0.00595735	0.0122448	0.00332149	0.00734171	0.0356302	0.00612502	0.0100112	0.00490591	0.00591541	0.00688086	0.00626565	0.0286038	0.015686	0.0184164	0.0139687	0.0164117	0.0171822	0.011348	0.0195552	0.0132294	0.00517036	0.0140728	0.0115007	0.0302906	0.0132681	0.0310275	0.0162135	0.0186782	0.0148362	0.0167789	0.0262341	0.0105538	0.0217004	0.0146638	0.0169618	0.0176171	0.00554075	0.00354398	0.0103146	0.00750799	0.0158127	0.0145656	0.00799815	0.00056472
microglial cell|Brain_Myeloid (4394 cells)	0.00851194	0.0084683	0.00838378	0.0101407	0.0178392	0.0100744	0.0101692	0.0028524	0.0129583	0.0109351	0.00743415	0.00896112	0.0185174	0.0220333	0.0222908	0.0153743	0.0138724	0.00675326	0.00672172	0.00539602	0.018641	0.00785444	0.00771785	0.0104477	0.013108	0.00580487	0.0122935	0.00924151	0.00893509	0.0116926	0.0212827	0.0147809	0.012408	0.0137092	0.0112761	0.0165527	0.0129642	0.0178724	0.0133121	0.0191417	0.0167842	0.00829255	0.00378384	0.0069079	0.00390079	0.0117799	0.0164377	0.00383955	0.000892098
monocyte|Lung (65 cells)	0.00768806	0.00742943	0.00644813	0.0106686	0.0115172	0.00999835	0.011486	0.00253053	0.0137353	0.0477281	0.00439007	0.00602601	0.00872357	0.00929315	0.0125175	0.0118872	0.0107479	0.0106371	0.00938292	0.00383177	0.0131787	0.00441711	0.00819809	0.0208644	0.0108132	0.00316682	0.0147296	0.00750427	0.00491175	0.00855216	0.0189564	0.00821488	0.00677493	0.00588835	0.0049014	0.00763074	0.0099396	0.00791937	0.0054353	0.0100206	0.0079847	0.0128106	0.00415107	0.0112082	0.00497702	0.0103295	0.00853805	0.00370202	0.000516336
monocyte|Marrow (266 cells)	0.00597293	0.00581947	0.00555589	0.00786631	0.00914636	0.00739819	0.0109105	0.00223834	0.00821181	0.0186267	0.00385599	0.00503045	0.00535473	0.00552599	0.00709016	0.00707681	0.0115823	0.00836387	0.00790664	0.00445664	0.0135088	0.00436286	0.00768612	0.00955242	0.0136465	0.00422422	0.0150661	0.00694201	0.00444994	0.013929	0.0201752	0.0136526	0.0103458	0.0094952	0.00888535	0.0123572	0.0153558	0.0133022	0.00970685	0.0177792	0.014732	0.0099536	0.00406221	0.00758093	0.00371343	0.00961206	0.0138358	0.00389427	0.000459625
myeloid cell|Fat (1123 cells)	0.00619024	0.00519594	0.00640382	0.00730349	0.0123035	0.00807836	0.00957944	0.0022263	0.0114202	0.0124513	0.00392439	0.00562653	0.0106846	0.0121808	0.0136287	0.0102575	0.00945554	0.00923287	0.00774243	0.00501128	0.0137539	0.00457294	0.00697642	0.0107155	0.0121022	0.00327178	0.0112519	0.0085003	0.0049799	0.0103242	0.0163103	0.0123892	0.00856965	0.00817322	0.00731631	0.0110142	0.0141022	0.0114282	0.00820758	0.014172	0.012292	0.00755193	0.00355342	0.00782173	0.0032679	0.00817661	0.00885523	0.0038054	0.000749796
myeloid cell|Lung (85 cells)	0.00754615	0.00528593	0.00625833	0.00910054	0.0159722	0.00765023	0.0113009	0.00302264	0.0137286	0.00767835	0.00311428	0.00446386	0.0228986	0.0210931	0.0296178	0.0140106	0.00959267	0.00871223	0.00697283	0.00351056	0.0147536	0.00501654	0.00574738	0.00789872	0.0101873	0.00293288	0.0110576	0.00638958	0.00404264	0.0105626	0.014492	0.0131147	0.00835757	0.0125078	0.00786272	0.0123763	0.0180749	0.0141722	0.011031	0.0162064	0.0157583	0.00818192	0.0030867	0.00977843	0.0038971	0.00729995	0.00685664	0.0023597	0.000316611
myofibroblast cell|Heart (178 cells)	0.00236646	0.00248712	0.00263709	0.00383083	0.00401696	0.00368603	0.0137435	0.00400221	0.00209649	0.0105686	0.00307636	0.00298117	0.00140805	0.00192096	0.00223601	0.00180649	0.0107829	0.0132481	0.0112297	0.0110586	0.0148431	0.00616093	0.011549	0.00824842	0.0410146	0.00545575	0.0127976	0.0101233	0.00351193	0.0144204	0.0292426	0.0240651	0.019046	0.0189131	0.015653	0.0257113	0.0220748	0.0217132	0.014455	0.0371143	0.024408	0.00870279	0.00438786	0.0100987	0.00728466	0.0132309	0.0150115	0.00719817	0.00039768
naive B cell|Marrow (692 cells)	0.036518	0.0257286	0.0359083	0.0364685	0.0284458	0.0686089	0.00603841	0.00217683	0.0203364	0.00991148	0.00317566	0.00327741	0.0328018	0.0434042	0.03778	0.0164827	0.00498355	0.0051833	0.00506907	0.00343065	0.011071	0.00493497	0.00580359	0.00951694	0.00761638	0.00226184	0.010084	0.00890396	0.00360073	0.0102171	0.0163777	0.00948869	0.00758257	0.00573374	0.0064866	0.00871461	0.0106495	0.00828908	0.0076058	0.0119015	0.00999473	0.00829815	0.00255672	0.00546793	0.00345774	0.00568952	0.00317361	0.00266392	0.000205079
natural killer cell|Fat (95 cells)	0.00997484	0.0115317	0.00886657	0.0121708	0.0130037	0.014101	0.00733061	0.00193991	0.0146942	0.0235132	0.00522552	0.00637326	0.00843077	0.00821042	0.011904	0.0118385	0.00928367	0.00519839	0.00556475	0.00173344	0.0122023	0.00220985	0.00569326	0.0169435	0.00907896	0.00241468	0.012536	0.0101611	0.00536858	0.00736623	0.0223398	0.00698244	0.00630062	0.00368364	0.00383945	0.00616013	0.00814279	0.00658834	0.00373814	0.00829487	0.00631803	0.00849225	0.00331952	0.005589	0.00311282	0.00650414	0.0086029	0.0020058	0.000197934
natural killer cell|Liver (39 cells)	0.010304	0.0123237	0.0090855	0.0149245	0.013493	0.0147549	0.00892355	0.00212979	0.0144157	0.0162002	0.00367331	0.00410021	0.00749908	0.00640858	0.00976652	0.00944612	0.0095728	0.00614275	0.00689658	0.00282743	0.00944342	0.00316169	0.00723533	0.0187236	0.00843581	0.00244339	0.0176266	0.00819935	0.0041354	0.00894593	0.0201381	0.00873074	0.00700184	0.0048369	0.00571552	0.00753824	0.00964289	0.00784687	0.00604415	0.010543	0.00874565	0.0104948	0.00374313	0.00655897	0.00415878	0.0129801	0.0073242	0.00356504	0.000225818
natural killer cell|Lung (37 cells)	0.00808591	0.00689368	0.00744968	0.00974886	0.0128948	0.0104124	0.00589675	0.00183402	0.0151622	0.0319479	0.00495572	0.006286	0.00862874	0.00885977	0.01195	0.011399	0.00709741	0.00451787	0.00514775	0.00215981	0.0127344	0.00235662	0.00489504	0.00787868	0.00574501	0.00180663	0.0109461	0.0102348	0.0048927	0.00711871	0.0188518	0.00738694	0.00528162	0.00395044	0.00486445	0.00565735	0.00769796	0.00685379	0.00530648	0.00843157	0.00795318	0.0084302	0.00283749	0.00489084	0.0031484	0.00514994	0.00251126	0.00175852	0.000242599
neuron|Brain_Non-Myeloid (281 cells)	0.0126107	0.0109096	0.0121082	0.0116859	0.0305475	0.0150243	0.112602	0.0262731	0.0218586	0.026162	0.0221145	0.0439841	0.0184574	0.017578	0.0231033	0.0250169	0.266066	0.0666894	0.0924937	0.0523883	0.0987717	0.0571825	0.0499224	0.0220426	0.0404204	0.0166867	0.0722845	0.0275011	0.0504372	0.0369502	0.023401	0.0267136	0.0379944	0.0221863	0.0188797	0.0274258	0.0252118	0.0343555	0.0161971	0.0495801	0.0416133	0.0220549	0.0427797	0.0621804	0.0306555	0.0593246	0.0272232	0.0204059	0.000275006
oligodendrocyte precursor cell|Brain_Non-Myeloid (203 cells)	0.0459154	0.0269302	0.0248513	0.0488195	0.0518969	0.0423888	0.391506	0.043423	0.0371763	0.0366615	0.0692169	0.0664998	0.032409	0.0376584	0.045633	0.0411718	0.649674	0.133136	0.171614	0.112084	0.226824	0.0917637	0.11035	0.0566922	0.261556	0.035568	0.157121	0.074189	0.0649447	0.171151	0.146364	0.125843	0.132328	0.154513	0.106079	0.145587	0.131702	0.187574	0.131518	0.289664	0.183787	0.0371103	0.0714711	0.132921	0.0587324	0.090671	0.0260406	0.0742598	0.00209163
oligodendrocyte|Brain_Non-Myeloid (1574 cells)	0.00688303	0.0060709	0.00279516	0.00639851	0.0133251	0.00508325	0.100825	0.118927	0.00795911	0.0149871	0.00374377	0.0223086	0.00669284	0.00924933	0.00282414	0.00247641	0.201959	0.108586	0.077192	0.0709887	0.0386154	0.0405351	0.106929	0.0179206	0.0376487	0.0605461	0.0353202	0.01871	0.00398012	0.0972138	0.0981686	0.0485973	0.0556546	0.0332493	0.0461785	0.069878	0.0651482	0.0485218	0.0214247	0.218974	0.0602629	0.0873198	0.119084	0.188663	0.147524	0.0193647	0.00986772	0.0102324	0.000422041
pancreatic A cell|Pancreas (390 cells)	0.00245762	0.00230303	0.00241392	0.00331107	0.00487575	0.00369713	0.0189353	0.00399318	0.00380304	0.00290895	0.00136802	0.00178651	0.00340953	0.0033787	0.00490507	0.00471505	0.0254354	0.00952372	0.0119231	0.00569547	0.00695812	0.0110406	0.00566239	0.00322465	0.00425649	0.00318179	0.0122526	0.00251628	0.00190885	0.00734225	0.00640576	0.00567888	0.00761207	0.00407684	0.00335142	0.00575083	0.00613865	0.00590254	0.00320728	0.00835874	0.00760058	0.00561524	0.0029564	0.0120853	0.00499024	0.00556519	0.00983877	0.00270627	7.4368e-05
pancreatic D cell|Pancreas (140 cells)	0.00398531	0.00390207	0.00363821	0.0050543	0.00803968	0.00525444	0.0389987	0.0291337	0.00750492	0.00482749	0.0062926	0.0066562	0.00576041	0.00537058	0.00794722	0.00808501	0.066427	0.0380394	0.034807	0.0282151	0.0325935	0.020603	0.0293421	0.00521434	0.0146872	0.0174157	0.0190552	0.00492153	0.00772653	0.0350169	0.0197534	0.0132172	0.0225003	0.0100067	0.0104959	0.017277	0.0172584	0.0177602	0.00908214	0.0421413	0.0207867	0.0206159	0.0268044	0.0515319	0.0326166	0.014587	0.019824	0.00861362	0.000145003
pancreatic PP cell|Pancreas (73 cells)	0.00415698	0.00377935	0.0039495	0.00536536	0.00700976	0.00598587	0.0271213	0.0138625	0.00663339	0.00344696	0.00273517	0.00320607	0.00612832	0.00585727	0.00865174	0.00852587	0.0345173	0.0261415	0.027761	0.0122057	0.0154155	0.0158509	0.0145843	0.00398634	0.00659994	0.00844127	0.0150347	0.00356693	0.00349689	0.0151635	0.0138651	0.0104851	0.0141031	0.00758371	0.00740985	0.0122965	0.0129382	0.0107683	0.0054186	0.0247861	0.0138904	0.0148361	0.0121765	0.040121	0.0164152	0.00644826	0.0121053	0.00426511	0.000106547
pancreatic acinar cell|Pancreas (182 cells)	6.3612e-05	3.39931e-05	3.31695e-05	4.77865e-05	0.000443714	5.05251e-05	0.00091043	0.000369843	0.000935425	0.000116711	7.6781e-05	0.0138131	0.000699925	0.000671919	0.00103591	0.00103097	0.000222016	0.00249376	0.00240864	0.000639236	0.000975995	0.000130128	0.000491589	0.000208146	0.000112611	0.00020267	0.00101778	0.000131116	0.0188934	0.000705241	0.000781704	0.00083573	0.000919869	0.000643293	0.000446912	0.000936076	0.00104064	0.000819308	0.000453774	0.00103604	0.00109604	0.000998546	0.000204134	0.0041459	0.000508277	0.00049569	0.000126442	0.000256664	1.76849e-06
pancreatic ductal cell|Pancreas (161 cells)	0.00319161	0.002816	0.00221224	0.00367641	0.0135724	0.00348398	0.0340914	0.014558	0.0215793	0.00789085	0.00344193	0.0042538	0.0126525	0.0123228	0.0171793	0.0176234	0.0268301	0.0763342	0.077226	0.0278802	0.0219166	0.0131889	0.0348704	0.00686881	0.0108346	0.0173442	0.0325972	0.00551173	0.00378393	0.0509213	0.0231963	0.0194197	0.0347322	0.0202471	0.0147625	0.0249055	0.0223866	0.0334639	0.0204651	0.0397075	0.0382334	0.0346069	0.0113358	0.122673	0.0249874	0.0405823	0.0136179	0.0154816	0.00025542
pancreatic stellate cell|Pancreas (49 cells)	0.00515878	0.00497809	0.00540808	0.00716656	0.00875151	0.00795271	0.0137829	0.00617972	0.00640013	0.0157619	0.00425228	0.00455513	0.012941	0.0175331	0.0146783	0.00636073	0.0249741	0.0170991	0.0147712	0.0131133	0.0125809	0.011087	0.0128657	0.00890321	0.0244339	0.00665116	0.0147097	0.00816465	0.00499693	0.0139487	0.0267246	0.0188065	0.0197183	0.0165657	0.0144578	0.0212319	0.0178346	0.0183849	0.0138142	0.0286257	0.0201031	0.00889961	0.00592235	0.01413	0.00824198	0.0135578	0.017469	0.00668521	0.000575489
pre-natural killer cell|Marrow (22 cells)	0.00752209	0.00874228	0.00672252	0.0109875	0.00998121	0.0106109	0.00852063	0.00245815	0.00989029	0.01759	0.00342072	0.00402	0.00646882	0.00582962	0.00901665	0.00837817	0.0204404	0.00827206	0.00852137	0.00432674	0.00895253	0.00271659	0.00777596	0.0129443	0.0100025	0.00266937	0.017798	0.00744519	0.0035005	0.00751015	0.0199875	0.00824122	0.00720156	0.00472785	0.00493776	0.00704522	0.00933073	0.00786279	0.00527686	0.010329	0.00806657	0.0106519	0.00422655	0.00823895	0.00431791	0.0128014	0.00575781	0.00301334	0.000195127
precursor B cell|Marrow (517 cells)	0.00778181	0.00644814	0.00709656	0.0103665	0.00911655	0.0112068	0.00622937	0.00100043	0.00411208	0.00521192	0.00159442	0.00207418	0.00607077	0.00514317	0.0122487	0.00768082	0.00353984	0.00181786	0.00173479	0.00081444	0.00587153	0.00322121	0.00247329	0.00393793	0.00572451	0.00276109	0.00615807	0.00391729	0.0018305	0.00981524	0.00787449	0.00851405	0.0059307	0.00491646	0.00524545	0.00693168	0.00907663	0.00643537	0.00498784	0.00996255	0.00956405	0.0041077	0.00183443	0.00197036	0.00144811	0.00367008	0.00654147	0.000861467	8.74915e-05
professional antigen presenting cell|Aorta (59 cells)	0.00683143	0.00610261	0.00687074	0.00951079	0.0146307	0.00905489	0.00860271	0.00216732	0.0131171	0.00870266	0.0028365	0.00376708	0.0190915	0.0244244	0.0225436	0.0115945	0.0103422	0.00829305	0.00706797	0.00405526	0.0128381	0.00557347	0.00574702	0.00996996	0.00859229	0.00267444	0.010961	0.00753126	0.00355401	0.0086485	0.0154631	0.010832	0.00748903	0.0085647	0.00693604	0.0103427	0.0120516	0.010719	0.0074788	0.0144633	0.011579	0.00691516	0.0028378	0.00811594	0.00318479	0.00756385	0.00668343	0.00246717	0.000311316
regulatory T cell|Marrow (27 cells)	0.0139451	0.0174554	0.0123581	0.0194762	0.014195	0.0188217	0.0105806	0.00210778	0.0132693	0.0222214	0.00437159	0.00527399	0.00680632	0.00609678	0.00922951	0.00855968	0.00793677	0.00643881	0.00655049	0.00392018	0.0095862	0.00563092	0.00815264	0.0334904	0.00973054	0.00214699	0.0194924	0.0100465	0.00512913	0.0107539	0.0156536	0.0145524	0.0105182	0.00806512	0.00945978	0.0121692	0.016056	0.0107288	0.0105253	0.0156179	0.0134984	0.00926942	0.00334358	0.00692481	0.00454866	0.0192306	0.00518468	0.00498613	0.000234886
skeletal muscle satellite cell|Limb_Muscle (540 cells)	0.00124406	0.00124919	0.00103201	0.00164422	0.00234843	0.00162889	0.0239163	0.00235668	0.00212674	0.0637325	0.00173755	0.00258846	0.00133049	0.00133735	0.00211661	0.00197593	0.0284132	0.00497512	0.00669895	0.00334657	0.012737	0.00724727	0.00438383	0.00355232	0.00806594	0.00326951	0.0106967	0.00295519	0.00251158	0.00726768	0.0743416	0.0061943	0.00722312	0.00574496	0.00371241	0.00574871	0.00533102	0.00666273	0.0042739	0.00944157	0.00677308	0.00298251	0.00232213	0.00513217	0.00159854	0.00444381	0.00796585	0.00264068	6.05143e-05
skeletal muscle satellite stem cell|Diaphragm (439 cells)	0.00136708	0.001511	0.00111444	0.0018998	0.00164074	0.00175666	0.0274927	0.00238901	0.000674043	0.0731601	0.00152084	0.00266143	0.000708417	0.000701828	0.00108136	0.00100554	0.0239244	0.00599406	0.00770145	0.004262	0.0115118	0.0088642	0.00566843	0.00222078	0.00949973	0.00393265	0.0116153	0.00265164	0.0023097	0.00632586	0.0837826	0.0052555	0.00815862	0.00486365	0.00301097	0.0046593	0.0051916	0.00556556	0.00336315	0.00866289	0.00594743	0.00369079	0.00248297	0.00597572	0.00188593	0.00561609	0.0140804	0.00318736	8.41164e-05
smooth muscle cell|Heart (42 cells)	0.00544858	0.00418607	0.00512311	0.00731592	0.00331991	0.00841186	0.0125869	0.00485482	0.00129761	0.00316165	0.00225922	0.0022723	0.000910802	0.00111986	0.00145278	0.00136288	0.00966657	0.0076091	0.00622501	0.00628836	0.0195929	0.00297194	0.00909397	0.00334406	0.0316056	0.005228	0.00478226	0.00317111	0.0031486	0.0128367	0.0147605	0.0154264	0.0143991	0.0128625	0.0120779	0.0189472	0.0139946	0.0165168	0.0129701	0.0279622	0.0169685	0.00689709	0.00421026	0.00889805	0.00616266	0.00928651	0.011329	0.00422446	0.000230692
stem cell of epidermis|Skin (53 cells)	0.00370061	0.00211043	0.00191286	0.00412455	0.00612426	0.00354178	0.015202	0.0258029	0.0092698	0.00462594	0.00414026	0.00318524	0.00402499	0.00432135	0.00582276	0.00584041	0.0297477	0.0646241	0.0587711	0.0217353	0.0114172	0.00999112	0.0350336	0.00494338	0.0291873	0.018908	0.0226637	0.006489	0.00321586	0.062553	0.0216957	0.0203656	0.0282777	0.0244562	0.0189915	0.0257059	0.0230089	0.0345888	0.0244231	0.0543625	0.0341973	0.0314673	0.0114369	0.111089	0.0257398	0.0215254	0.00582694	0.00971744	0.000240668
stromal cell|Lung (423 cells)	0.00443045	0.00449966	0.00436984	0.00620407	0.00873122	0.00686455	0.0188246	0.00965273	0.007757	0.01225	0.00572443	0.00585411	0.0148244	0.0196699	0.0173849	0.00839538	0.0184839	0.018757	0.0172218	0.0122496	0.0172443	0.0155135	0.0136718	0.00882346	0.0131874	0.00822135	0.0135211	0.0054204	0.00607958	0.0182349	0.0195828	0.0136241	0.0320809	0.0138329	0.0118549	0.0173687	0.0164028	0.0160996	0.0119012	0.0216605	0.0169879	0.00864989	0.00745778	0.01945	0.0108358	0.0113667	0.0232332	0.00692981	0.000503886
stromal cell|Mammary_Gland (440 cells)	0.00498821	0.00642414	0.00589743	0.00794745	0.0123829	0.00700289	0.0160572	0.00740125	0.00883832	0.0596709	0.00807999	0.0113808	0.00650243	0.00673953	0.00836578	0.00808908	0.0337792	0.0192859	0.0193237	0.0268122	0.0226493	0.0173266	0.0147223	0.0234533	0.0216227	0.0093741	0.0178511	0.0128894	0.0293968	0.0284714	0.0772633	0.0220154	0.0267916	0.0193079	0.0167874	0.0258142	0.0179384	0.0256408	0.0177583	0.0265273	0.0244884	0.00634513	0.00684195	0.0184336	0.0120681	0.0276745	0.01788	0.0110194	0.00199578
type B pancreatic cell|Pancreas (449 cells)	0.00308566	0.002492	0.00245397	0.00367994	0.00472043	0.00373671	0.0241383	0.00406142	0.00661067	0.00294133	0.0042938	0.00512089	0.00367994	0.0037411	0.00498054	0.00492707	0.0287586	0.0190083	0.0225565	0.0106848	0.0183581	0.0166221	0.0092652	0.00429499	0.0118878	0.00444579	0.0114791	0.00392078	0.00486622	0.00910027	0.00691436	0.00712761	0.011175	0.007116	0.00521804	0.00798052	0.00785559	0.00885032	0.00654321	0.012049	0.00958038	0.00612436	0.00635321	0.0192583	0.00537911	0.00556673	0.00780376	0.00528556	0.000164055
[truncated: 68 more columns]

## Sheet: Secreted
	B cell|Fat (519 cells)	B cell|Limb_Muscle (71 cells)	B cell|Liver (41 cells)	B cell|Lung (57 cells)	B cell|Marrow (44 cells)	B cell|Spleen (1297 cells)	Bergmann glial cell|Brain_Non-Myeloid (40 cells)	Brush cell of epithelium proper of large intestine|Large_Intestine (63 cells)	DN1 thymic pro-T cell|Thymus (32 cells)	Kupffer cell|Liver (61 cells)	Slamf1-negative multipotent progenitor cell|Marrow (713 cells)	Slamf1-positive multipotent progenitor cell|Marrow (134 cells)	T cell|Fat (353 cells)	T cell|Limb_Muscle (35 cells)	T cell|Lung (53 cells)	T cell|Spleen (352 cells)	astrocyte|Brain_Non-Myeloid (432 cells)	basal cell of epidermis|Skin (562 cells)	basal cell of epidermis|Tongue (1086 cells)	basal cell|Mammary_Gland (1340 cells)	basophil|Marrow (25 cells)	bladder cell|Bladder (695 cells)	bladder urothelial cell|Bladder (683 cells)	blood cell|Trachea (206 cells)	brain pericyte|Brain_Non-Myeloid (156 cells)	cardiac muscle cell|Heart (133 cells)	ciliated columnar cell of tracheobronchial tree|Lung (25 cells)	classical monocyte|Lung (90 cells)	common lymphoid progenitor|Marrow (156 cells)	endocardial cell|Heart (165 cells)	endothelial cell of hepatic sinusoid|Liver (182 cells)	endothelial cell|Aorta (188 cells)	endothelial cell|Brain_Non-Myeloid (715 cells)	endothelial cell|Diaphragm (78 cells)	endothelial cell|Fat (668 cells)	endothelial cell|Heart (1177 cells)	endothelial cell|Kidney (126 cells)	endothelial cell|Limb_Muscle (141 cells)	endothelial cell|Mammary_Gland (47 cells)	endothelial cell|Pancreas (66 cells)	endothelial cell|Trachea (113 cells)	enterocyte of epithelium of large intestine|Large_Intestine (964 cells)	enteroendocrine cell|Large_Intestine (59 cells)	epidermal cell|Skin (276 cells)	epithelial cell of large intestine|Large_Intestine (2019 cells)	epithelial cell of lung|Lung (113 cells)	epithelial cell of proximal tubule|Kidney (219 cells)	epithelial cell|Trachea (201 cells)	erythrocyte|Aorta (91 cells)
B cell|Fat (519 cells)	0.000844848	0.00111905	0.000593894	0.00104389	0.0017266	0.00273851	0.00793723	0.000171472	0.00113376	0.00143986	0.000372314	0.000423705	0.00502156	0.00314119	0.00572193	0.00269706	0.00708832	0.00458096	0.00284212	0.00202827	0.0020647	0.00135949	0.00163629	0.00250902	0.00188944	0.000520444	0.00172997	0.00196452	0.000566499	0.00307915	0.00286299	0.00132201	0.00111723	0.000938774	0.00104616	0.00300937	0.00159482	0.0012034	0.00155889	0.00395632	0.00338236	0.000867775	0.000939799	0.00409105	0.00576956	0.00593718	0.0068742	0.00234391	5.76429e-05
B cell|Limb_Muscle (71 cells)	0.00155243	0.00202632	0.000989074	0.00180811	0.00717857	0.00318604	0.0180186	0.00062035	0.00486427	0.00335515	0.000908966	0.00118872	0.0192376	0.011499	0.0242283	0.00758353	0.0211034	0.00596032	0.00630007	0.00561908	0.0037393	0.00781039	0.00534644	0.00519649	0.00622045	0.00202074	0.00482195	0.00328784	0.00165151	0.0127609	0.00932827	0.00766794	0.00855912	0.00450696	0.00614297	0.00633853	0.00888457	0.00413325	0.00628501	0.0105705	0.00860667	0.00361003	0.00174138	0.00317898	0.0142688	0.0116396	0.0128576	0.00403837	9.5571e-05
B cell|Liver (41 cells)	0.00454221	0.00382509	0.00240809	0.00359313	0.00809199	0.00635569	0.0236951	0.00116973	0.00587916	0.0195921	0.00522086	0.00762721	0.007257	0.00709565	0.00631923	0.00681996	0.0228192	0.00822866	0.0076225	0.0100865	0.0363085	0.0171768	0.00805231	0.0161474	0.00923102	0.0049357	0.00473848	0.0142206	0.00735003	0.0115087	0.0159996	0.0133658	0.0206131	0.0132856	0.0124566	0.018944	0.0128321	0.015479	0.0137024	0.0172441	0.0155863	0.00506025	0.00338467	0.00612127	0.00623353	0.016546	0.0360565	0.00690537	0.00207979
B cell|Lung (57 cells)	0.00104505	0.001211	0.000676001	0.00141059	0.00272507	0.00376197	0.0118635	0.000257132	0.00180911	0.00159016	0.000430031	0.000470654	0.00526122	0.00373479	0.00524437	0.00352927	0.00846066	0.00256604	0.00189257	0.00126311	0.00265498	0.000959488	0.000841914	0.00408402	0.0011004	0.000373357	0.00104882	0.00240191	0.000608317	0.00195818	0.00484917	0.00210826	0.0011641	0.00135126	0.00132168	0.00133645	0.00229817	0.00149126	0.00182048	0.00209692	0.00206705	0.00102241	0.000444795	0.00100175	0.00237627	0.00599036	0.0107662	0.000889184	6.47412e-05
B cell|Marrow (44 cells)	0.00281602	0.0027126	0.0016618	0.00351383	0.0046786	0.00327566	0.0156347	0.000273286	0.00593529	0.00470472	0.00248792	0.00259567	0.00598363	0.00507152	0.00574891	0.00444267	0.0124749	0.00725918	0.00649809	0.00682265	0.0188071	0.00392803	0.00496663	0.00895147	0.00402677	0.00131808	0.00323961	0.00453901	0.00381405	0.00691449	0.00961936	0.00571481	0.0059564	0.006078	0.00465661	0.00626352	0.00717283	0.00689378	0.0063702	0.0094345	0.00920442	0.00238533	0.00125522	0.0116241	0.00466706	0.0100374	0.0225306	0.00361013	0.00024075
B cell|Spleen (1297 cells)	0.00107836	0.00131352	0.000692629	0.00124344	0.0019676	0.00343726	0.018538	0.00017876	0.00105568	0.00171259	0.000408162	0.000463125	0.00621482	0.00456316	0.00571236	0.00503501	0.0126026	0.00320839	0.00227538	0.0011735	0.00281246	0.000904001	0.000953535	0.0027739	0.000922419	0.000344083	0.00119852	0.00201071	0.000609934	0.00150051	0.00303442	0.0014324	0.00105118	0.00103216	0.00111662	0.00125752	0.00173663	0.0012716	0.00157895	0.00180632	0.00172026	0.000934476	0.000463014	0.000914973	0.00278984	0.00918578	0.0170322	0.00089684	7.71584e-05
Bergmann glial cell|Brain_Non-Myeloid (40 cells)	0.0132491	0.0130995	0.0105919	0.0157289	0.0341642	0.0125963	0.361182	0.0302639	0.0305146	0.108594	0.0530517	0.0387472	0.0307947	0.0285273	0.0531764	0.0485507	0.21297	0.0726253	0.0853422	0.0836982	0.0497483	0.223107	0.0617464	0.0360356	0.239258	0.0333102	0.122306	0.0550347	0.0516371	0.0411881	0.313892	0.0590961	0.0762141	0.0668023	0.0473915	0.0691605	0.0580946	0.0659568	0.0286537	0.105582	0.0826211	0.106587	0.064561	0.0600871	0.0639775	0.064711	0.22933	0.0482101	0.00843666
Brush cell of epithelium proper of large intestine|Large_Intestine (63 cells)	0.000672123	0.000843751	0.000524798	0.000784447	0.00132973	0.000591804	0.0192868	0.214284	0.000405678	0.00925562	0.00071972	0.000968013	0.00037059	0.000981374	0.000434195	0.000325374	0.0191048	0.0156978	0.0174505	0.00903399	0.00291294	0.00840434	0.00731443	0.00525266	0.00404462	0.00987238	0.00878312	0.00310938	0.00103729	0.0134789	0.0276216	0.020507	0.0113979	0.0192564	0.0121518	0.0204022	0.0220976	0.0190229	0.0114406	0.0282851	0.0255908	0.0144442	0.0214624	0.0161185	0.00971816	0.0160276	0.121161	0.00944611	0.000103003
DN1 thymic pro-T cell|Thymus (32 cells)	0.0109018	0.00379681	0.00918491	0.0210018	0.00628092	0.011433	0.0138637	0.000176885	0.00658964	0.00365246	0.00574713	0.00568805	0.00473169	0.00517651	0.00476957	0.0034613	0.00627665	0.00578621	0.00425333	0.00589781	0.0232424	0.00357075	0.00410668	0.015289	0.00959983	0.016267	0.0138124	0.00533051	0.00851014	0.00261089	0.00711756	0.00579962	0.00806104	0.00812585	0.00481151	0.00526823	0.00692094	0.0104743	0.00916242	0.00765286	0.00975795	0.00264741	0.000804921	0.00874401	0.00314574	0.00648777	0.00739225	0.00210215	0.000340741
Kupffer cell|Liver (61 cells)	0.0383609	0.0294688	0.0191514	0.0182555	0.102591	0.0330259	0.0724605	0.0112485	0.146159	0.0822388	0.0578136	0.0689065	0.0969791	0.0967812	0.11745	0.128136	0.0950918	0.0649734	0.0696949	0.0705781	0.303576	0.0992511	0.0638259	0.0874984	0.0711513	0.0277693	0.0397442	0.0841577	0.0654942	0.109321	0.11216	0.0736471	0.0828769	0.0768231	0.0488744	0.0706015	0.106825	0.0898647	0.0870299	0.11179	0.103452	0.0362064	0.0302422	0.0617322	0.0345527	0.0822884	0.271235	0.0517536	0.00820724
Slamf1-negative multipotent progenitor cell|Marrow (713 cells)	0.00527819	0.0058256	0.00364099	0.00581908	0.0101343	0.0042675	0.0118444	0.000604448	0.0159911	0.00481111	0.00460206	0.00523283	0.00818126	0.00857185	0.00623528	0.00921196	0.0125796	0.00810062	0.00638246	0.00837803	0.01502	0.00850252	0.00451985	0.0141721	0.00862385	0.00555843	0.00628178	0.00705442	0.00589522	0.028873	0.0354123	0.0263815	0.0199847	0.024844	0.0187731	0.0278838	0.0387608	0.0310541	0.021612	0.0393421	0.0358261	0.00266132	0.00259827	0.00572438	0.00695649	0.00947727	0.00777017	0.00455019	0.00118128
Slamf1-positive multipotent progenitor cell|Marrow (134 cells)	0.00526131	0.00616464	0.00356952	0.00603884	0.00666194	0.00416295	0.0146596	0.000895851	0.00877979	0.00498592	0.00429481	0.00471734	0.00541001	0.00569434	0.00411823	0.00575316	0.016818	0.00947528	0.00908929	0.00993999	0.00972823	0.00957893	0.00657263	0.0128384	0.00946833	0.00529838	0.00808251	0.00700979	0.00552288	0.0280433	0.0338665	0.0275687	0.0214209	0.0250878	0.0188921	0.0283983	0.0392862	0.0311105	0.0219252	0.0392505	0.0367813	0.00454534	0.00335196	0.00623714	0.0106473	0.0123225	0.00751934	0.00573358	0.00117557
T cell|Fat (353 cells)	0.00242066	0.00234253	0.00135857	0.00266847	0.00213878	0.00155421	0.00816146	0.000215945	0.00244989	0.00229085	0.00276647	0.00296601	0.0020848	0.00186824	0.00143125	0.00203689	0.00805095	0.00385296	0.0035138	0.00369579	0.0118011	0.00120444	0.00264474	0.00529673	0.00177458	0.000547986	0.00315614	0.00284784	0.00451729	0.00225766	0.00362781	0.00222144	0.00306604	0.00155397	0.00163206	0.0020166	0.0025095	0.00211623	0.0021533	0.00307271	0.00267196	0.00135496	0.00119028	0.00579269	0.00448693	0.00642919	0.0058128	0.00185278	0.000191004
T cell|Limb_Muscle (35 cells)	0.0026305	0.00257581	0.00152406	0.00287733	0.0013826	0.00177807	0.00847659	0.000208814	0.000618803	0.00251792	0.00301656	0.00303263	0.00173744	0.00160157	0.00128064	0.00155789	0.0124121	0.00496446	0.00469147	0.00276838	0.00429069	0.00146014	0.00218746	0.00484553	0.00187185	0.000704869	0.00487046	0.00316066	0.00470261	0.00265605	0.00390899	0.00229514	0.00176655	0.00173761	0.00191072	0.00239246	0.00240231	0.00236097	0.00300566	0.00357337	0.00327716	0.00170462	0.00146016	0.00246469	0.0119928	0.00937828	0.00348711	0.00246381	0.000194589
T cell|Lung (53 cells)	0.00282678	0.002696	0.00157907	0.0031661	0.00230981	0.00188251	0.00998468	0.000253792	0.00237833	0.00211852	0.00565015	0.00585634	0.00268291	0.00244411	0.00182376	0.0028928	0.00748717	0.00396918	0.0035514	0.00328537	0.0114514	0.00108086	0.0023842	0.00632963	0.00186872	0.000555888	0.00327002	0.00400361	0.0091832	0.00271193	0.00498471	0.00261006	0.00160721	0.00172494	0.00176797	0.00185635	0.00261821	0.00222662	0.0022737	0.00331003	0.00260434	0.00141902	0.00107403	0.00542495	0.00289421	0.00667325	0.00881597	0.00176806	0.000147375
T cell|Spleen (352 cells)	0.0022501	0.0021447	0.0012703	0.00253873	0.0021361	0.00159934	0.0140961	0.000160646	0.00188844	0.00189019	0.00459063	0.00468569	0.00301191	0.00281974	0.00189546	0.00373841	0.00995203	0.00384241	0.0031275	0.0027936	0.00910262	0.00109834	0.00216048	0.00499189	0.00195469	0.000537285	0.00276186	0.00311098	0.00732084	0.00249924	0.0037051	0.00213643	0.00156445	0.00155373	0.00162193	0.00192126	0.0023056	0.00215304	0.00217291	0.00304811	0.00237086	0.00115902	0.000922437	0.00428699	0.00274076	0.00837565	0.0129085	0.00161035	0.000174834
astrocyte|Brain_Non-Myeloid (432 cells)	0.0104922	0.0130856	0.0074446	0.0134054	0.0178903	0.00914399	0.297042	0.0591367	0.0112859	0.0615904	0.0130377	0.0261314	0.0103488	0.0109916	0.0109725	0.0093758	0.178323	0.129417	0.100066	0.0906618	0.0878236	0.132862	0.0464022	0.025727	0.0588834	0.0314229	0.080201	0.0280478	0.0198047	0.0456856	0.276679	0.0734075	0.0689011	0.0749198	0.0787219	0.123627	0.0779932	0.0695959	0.0296677	0.161643	0.109038	0.0888236	0.0421504	0.0785126	0.0634086	0.0675402	0.2177	0.0364775	0.00215517
basal cell of epidermis|Skin (562 cells)	0.0102372	0.0142519	0.00796912	0.0141085	0.012156	0.00897173	0.338712	0.0888042	0.0061492	0.0488064	0.0198528	0.0228787	0.00707347	0.00678282	0.00805904	0.00537411	0.302127	0.243775	0.269182	0.172376	0.0378434	0.257227	0.0730615	0.042926	0.167759	0.0425665	0.176783	0.031917	0.0246778	0.096265	0.132051	0.0840992	0.239257	0.0534024	0.0560914	0.0724099	0.0699099	0.0658933	0.0432279	0.161993	0.09916	0.103947	0.0639635	0.159011	0.0875636	0.0909906	0.0339577	0.0556624	0.00436885
basal cell of epidermis|Tongue (1086 cells)	0.00400888	0.00517133	0.00304422	0.00430997	0.00587835	0.00323499	0.132395	0.0317865	0.00402581	0.0160713	0.00659854	0.00821138	0.00483767	0.0118617	0.00425121	0.00336389	0.116552	0.0899498	0.105623	0.0563859	0.0170231	0.0947271	0.0492848	0.0242385	0.0652086	0.0297713	0.0598698	0.0113148	0.00890099	0.0671968	0.102483	0.0550018	0.0470824	0.0437314	0.0358229	0.055819	0.0619591	0.0515521	0.0352076	0.0978668	0.0734369	0.0414594	0.0215689	0.0628156	0.0325997	0.0348966	0.0138055	0.0233563	0.00207553
basal cell|Mammary_Gland (1340 cells)	0.0260263	0.0290085	0.0163037	0.0315758	0.0261885	0.0178116	0.219793	0.324033	0.016386	0.0629355	0.0261196	0.0298408	0.0225915	0.020237	0.0225169	0.0177389	0.23664	0.123266	0.141243	0.0968673	0.0713971	0.0987652	0.0624109	0.0582353	0.100597	0.0586856	0.103945	0.0465606	0.033852	0.118967	0.156101	0.0877101	0.0739267	0.0825229	0.0694872	0.10256	0.0988895	0.0948304	0.0896097	0.136227	0.115174	0.0743733	0.0430133	0.0591098	0.0528676	0.0706456	0.0775583	0.052175	0.0056137
basophil|Marrow (25 cells)	0.0307734	0.0312302	0.0288492	0.0314129	0.0343111	0.0315868	0.0727764	0.0110751	0.049891	0.0455472	0.0154251	0.0176138	0.0421157	0.0605685	0.0419597	0.0413456	0.0874172	0.0788565	0.0745608	0.0753822	0.062687	0.0393789	0.0631903	0.0667898	0.0353101	0.00786398	0.058543	0.0423736	0.0170874	0.0199616	0.0454763	0.0210961	0.016137	0.0256445	0.0192793	0.0212053	0.025007	0.0334029	0.0370169	0.0441133	0.0458332	0.0661341	0.0137186	0.0683111	0.0430279	0.0747852	0.0122587	0.040328	0.000543522
bladder cell|Bladder (695 cells)	0.0389688	0.0441627	0.0424902	0.0556079	0.0956325	0.0440304	0.594298	0.0713655	0.0655988	0.153427	0.0618654	0.0638442	0.0571236	0.0635647	0.0572096	0.0554523	0.616558	0.247106	0.321776	0.237453	0.244674	0.447096	0.193568	0.22414	0.391602	0.0949982	0.326902	0.127943	0.0822056	0.269531	0.435895	0.290339	0.226461	0.313679	0.24584	0.379833	0.287854	0.355421	0.230639	0.428281	0.389213	0.169498	0.171819	0.19725	0.120789	0.176901	0.184498	0.144587	0.027621
bladder urothelial cell|Bladder (683 cells)	0.00423449	0.00535704	0.00370833	0.00513394	0.00631469	0.00422085	0.231065	0.0199386	0.00565043	0.0298594	0.0223685	0.0312288	0.00618583	0.0191233	0.00505674	0.00456585	0.486921	0.125808	0.15371	0.078519	0.0330746	0.269921	0.0570952	0.0229673	0.0694536	0.0186877	0.12423	0.0132586	0.0300611	0.0760237	0.104735	0.0661584	0.0555168	0.0513205	0.043184	0.0647382	0.117098	0.057497	0.0404461	0.104102	0.0804664	0.124375	0.20299	0.0901733	0.0723436	0.117156	0.664304	0.031043	0.00199633
blood cell|Trachea (206 cells)	0.00736117	0.00637764	0.00315325	0.00511793	0.0196976	0.00497923	0.0265613	0.00362323	0.0500866	0.0275876	0.0145861	0.0135527	0.0259969	0.0434955	0.0277958	0.0121529	0.0249919	0.104875	0.0329776	0.0219542	0.0896479	0.035728	0.0271336	0.0713621	0.0303889	0.00592557	0.022687	0.0333806	0.0173636	0.0231327	0.041619	0.016206	0.0142054	0.0192212	0.01441	0.0153288	0.0183957	0.0218733	0.0268888	0.028389	0.0361474	0.013538	0.00767375	0.0247443	0.0151527	0.0243847	0.0636167	0.0113769	0.00121123
brain pericyte|Brain_Non-Myeloid (156 cells)	0.0572424	0.0366101	0.0196714	0.0457031	0.02252	0.0154702	0.141751	0.00363093	0.0115413	0.0392933	0.0153974	0.0150282	0.0402497	0.0316542	0.0276337	0.0149577	0.18372	0.0525817	0.0620852	0.0653188	0.0487333	0.0905369	0.0778028	0.0659294	0.121396	0.0481139	0.0502726	0.0331851	0.0202841	0.152568	0.163318	0.119901	0.0860859	0.109329	0.0842554	0.117848	0.154529	0.120199	0.100082	0.172588	0.163859	0.0217732	0.02786	0.0306881	0.0314476	0.0368173	0.0319328	0.0356571	0.00241342
cardiac muscle cell|Heart (133 cells)	0.00471479	0.00455252	0.00343199	0.00487671	0.0102738	0.00331935	0.396765	0.0126072	0.0056842	0.0348185	0.0112855	0.011499	0.00592615	0.0137527	0.00533203	0.00501859	0.495425	0.0598879	0.0661313	0.053792	0.0098072	0.101678	0.0496144	0.0462315	0.121861	0.0840637	0.106028	0.0174243	0.0175702	0.980935	0.380963	0.31792	0.189619	0.120402	0.179602	0.230849	0.344102	0.184945	0.0892335	0.387802	0.285652	0.0289932	0.0327519	0.0626462	0.0238189	0.15087	0.0684605	0.0291192	0.00168104
ciliated columnar cell of tracheobronchial tree|Lung (25 cells)	0.00147177	0.00283587	0.00178566	0.00279498	0.00347425	0.00208477	0.0623934	0.00197114	0.00299317	0.0994144	0.057909	0.0302019	0.00206744	0.00245448	0.00240956	0.00227186	0.217564	0.0387216	0.0469067	0.0276237	0.00861908	0.0925988	0.0353195	0.0656685	0.0398278	0.00529956	0.0781521	0.0693498	0.0760044	0.0645217	0.105039	0.0532569	0.0361612	0.0391274	0.0352414	0.0599796	0.073387	0.0640529	0.0443519	0.0761539	0.0730923	0.0229009	0.0156227	0.0299909	0.0567195	0.0381076	0.157432	0.0104548	0.000705511
classical monocyte|Lung (90 cells)	0.0169174	0.0105932	0.0157399	0.0219925	0.0264943	0.0276034	0.0587028	0.00366285	0.0153033	0.0412443	0.0138458	0.0161293	0.0165786	0.0195334	0.0184616	0.0163399	0.0584038	0.0259248	0.0242758	0.0377	0.0639807	0.0356749	0.0281124	0.0415541	0.0344858	0.0118975	0.0219174	0.0312273	0.0199999	0.0334797	0.0823169	0.0355709	0.0233686	0.0295389	0.0275164	0.0330147	0.033085	0.0398725	0.0334176	0.0563398	0.0543631	0.0111422	0.00798184	0.014825	0.0102274	0.0295809	0.0341022	0.0232687	0.00301612
common lymphoid progenitor|Marrow (156 cells)	0.00334724	0.00369542	0.00253653	0.00369591	0.00754748	0.00292356	0.0152513	0.000601612	0.0111122	0.00479583	0.00403578	0.00466265	0.0059255	0.00647438	0.00463863	0.00668134	0.0152786	0.00899339	0.00881971	0.0105223	0.00966918	0.0102773	0.00653078	0.0128345	0.00990755	0.00549141	0.00681405	0.00635381	0.00531746	0.0315003	0.037179	0.0296938	0.0210667	0.0271962	0.0206358	0.0315716	0.0438347	0.033614	0.0230643	0.0422955	0.0393287	0.00427765	0.0026629	0.00618754	0.00717565	0.0106496	0.0086368	0.00551076	0.00126891
endocardial cell|Heart (165 cells)	0.0184857	0.0189524	0.0178776	0.0196392	0.0457588	0.0197197	0.109808	0.0581402	0.0306845	0.0728959	0.0476922	0.0552071	0.0267784	0.0391603	0.0329805	0.0349487	0.176135	0.0950935	0.0955493	0.0787099	0.199228	0.102953	0.0687898	0.0796483	0.094283	0.0611077	0.0734469	0.0854005	0.0639877	0.131646	0.246251	0.150431	0.170567	0.0844725	0.0682894	0.0850991	0.120469	0.107059	0.111157	0.213799	0.179688	0.0620228	0.0538068	0.100235	0.0495689	0.0670379	0.0653867	0.0403669	0.00393645
endothelial cell of hepatic sinusoid|Liver (182 cells)	0.00634266	0.00752276	0.00563605	0.00685236	0.016355	0.00698008	0.343187	0.0404276	0.0186965	0.0703256	0.0214544	0.0229544	0.00978941	0.0225006	0.00962788	0.0105125	0.41561	0.141044	0.123759	0.10036	0.0678708	0.161161	0.1171	0.0791195	0.166077	0.0506623	0.0876948	0.0648644	0.0334555	0.218361	0.226818	0.114469	0.0906364	0.078164	0.0655913	0.124142	0.130755	0.10078	0.0720741	0.211812	0.180978	0.0728136	0.0577577	0.110288	0.0783489	0.0914683	0.0531548	0.0474404	0.0068987
endothelial cell|Aorta (188 cells)	0.0058577	0.0072991	0.00469182	0.00723662	0.0119957	0.00511767	0.0277512	0.0086573	0.00777384	0.0227702	0.01258	0.0116735	0.00656496	0.00751506	0.00509972	0.00718736	0.0406754	0.0246341	0.0267192	0.0266441	0.0228973	0.0337912	0.0224976	0.0236172	0.0402273	0.0527121	0.023549	0.0191755	0.0176407	0.033183	0.0913445	0.0417737	0.0220306	0.0435958	0.0293418	0.0456026	0.0446462	0.0448749	0.0422814	0.0761134	0.0654253	0.018914	0.00915576	0.0287434	0.011993	0.0183972	0.0316821	0.0167704	0.00241676
endothelial cell|Brain_Non-Myeloid (715 cells)	0.0141522	0.0215744	0.00936892	0.01596	0.028067	0.0104205	0.0945889	0.00516468	0.0212559	0.0541519	0.0371318	0.0263803	0.0178192	0.0275078	0.012966	0.019921	0.0749762	0.0272477	0.0295958	0.0324103	0.0602535	0.0674516	0.0275307	0.0412773	0.0940193	0.0685368	0.0230945	0.0335286	0.0524655	0.0989082	0.131693	0.0750801	0.0284264	0.0624357	0.0485632	0.0649609	0.0842446	0.0669076	0.0656326	0.106572	0.101759	0.0207264	0.0124691	0.0241519	0.0151963	0.0184926	0.00986291	0.0213821	0.00286839
endothelial cell|Diaphragm (78 cells)	0.00581478	0.00802	0.00462556	0.00750889	0.0136934	0.00511409	0.0298638	0.00424985	0.0111872	0.0151085	0.013575	0.0119566	0.00888784	0.0107684	0.00675316	0.00970604	0.0331169	0.0220654	0.0248741	0.0251698	0.0205346	0.0272644	0.023546	0.0225143	0.0339764	0.0137535	0.0141274	0.0131369	0.0192761	0.0401248	0.0690965	0.0371196	0.0204106	0.0374607	0.02875	0.0435018	0.0398854	0.0405861	0.0329986	0.0603635	0.0478729	0.0149167	0.00712068	0.0215141	0.0129737	0.0223506	0.081346	0.0140961	0.00262155
endothelial cell|Fat (668 cells)	0.00721224	0.00916951	0.0050166	0.00881722	0.015109	0.00531711	0.03894	0.00369147	0.0116001	0.0170086	0.0103577	0.00943288	0.00944548	0.0102471	0.00686014	0.0105037	0.0515917	0.0199735	0.0217705	0.0269082	0.0277166	0.0329911	0.0205222	0.0220362	0.0365564	0.0564482	0.0122523	0.0147088	0.0148121	0.0340201	0.0736869	0.0344691	0.0162756	0.0353661	0.022791	0.0358505	0.0355208	0.040061	0.0381865	0.0642162	0.0549015	0.00914611	0.00702443	0.0165573	0.0102625	0.0165214	0.0385333	0.0117965	0.00269369
endothelial cell|Heart (1177 cells)	0.00962981	0.0123883	0.0067622	0.0120692	0.020383	0.00704959	0.0504308	0.00474515	0.0182201	0.022472	0.0146509	0.0132658	0.0134656	0.0143215	0.00966289	0.0154867	0.0657665	0.0217609	0.0246117	0.0296079	0.0311749	0.037239	0.0254568	0.0255906	0.04466	0.0702819	0.0112253	0.0181313	0.0216448	0.0429365	0.0894175	0.0364363	0.0180779	0.0391837	0.0249456	0.040817	0.037712	0.0466874	0.0445446	0.0702542	0.0639248	0.00986677	0.00728526	0.0194013	0.00929232	0.0188488	0.0592219	0.0129412	0.00346586
endothelial cell|Kidney (126 cells)	0.00495964	0.00603049	0.0043296	0.00609566	0.0110036	0.00550774	0.0475765	0.0164484	0.00473571	0.0347568	0.0155492	0.0140738	0.00381383	0.00689624	0.00380343	0.0037931	0.0641055	0.0353653	0.0444787	0.0366174	0.0244202	0.0493141	0.0347095	0.0312885	0.0568749	0.0186731	0.0471764	0.0251637	0.0201793	0.0521395	0.121588	0.0613857	0.0407356	0.057822	0.0422815	0.0590049	0.063923	0.0572773	0.0577771	0.107723	0.0972755	0.0401434	0.0150496	0.0504015	0.0196584	0.024294	0.0152248	0.0273895	0.00272431
endothelial cell|Limb_Muscle (141 cells)	0.00855312	0.0115118	0.0068564	0.0111616	0.0282583	0.00745665	0.052691	0.00601005	0.0374281	0.022467	0.0171316	0.0175595	0.0155928	0.0317927	0.0114278	0.0156418	0.0654662	0.0343422	0.0362725	0.0428766	0.128802	0.0422011	0.0340198	0.0365536	0.0463653	0.0154404	0.0222497	0.0204938	0.0242838	0.0601422	0.123724	0.0559313	0.0301635	0.0436685	0.0354361	0.0554935	0.0583224	0.0524222	0.0444413	0.102644	0.0831348	0.0181424	0.0114695	0.0298472	0.0198175	0.0289209	0.0533933	0.0214179	0.00362653
endothelial cell|Mammary_Gland (47 cells)	0.00671099	0.00911427	0.00574112	0.00915487	0.017417	0.00588234	0.0270968	0.00750921	0.0140859	0.0348602	0.0219846	0.0263017	0.013419	0.0154992	0.0111466	0.0150183	0.0317608	0.0329585	0.0361328	0.0322813	0.0623845	0.0435537	0.0306832	0.0331294	0.0508996	0.0232924	0.0275477	0.0290788	0.0286961	0.0571553	0.136368	0.0627345	0.0302591	0.0521544	0.0396052	0.0571742	0.0599011	0.0537259	0.046695	0.0943688	0.0766004	0.026332	0.0168517	0.0299791	0.0250021	0.0186672	0.0126491	0.0195076	0.00292669
endothelial cell|Pancreas (66 cells)	0.0104868	0.0141568	0.00788474	0.0134014	0.0205493	0.0088854	0.0787055	0.00583521	0.0128658	0.0282959	0.016326	0.0176884	0.0115091	0.0134647	0.0093251	0.0115212	0.0916914	0.0408706	0.0425168	0.0441688	0.0483672	0.0665951	0.0371663	0.0353026	0.0895595	0.0776271	0.0186397	0.0256269	0.0251621	0.0815185	0.197287	0.0901994	0.0365815	0.0874768	0.061307	0.0947176	0.0919522	0.0864154	0.0892186	0.161882	0.147546	0.0148421	0.0127368	0.026635	0.0248811	0.0210907	0.0159586	0.0208214	0.00428097
endothelial cell|Trachea (113 cells)	0.00704563	0.00984646	0.00583465	0.00920148	0.0187623	0.00673945	0.0559174	0.00606769	0.0168689	0.0261697	0.0140885	0.0129049	0.00957769	0.0120325	0.00788062	0.0103428	0.0716085	0.0311889	0.0345138	0.0416963	0.0496208	0.050089	0.0345049	0.0318571	0.0577803	0.0300341	0.0207789	0.0203019	0.0203412	0.0771854	0.145394	0.0704602	0.0327469	0.0596481	0.0455157	0.0740522	0.0760968	0.0669789	0.0636004	0.118741	0.103763	0.0196485	0.0121046	0.0288638	0.026624	0.0223902	0.0290808	0.0200144	0.00304429
enterocyte of epithelium of large intestine|Large_Intestine (964 cells)	0.00322438	0.00423537	0.00251275	0.00380433	0.0120846	0.00326373	0.0466116	0.157891	0.0270507	0.04731	0.00497974	0.00506633	0.00775948	0.00756261	0.00842521	0.00786446	0.0317981	0.0237347	0.0261637	0.0202605	0.108172	0.0572572	0.0262493	0.013472	0.0365822	0.0135481	0.0298288	0.00907002	0.00573563	0.029138	0.0578612	0.0462065	0.025554	0.0444587	0.0561386	0.0852331	0.0420962	0.043384	0.0354314	0.0434255	0.0467323	0.172082	0.151132	0.0236441	0.149177	0.0283643	0.0887439	0.0101746	0.00288796
enteroendocrine cell|Large_Intestine (59 cells)	0.00304561	0.00366068	0.00284455	0.00380892	0.00460455	0.00298228	0.0678448	0.00490806	0.00315491	0.0234725	0.00283158	0.00344567	0.00312159	0.00272582	0.00313652	0.00316426	0.0458222	0.0170017	0.0186276	0.0161396	0.0563638	0.109265	0.0124977	0.00874411	0.0555841	0.0056593	0.0617556	0.00964676	0.00396815	0.0240227	0.0289146	0.0199082	0.0286767	0.0172311	0.0127188	0.0226235	0.0400282	0.0202937	0.0129106	0.0290099	0.0259824	0.0078481	0.00988084	0.013909	0.0181139	0.0132847	0.0528372	0.00615328	0.000845533
epidermal cell|Skin (276 cells)	0.00586605	0.00842907	0.00419051	0.00799657	0.0139095	0.00502477	0.192375	0.0315146	0.0352508	0.0334728	0.00937739	0.00905375	0.00771563	0.00730955	0.00996888	0.00780056	0.106992	0.115033	0.0902454	0.0923361	0.028782	0.0868911	0.0291059	0.0334214	0.0394884	0.0248584	0.0747571	0.0151829	0.010796	0.0438237	0.0731067	0.0497327	0.0365079	0.0331042	0.0337805	0.0442887	0.0462889	0.0388951	0.02309	0.0795036	0.0605106	0.0466171	0.0331521	0.0795239	0.0436376	0.0371502	0.0216004	0.0303004	0.000951198
epithelial cell of large intestine|Large_Intestine (2019 cells)	0.00411607	0.0042731	0.00326012	0.00666765	0.00529774	0.00490962	0.0974942	0.0189454	0.00410378	0.0362349	0.00334685	0.00348931	0.00288064	0.00405044	0.00402949	0.00216491	0.0503995	0.0192655	0.0209387	0.0137303	0.11044	0.0632028	0.0183328	0.0117629	0.110967	0.0163176	0.0201955	0.00659419	0.00487236	0.0774154	0.0463307	0.0472398	0.00846332	0.0378011	0.0269237	0.0303422	0.0666825	0.0287172	0.0357851	0.0455521	0.0497518	0.0370667	0.0226172	0.0146768	0.0289202	0.0118752	0.00113131	0.00884893	0.000611967
epithelial cell of lung|Lung (113 cells)	0.00493105	0.00471933	0.00531912	0.00658952	0.0077249	0.00780563	0.146781	0.00586724	0.00718158	0.134231	0.0241985	0.0280445	0.00380425	0.00597774	0.00503959	0.00390754	0.133066	0.0411596	0.0402215	0.0524428	0.0725085	0.100586	0.0257234	0.293337	0.0717868	0.0195385	0.0791348	0.103206	0.0208706	0.0390995	0.22749	0.0453721	0.0292949	0.0400447	0.032735	0.0464638	0.048511	0.0454152	0.0358502	0.0623115	0.0581819	0.0253863	0.0500089	0.0228173	0.0189446	0.0931431	0.77097	0.0192064	0.00152633
epithelial cell of proximal tubule|Kidney (219 cells)	0.00571079	0.00710942	0.00544892	0.00713262	0.00868854	0.00531355	0.0191772	0.137306	0.00336877	0.0161415	0.0110319	0.00743386	0.0039042	0.00628878	0.00395425	0.0035559	0.030218	0.0165109	0.026353	0.0143048	0.0118961	0.0214112	0.0206771	0.0171321	0.0174085	0.00633724	0.0133682	0.0121771	0.011119	0.0450109	0.0490556	0.0395497	0.0261627	0.0405695	0.0263534	0.0383522	0.0565178	0.0570988	0.0507131	0.0505627	0.0495607	0.139635	0.127415	0.0133384	0.122247	0.0154547	0.0195956	0.0130197	0.000898982
epithelial cell|Trachea (201 cells)	0.00375854	0.00398031	0.0033939	0.00429262	0.00628204	0.00366206	0.0195489	0.00271733	0.00368889	0.360619	0.00465278	0.00496189	0.00418332	0.00382997	0.00410064	0.00392361	0.0276934	0.0281198	0.027649	0.020985	0.0177664	0.0186474	0.0165782	0.0129406	0.0186347	0.0114801	0.0163473	0.0118791	0.00623497	0.0245136	0.0467465	0.0354611	0.0250057	0.0360051	0.0249665	0.0379754	0.0350546	0.0373201	0.0264327	0.0500499	0.0438207	0.0115406	0.00961327	0.0178009	0.0122295	0.0779586	0.871358	0.0121991	0.0018943
erythrocyte|Aorta (91 cells)	0.00222847	0.00168486	0.00196275	0.00172558	0.00140187	0.003406	0.00263647	0.000206237	0.000739891	0.00193814	0.0115572	0.0107634	0.000786209	0.000943989	0.000710954	0.000752375	0.00351972	0.00183934	0.00222364	0.00123989	0.0529915	0.00189461	0.00127105	0.00348758	0.00268095	0.000728708	0.00164117	0.00192859	0.00739174	0.00151777	0.00275444	0.00183026	0.000947499	0.00159713	0.00127517	0.00188427	0.0019224	0.00206161	0.00151808	0.00348085	0.00294505	0.00123065	0.000475764	0.00121711	0.00210574	0.00139659	0.00112412	0.000952159	0.00016147
fibroblast|Aorta (70 cells)	0.100053	0.0725058	0.0665161	0.0616215	0.0801689	0.103626	0.186046	0.0360379	0.0655513	0.110482	0.0336123	0.0375683	0.0353221	0.0497066	0.0344097	0.0349532	0.208195	0.143727	0.162318	0.123817	0.161823	0.235164	0.114411	0.152293	0.185473	0.0433061	0.132635	0.0932865	0.0446878	0.156693	0.301551	0.162216	0.109045	0.149517	0.115442	0.182604	0.172664	0.170749	0.121604	0.277565	0.247432	0.0989264	0.051238	0.0978236	0.0623064	0.104987	0.0663362	0.0702059	0.0116348
fibroblast|Heart (2119 cells)	0.0281735	0.027739	0.0280717	0.0289644	0.0442926	0.0363349	0.0881023	0.0235739	0.0258855	0.104152	0.030738	0.0320511	0.0307762	0.0492083	0.0306857	0.0317267	0.125164	0.0861861	0.0981675	0.0830887	0.0837305	0.1171	0.0756646	0.136148	0.112596	0.0355974	0.0784764	0.0753989	0.0408342	0.115601	0.157061	0.116904	0.108744	0.101594	0.0831351	0.124118	0.130972	0.120158	0.0886905	0.19476	0.166679	0.0628442	0.031665	0.0600162	0.0406837	0.0629601	0.0725846	0.0524491	0.0105653
granulocyte monocyte progenitor cell|Marrow (134 cells)	0.00600267	0.00535999	0.0039491	0.00702487	0.00792699	0.00653478	0.0233826	0.000971698	0.00741061	0.00867334	0.00402329	0.00414873	0.00765647	0.00679881	0.00677105	0.00609652	0.0195163	0.00908357	0.00873489	0.0066007	0.00900194	0.00702821	0.00607333	0.0130707	0.00664671	0.00340355	0.00620252	0.00731235	0.00529291	0.0113254	0.0176343	0.010326	0.0083494	0.00810752	0.00759072	0.0097203	0.0121161	0.0101445	0.00906846	0.0151727	0.0133892	0.0125879	0.00389673	0.00633347	0.0098354	0.0119043	0.00670873	0.00448218	0.000585569
granulocyte|Marrow (761 cells)	0.0130177	0.0127614	0.0171105	0.0264366	0.0201959	0.0277155	0.0631127	0.0703297	0.0155269	0.119225	0.0120022	0.0117586	0.0108861	0.0130208	0.0109674	0.0128078	0.0245586	0.0352043	0.028994	0.0343272	0.0394262	0.0571844	0.02931	0.0521786	0.0208415	0.00901297	0.014164	0.0517235	0.0156571	0.0507539	0.053511	0.0361201	0.0191893	0.0230456	0.0317369	0.0399991	0.0486965	0.0298992	0.0382804	0.048579	0.0457364	0.0140615	0.0457576	0.0186442	0.04854	0.041858	0.340668	0.0169543	0.0040383
granulocytopoietic cell|Marrow (221 cells)	0.019058	0.0127008	0.0200736	0.0294136	0.0176482	0.0381749	0.0649761	0.00243038	0.0104119	0.117299	0.00616512	0.00643325	0.00802143	0.00771604	0.00750945	0.00977383	0.0245399	0.0120599	0.0148432	0.021814	0.018342	0.0445937	0.0175108	0.0270725	0.0259112	0.00883486	0.00960373	0.0350641	0.00911495	0.0624983	0.0484707	0.0312207	0.0167977	0.0181938	0.0267789	0.0276899	0.0440958	0.0249402	0.0289585	0.0437753	0.0404756	0.00942952	0.0345839	0.00916576	0.0212239	0.0344732	0.309593	0.0110739	0.00237118
hematopoietic precursor cell|Marrow (265 cells)	0.0038075	0.00408572	0.00302434	0.00426299	0.0108715	0.00353774	0.0187216	0.000900053	0.016914	0.00563599	0.00536141	0.00640696	0.00859708	0.00967215	0.00658645	0.0100184	0.0174476	0.011952	0.0116425	0.0148363	0.0176173	0.0138439	0.00899961	0.0172415	0.014286	0.00627487	0.00994833	0.00834159	0.00709728	0.043087	0.0518568	0.0402193	0.0282128	0.0364953	0.0282077	0.0433327	0.0608475	0.0465687	0.0307333	0.0573565	0.0523615	0.00609963	0.00365258	0.00880927	0.00721362	0.0136787	0.0117421	0.00754973	0.00185964
hepatocyte|Liver (391 cells)	0.0817314	0.0651296	0.0435001	0.0425509	0.219539	0.0748452	0.321993	0.0313526	0.147977	0.382816	0.262008	0.317593	0.0870567	0.135841	0.0700051	0.0931439	0.442745	0.243043	0.244026	0.330491	1.2225	0.586898	0.287985	0.458345	0.290229	0.127669	0.144169	0.371123	0.290947	0.442585	0.454294	0.372115	0.483046	0.432548	0.23596	0.36589	0.523366	0.528656	0.486323	0.577738	0.520115	0.160053	0.126504	0.228263	0.122532	0.32751	1.40674	0.234162	0.0410431
immature B cell|Marrow (344 cells)	0.00237915	0.00249033	0.00132531	0.00284135	0.00428772	0.00378848	0.0335908	0.00575363	0.00711619	0.00268768	0.00108286	0.0018968	0.00303886	0.00384578	0.00171585	0.00319256	0.0143948	0.00676372	0.00804977	0.00416485	0.00352113	0.0133831	0.00479294	0.00623697	0.00543434	0.0013246	0.00664986	0.00382403	0.00204222	0.0100859	0.009184	0.00569109	0.00557923	0.00404356	0.00494271	0.0052242	0.0072968	0.00392981	0.0051588	0.00779415	0.00622825	0.0086904	0.00268694	0.00369508	0.00620839	0.00970838	0.013486	0.00281699	0.000104124
immature NK T cell|Marrow (37 cells)	0.00275839	0.00250728	0.00151212	0.0034252	0.00474326	0.0019182	0.0329243	0.00124135	0.00814739	0.00368922	0.00582581	0.0057186	0.00300703	0.00373755	0.00278218	0.00339237	0.0342161	0.00935993	0.0101192	0.0109943	0.0335985	0.00535519	0.00848381	0.0107932	0.0131317	0.00225882	0.00613276	0.00507671	0.00874785	0.0222845	0.0193955	0.00947854	0.00752821	0.00538735	0.00534678	0.0082233	0.0114835	0.00972737	0.00926796	0.0147584	0.0120942	0.00325899	0.00168366	0.0183492	0.00470367	0.010961	0.0103629	0.00383963	0.000229775
immature T cell|Marrow (60 cells)	0.00226714	0.00227893	0.00130468	0.00272409	0.00326525	0.00157712	0.0123347	0.000179213	0.00464846	0.00252407	0.00442428	0.0046639	0.00268739	0.00246543	0.00168142	0.00313073	0.00887769	0.00503704	0.00432977	0.00487997	0.0201209	0.00115368	0.00382121	0.00650251	0.00173005	0.000370702	0.00265909	0.00323632	0.00730214	0.00199868	0.00271249	0.00164519	0.00123353	0.00143197	0.00137522	0.00179778	0.00212659	0.00201751	0.00191722	0.00249533	0.00213401	0.00145214	0.00065921	0.0100872	0.00328452	0.00817377	0.0104953	0.00195489	0.00022409
immature T cell|Thymus (1277 cells)	0.00186421	0.00188005	0.00133298	0.00196794	0.00199046	0.00126468	0.0222141	9.81043e-05	0.000485563	0.00238514	0.000542012	0.000583531	0.00447379	0.00402164	0.0025401	0.00574619	0.0142816	0.00360048	0.00253857	0.00167166	0.00300939	0.00121016	0.000995026	0.00374468	0.00194782	0.000563956	0.00159617	0.00204334	0.000905913	0.00235357	0.00575111	0.00242416	0.00124694	0.00158227	0.00143472	0.00184481	0.00242064	0.0019177	0.00168279	0.00271756	0.00265659	0.000866983	0.00066177	0.000829749	0.00242953	0.0122041	0.0211029	0.00106283	0.000323384
immature natural killer cell|Marrow (36 cells)	0.00481662	0.00366573	0.00234953	0.00552368	0.0107732	0.0025716	0.0142617	0.000519136	0.026518	0.0129068	0.00568126	0.00579708	0.00489374	0.0128763	0.0052229	0.00438626	0.010516	0.0128125	0.0113588	0.0182093	0.0926271	0.00552427	0.0123963	0.0221523	0.00512446	0.0237117	0.00624012	0.00733241	0.00931199	0.00245278	0.00708694	0.00621502	0.00496135	0.0057749	0.00476814	0.00565225	0.00755244	0.0096368	0.00482035	0.00933295	0.00823444	0.0037585	0.00116626	0.038528	0.0055773	0.0136926	0.011562	0.00504213	0.000529057
keratinocyte stem cell|Skin (1404 cells)	0.0153402	0.0227971	0.00878569	0.0213334	0.0131719	0.00988542	0.232234	0.0213171	0.0059601	0.0445435	0.0141392	0.0201317	0.00941005	0.00854328	0.00778388	0.00624688	0.343099	0.160779	0.156054	0.0932972	0.045876	0.0935042	0.0524283	0.0424116	0.119747	0.0366689	0.114962	0.0256959	0.0192591	0.0724486	0.284551	0.149934	0.0942099	0.118472	0.0859511	0.134873	0.145718	0.104546	0.0633444	0.240555	0.150102	0.0338457	0.0402335	0.0857407	0.0430482	0.0953233	0.0364862	0.0528073	0.00385456
keratinocyte|Tongue (330 cells)	0.00418956	0.00536363	0.00272137	0.00465414	0.00421139	0.00311431	0.0856612	0.0201327	0.00305303	0.0170342	0.00562048	0.0065697	0.00368427	0.012693	0.00265062	0.00223326	0.0782065	0.0760156	0.0768289	0.0388783	0.0125423	0.0696291	0.0382028	0.0198223	0.040173	0.0192777	0.0391393	0.00683829	0.00693852	0.0463951	0.06714	0.0389276	0.03298	0.029379	0.0256515	0.0385009	0.0465441	0.0327674	0.0222836	0.0681392	0.0503707	0.0422105	0.0175267	0.0578096	0.0267765	0.0245109	0.0130997	0.0159898	0.000958706
kidney collecting duct epithelial cell|Kidney (121 cells)	0.0124585	0.0118406	0.00883701	0.0101263	0.0180929	0.00887272	0.0864509	0.0158916	0.00519297	0.0453278	0.0158765	0.0172825	0.00799195	0.0123531	0.00861364	0.00807881	0.168074	0.153352	0.160109	0.0577651	0.0268568	0.0526508	0.0851597	0.0352957	0.0354097	0.019067	0.107046	0.025893	0.0213875	0.0527423	0.0623641	0.0396753	0.0419437	0.0368327	0.0257752	0.0320557	0.0391926	0.0466522	0.0456416	0.0697351	0.0608562	0.271345	0.0661736	0.154438	0.106658	0.129482	0.149701	0.0530251	0.00258888
large intestine goblet cell|Large_Intestine (833 cells)	0.0461488	0.0667107	0.0172283	0.0703582	0.0124077	0.0234874	0.0647394	0.0639595	0.002273	0.162387	0.00969965	0.0114528	0.0204887	0.0377346	0.0159849	0.00639987	0.0396168	0.0279629	0.0333287	0.0208548	0.0460543	0.131785	0.0394817	0.0373715	0.0518526	0.0166932	0.0345708	0.0184016	0.0161274	0.0139705	0.120472	0.0209085	0.0161839	0.0204017	0.0172217	0.0258079	0.0409238	0.0231635	0.0168126	0.0290411	0.0264267	0.0791816	0.0673404	0.0186083	0.0706224	0.0139882	0.0129024	0.0140492	0.00072188
late pro-B cell|Marrow (306 cells)	0.00257577	0.00269286	0.00147833	0.00421553	0.00453795	0.00206389	0.0196464	0.000269124	0.00955488	0.00223623	0.000768465	0.00150942	0.00315048	0.00347258	0.00194949	0.00344267	0.0138205	0.00581008	0.00383288	0.00280466	0.00323745	0.00401314	0.00263897	0.00918743	0.00386563	0.0093016	0.00855689	0.00255737	0.0016163	0.00751188	0.00580524	0.00517834	0.00547184	0.00400388	0.004026	0.00465378	0.00627789	0.004214	0.00406078	0.00775771	0.00638811	0.00203306	0.000812039	0.00336231	0.0052032	0.00832411	0.013247	0.00201899	9.81836e-05
leukocyte|Heart (523 cells)	0.0157443	0.0134598	0.0170668	0.0263003	0.0370488	0.0278802	0.0415402	0.00803529	0.0485277	0.0410691	0.0195691	0.0169803	0.0239473	0.0288361	0.0287092	0.0174302	0.0429273	0.0380921	0.0356195	0.0264486	0.096019	0.0376519	0.0308069	0.0318698	0.0579407	0.0254643	0.0223613	0.0422234	0.0263142	0.03615	0.0601383	0.0288012	0.0372444	0.0306658	0.023678	0.0267029	0.0314844	0.0470251	0.0458995	0.0448948	0.047164	0.0125819	0.0139966	0.0214391	0.0122576	0.04688	0.0693102	0.0157595	0.00312346
leukocyte|Kidney (16 cells)	0.0048741	0.00611047	0.00432699	0.00688743	0.00707531	0.00421645	0.0114372	0.000409359	0.00931087	0.00728741	0.00249369	0.00228557	0.0102358	0.0122733	0.00722516	0.0057476	0.0095289	0.00940891	0.00671846	0.00843197	0.0251175	0.00456552	0.00711983	0.0163795	0.00299156	0.00568076	0.00446669	0.0116851	0.00299005	0.00473981	0.00604452	0.0055379	0.00423255	0.00404756	0.00523964	0.00712611	0.00648868	0.00602577	0.00395247	0.00863848	0.00689851	0.00733995	0.00191995	0.0142746	0.00821005	0.0103174	0.00962152	0.00381592	0.000321317
leukocyte|Lung (35 cells)	0.00807127	0.0106688	0.0104684	0.0119801	0.0281224	0.0115476	0.0414118	0.0476651	0.062738	0.0803844	0.0197442	0.0195699	0.0193788	0.0602212	0.0208224	0.0222085	0.0265492	0.134092	0.0463625	0.0767203	0.178831	0.0666966	0.0346149	0.121457	0.0343527	0.014147	0.027064	0.0492403	0.0247841	0.119365	0.250418	0.0889549	0.0463409	0.0810052	0.0748094	0.0857046	0.0980849	0.10272	0.122706	0.107657	0.130062	0.0150536	0.020281	0.0433525	0.0361331	0.0350211	0.0467036	0.0339691	0.00300548
leukocyte|Pancreas (54 cells)	0.011202	0.0103912	0.00995229	0.0199789	0.017785	0.0205502	0.0312707	0.00540384	0.0347883	0.0198262	0.0103432	0.0102303	0.0144625	0.0263593	0.0163566	0.00999342	0.0308305	0.0250745	0.0162979	0.0138295	0.0412416	0.0201167	0.0170244	0.0238638	0.0254777	0.0207787	0.0108931	0.0217836	0.014125	0.0191505	0.0309819	0.0166325	0.0251512	0.0166486	0.0162143	0.0156319	0.0180847	0.0212516	0.0236835	0.0294123	0.0295052	0.00750606	0.00619536	0.0110416	0.00740295	0.0198576	0.0725658	0.00824234	0.00132175
leukocyte|Skin (15 cells)	0.0224068	0.024281	0.0183885	0.0218848	0.0374698	0.0194674	0.103296	0.0123549	0.0496027	0.0316417	0.0197732	0.0189055	0.0200139	0.0235938	0.0191265	0.018738	0.131404	0.0995985	0.0823819	0.0515132	0.0548349	0.0710873	0.0449702	0.0633898	0.0673498	0.030406	0.0561156	0.0317964	0.0233053	0.0480491	0.112793	0.0709733	0.0512621	0.0684373	0.0458472	0.0658089	0.0805741	0.0711723	0.0610238	0.119441	0.0889229	0.0318949	0.0244897	0.0556245	0.0299691	0.0631261	0.040427	0.0331286	0.00266005
leukocyte|Thymus (40 cells)	0.00891069	0.00856503	0.00722051	0.00868056	0.0150305	0.0106024	0.0236644	0.00190302	0.0144157	0.0146835	0.00552354	0.00519824	0.0166068	0.0138181	0.0169975	0.0146939	0.0224749	0.00880154	0.00911079	0.00957783	0.0185337	0.0107598	0.00789856	0.0175654	0.0137289	0.00567518	0.00525606	0.0136364	0.00759161	0.0144753	0.0307722	0.0151224	0.00825261	0.0120294	0.00974952	0.014573	0.0140309	0.0150415	0.0128958	0.0229334	0.0213377	0.00415973	0.00339735	0.0058693	0.00494753	0.0134755	0.022461	0.00573119	0.00170043
luminal epithelial cell of mammary gland|Mammary_Gland (578 cells)	0.00539848	0.00648149	0.0046037	0.00591812	0.0135528	0.00622277	0.0873883	0.0168539	0.0105751	0.065652	0.0160852	0.0195687	0.00780078	0.0118892	0.00744711	0.00784677	0.1064	0.0692803	0.0655198	0.0514346	0.0577391	0.071627	0.0414966	0.0350792	0.069821	0.0143065	0.0611139	0.0268711	0.0210611	0.0730641	0.157716	0.059111	0.0440162	0.0524669	0.0486001	0.0555901	0.0670262	0.0530667	0.0473512	0.0883009	0.0709636	0.0615457	0.0331034	0.0464303	0.0350933	0.0406263	0.0604965	0.0303822	0.00192232
lung endothelial cell|Lung (693 cells)	0.00384095	0.00684665	0.00277415	0.00458629	0.00995075	0.00333889	0.0843362	0.00859808	0.00814812	0.0165465	0.00916062	0.0131092	0.00383019	0.00868587	0.00380746	0.00418356	0.0968573	0.020924	0.0249874	0.0248185	0.0659346	0.086495	0.0285535	0.0255117	0.0733681	0.0481872	0.0149331	0.0242789	0.0135505	0.0875988	0.14492	0.0878277	0.0309443	0.0763119	0.0521131	0.0829566	0.0944148	0.0865667	0.0767754	0.155597	0.120496	0.0124683	0.0133608	0.0193106	0.0112371	0.0177947	0.0114234	0.0127611	0.00132943
lymphocyte|Diaphragm (81 cells)	0.00232068	0.00250941	0.0013689	0.00260108	0.00405233	0.00386804	0.00435032	0.00013411	0.00298206	0.00200145	0.00049588	0.00053448	0.0119236	0.00656604	0.0147736	0.00459645	0.00453832	0.0020166	0.00178947	0.00125039	0.00428868	0.000708167	0.000962235	0.00513902	0.000868402	0.000264414	0.00123458	0.00259081	0.000717261	0.00141156	0.00264173	0.00144146	0.00117436	0.00124946	0.0011913	0.00150002	0.00180085	0.00153839	0.0015831	0.0020924	0.00200048	0.000750046	0.000422066	0.000919181	0.00313001	0.00351522	0.00364087	0.000932755	0.00011041
macrophage|Brain_Myeloid (61 cells)	0.00645549	0.00713751	0.00472923	0.00605888	0.0179884	0.0106652	0.0346006	0.0073548	0.0219546	0.0321006	0.0111016	0.0113135	0.0165051	0.0176415	0.0176343	0.0115595	0.0375157	0.0154086	0.0188151	0.0146609	0.100081	0.0223975	0.0183401	0.0291426	0.0409655	0.0268542	0.0156047	0.039607	0.0155291	0.0226458	0.0390957	0.0182985	0.0266022	0.0205741	0.0171266	0.01787	0.0200128	0.0284412	0.0302449	0.0317142	0.0309551	0.012866	0.00953564	0.0438725	0.00964607	0.0287001	0.0839606	0.00941936	0.00194351
macrophage|Diaphragm (31 cells)	0.0172462	0.0141307	0.0134632	0.0194974	0.0551076	0.0204291	0.0481218	0.0112745	0.0959929	0.053151	0.024872	0.021842	0.0399321	0.0518342	0.0432557	0.0242171	0.0509917	0.0917486	0.070336	0.0409333	0.267903	0.0599704	0.0607157	0.0711826	0.07035	0.0143313	0.0413961	0.0918362	0.0307152	0.0416871	0.0751156	0.0364161	0.0375631	0.0467983	0.0318397	0.0351783	0.0456516	0.0709167	0.0699402	0.0670537	0.0785872	0.0273248	0.0196032	0.0379724	0.0248171	0.0595523	0.0869708	0.0279832	0.00300509
macrophage|Kidney (37 cells)	0.0353388	0.0252855	0.0141726	0.0276901	0.0395966	0.0288577	0.0646599	0.00338242	0.078297	0.0774678	0.0141091	0.0137697	0.0314683	0.0722122	0.0309551	0.0217829	0.0550723	0.0256096	0.0206419	0.0435935	0.349569	0.0516263	0.0495325	0.0945626	0.0429798	0.051974	0.00850186	0.116679	0.017727	0.0228913	0.0371377	0.0178198	0.019833	0.0420026	0.0164	0.0159677	0.0278142	0.0544133	0.0557418	0.0275895	0.0419815	0.0143291	0.00473964	0.108875	0.010731	0.0197933	0.0534029	0.0132143	0.00535416
macrophage|Limb_Muscle (45 cells)	0.0109238	0.0107452	0.00808279	0.0104902	0.0423157	0.00989342	0.041131	0.0069429	0.0702805	0.0408464	0.0188737	0.0176302	0.0278954	0.0439758	0.028858	0.0173907	0.0406781	0.0841776	0.0576771	0.0407314	0.217329	0.0456811	0.0527835	0.0639467	0.0515872	0.0106467	0.0332841	0.0676917	0.0223652	0.0377945	0.0671257	0.0319345	0.0252657	0.0417335	0.0305053	0.0375655	0.0373465	0.0565335	0.0565583	0.0538507	0.0637034	0.0190799	0.0142496	0.0337781	0.0200571	0.04716	0.0413027	0.0248726	0.00297356
macrophage|Marrow (173 cells)	0.0066066	0.00477733	0.00290842	0.00554259	0.00442972	0.0062824	0.0268691	0.00150907	0.00333438	0.00548141	0.00187784	0.00204512	0.00684412	0.00625477	0.00413391	0.00392298	0.0206802	0.0051247	0.00419321	0.00461321	0.00466961	0.00679396	0.00389346	0.00804514	0.00707726	0.00217379	0.00381341	0.00730882	0.00255934	0.00960036	0.0112706	0.00885216	0.00755672	0.00677646	0.0062924	0.00787924	0.0105121	0.00727325	0.00836955	0.0115054	0.0112662	0.00485408	0.00195492	0.00257348	0.00455653	0.00707824	0.00761115	0.00324932	0.000672856
macrophage|Spleen (48 cells)	0.00589999	0.00437255	0.00281027	0.00660348	0.0129785	0.0031546	0.0121992	0.000660834	0.0281606	0.0123528	0.00393516	0.00368525	0.00506332	0.00982668	0.00588993	0.00412177	0.00942677	0.0156127	0.014075	0.0228073	0.105907	0.00459324	0.0159737	0.0239543	0.00469212	0.0123941	0.00789909	0.00770877	0.00591642	0.00331866	0.00871308	0.00726291	0.00585346	0.00672815	0.00546842	0.0065657	0.0087774	0.0112064	0.00588264	0.0109001	0.00950412	0.00443322	0.00130777	0.0504124	0.00653819	0.0146434	0.00890782	0.0062555	0.000502339
mature natural killer cell|Marrow (49 cells)	0.00448604	0.0038251	0.00249051	0.00521018	0.00663674	0.00271199	0.0157971	0.00058348	0.0125419	0.00901695	0.00688977	0.0080435	0.00542516	0.00883111	0.00498561	0.00474518	0.0119699	0.0089676	0.00753519	0.0112966	0.0449918	0.00707909	0.00742375	0.016564	0.0110771	0.0206479	0.00435489	0.00688637	0.0119959	0.00736706	0.0344199	0.0164234	0.00843223	0.0142034	0.0116705	0.0148022	0.0182666	0.0145641	0.00852139	0.0222648	0.0177287	0.00364382	0.00171863	0.0178228	0.00547462	0.0108337	0.0129004	0.00388118	0.000489915
megakaryocyte-erythroid progenitor cell|Marrow (55 cells)	0.00341535	0.00425679	0.00240213	0.00401855	0.00891464	0.00288477	0.151537	0.00257034	0.0174573	0.00549138	0.00666675	0.00625475	0.00350187	0.0034159	0.00244053	0.00372638	0.258158	0.08866	0.0696672	0.0480006	0.0128143	0.0468821	0.0375547	0.017527	0.0318071	0.00774607	0.0530334	0.00960896	0.00849734	0.0425405	0.0402657	0.0361677	0.0284556	0.0359173	0.0253947	0.0387145	0.0557681	0.0497396	0.0464902	0.0687319	0.0661346	0.0150481	0.0133355	0.0352728	0.0398495	0.0814302	0.0114479	0.0393911	0.00159138
mesenchymal cell|Trachea (830 cells)	0.0346088	0.0340918	0.0351339	0.0352366	0.0794482	0.0446243	0.277872	0.025355	0.0576205	0.117232	0.0421102	0.0475026	0.0411236	0.0624681	0.0388353	0.044009	0.276473	0.245174	0.238847	0.187282	0.278598	0.299073	0.167839	0.183956	0.226642	0.0595243	0.207462	0.139171	0.0549197	0.215199	0.34282	0.212623	0.148137	0.199413	0.161537	0.24284	0.244833	0.222526	0.153352	0.365392	0.297558	0.0763814	0.0634298	0.15065	0.0724688	0.121941	0.0517952	0.102207	0.0192613
mesenchymal stem cell of adipose|Fat (2107 cells)	0.0476801	0.0428039	0.0447228	0.0462889	0.0754986	0.0686259	0.245695	0.0555442	0.0546734	0.130266	0.0411436	0.0442518	0.0412176	0.0795379	0.0421379	0.0412748	0.241914	0.208536	0.205501	0.214776	0.194681	0.306825	0.136526	0.175015	0.197111	0.0746188	0.164752	0.100348	0.0531125	0.16509	0.360317	0.193151	0.132327	0.169007	0.132122	0.202713	0.20714	0.192241	0.137664	0.327543	0.285032	0.0971058	0.057878	0.114588	0.0904526	0.128444	0.138969	0.0926176	0.0142196
mesenchymal stem cell|Diaphragm (241 cells)	0.0368316	0.0347399	0.0337047	0.0356588	0.0776811	0.0488213	0.218058	0.0167336	0.0922635	0.126149	0.0294065	0.0353718	0.0365793	0.0573591	0.0352687	0.0353464	0.197588	0.153347	0.155349	0.134743	0.334401	0.22032	0.103384	0.163706	0.143172	0.0439304	0.120897	0.121084	0.0383834	0.142325	0.311349	0.156106	0.116506	0.146322	0.116491	0.177254	0.174486	0.165316	0.111855	0.262765	0.22222	0.0516024	0.0394671	0.0960909	0.0489167	0.0979244	0.199688	0.0690084	0.0114275
mesenchymal stem cell|Limb_Muscle (258 cells)	0.0431529	0.0418137	0.0335062	0.0404193	0.085917	0.0456011	0.295099	0.0255986	0.0981487	0.156984	0.0376882	0.0429726	0.044569	0.0734285	0.041493	0.041236	0.215002	0.213521	0.22791	0.196515	0.35221	0.328124	0.140779	0.186735	0.188154	0.0540807	0.181267	0.125629	0.0485731	0.185644	0.369633	0.208104	0.13136	0.200208	0.15437	0.236069	0.222131	0.229513	0.1569	0.376705	0.332057	0.0820442	0.0589776	0.140496	0.0740426	0.126946	0.288904	0.0923246	0.014852
microglial cell|Brain_Myeloid (4394 cells)	0.00331651	0.00271348	0.00180351	0.00279491	0.0133102	0.0111215	0.0394201	0.00273308	0.0126917	0.023826	0.0096673	0.00861016	0.0273958	0.0199794	0.031638	0.0131123	0.0398799	0.0213568	0.0166068	0.0097903	0.0422725	0.0242864	0.0112271	0.0226997	0.0579001	0.0289449	0.0123196	0.0268721	0.0114876	0.0262377	0.033123	0.0174399	0.0154294	0.020426	0.0149188	0.0195968	0.0199635	0.0230025	0.0265789	0.0246189	0.0230073	0.0158046	0.00555819	0.0261823	0.00810015	0.0135252	0.0124118	0.00785082	0.00158728
monocyte|Lung (65 cells)	0.00463105	0.00363088	0.00415053	0.00693061	0.00860302	0.00878396	0.0591538	0.00142098	0.00428395	0.01505	0.00446296	0.00529904	0.00514814	0.00685356	0.00486819	0.00531954	0.0422766	0.0211134	0.0210889	0.0203904	0.0119352	0.0702956	0.0164582	0.0186082	0.012505	0.00556652	0.0138698	0.0110543	0.00671837	0.0192216	0.0214409	0.0129063	0.0133618	0.0146986	0.0131818	0.0142035	0.0172861	0.0178405	0.0166119	0.07438	0.0206418	0.0345069	0.00926257	0.0182881	0.0139527	0.0171223	0.0223951	0.0139307	0.000649817
monocyte|Marrow (266 cells)	0.0216254	0.0147658	0.0186969	0.0197238	0.032545	0.0271068	0.0689972	0.00204127	0.0174016	0.0544356	0.0133331	0.0161594	0.0191817	0.0255872	0.0199633	0.0199908	0.0672903	0.0182534	0.0236965	0.0359272	0.0713122	0.0308234	0.0321314	0.0518501	0.0397864	0.0134607	0.0222901	0.0363379	0.019607	0.0320421	0.0992731	0.0343836	0.0139355	0.0257935	0.0178274	0.02483	0.0293757	0.0345411	0.0279375	0.0543015	0.0604485	0.0160321	0.00919681	0.0118837	0.0114691	0.0381172	0.0293064	0.0243402	0.00380523
myeloid cell|Fat (1123 cells)	0.010907	0.00973851	0.00896693	0.0115103	0.0288062	0.0130802	0.0386283	0.0107952	0.0375522	0.0387005	0.0154368	0.0156149	0.0178301	0.0298778	0.0177109	0.0136435	0.0355293	0.0517697	0.0311812	0.0304376	0.11855	0.0330547	0.0335689	0.0494729	0.0363041	0.0115728	0.0205779	0.0431681	0.0202203	0.0293871	0.0629197	0.027737	0.0226843	0.0274074	0.0226962	0.0274487	0.0289462	0.0354546	0.0374982	0.0447745	0.0500235	0.0125855	0.0106357	0.0207142	0.015322	0.0306733	0.0491416	0.0158642	0.00247354
myeloid cell|Lung (85 cells)	0.00250493	0.00241099	0.0015955	0.00332552	0.0110313	0.00344886	0.0220444	0.000604089	0.159154	0.00787644	0.00340946	0.00361328	0.0126959	0.152056	0.0141401	0.00937767	0.0169507	0.00674174	0.00692643	0.00582963	0.0166213	0.0075024	0.00549696	0.0131474	0.00637799	0.00854448	0.00541077	0.00624129	0.00463077	0.0115873	0.0173795	0.00743716	0.00658277	0.00664259	0.00701363	0.00740143	0.00905025	0.0074732	0.0068905	0.0125087	0.0104406	0.007698	0.00235153	0.256297	0.00460588	0.00683766	0.00813437	0.00441043	0.000320121
myofibroblast cell|Heart (178 cells)	0.0357242	0.0294858	0.0146256	0.0244528	0.0424233	0.0173007	0.21967	0.00872878	0.0187356	0.0812586	0.0199381	0.0250379	0.024407	0.0304368	0.0189362	0.0217484	0.187426	0.0708617	0.0884616	0.0857354	0.0781345	0.0731914	0.082077	0.0966293	0.117477	0.036383	0.0473371	0.0646177	0.029217	0.0838539	0.132321	0.0737407	0.0545326	0.101261	0.0542208	0.0798647	0.0989124	0.123543	0.10262	0.11707	0.124999	0.0477044	0.01796	0.0334605	0.0206913	0.0387855	0.0724209	0.0406088	0.00677255
naive B cell|Marrow (692 cells)	0.00114387	0.00141431	0.00073832	0.00132993	0.00206363	0.00341552	0.0185682	0.000169522	0.000860846	0.00210434	0.000537358	0.000717017	0.00454855	0.00415718	0.00376768	0.00419941	0.0133069	0.00352006	0.00318321	0.00298585	0.00256596	0.00422153	0.00276873	0.00385868	0.0034442	0.00104527	0.0017496	0.00245452	0.000952546	0.00715652	0.00566751	0.00383931	0.00436976	0.00270464	0.00357541	0.00365218	0.00510807	0.0025411	0.00323126	0.00552623	0.00434022	0.00193	0.000650303	0.00128914	0.00275148	0.00804653	0.0175913	0.0019189	6.56729e-05
natural killer cell|Fat (95 cells)	0.0110368	0.0129774	0.00916055	0.0157133	0.0224524	0.0088885	0.0197091	0.000661758	0.0776038	0.0273057	0.00435256	0.003377	0.0218274	0.0722615	0.0183481	0.0108118	0.0188903	0.0251022	0.0227187	0.0275062	0.209605	0.00868013	0.0189528	0.0540717	0.00761199	0.0116983	0.0109061	0.0286086	0.00443854	0.0138671	0.0365749	0.0184568	0.0103526	0.0133569	0.014831	0.0178569	0.0217174	0.0215937	0.0117164	0.0268529	0.0207892	0.0153462	0.0031684	0.054863	0.0139686	0.0176048	0.00359435	0.0103411	0.000524459
natural killer cell|Liver (39 cells)	0.0162012	0.0128131	0.0137452	0.0232942	0.0184749	0.0165183	0.0335787	0.0153776	0.0214666	0.0212786	0.0199162	0.0212927	0.0173289	0.0223475	0.0159894	0.013959	0.0332226	0.0250009	0.0202393	0.0253167	0.0704979	0.0234034	0.0225254	0.0385034	0.0162143	0.00832571	0.0134015	0.0290503	0.02428	0.0302867	0.0306372	0.0216794	0.0289314	0.0235777	0.016124	0.0230743	0.0295193	0.0321299	0.03164	0.0366972	0.0355204	0.0132167	0.0100226	0.0321565	0.0198315	0.0229765	0.0668331	0.0110655	0.00124365
natural killer cell|Lung (37 cells)	0.00864039	0.0078883	0.00501819	0.0100204	0.0167675	0.00506151	0.0191124	0.000727481	0.0389595	0.0188981	0.00698023	0.00728369	0.0104716	0.0231129	0.0102384	0.00671112	0.01466	0.0194972	0.017016	0.0295917	0.133795	0.0132519	0.0206111	0.0342408	0.0104231	0.0404812	0.00983298	0.0137745	0.0116036	0.0106358	0.014538	0.012786	0.0114182	0.0105085	0.010391	0.0120501	0.0159328	0.0161142	0.00911926	0.0186315	0.0156237	0.00863523	0.00212914	0.0565993	0.00862878	0.0174092	0.0139981	0.00862376	0.000802844
neuron|Brain_Non-Myeloid (281 cells)	0.00529293	0.00852953	0.00479068	0.00592229	0.0168642	0.00963952	0.18488	0.00877117	0.00743962	0.0310239	0.0308554	0.042647	0.00342001	0.00912384	0.00780659	0.0072212	0.325694	0.0854117	0.0901001	0.0590453	0.0808416	0.0712474	0.0566751	0.0309276	0.0424203	0.0553306	0.0861536	0.0259692	0.0397427	0.0371029	0.165237	0.0436571	0.0617532	0.0388676	0.0310308	0.0476185	0.0441988	0.0463884	0.0401778	0.0595259	0.0645354	0.0561567	0.0407784	0.040235	0.0383483	0.0668102	0.0065947	0.0388826	0.0031454
oligodendrocyte precursor cell|Brain_Non-Myeloid (203 cells)	0.00661546	0.00812155	0.00681318	0.00974697	0.0185729	0.00733414	0.290211	0.0590469	0.0102385	0.0753242	0.0262095	0.022653	0.00884271	0.0178254	0.00888931	0.00748015	0.492968	0.144039	0.135694	0.103045	0.077745	0.10909	0.0738275	0.0785691	0.0756367	0.0419403	0.161911	0.0414447	0.0349953	0.115927	0.154009	0.088991	0.0877801	0.0719086	0.0579522	0.0961125	0.104139	0.0793775	0.0443925	0.13981	0.110897	0.118182	0.0624755	0.106648	0.0720766	0.069481	0.0277317	0.0454315	0.00437161
oligodendrocyte|Brain_Non-Myeloid (1574 cells)	0.00529709	0.00720561	0.00492669	0.00615559	0.0154112	0.00557385	0.507042	0.00700007	0.00398564	0.0266303	0.0362135	0.0304832	0.00216591	0.00211577	0.00202291	0.00168677	0.285436	0.0307283	0.0446789	0.0282469	0.115978	0.148245	0.071197	0.0144744	0.0341401	0.0275367	0.0888648	0.0209526	0.0414457	0.0204185	0.282768	0.023337	0.0351676	0.0144109	0.0277511	0.0368397	0.0130216	0.0172845	0.0180527	0.0709593	0.0313698	0.0211253	0.0662065	0.0245707	0.026174	0.0378419	0.00968416	0.0172902	0.000592132
pancreatic A cell|Pancreas (390 cells)	0.00174588	0.00158209	0.0017173	0.00184859	0.00300845	0.0020954	0.0496601	0.00119018	0.00122545	0.00663892	0.00832419	0.00862404	0.0017471	0.00213984	0.00163952	0.00170547	0.0594829	0.0152608	0.0139282	0.0115964	0.00910899	0.0446344	0.0113842	0.0072792	0.0706345	0.0146968	0.024258	0.00752923	0.0111385	0.0434105	0.0661439	0.0306723	0.0776696	0.0239047	0.0193138	0.021704	0.0371611	0.0221513	0.0208263	0.0372765	0.0363866	0.0081836	0.010347	0.0111972	0.00982622	0.0152341	0.0528068	0.00628588	0.00083599
pancreatic D cell|Pancreas (140 cells)	0.00179455	0.00218005	0.00194798	0.00230783	0.00477	0.0021925	0.134583	0.0239873	0.00362699	0.00983924	0.0262673	0.105602	0.00467524	0.00483106	0.00684793	0.00340175	0.117602	0.0854361	0.0378866	0.100391	0.0249294	0.100002	0.0220253	0.0174109	0.110634	0.0326755	0.0382097	0.0114926	0.13322	0.049566	0.139903	0.0526372	0.260194	0.0389186	0.0364578	0.0454551	0.0493678	0.0440793	0.0314817	0.0645116	0.0637009	0.0277006	1.23581	0.0234072	0.0513817	0.0442666	0.0639682	0.0248675	0.000814945
pancreatic PP cell|Pancreas (73 cells)	0.00179851	0.00171484	0.00218804	0.00186178	0.00454006	0.00218827	0.0367845	0.00469155	0.00215822	0.00816055	0.00878867	0.00611965	0.00254159	0.00262826	0.00330675	0.00286703	0.0574951	0.0231987	0.0219924	0.0207818	0.00738974	0.124168	0.0147005	0.011367	0.241999	0.0109937	0.0256909	0.00886358	0.0127064	0.0387556	0.0407151	0.0286977	0.0480452	0.0198825	0.0205036	0.0196518	0.0360512	0.0217222	0.0204938	0.0378478	0.0371545	0.0130148	0.0180992	0.0147742	0.0130028	0.0225291	0.0176204	0.0113833	0.00110337
pancreatic acinar cell|Pancreas (182 cells)	0.0635606	0.0967204	0.0200274	0.0946366	0.011592	0.0251154	0.00727726	0.00287322	0.000173696	0.00330469	0.00505341	0.0094195	0.0278453	0.0252188	0.019339	0.00731986	0.0106474	0.00926249	0.00925224	0.00525662	0.0479002	0.00992601	0.00910724	0.0452487	0.0110121	0.00564884	0.00456428	0.020147	0.0118473	0.00866984	0.0213435	0.0182584	0.0143124	0.0154256	0.01042	0.0174698	0.0187091	0.0154562	0.00865088	0.0244568	0.0205647	0.00578601	0.0272702	0.00980591	0.027898	0.00566568	0.012096	0.00520657	3.57688e-05
pancreatic ductal cell|Pancreas (161 cells)	0.0211491	0.0267592	0.0277296	0.0290753	0.0623953	0.0233948	0.0741282	0.0145134	0.0200308	0.178218	0.0264021	0.0300836	0.0260296	0.0352625	0.0286737	0.026396	0.11602	0.101303	0.114033	0.107704	0.0961011	0.102159	0.0748251	0.107207	0.138464	0.0454254	0.0677336	0.0731326	0.0464845	0.136917	0.255612	0.12027	0.0882925	0.0819464	0.0735289	0.106299	0.126203	0.098034	0.0770146	0.154387	0.140402	0.089341	0.0422146	0.0798336	0.0468853	0.111122	0.071273	0.0603757	0.00934435
pancreatic stellate cell|Pancreas (49 cells)	0.0489131	0.0461561	0.0401437	0.0496202	0.0689277	0.0602078	0.25832	0.0297588	0.0552948	0.147428	0.0413035	0.0437867	0.0389664	0.0646531	0.0354497	0.0339018	0.244391	0.153492	0.171881	0.168782	0.193935	0.253235	0.120665	0.166504	0.19415	0.069617	0.128776	0.0988636	0.0531993	0.147391	0.332763	0.181564	0.125439	0.172103	0.125073	0.196044	0.186838	0.198265	0.138889	0.318508	0.30121	0.073298	0.0525146	0.100396	0.0667388	0.099669	0.18313	0.0847825	0.0153973
pre-natural killer cell|Marrow (22 cells)	0.00565245	0.00508267	0.00312578	0.0061321	0.00419193	0.00347428	0.0143379	0.000413878	0.00373054	0.00511505	0.00532153	0.00537459	0.00491422	0.00552867	0.00398803	0.00362505	0.0138198	0.0062898	0.00641963	0.00649767	0.0130499	0.00742146	0.0050448	0.0106756	0.00862907	0.0133958	0.006711	0.00564441	0.00760991	0.0122164	0.0128921	0.0100671	0.00940843	0.0090655	0.00751957	0.00911899	0.0128011	0.0099998	0.00886248	0.0140907	0.0134392	0.00368684	0.00141326	0.00525077	0.00624428	0.00738051	0.00847781	0.00381626	0.00044415
precursor B cell|Marrow (517 cells)	0.00135824	0.00149537	0.000772895	0.0021464	0.00567124	0.00217932	0.0302721	0.000175596	0.0201355	0.00237395	0.000606389	0.00341162	0.00440984	0.00525822	0.00227011	0.00559207	0.0206293	0.0126455	0.00522525	0.00443864	0.00226696	0.00722234	0.00409913	0.00688264	0.00592489	0.00154392	0.00212412	0.00251514	0.00306716	0.0120703	0.00886442	0.00614741	0.00668017	0.00419518	0.00557515	0.00561888	0.00813605	0.00357153	0.00470245	0.00847401	0.00649123	0.00284435	0.00072374	0.00721343	0.00239399	0.0112062	0.0258283	0.00275797	8.48055e-05
professional antigen presenting cell|Aorta (59 cells)	0.00776733	0.00813812	0.00642111	0.00821476	0.0212512	0.00904162	0.0213866	0.00122326	0.0942143	0.0111533	0.00536572	0.0052626	0.0242384	0.0676864	0.0264137	0.0199414	0.0190562	0.0122903	0.0118187	0.0152083	0.0525959	0.00797009	0.0119996	0.0263739	0.0111644	0.00449154	0.00695591	0.0101475	0.00629848	0.0107522	0.017101	0.00844022	0.00751892	0.00795001	0.00701687	0.00962583	0.00918791	0.00965057	0.00974849	0.0155144	0.0136345	0.00474239	0.0023763	0.130351	0.00680745	0.0113598	0.0134176	0.0065515	0.00064207
regulatory T cell|Marrow (27 cells)	0.00226727	0.00220121	0.00135446	0.00256414	0.0019265	0.00146337	0.0117505	0.00218437	0.00171303	0.00254715	0.0015198	0.00154196	0.00297436	0.00270028	0.00187745	0.00326408	0.00850116	0.00415048	0.00375872	0.00299338	0.00748841	0.00152216	0.00248134	0.00443487	0.00187988	0.000508425	0.00212532	0.00309166	0.00225456	0.00228015	0.00416661	0.0021463	0.00144118	0.00160064	0.0015673	0.00192006	0.00262953	0.00208146	0.0021547	0.00264426	0.0024663	0.00122683	0.00112412	0.00367447	0.00363796	0.00718273	0.0115059	0.00171468	0.000279408
skeletal muscle satellite cell|Limb_Muscle (540 cells)	0.0143044	0.0111956	0.00984878	0.0111849	0.0232243	0.0111829	0.163006	0.00455639	0.0226411	0.0604921	0.00816501	0.00882746	0.0185929	0.0186809	0.0186518	0.0214813	0.170169	0.033637	0.0488692	0.0445763	0.0728906	0.0582381	0.0275039	0.0365053	0.0749417	0.0265507	0.0385795	0.0343298	0.011192	0.387883	0.138461	0.0978442	0.0308429	0.0385925	0.0516837	0.0562964	0.0846792	0.0457932	0.0433639	0.0958871	0.0755556	0.0255631	0.205089	0.0272264	0.0276302	0.0704251	0.107631	0.0257112	0.0033618
skeletal muscle satellite stem cell|Diaphragm (439 cells)	0.00935172	0.00738135	0.00709943	0.00870649	0.0188692	0.00753644	0.119816	0.0050124	0.0214019	0.0288527	0.00725266	0.00674779	0.0140402	0.0149065	0.0135149	0.0152964	0.126258	0.0231691	0.0318165	0.0308927	0.065808	0.0380057	0.0182973	0.0335505	0.0676654	0.0175544	0.019266	0.0281971	0.0093876	0.0767207	0.0920627	0.0467706	0.0276725	0.0309622	0.0252122	0.0290452	0.0457057	0.0353205	0.0391822	0.0535611	0.0522423	0.0137127	0.00937026	0.0174039	0.0179577	0.0309122	0.122276	0.0163492	0.0028231
smooth muscle cell|Heart (42 cells)	0.0353032	0.0235865	0.0138576	0.0309964	0.0138568	0.0104935	0.125014	0.00757074	0.00972834	0.02241	0.0114266	0.011326	0.027973	0.021025	0.0196866	0.0120419	0.181012	0.072125	0.0668159	0.0365028	0.0243678	0.0524203	0.0426959	0.0449082	0.12358	0.017778	0.04234	0.0203993	0.0161488	0.0895131	0.111986	0.09445	0.0672221	0.0740034	0.0555377	0.0841524	0.11876	0.0832903	0.0578528	0.127463	0.129679	0.0205127	0.0229344	0.0260421	0.0312316	0.0386113	0.0186739	0.0219286	0.00178797
stem cell of epidermis|Skin (53 cells)	0.0071758	0.00998473	0.00508662	0.00928602	0.00627399	0.00565012	0.182796	0.0437956	0.004082	0.0253952	0.0124806	0.0142255	0.00451544	0.0045588	0.00468806	0.00338204	0.160287	0.0722536	0.0958841	0.0587984	0.0216864	0.110258	0.0301331	0.027662	0.0751766	0.0303013	0.0766048	0.0137631	0.016121	0.0543013	0.106691	0.0537978	0.0552202	0.039593	0.0364643	0.0509738	0.0568819	0.0466823	0.0281976	0.104813	0.0748514	0.0456673	0.0321552	0.0520324	0.0401886	0.0435333	0.0224873	0.0236901	0.00141849
stromal cell|Lung (423 cells)	0.0449008	0.0409072	0.0492694	0.0619612	0.0685451	0.0739794	0.256613	0.0346082	0.0476045	0.108681	0.0363891	0.042033	0.0397084	0.0523444	0.0378303	0.0407064	0.339656	0.17573	0.211158	0.163708	0.133533	0.275352	0.129815	0.148187	0.255095	0.0587759	0.153054	0.0904682	0.052116	0.165703	0.283234	0.190133	0.145415	0.166921	0.133277	0.215121	0.220716	0.194466	0.127387	0.301566	0.261022	0.0942692	0.0570379	0.118033	0.0676481	0.151365	0.0320727	0.0908896	0.0173529
stromal cell|Mammary_Gland (440 cells)	0.0501792	0.0446115	0.0449354	0.0458598	0.104316	0.0589862	0.217234	0.047697	0.100384	0.175524	0.0423725	0.0541664	0.0504382	0.0857552	0.0494899	0.0506398	0.233726	0.19423	0.255435	0.193986	0.38777	0.27405	0.168646	0.202005	0.201823	0.0664492	0.196158	0.146646	0.0579969	0.144289	0.305609	0.18034	0.106074	0.17651	0.12697	0.201022	0.187672	0.205064	0.140171	0.335855	0.296742	0.114137	0.0660607	0.129672	0.0819577	0.148441	0.151262	0.100067	0.0163868
type B pancreatic cell|Pancreas (449 cells)	0.00658485	0.00975947	0.0168956	0.00523274	0.0196159	0.0114287	0.135268	0.0483511	0.0160023	0.0154669	0.0746799	0.0552789	0.0142391	0.0114291	0.0235498	0.0113051	0.106709	0.0850134	0.0337087	0.116413	0.0801204	0.0763943	0.0340619	0.0310591	0.350875	0.168218	0.0755641	0.0337423	0.0652325	0.0998017	0.199382	0.156506	0.247581	0.0535425	0.0671824	0.0776691	0.117134	0.0576914	0.0646773	0.122662	0.108333	0.0448213	0.0451955	0.0239075	0.0578715	0.105913	0.873053	0.0281837	0.00049015
[truncated: 68 more columns]
