# Supplementary material for: Predicting cell-to-cell communication networks using NATMI
Source: Nat Commun. 2020 Oct 6;11:5011. doi: 10.1038/s41467-020-18873-z (PMC7538930; doi:10.1038/s41467-020-18873-z)
Supplement: Supplementary file 9 — Supplementary Data 6 [file 41467_2020_18873_MOESM9_ESM.xlsx]

## Sheet: README
README
Sheet name	Cell type pair	Ligand type
List 01	Bergmann glial cell|Brain_Non-Myeloid->oligodendrocyte precursor cell|Brain_Non-Myeloid	plasma membrane
List 02	keratinocyte stem cell|Skin->neuron|Brain_Non-Myeloid	plasma membrane
List 03	keratinocyte|Tongue->epidermal cell|Skin	plasma membrane
List 04	keratinocyte|Tongue->keratinocyte|Tongue	plasma membrane
List 05	leukocyte|Skin->neuron|Brain_Non-Myeloid	plasma membrane
List 06	lung endothelial cell|Lung->neuron|Brain_Non-Myeloid	plasma membrane
List 07	neuron|Brain_Non-Myeloid->oligodendrocyte precursor cell|Brain_Non-Myeloid	plasma membrane
List 08	oligodendrocyte precursor cell|Brain_Non-Myeloid->astrocyte|Brain_Non-Myeloid	plasma membrane
List 09	oligodendrocyte precursor cell|Brain_Non-Myeloid->neuron|Brain_Non-Myeloid	plasma membrane
List 10	oligodendrocyte precursor cell|Brain_Non-Myeloid->oligodendrocyte precursor cell|Brain_Non-Myeloid	plasma membrane
List 11	bladder cell|Bladder->oligodendrocyte precursor cell|Brain_Non-Myeloid	secreted
List 12	cardiac muscle cell|Heart->endocardial cell|Heart	secreted
List 13	epithelial cell|Trachea->epithelial cell of proximal tubule|Kidney	secreted
List 14	hepatocyte|Liver->basophil|Marrow	secreted
List 15	hepatocyte|Liver->epithelial cell of proximal tubule|Kidney	secreted
List 16	hepatocyte|Liver->megakaryocyte-erythroid progenitor cell|Marrow	secreted
List 17	hepatocyte|Liver->microglial cell|Brain_Myeloid	secreted
List 18	oligodendrocyte precursor cell|Brain_Non-Myeloid->oligodendrocyte precursor cell|Brain_Non-Myeloid	secreted
List 19	pancreatic D cell|Pancreas->enteroendocrine cell|Large_Intestine	secreted
List 20	type B pancreatic cell|Pancreas->epithelial cell of proximal tubule|Kidney	secreted

## Sheet: List 01
Sending cluster	Ligand symbol	Receptor symbol	Target cluster	Ligand detection rate	Ligand mean expression level	Ligand specificity	Receptor detection rate	Receptor mean expression level	Receptor specificity	Edge expression weight	Edge specificity weight	PMID support
Bergmann glial cell|Brain_Non-Myeloid	Omg	Lingo1	oligodendrocyte precursor cell|Brain_Non-Myeloid	0.7	528.516	0.205406	0.704433	92.4002	0.380647	48835	0.0781872	14966521,
Bergmann glial cell|Brain_Non-Myeloid	Cntn1	Ptprz1	oligodendrocyte precursor cell|Brain_Non-Myeloid	0.8	537.533	0.19254	1	1852.78	0.395652	995931	0.0761789	21969550,
Bergmann glial cell|Brain_Non-Myeloid	Nlgn1	Nrxn1	oligodendrocyte precursor cell|Brain_Non-Myeloid	0.475	61.8742	0.213918	0.995074	704.241	0.301579	43574.3	0.064513	8576240,8576240, 14522992,
Bergmann glial cell|Brain_Non-Myeloid	Ptprz1	Ncam1	oligodendrocyte precursor cell|Brain_Non-Myeloid	0.95	1450.18	0.309678	1	1256.54	0.183425	1.8222e+06	0.0568027	9117260,
Bergmann glial cell|Brain_Non-Myeloid	Nlgn1	Nrxn2	oligodendrocyte precursor cell|Brain_Non-Myeloid	0.475	61.8742	0.213918	0.985222	119.174	0.237833	7373.79	0.0508767	7736595,
Bergmann glial cell|Brain_Non-Myeloid	Nlgn3	Nrxn1	oligodendrocyte precursor cell|Brain_Non-Myeloid	0.425	50.8807	0.117215	0.995074	704.241	0.301579	35832.3	0.0353496	8576240,8576240, 9325340,
Bergmann glial cell|Brain_Non-Myeloid	Ncam1	Ptprz1	oligodendrocyte precursor cell|Brain_Non-Myeloid	0.85	608.963	0.0888943	1	1852.78	0.395652	1.12827e+06	0.0351712	9117260,
Bergmann glial cell|Brain_Non-Myeloid	Nlgn3	Nrxn2	oligodendrocyte precursor cell|Brain_Non-Myeloid	0.425	50.8807	0.117215	0.985222	119.174	0.237833	6063.66	0.0278776	8576240,8576240,
Bergmann glial cell|Brain_Non-Myeloid	Ntrk3	Ptprs	oligodendrocyte precursor cell|Brain_Non-Myeloid	0.525	90.3182	0.188739	0.970443	173.731	0.072633	15691	0.0137087	23345436,
Bergmann glial cell|Brain_Non-Myeloid	Slitrk2	Ptprs	oligodendrocyte precursor cell|Brain_Non-Myeloid	0.525	30.2452	0.169544	0.970443	173.731	0.072633	5254.51	0.0123145	23345436,
Bergmann glial cell|Brain_Non-Myeloid	Nlgn2	Nrxn1	oligodendrocyte precursor cell|Brain_Non-Myeloid	0.325	16.9987	0.0327983	0.995074	704.241	0.301579	11971.2	0.00989127	8576240,8576240,
Bergmann glial cell|Brain_Non-Myeloid	Rtn4	Lingo1	oligodendrocyte precursor cell|Brain_Non-Myeloid	0.8	189.795	0.0250221	0.704433	92.4002	0.380647	17537.1	0.00952459	15694322,
Bergmann glial cell|Brain_Non-Myeloid	Ncam1	Gfra1	oligodendrocyte precursor cell|Brain_Non-Myeloid	0.85	608.963	0.0888943	0.70936	153.279	0.100979	93340.9	0.00897645	12837245,
Bergmann glial cell|Brain_Non-Myeloid	Nlgn2	Nrxn2	oligodendrocyte precursor cell|Brain_Non-Myeloid	0.325	16.9987	0.0327983	0.985222	119.174	0.237833	2025.81	0.00780051	8576240,
Bergmann glial cell|Brain_Non-Myeloid	Alcam	Chl1	oligodendrocyte precursor cell|Brain_Non-Myeloid	0.7	251.516	0.0394163	0.807882	227.388	0.177492	57191.6	0.00699609	31300520,

## Sheet: List 02
Sending cluster	Ligand symbol	Receptor symbol	Target cluster	Ligand detection rate	Ligand mean expression level	Ligand specificity	Receptor detection rate	Receptor mean expression level	Receptor specificity	Edge expression weight	Edge specificity weight	PMID support
keratinocyte stem cell|Skin	Efna3	Epha6	neuron|Brain_Non-Myeloid	0.643162	70.8547	0.202567	0.245552	16.0114	0.904045	1134.49	0.18313	9330863,
keratinocyte stem cell|Skin	Efna4	Epha6	neuron|Brain_Non-Myeloid	0.381054	75.6431	0.195735	0.245552	16.0114	0.904045	1211.15	0.176953	9330863,10607706,
keratinocyte stem cell|Skin	Efna5	Epha6	neuron|Brain_Non-Myeloid	0.900285	442.859	0.145017	0.245552	16.0114	0.904045	7090.8	0.131102	9330863,
keratinocyte stem cell|Skin	Efna3	Epha5	neuron|Brain_Non-Myeloid	0.643162	70.8547	0.202567	0.302491	28.3884	0.202079	2011.45	0.0409345	9330863,10516308,
keratinocyte stem cell|Skin	Efna4	Epha5	neuron|Brain_Non-Myeloid	0.381054	75.6431	0.195735	0.302491	28.3884	0.202079	2147.38	0.0395539	9330863,10607706, 8755474,
keratinocyte stem cell|Skin	Efnb2	Epha6	neuron|Brain_Non-Myeloid	0.674501	144.59	0.0437333	0.245552	16.0114	0.904045	2315.1	0.0395369	10648835,
keratinocyte stem cell|Skin	Efnb2	Grm1	neuron|Brain_Non-Myeloid	0.674501	144.59	0.0437333	0.601423	163.803	0.867521	23684.3	0.0379396	15745950,
keratinocyte stem cell|Skin	Efna1	Epha6	neuron|Brain_Non-Myeloid	0.633191	252.22	0.0378889	0.245552	16.0114	0.904045	4038.4	0.0342533	9330863,8755474,
keratinocyte stem cell|Skin	Efna5	Epha5	neuron|Brain_Non-Myeloid	0.900285	442.859	0.145017	0.302491	28.3884	0.202079	12572	0.0293049	9330863,10531456,
keratinocyte stem cell|Skin	Efnb2	Grm5	neuron|Brain_Non-Myeloid	0.674501	144.59	0.0437333	0.459075	155.194	0.564982	22439.5	0.0247086	15745950,
keratinocyte stem cell|Skin	Efna3	Epha7	neuron|Brain_Non-Myeloid	0.643162	70.8547	0.202567	0.345196	39.6766	0.104421	2811.27	0.0211523	9330863,10366629,
keratinocyte stem cell|Skin	Efna4	Epha7	neuron|Brain_Non-Myeloid	0.381054	75.6431	0.195735	0.345196	39.6766	0.104421	3001.26	0.0204389	8755474,
keratinocyte stem cell|Skin	Efna3	Ephb1	neuron|Brain_Non-Myeloid	0.643162	70.8547	0.202567	0.341637	33.5774	0.077798	2379.12	0.0157593	9330863,
keratinocyte stem cell|Skin	Efna3	Epha4	neuron|Brain_Non-Myeloid	0.643162	70.8547	0.202567	0.519573	98.2512	0.0767619	6961.56	0.0155494	9330863,12496762,
keratinocyte stem cell|Skin	Efna5	Epha7	neuron|Brain_Non-Myeloid	0.900285	442.859	0.145017	0.345196	39.6766	0.104421	17571.1	0.0151429	10366629,

## Sheet: List 03
Sending cluster	Ligand symbol	Receptor symbol	Target cluster	Ligand detection rate	Ligand mean expression level	Ligand specificity	Receptor detection rate	Receptor mean expression level	Receptor specificity	Edge expression weight	Edge specificity weight	PMID support
keratinocyte|Tongue	Dsc1	Dsg1a	epidermal cell|Skin	0.239394	56.9377	0.634504	0.945652	345.741	0.422293	19685.7	0.267947	27298358,
keratinocyte|Tongue	Dsc2	Dsg1a	epidermal cell|Skin	0.948485	693.507	0.549147	0.945652	345.741	0.422293	239774	0.231901	27298358,
keratinocyte|Tongue	Dsg1a	Dsc3	epidermal cell|Skin	0.769697	279.432	0.341302	0.992754	825.549	0.251599	230685	0.0858711	27298358,
keratinocyte|Tongue	Dsc3	Dsg1a	epidermal cell|Skin	1	652.187	0.198764	0.945652	345.741	0.422293	225488	0.0839367	27298358,
keratinocyte|Tongue	Dsc1	Dsg3	epidermal cell|Skin	0.239394	56.9377	0.634504	0.757246	82.6599	0.0963012	4706.46	0.0611035	27298358,
keratinocyte|Tongue	Dsc2	Dsg3	epidermal cell|Skin	0.948485	693.507	0.549147	0.757246	82.6599	0.0963012	57325.2	0.0528835	27298358,
keratinocyte|Tongue	Dsc3	Dsg3	epidermal cell|Skin	1	652.187	0.198764	0.757246	82.6599	0.0963012	53909.7	0.0191412	27298358,
keratinocyte|Tongue	Efna3	Epha1	epidermal cell|Skin	0.784848	48.319	0.13814	0.550725	78.696	0.0493229	3802.51	0.00681344	16466970,
keratinocyte|Tongue	Efna5	Ephb6	epidermal cell|Skin	0.784848	132.598	0.0434201	0.876812	210.407	0.126435	27899.5	0.00548982	15107857,
keratinocyte|Tongue	Efna3	Epha4	epidermal cell|Skin	0.784848	48.319	0.13814	0.463768	47.241	0.0369086	2282.64	0.00509853	9330863,12496762,
keratinocyte|Tongue	Dsc1	Dsg2	epidermal cell|Skin	0.239394	56.9377	0.634504	0.253623	15.6475	0.00779154	890.934	0.00494376	27298358,
keratinocyte|Tongue	Dsc2	Dsg2	epidermal cell|Skin	0.948485	693.507	0.549147	0.253623	15.6475	0.00779154	10851.7	0.0042787	27298358,
keratinocyte|Tongue	Efna3	Epha2	epidermal cell|Skin	0.784848	48.319	0.13814	0.583333	46.8501	0.0302468	2263.75	0.00417828	9330863,12907451,
keratinocyte|Tongue	Efnb1	Ephb6	epidermal cell|Skin	0.836364	66.1138	0.0275181	0.876812	210.407	0.126435	13910.8	0.00347924	11713248,
keratinocyte|Tongue	Efnb2	Ephb6	epidermal cell|Skin	0.748485	58.3098	0.0176366	0.876812	210.407	0.126435	12268.8	0.00222988	10648835,

## Sheet: List 04
Sending cluster	Ligand symbol	Receptor symbol	Target cluster	Ligand detection rate	Ligand mean expression level	Ligand specificity	Receptor detection rate	Receptor mean expression level	Receptor specificity	Edge expression weight	Edge specificity weight	PMID support
keratinocyte|Tongue	Dsc1	Dsg1a	keratinocyte|Tongue	0.239394	56.9377	0.634504	0.769697	279.432	0.341302	15910.2	0.216557	27298358,
keratinocyte|Tongue	Dsc2	Dsg1a	keratinocyte|Tongue	0.948485	693.507	0.549147	0.769697	279.432	0.341302	193788	0.187425	27298358,
keratinocyte|Tongue	Dsc1	Dsg3	keratinocyte|Tongue	0.239394	56.9377	0.634504	0.981818	216.174	0.251849	12308.4	0.159799	27298358,
keratinocyte|Tongue	Dsc2	Dsg3	keratinocyte|Tongue	0.948485	693.507	0.549147	0.981818	216.174	0.251849	149918	0.138302	27298358,
keratinocyte|Tongue	Dsc3	Dsg1a	keratinocyte|Tongue	1	652.187	0.198764	0.769697	279.432	0.341302	182242	0.0678386	27298358,
keratinocyte|Tongue	Dsg1a	Dsc3	keratinocyte|Tongue	0.769697	279.432	0.341302	1	652.187	0.198764	182242	0.0678386	27298358,
keratinocyte|Tongue	Dsc3	Dsg3	keratinocyte|Tongue	1	652.187	0.198764	0.981818	216.174	0.251849	140986	0.0500585	27298358,
keratinocyte|Tongue	Efna3	Epha1	keratinocyte|Tongue	0.784848	48.319	0.13814	0.912121	206.942	0.129701	9999.22	0.0179169	16466970,
keratinocyte|Tongue	Efna5	Epha1	keratinocyte|Tongue	0.784848	132.598	0.0434201	0.912121	206.942	0.129701	27440	0.00563164	15114347,
keratinocyte|Tongue	Efna3	Epha2	keratinocyte|Tongue	0.784848	48.319	0.13814	0.666667	60.4368	0.0390185	2920.25	0.00538999	9330863,12907451,
keratinocyte|Tongue	Efna4	Epha1	keratinocyte|Tongue	0.230303	13.496	0.0349224	0.912121	206.942	0.129701	2792.89	0.00452948	15114347,
keratinocyte|Tongue	Efna1	Epha1	keratinocyte|Tongue	0.878788	167.109	0.0251034	0.912121	206.942	0.129701	34581.8	0.00325594	9330863,8755474, 11519828,
keratinocyte|Tongue	Efna5	Ephb6	keratinocyte|Tongue	0.784848	132.598	0.0434201	0.606061	65.1962	0.0391769	8644.88	0.00170107	15107857,
keratinocyte|Tongue	Efna5	Epha2	keratinocyte|Tongue	0.784848	132.598	0.0434201	0.666667	60.4368	0.0390185	8013.8	0.00169419	9330863,9245480,
keratinocyte|Tongue	Efnb1	Erbb2	keratinocyte|Tongue	0.836364	66.1138	0.0275181	0.884848	84.3117	0.0598635	5574.17	0.00164733	22279592,

## Sheet: List 05
Sending cluster	Ligand symbol	Receptor symbol	Target cluster	Ligand detection rate	Ligand mean expression level	Ligand specificity	Receptor detection rate	Receptor mean expression level	Receptor specificity	Edge expression weight	Edge specificity weight	PMID support
leukocyte|Skin	Efna3	Epha6	neuron|Brain_Non-Myeloid	0.466667	50.7384	0.145056	0.245552	16.0114	0.904045	812.395	0.131137	9330863,
leukocyte|Skin	Efna2	Epha6	neuron|Brain_Non-Myeloid	0.266667	21.4375	0.074706	0.245552	16.0114	0.904045	343.245	0.0675376	9330863,
leukocyte|Skin	Efna5	Epha6	neuron|Brain_Non-Myeloid	0.533333	159.782	0.0523219	0.245552	16.0114	0.904045	2558.35	0.0473013	9330863,
leukocyte|Skin	Efna1	Epha6	neuron|Brain_Non-Myeloid	0.6	220.825	0.0331728	0.245552	16.0114	0.904045	3535.73	0.0299897	9330863,8755474,
leukocyte|Skin	Efna3	Epha5	neuron|Brain_Non-Myeloid	0.466667	50.7384	0.145056	0.302491	28.3884	0.202079	1440.38	0.0293129	9330863,10516308,
leukocyte|Skin	Efnb2	Epha6	neuron|Brain_Non-Myeloid	0.4	60.7079	0.018362	0.245552	16.0114	0.904045	972.021	0.0166	10648835,
leukocyte|Skin	Efnb2	Grm1	neuron|Brain_Non-Myeloid	0.4	60.7079	0.018362	0.601423	163.803	0.867521	9944.16	0.0159294	15745950,
leukocyte|Skin	Efna3	Epha7	neuron|Brain_Non-Myeloid	0.466667	50.7384	0.145056	0.345196	39.6766	0.104421	2013.13	0.015147	9330863,10366629,
leukocyte|Skin	Efna2	Epha5	neuron|Brain_Non-Myeloid	0.266667	21.4375	0.074706	0.302491	28.3884	0.202079	608.575	0.0150965	9330863,10531456,
leukocyte|Skin	Efna3	Ephb1	neuron|Brain_Non-Myeloid	0.466667	50.7384	0.145056	0.341637	33.5774	0.077798	1703.66	0.0112851	9330863,
leukocyte|Skin	Efna3	Epha4	neuron|Brain_Non-Myeloid	0.466667	50.7384	0.145056	0.519573	98.2512	0.0767619	4985.11	0.0111348	9330863,12496762,
leukocyte|Skin	Efna5	Epha5	neuron|Brain_Non-Myeloid	0.533333	159.782	0.0523219	0.302491	28.3884	0.202079	4535.96	0.0105732	9330863,10531456,
leukocyte|Skin	Efnb2	Grm5	neuron|Brain_Non-Myeloid	0.4	60.7079	0.018362	0.459075	155.194	0.564982	9421.51	0.0103742	15745950,
leukocyte|Skin	Efna2	Epha7	neuron|Brain_Non-Myeloid	0.266667	21.4375	0.074706	0.345196	39.6766	0.104421	850.565	0.00780091	9330863,
leukocyte|Skin	Efna1	Epha5	neuron|Brain_Non-Myeloid	0.6	220.825	0.0331728	0.302491	28.3884	0.202079	6268.88	0.00670353	9330863,8755474,

## Sheet: List 06
Sending cluster	Ligand symbol	Receptor symbol	Target cluster	Ligand detection rate	Ligand mean expression level	Ligand specificity	Receptor detection rate	Receptor mean expression level	Receptor specificity	Edge expression weight	Edge specificity weight	PMID support
lung endothelial cell|Lung	Efnb2	Epha6	neuron|Brain_Non-Myeloid	0.689755	468.246	0.141628	0.245552	16.0114	0.904045	7497.29	0.128038	10648835,
lung endothelial cell|Lung	Efnb2	Grm1	neuron|Brain_Non-Myeloid	0.689755	468.246	0.141628	0.601423	163.803	0.867521	76700.2	0.122865	15745950,
lung endothelial cell|Lung	Efnb2	Grm5	neuron|Brain_Non-Myeloid	0.689755	468.246	0.141628	0.459075	155.194	0.564982	72669	0.080017	15745950,
lung endothelial cell|Lung	Efna1	Epha6	neuron|Brain_Non-Myeloid	0.492063	492.145	0.073931	0.245552	16.0114	0.904045	7879.95	0.0668369	9330863,8755474,
lung endothelial cell|Lung	Efna1	Epha5	neuron|Brain_Non-Myeloid	0.492063	492.145	0.073931	0.302491	28.3884	0.202079	13971.2	0.0149399	9330863,8755474,
lung endothelial cell|Lung	Gnai2	Cnr1	neuron|Brain_Non-Myeloid	0.968254	1233.66	0.0145171	0.548043	361.144	0.768279	445529	0.0111532	11168387,
lung endothelial cell|Lung	Efnb2	Ephb1	neuron|Brain_Non-Myeloid	0.689755	468.246	0.141628	0.341637	33.5774	0.077798	15722.5	0.0110183	9330863,10066262, 8559144,
lung endothelial cell|Lung	Efnb2	Epha4	neuron|Brain_Non-Myeloid	0.689755	468.246	0.141628	0.519573	98.2512	0.0767619	46005.7	0.0108716	9330863,12761826,
lung endothelial cell|Lung	Efna1	Epha7	neuron|Brain_Non-Myeloid	0.492063	492.145	0.073931	0.345196	39.6766	0.104421	19526.6	0.00771998	9330863,8755474,
lung endothelial cell|Lung	Cadm1	Cadm3	neuron|Brain_Non-Myeloid	0.378066	164.655	0.0317111	0.72242	83.8322	0.212464	13803.4	0.00673745	15741237,
lung endothelial cell|Lung	Efna1	Epha4	neuron|Brain_Non-Myeloid	0.492063	492.145	0.073931	0.519573	98.2512	0.0767619	48353.9	0.00567509	9330863,8755474,
lung endothelial cell|Lung	Efnb1	Ephb1	neuron|Brain_Non-Myeloid	0.551227	132.404	0.0551094	0.341637	33.5774	0.077798	4445.77	0.0042874	9330863, 11713248,10669731, 12223469,
lung endothelial cell|Lung	Sema6a	Plxna4	neuron|Brain_Non-Myeloid	0.588745	215.324	0.0802243	0.259786	23.5669	0.053173	5074.53	0.00426576	20606624,
lung endothelial cell|Lung	Efnb1	Epha4	neuron|Brain_Non-Myeloid	0.551227	132.404	0.0551094	0.519573	98.2512	0.0767619	13008.8	0.0042303	15114347,
lung endothelial cell|Lung	Efnb2	Ephb6	neuron|Brain_Non-Myeloid	0.689755	468.246	0.141628	0.359431	47.9962	0.0288412	22474	0.00408471	10648835,

## Sheet: List 07
Sending cluster	Ligand symbol	Receptor symbol	Target cluster	Ligand detection rate	Ligand mean expression level	Ligand specificity	Receptor detection rate	Receptor mean expression level	Receptor specificity	Edge expression weight	Edge specificity weight	PMID support
neuron|Brain_Non-Myeloid	Nrg3	Erbb4	oligodendrocyte precursor cell|Brain_Non-Myeloid	0.288256	16.2174	0.521208	0.315271	16.727	0.172001	271.269	0.0896481	9275162,9275162,
neuron|Brain_Non-Myeloid	Nlgn1	Nrxn1	oligodendrocyte precursor cell|Brain_Non-Myeloid	0.487544	61.2377	0.211717	0.995074	704.241	0.301579	43126.1	0.0638495	8576240,8576240, 14522992,
neuron|Brain_Non-Myeloid	Nlgn1	Nrxn2	oligodendrocyte precursor cell|Brain_Non-Myeloid	0.487544	61.2377	0.211717	0.985222	119.174	0.237833	7297.95	0.0503533	7736595,
neuron|Brain_Non-Myeloid	Nlgn3	Nrxn1	oligodendrocyte precursor cell|Brain_Non-Myeloid	0.469751	56.9019	0.131086	0.995074	704.241	0.301579	40072.7	0.0395328	8576240,8576240, 9325340,
neuron|Brain_Non-Myeloid	Cntn1	Ptprz1	oligodendrocyte precursor cell|Brain_Non-Myeloid	0.729537	270.81	0.0970021	1	1852.78	0.395652	501751	0.0383791	21969550,
neuron|Brain_Non-Myeloid	Nlgn3	Nrxn2	oligodendrocyte precursor cell|Brain_Non-Myeloid	0.469751	56.9019	0.131086	0.985222	119.174	0.237833	6781.23	0.0311766	8576240,8576240,
neuron|Brain_Non-Myeloid	Rtn4	Lingo1	oligodendrocyte precursor cell|Brain_Non-Myeloid	0.850534	561.915	0.0740816	0.704433	92.4002	0.380647	51921.1	0.0281989	15694322,
neuron|Brain_Non-Myeloid	Il1rapl1	Ptprs	oligodendrocyte precursor cell|Brain_Non-Myeloid	0.423488	25.8845	0.373879	0.970443	173.731	0.072633	4496.93	0.027156	23345436,
neuron|Brain_Non-Myeloid	Ncam1	Ptprz1	oligodendrocyte precursor cell|Brain_Non-Myeloid	0.903915	413.731	0.0603951	1	1852.78	0.395652	766554	0.0238954	9117260,
neuron|Brain_Non-Myeloid	Nlgn2	Nrxn1	oligodendrocyte precursor cell|Brain_Non-Myeloid	0.608541	33.8118	0.0652384	0.995074	704.241	0.301579	23811.7	0.0196745	8576240,8576240,
neuron|Brain_Non-Myeloid	Nlgn2	Nrxn2	oligodendrocyte precursor cell|Brain_Non-Myeloid	0.608541	33.8118	0.0652384	0.985222	119.174	0.237833	4029.49	0.0155158	8576240,
neuron|Brain_Non-Myeloid	Slitrk3	Ptprs	oligodendrocyte precursor cell|Brain_Non-Myeloid	0.288256	22.9738	0.212051	0.970443	173.731	0.072633	3991.26	0.0154019	23345436,
neuron|Brain_Non-Myeloid	Omg	Lingo1	oligodendrocyte precursor cell|Brain_Non-Myeloid	0.427046	103.685	0.0402966	0.704433	92.4002	0.380647	9580.47	0.0153388	14966521,
neuron|Brain_Non-Myeloid	Cadm3	Cadm3	oligodendrocyte precursor cell|Brain_Non-Myeloid	0.72242	83.8322	0.212464	0.541872	23.8515	0.0604491	1999.53	0.0128432	15741237,
neuron|Brain_Non-Myeloid	Cadm3	Cadm1	oligodendrocyte precursor cell|Brain_Non-Myeloid	0.72242	83.8322	0.212464	0.881773	289.542	0.0557633	24273	0.0118477	15741237,

## Sheet: List 08
Sending cluster	Ligand symbol	Receptor symbol	Target cluster	Ligand detection rate	Ligand mean expression level	Ligand specificity	Receptor detection rate	Receptor mean expression level	Receptor specificity	Edge expression weight	Edge specificity weight	PMID support
oligodendrocyte precursor cell|Brain_Non-Myeloid	Cntn1	Ptprz1	astrocyte|Brain_Non-Myeloid	1	1583.95	0.567359	0.94213	953.839	0.203687	1.51083e+06	0.115564	21969550,
oligodendrocyte precursor cell|Brain_Non-Myeloid	Nlgn3	Nrxn1	astrocyte|Brain_Non-Myeloid	0.935961	196.544	0.452783	0.893519	559.935	0.239782	110052	0.108569	8576240,8576240, 9325340,
oligodendrocyte precursor cell|Brain_Non-Myeloid	Nlgn1	Nrxn1	astrocyte|Brain_Non-Myeloid	0.73399	95.3386	0.329615	0.893519	559.935	0.239782	53383.4	0.0790357	8576240,8576240, 14522992,
oligodendrocyte precursor cell|Brain_Non-Myeloid	Ptprz1	Ncam1	astrocyte|Brain_Non-Myeloid	1	1852.78	0.395652	0.872685	809.914	0.118229	1.50059e+06	0.0467774	9117260,
oligodendrocyte precursor cell|Brain_Non-Myeloid	Nlgn3	Nrxn2	astrocyte|Brain_Non-Myeloid	0.935961	196.544	0.452783	0.68287	45.9552	0.0917117	9032.22	0.0415255	8576240,8576240,
oligodendrocyte precursor cell|Brain_Non-Myeloid	Ncam1	Ptprz1	astrocyte|Brain_Non-Myeloid	1	1256.54	0.183425	0.94213	953.839	0.203687	1.19854e+06	0.0373615	9117260,
oligodendrocyte precursor cell|Brain_Non-Myeloid	Nlgn1	Nrxn2	astrocyte|Brain_Non-Myeloid	0.73399	95.3386	0.329615	0.68287	45.9552	0.0917117	4381.31	0.0302295	7736595,
oligodendrocyte precursor cell|Brain_Non-Myeloid	Nlgn2	Nrxn1	astrocyte|Brain_Non-Myeloid	0.807882	55.8306	0.107723	0.893519	559.935	0.239782	31261.5	0.02583	8576240,8576240,
oligodendrocyte precursor cell|Brain_Non-Myeloid	Slitrk3	Ptprs	astrocyte|Brain_Non-Myeloid	0.522167	64.3403	0.593869	0.541667	64.5739	0.0269969	4154.7	0.0160326	23345436,
oligodendrocyte precursor cell|Brain_Non-Myeloid	Slitrk1	Ptprs	astrocyte|Brain_Non-Myeloid	0.472906	29.2841	0.587423	0.541667	64.5739	0.0269969	1890.99	0.0158586	23345436,
oligodendrocyte precursor cell|Brain_Non-Myeloid	Cntn6	Notch1	astrocyte|Brain_Non-Myeloid	0.487685	65.936	0.728455	0.68287	185.654	0.0167893	12241.3	0.0122302	15082708,
oligodendrocyte precursor cell|Brain_Non-Myeloid	Dll3	Notch1	astrocyte|Brain_Non-Myeloid	0.522167	138.196	0.654937	0.68287	185.654	0.0167893	25656.5	0.0109959	22353464,
oligodendrocyte precursor cell|Brain_Non-Myeloid	Nlgn2	Nrxn2	astrocyte|Brain_Non-Myeloid	0.807882	55.8306	0.107723	0.68287	45.9552	0.0917117	2565.71	0.00987943	8576240,
oligodendrocyte precursor cell|Brain_Non-Myeloid	Cntn1	Notch1	astrocyte|Brain_Non-Myeloid	1	1583.95	0.567359	0.68287	185.654	0.0167893	294066	0.00952556	14567914,
oligodendrocyte precursor cell|Brain_Non-Myeloid	Slitrk2	Ptprs	astrocyte|Brain_Non-Myeloid	0.674877	51.5836	0.28916	0.541667	64.5739	0.0269969	3330.95	0.00780644	23345436,

## Sheet: List 09
Sending cluster	Ligand symbol	Receptor symbol	Target cluster	Ligand detection rate	Ligand mean expression level	Ligand specificity	Receptor detection rate	Receptor mean expression level	Receptor specificity	Edge expression weight	Edge specificity weight	PMID support
oligodendrocyte precursor cell|Brain_Non-Myeloid	Efna2	Epha6	neuron|Brain_Non-Myeloid	0.330049	37.95	0.132249	0.245552	16.0114	0.904045	607.635	0.119559	9330863,
oligodendrocyte precursor cell|Brain_Non-Myeloid	Nlgn3	Nrxn1	neuron|Brain_Non-Myeloid	0.935961	196.544	0.452783	0.846975	355.107	0.152068	69794.1	0.0688538	8576240,8576240, 9325340,
oligodendrocyte precursor cell|Brain_Non-Myeloid	Nlgn3	Nrxn2	neuron|Brain_Non-Myeloid	0.935961	196.544	0.452783	0.758007	57.0626	0.113878	11215.3	0.0515622	8576240,8576240,
oligodendrocyte precursor cell|Brain_Non-Myeloid	Nlgn1	Nrxn1	neuron|Brain_Non-Myeloid	0.73399	95.3386	0.329615	0.846975	355.107	0.152068	33855.4	0.0501238	8576240,8576240, 14522992,
oligodendrocyte precursor cell|Brain_Non-Myeloid	Omg	Lingo1	neuron|Brain_Non-Myeloid	0.945813	777.142	0.302034	0.327402	36.6708	0.151067	28498.4	0.0456273	14966521,
oligodendrocyte precursor cell|Brain_Non-Myeloid	Nlgn1	Nrxn2	neuron|Brain_Non-Myeloid	0.73399	95.3386	0.329615	0.758007	57.0626	0.113878	5440.27	0.037536	7736595,
oligodendrocyte precursor cell|Brain_Non-Myeloid	Efna2	Epha5	neuron|Brain_Non-Myeloid	0.330049	37.95	0.132249	0.302491	28.3884	0.202079	1077.34	0.0267248	9330863,10531456,
oligodendrocyte precursor cell|Brain_Non-Myeloid	Slitrk3	Ptprs	neuron|Brain_Non-Myeloid	0.522167	64.3403	0.593869	0.793594	99.4783	0.0415897	6400.46	0.0246988	23345436,
oligodendrocyte precursor cell|Brain_Non-Myeloid	Slitrk1	Ptprs	neuron|Brain_Non-Myeloid	0.472906	29.2841	0.587423	0.793594	99.4783	0.0415897	2913.13	0.0244308	23345436,
oligodendrocyte precursor cell|Brain_Non-Myeloid	Ptprz1	Ncam1	neuron|Brain_Non-Myeloid	1	1852.78	0.395652	0.903915	413.731	0.0603951	766554	0.0238954	9117260,
oligodendrocyte precursor cell|Brain_Non-Myeloid	Nlgn2	Nrxn1	neuron|Brain_Non-Myeloid	0.807882	55.8306	0.107723	0.846975	355.107	0.152068	19825.8	0.0163812	8576240,8576240,
oligodendrocyte precursor cell|Brain_Non-Myeloid	Ptprz1	L1cam	neuron|Brain_Non-Myeloid	1	1852.78	0.395652	0.480427	49.6798	0.0364349	92045.7	0.0144156	9117260,
oligodendrocyte precursor cell|Brain_Non-Myeloid	Efna2	Epha7	neuron|Brain_Non-Myeloid	0.330049	37.95	0.132249	0.345196	39.6766	0.104421	1505.73	0.0138097	9330863,
oligodendrocyte precursor cell|Brain_Non-Myeloid	Cadm3	Cadm3	neuron|Brain_Non-Myeloid	0.541872	23.8515	0.0604491	0.72242	83.8322	0.212464	1999.53	0.0128432	15741237,
oligodendrocyte precursor cell|Brain_Non-Myeloid	Nlgn2	Nrxn2	neuron|Brain_Non-Myeloid	0.807882	55.8306	0.107723	0.758007	57.0626	0.113878	3185.84	0.0122673	8576240,

[truncated: 11 more sheets: List 10, List 11, List 12, List 13, List 14, List 15, List 16, List 17, List 18, List 19, List 20]
