# Supplementary material for: Predicting cell-to-cell communication networks using NATMI
Source: Nat Commun. 2020 Oct 6;11:5011. doi: 10.1038/s41467-020-18873-z (PMC7538930; doi:10.1038/s41467-020-18873-z)
Supplement: Supplementary file 10 — Supplementary Data 7 [file 41467_2020_18873_MOESM10_ESM.xlsx]

## Sheet: README
README
Matrix 1	Edge-count-based adjacency matrix in 3m
Matrix 2	Edge-count-based adjacency matrix in 18m
Matrix 3	Adjacency matrix in which each element is the fold change between Matrix 1 and Matrix 2
Matrix 4	Total-specificity-based adjacency matrix in 3m
Matrix 5	Total-specificity-based adjacency matrix in 18m
Matrix 6	Adjacency matrix in which each element is the fold change between Matrix 4 and Matrix 5

## Sheet: Matrix 1
	B cell (-454 cells)	T cell (-1446 cells)	basal cell (-40 cells)	endothelial cell (-101 cells)	luminal epithelial cell of mammary gland (+445 cells)	macrophage (-31 cells)	stromal cell (-174 cells)
B cell (-454 cells)	8	8	28	24	28	21	25
T cell (-1446 cells)	9	9	29	28	30	27	28
basal cell (-40 cells)	18	25	152	116	135	98	120
endothelial cell (-101 cells)	18	21	119	109	113	86	99
luminal epithelial cell of mammary gland (+445 cells)	20	24	128	118	124	80	98
macrophage (-31 cells)	22	25	81	75	80	75	74
stromal cell (-174 cells)	27	31	161	127	132	124	135

## Sheet: Matrix 2
	B cell (-454 cells)	T cell (-1446 cells)	basal cell (-40 cells)	endothelial cell (-101 cells)	luminal epithelial cell of mammary gland (+445 cells)	macrophage (-31 cells)	stromal cell (-174 cells)
B cell (-454 cells)	19	17	20	27	24	33	20
T cell (-1446 cells)	15	19	18	24	27	32	21
basal cell (-40 cells)	28	34	54	59	76	68	59
endothelial cell (-101 cells)	30	41	61	79	82	73	65
luminal epithelial cell of mammary gland (+445 cells)	23	32	51	72	82	57	57
macrophage (-31 cells)	25	37	41	49	52	68	48
stromal cell (-174 cells)	38	54	80	97	101	103	93

## Sheet: Matrix 3
	B cell (-454 cells)	T cell (-1446 cells)	basal cell (-40 cells)	endothelial cell (-101 cells)	luminal epithelial cell of mammary gland (+445 cells)	macrophage (-31 cells)	stromal cell (-174 cells)
B cell (-454 cells)	2.375	2.125	1.4	1.125	1.16667	1.57143	1.25
T cell (-1446 cells)	1.66667	2.11111	1.61111	1.16667	1.11111	1.18519	1.33333
basal cell (-40 cells)	1.55556	1.36	2.81481	1.9661	1.77632	1.44118	2.0339
endothelial cell (-101 cells)	1.66667	1.95238	1.95082	1.37975	1.37805	1.17808	1.52308
luminal epithelial cell of mammary gland (+445 cells)	1.15	1.33333	2.5098	1.63889	1.5122	1.40351	1.7193
macrophage (-31 cells)	1.13636	1.48	1.97561	1.53061	1.53846	1.10294	1.54167
stromal cell (-174 cells)	1.40741	1.74194	2.0125	1.30928	1.30693	1.20388	1.45161

## Sheet: Matrix 4
	B cell (-454 cells)	T cell (-1446 cells)	basal cell (-40 cells)	endothelial cell (-101 cells)	luminal epithelial cell of mammary gland (+445 cells)	macrophage (-31 cells)	stromal cell (-174 cells)
B cell (-454 cells)	1.077	0.894103	0.952965	1.81927	1.02405	1.90403	1.67367
T cell (-1446 cells)	1.20614	0.578032	1.10725	2.40371	1.35193	2.74673	1.52957
basal cell (-40 cells)	1.58762	1.52166	11.2224	13.4464	8.85746	6.6945	12.5798
endothelial cell (-101 cells)	0.928085	1.50574	6.83451	16.5981	6.81007	6.37006	8.94559
luminal epithelial cell of mammary gland (+445 cells)	0.681208	1.50519	7.03843	11.4216	6.71419	4.12868	8.11329
macrophage (-31 cells)	2.22763	2.53482	4.48598	8.63162	4.56441	6.85208	7.63763
stromal cell (-174 cells)	2.72792	3.15094	18.1075	23.3656	11.2477	15.2544	20.4111

## Sheet: Matrix 5
	B cell (-454 cells)	T cell (-1446 cells)	basal cell (-40 cells)	endothelial cell (-101 cells)	luminal epithelial cell of mammary gland (+445 cells)	macrophage (-31 cells)	stromal cell (-174 cells)
B cell (-454 cells)	2.16911	1.33272	0.696625	2.34039	0.718093	1.92066	1.23456
T cell (-1446 cells)	1.45367	1.57439	0.94803	2.52276	1.59875	3.00556	1.18968
basal cell (-40 cells)	2.16635	2.4955	4.48105	7.91723	6.23525	5.92372	7.37072
endothelial cell (-101 cells)	1.79528	2.67452	3.44668	13.2775	4.61696	5.3826	5.56473
luminal epithelial cell of mammary gland (+445 cells)	0.655315	1.81582	2.61912	8.16305	3.69337	2.3999	4.8709
macrophage (-31 cells)	1.80977	3.25137	2.24636	6.38296	3.02405	6.34843	5.87307
stromal cell (-174 cells)	4.00075	5.01119	8.82504	20.9635	9.45975	13.5123	15.6017

## Sheet: Matrix 6
	B cell (-454 cells)	T cell (-1446 cells)	basal cell (-40 cells)	endothelial cell (-101 cells)	luminal epithelial cell of mammary gland (+445 cells)	macrophage (-31 cells)	stromal cell (-174 cells)
B cell (-454 cells)	2.01403	1.49057	1.36797	1.28644	1.42607	1.00873	1.35568
T cell (-1446 cells)	1.20522	2.7237	1.16795	1.04953	1.18257	1.09423	1.2857
basal cell (-40 cells)	1.36453	1.63999	2.50441	1.69837	1.42054	1.13012	1.70673
endothelial cell (-101 cells)	1.93439	1.77622	1.98293	1.25009	1.47501	1.18345	1.60755
luminal epithelial cell of mammary gland (+445 cells)	1.03951	1.20637	2.68732	1.39919	1.8179	1.72035	1.66567
macrophage (-31 cells)	1.23089	1.28268	1.997	1.35229	1.50937	1.07933	1.30045
stromal cell (-174 cells)	1.46659	1.59038	2.05183	1.11458	1.18901	1.12892	1.30826
