# Supplementary material for: Predicting cell-to-cell communication networks using NATMI
Source: Nat Commun. 2020 Oct 6;11:5011. doi: 10.1038/s41467-020-18873-z (PMC7538930; doi:10.1038/s41467-020-18873-z)
Supplement: Supplementary file 11 — Supplementary Data 8 [file 41467_2020_18873_MOESM11_ESM.xlsx]

## Sheet: SuppData8
Sending cluster	Ligand symbol	Receptor symbol	Target cluster	Ligand expressing cells in condition 1	Ligand detection rate in condition 1	Ligand expression in condition 1	Ligand specificity in condition 1	Receptor expressing cells in condition 1	Receptor detection rate in condition 1	Receptor expression in condition 1	Receptor specificity in condition 1	Edge expression weight in condition 1	Edge specificity weight in condition 1	Ligand expressing cells in condition 2	Ligand detection rate in condition 2	Ligand expression in condition 2	Ligand specificity in condition 2	Receptor expressing cells in condition 2	Receptor detection rate in condition 2	Receptor expression in condition 2	Receptor specificity in condition 2	Edge expression weight in condition 2	Edge specificity weight in condition 2	Delta ligand expression	Fold change of ligand expression	Log2-transformed fold change of ligand expression	Delta ligand specificity	Fold change of ligand specificity	Log2-transformed fold change of ligand specificity	Delta receptor expression	Fold change of receptor expression	Log2-transformed fold change of receptor expression	Delta receptor specificity	Fold change of receptor specificity	Log2-transformed fold change of receptor specificity	Delta edge expression weight	Delta edge specificity weight	Fold change of edge expression weight	Log2-transformed fold change of edge expression weight	Fold change of edge specificity weight	Log2-transformed fold change of edge specificity weight
basal cell	Agt	Mas1	luminal epithelial cell of mammary gland	1	0.0025	0.744776	0.0237516	1	0.0021097	3.17665	1	2.36589	0.0237516	1	0.00277778	1.81399	0.0527676	0	0	0	0	0	0	-1.06922	0.410573	-1.28429	-0.029016	0.450118	-1.15163	3.17665	inf	inf	1	inf	inf	2.36589	0.0237516	inf	inf	inf	inf
B cell	Lgi1	Adam23	T cell	1	0.0015873	2.61096	0.0335803	41	0.0228031	23.4185	0.0632257	61.1446	0.00212314	0	0	0	0	30	0.0852273	94.5722	0.223944	0	0	2.61096	inf	inf	0.0335803	inf	inf	-71.1537	0.247625	-2.01377	-0.160718	0.282329	-1.82455	61.1446	0.00212314	inf	inf	inf	inf
T cell	Cxcl13	Cxcr5	endothelial cell	10	0.00556174	3.42068	0.0320048	2	0.00803213	3.00114	0.00605322	10.2659	0.000193732	4	0.0113636	6.04707	0.0391281	0	0	0	0	0	0	-2.62639	0.565675	-0.821954	-0.0071233	0.817949	-0.289917	3.00114	inf	inf	0.00605322	inf	inf	10.2659	0.000193732	inf	inf	inf	inf
stromal cell	Lgi1	Adam23	endothelial cell	9	0.014377	24.2644	0.312072	2	0.00803213	3.1608	0.00853359	76.6949	0.0026631	2	0.00442478	6.90078	0.586957	0	0	0	0	0	0	17.3636	3.51619	1.81401	-0.274885	0.531678	-0.911376	3.1608	inf	inf	0.00853359	inf	inf	76.6949	0.0026631	inf	inf	inf	inf
endothelial cell	Lgi1	Adam23	stromal cell	6	0.0240964	28.8719	0.37133	170	0.271565	236.031	0.637241	6814.66	0.236627	0	0	0	0	93	0.205752	243.25	0.576008	0	0	28.8719	inf	inf	0.37133	inf	inf	-7.21924	0.970322	-0.0434649	0.0612336	1.10631	0.145752	6814.66	0.236627	inf	inf	inf	inf
endothelial cell	Lgi1	Adam23	macrophage	6	0.0240964	28.8719	0.37133	18	0.108434	99.1151	0.267593	2861.64	0.0993655	0	0	0	0	10	0.0740741	69.7517	0.16517	0	0	28.8719	inf	inf	0.37133	inf	inf	29.3635	1.42097	0.506878	0.102424	1.62011	0.696094	2861.64	0.0993655	inf	inf	inf	inf
endothelial cell	Lgi1	Adam23	luminal epithelial cell of mammary gland	6	0.0240964	28.8719	0.37133	4	0.00843882	4.25027	0.011475	122.713	0.004261	0	0	0	0	12	0.0130577	6.6947	0.0158528	0	0	28.8719	inf	inf	0.37133	inf	inf	-2.44444	0.63487	-0.655467	-0.00437786	0.723844	-0.46625	122.713	0.004261	inf	inf	inf	inf
endothelial cell	Lgi1	Adam23	endothelial cell	6	0.0240964	28.8719	0.37133	2	0.00803213	3.1608	0.00853359	91.2582	0.00316878	0	0	0	0	0	0	0	0	0	0	28.8719	inf	inf	0.37133	inf	inf	3.1608	inf	inf	0.00853359	inf	inf	91.2582	0.00316878	inf	inf	inf	inf
endothelial cell	Lgi1	Adam23	basal cell	6	0.0240964	28.8719	0.37133	2	0.005	1.56552	0.00422663	45.1996	0.00156948	0	0	0	0	1	0.00277778	2.89903	0.00686481	0	0	28.8719	inf	inf	0.37133	inf	inf	-1.33351	0.540015	-0.888928	-0.00263818	0.615695	-0.699712	45.1996	0.00156948	inf	inf	inf	inf
endothelial cell	Lgi1	Adam23	T cell	6	0.0240964	28.8719	0.37133	41	0.0228031	23.4185	0.0632257	676.135	0.0234776	0	0	0	0	30	0.0852273	94.5722	0.223944	0	0	28.8719	inf	inf	0.37133	inf	inf	-71.1537	0.247625	-2.01377	-0.160718	0.282329	-1.82455	676.135	0.0234776	inf	inf	inf	inf
endothelial cell	Lgi1	Adam23	B cell	6	0.0240964	28.8719	0.37133	2	0.0031746	2.85364	0.00770434	82.3901	0.00286085	0	0	0	0	1	0.00568182	5.13572	0.0121612	0	0	28.8719	inf	inf	0.37133	inf	inf	-2.28207	0.555647	-0.84776	-0.00445687	0.633517	-0.658544	82.3901	0.00286085	inf	inf	inf	inf
stromal cell	Col1a1	Itga11	macrophage	585	0.934505	564.874	0.905986	1	0.0060241	7.24658	0.0303921	4093.41	0.0275348	423	0.935841	557.827	0.950741	0	0	0	0	0	0	7.04687	1.01263	0.018111	-0.0447557	0.952925	-0.0695648	7.24658	inf	inf	0.0303921	inf	inf	4093.41	0.0275348	inf	inf	inf	inf
basal cell	Lgi1	Adam23	endothelial cell	7	0.0175	22.0053	0.283017	2	0.00803213	3.1608	0.00853359	69.5544	0.00241515	1	0.00277778	4.85609	0.413043	0	0	0	0	0	0	17.1492	4.53149	2.17999	-0.130026	0.685201	-0.545401	3.1608	inf	inf	0.00853359	inf	inf	69.5544	0.00241515	inf	inf	inf	inf
basal cell	Cxcl13	Cxcr5	endothelial cell	7	0.0175	12.2729	0.114829	2	0.00803213	3.00114	0.00605322	36.8327	0.000695083	2	0.00555556	10.5082	0.0679942	0	0	0	0	0	0	1.7647	1.16794	0.223961	0.0468344	1.6888	0.755998	3.00114	inf	inf	0.00605322	inf	inf	36.8327	0.000695083	inf	inf	inf	inf
B cell	Lgi1	Adam23	stromal cell	1	0.0015873	2.61096	0.0335803	170	0.271565	236.031	0.637241	616.267	0.0213988	0	0	0	0	93	0.205752	243.25	0.576008	0	0	2.61096	inf	inf	0.0335803	inf	inf	-7.21924	0.970322	-0.0434649	0.0612336	1.10631	0.145752	616.267	0.0213988	inf	inf	inf	inf
B cell	Lgi1	Adam23	macrophage	1	0.0015873	2.61096	0.0335803	18	0.108434	99.1151	0.267593	258.785	0.00898587	0	0	0	0	10	0.0740741	69.7517	0.16517	0	0	2.61096	inf	inf	0.0335803	inf	inf	29.3635	1.42097	0.506878	0.102424	1.62011	0.696094	258.785	0.00898587	inf	inf	inf	inf
stromal cell	Col1a1	Itga11	endothelial cell	585	0.934505	564.874	0.905986	1	0.00401606	3.06982	0.0128748	1734.06	0.0116644	423	0.935841	557.827	0.950741	0	0	0	0	0	0	7.04687	1.01263	0.018111	-0.0447557	0.952925	-0.0695648	3.06982	inf	inf	0.0128748	inf	inf	1734.06	0.0116644	inf	inf	inf	inf
stromal cell	Col1a1	Itga11	T cell	585	0.934505	564.874	0.905986	6	0.00333704	5.70869	0.0239422	3224.69	0.0216913	423	0.935841	557.827	0.950741	0	0	0	0	0	0	7.04687	1.01263	0.018111	-0.0447557	0.952925	-0.0695648	5.70869	inf	inf	0.0239422	inf	inf	3224.69	0.0216913	inf	inf	inf	inf
B cell	Lgi1	Adam23	luminal epithelial cell of mammary gland	1	0.0015873	2.61096	0.0335803	4	0.00843882	4.25027	0.011475	11.0973	0.000385333	0	0	0	0	12	0.0130577	6.6947	0.0158528	0	0	2.61096	inf	inf	0.0335803	inf	inf	-2.44444	0.63487	-0.655467	-0.00437786	0.723844	-0.46625	11.0973	0.000385333	inf	inf	inf	inf
B cell	Lgi1	Adam23	endothelial cell	1	0.0015873	2.61096	0.0335803	2	0.00803213	3.1608	0.00853359	8.25271	0.000286561	0	0	0	0	0	0	0	0	0	0	2.61096	inf	inf	0.0335803	inf	inf	3.1608	inf	inf	0.00853359	inf	inf	8.25271	0.000286561	inf	inf	inf	inf
stromal cell	Col1a1	Itga11	B cell	585	0.934505	564.874	0.905986	1	0.0015873	1.79272	0.00751864	1012.66	0.00681178	423	0.935841	557.827	0.950741	0	0	0	0	0	0	7.04687	1.01263	0.018111	-0.0447557	0.952925	-0.0695648	1.79272	inf	inf	0.00751864	inf	inf	1012.66	0.00681178	inf	inf	inf	inf
B cell	Lgi1	Adam11	B cell	1	0.0015873	2.61096	0.0335803	1	0.0015873	2.61096	0.0188689	6.8171	0.000633624	0	0	0	0	2	0.0113636	22.1011	0.146142	0	0	2.61096	inf	inf	0.0335803	inf	inf	-19.4902	0.118137	-3.08147	-0.127274	0.129113	-2.95329	6.8171	0.000633624	inf	inf	inf	inf
B cell	Lgi1	Adam11	T cell	1	0.0015873	2.61096	0.0335803	8	0.00444939	7.76445	0.0561122	20.2727	0.00188427	0	0	0	0	6	0.0170455	31.1688	0.206102	0	0	2.61096	inf	inf	0.0335803	inf	inf	-23.4043	0.24911	-2.00515	-0.14999	0.272255	-1.87697	20.2727	0.00188427	inf	inf	inf	inf
B cell	Lgi1	Adam11	basal cell	1	0.0015873	2.61096	0.0335803	2	0.005	5.48152	0.0396139	14.312	0.00133025	0	0	0	0	4	0.0111111	22.3176	0.147574	0	0	2.61096	inf	inf	0.0335803	inf	inf	-16.8361	0.245614	-2.02554	-0.10796	0.268434	-1.89736	14.312	0.00133025	inf	inf	inf	inf
endothelial cell	Lgi1	Adam11	luminal epithelial cell of mammary gland	6	0.0240964	28.8719	0.37133	4	0.00843882	5.27383	0.038113	152.266	0.0141525	0	0	0	0	5	0.0054407	6.3571	0.042036	0	0	28.8719	inf	inf	0.37133	inf	inf	-1.08327	0.829597	-0.269517	-0.00392301	0.906675	-0.141342	152.266	0.0141525	inf	inf	inf	inf
B cell	Lgi1	Rtn4r	luminal epithelial cell of mammary gland	1	0.0015873	2.61096	0.0335803	14	0.0295359	28.8887	0.244847	75.4272	0.00822204	0	0	0	0	13	0.0141458	16.0878	0.299498	0	0	2.61096	inf	inf	0.0335803	inf	inf	12.8009	1.79569	0.844536	-0.0546512	0.817524	-0.290667	75.4272	0.00822204	inf	inf	inf	inf
B cell	Lgi1	Rtn4r	basal cell	1	0.0015873	2.61096	0.0335803	31	0.0775	86.0454	0.72928	224.661	0.0244895	0	0	0	0	7	0.0194444	33.8573	0.630303	0	0	2.61096	inf	inf	0.0335803	inf	inf	52.1881	2.54141	1.34563	0.0989768	1.15703	0.210427	224.661	0.0244895	inf	inf	inf	inf
B cell	Lgi1	Rtn4r	T cell	1	0.0015873	2.61096	0.0335803	2	0.00111235	3.05265	0.0258728	7.97033	0.000868817	0	0	0	0	0	0	0	0	0	0	2.61096	inf	inf	0.0335803	inf	inf	3.05265	inf	inf	0.0258728	inf	inf	7.97033	0.000868817	inf	inf	inf	inf
stromal cell	Lgi1	Adam11	endothelial cell	9	0.014377	24.2644	0.312072	1	0.00401606	3.34644	0.0241841	81.1995	0.00754719	2	0.00442478	6.90078	0.586957	0	0	0	0	0	0	17.3636	3.51619	1.81401	-0.274885	0.531678	-0.911376	3.34644	inf	inf	0.0241841	inf	inf	81.1995	0.00754719	inf	inf	inf	inf
stromal cell	Cxcl13	Cxcr3	basal cell	70	0.111821	68.3048	0.639079	4	0.01	3.35949	0.0461207	229.47	0.0294747	69	0.152655	115.571	0.747811	0	0	0	0	0	0	-47.2659	0.591022	-0.758716	-0.108732	0.8546	-0.226679	3.35949	inf	inf	0.0461207	inf	inf	229.47	0.0294747	inf	inf	inf	inf
stromal cell	Cxcl13	Cxcr3	endothelial cell	70	0.111821	68.3048	0.639079	2	0.00803213	1.92845	0.0264747	131.722	0.0169194	69	0.152655	115.571	0.747811	0	0	0	0	0	0	-47.2659	0.591022	-0.758716	-0.108732	0.8546	-0.226679	1.92845	inf	inf	0.0264747	inf	inf	131.722	0.0169194	inf	inf	inf	inf
endothelial cell	Lgi1	Adam11	stromal cell	6	0.0240964	28.8719	0.37133	2	0.00319489	4.74861	0.0343174	137.102	0.0127431	0	0	0	0	1	0.00221239	3.29214	0.0217691	0	0	28.8719	inf	inf	0.37133	inf	inf	1.45647	1.44241	0.52848	0.0125482	1.57642	0.656655	137.102	0.0127431	inf	inf	inf	inf
endothelial cell	Lgi1	Adam11	macrophage	6	0.0240964	28.8719	0.37133	10	0.060241	109.148	0.78879	3151.3	0.292902	0	0	0	0	4	0.0296296	65.9932	0.436376	0	0	28.8719	inf	inf	0.37133	inf	inf	43.1546	1.65393	0.725894	0.352414	1.80759	0.854069	3151.3	0.292902	inf	inf	inf	inf
endothelial cell	Lgi1	Adam11	endothelial cell	6	0.0240964	28.8719	0.37133	1	0.00401606	3.34644	0.0241841	96.6181	0.00898029	0	0	0	0	0	0	0	0	0	0	28.8719	inf	inf	0.37133	inf	inf	3.34644	inf	inf	0.0241841	inf	inf	96.6181	0.00898029	inf	inf	inf	inf
B cell	Lgi1	Adam11	endothelial cell	1	0.0015873	2.61096	0.0335803	1	0.00401606	3.34644	0.0241841	8.73742	0.00081211	0	0	0	0	0	0	0	0	0	0	2.61096	inf	inf	0.0335803	inf	inf	3.34644	inf	inf	0.0241841	inf	inf	8.73742	0.00081211	inf	inf	inf	inf
endothelial cell	Lgi1	Adam11	basal cell	6	0.0240964	28.8719	0.37133	2	0.005	5.48152	0.0396139	158.262	0.0147098	0	0	0	0	4	0.0111111	22.3176	0.147574	0	0	28.8719	inf	inf	0.37133	inf	inf	-16.8361	0.245614	-2.02554	-0.10796	0.268434	-1.89736	158.262	0.0147098	inf	inf	inf	inf
endothelial cell	Lgi1	Adam11	T cell	6	0.0240964	28.8719	0.37133	8	0.00444939	7.76445	0.0561122	224.174	0.0208362	0	0	0	0	6	0.0170455	31.1688	0.206102	0	0	28.8719	inf	inf	0.37133	inf	inf	-23.4043	0.24911	-2.00515	-0.14999	0.272255	-1.87697	224.174	0.0208362	inf	inf	inf	inf
endothelial cell	Lgi1	Adam11	B cell	6	0.0240964	28.8719	0.37133	1	0.0015873	2.61096	0.0188689	75.3833	0.0070066	0	0	0	0	2	0.0113636	22.1011	0.146142	0	0	28.8719	inf	inf	0.37133	inf	inf	-19.4902	0.118137	-3.08147	-0.127274	0.129113	-2.95329	75.3833	0.0070066	inf	inf	inf	inf
basal cell	Lgi1	Adam11	endothelial cell	7	0.0175	22.0053	0.283017	1	0.00401606	3.34644	0.0241841	73.6396	0.00684452	1	0.00277778	4.85609	0.413043	0	0	0	0	0	0	17.1492	4.53149	2.17999	-0.130026	0.685201	-0.545401	3.34644	inf	inf	0.0241841	inf	inf	73.6396	0.00684452	inf	inf	inf	inf
B cell	Cxcl13	Cxcr5	endothelial cell	2	0.0031746	3.04984	0.0285352	2	0.00803213	3.00114	0.00605322	9.15301	0.00017273	1	0.00568182	8.36442	0.0541228	0	0	0	0	0	0	-5.31458	0.364621	-1.45553	-0.0255876	0.52723	-0.923495	3.00114	inf	inf	0.00605322	inf	inf	9.15301	0.00017273	inf	inf	inf	inf
B cell	Lgi1	Adam11	stromal cell	1	0.0015873	2.61096	0.0335803	2	0.00319489	4.74861	0.0343174	12.3984	0.00115239	0	0	0	0	1	0.00221239	3.29214	0.0217691	0	0	2.61096	inf	inf	0.0335803	inf	inf	1.45647	1.44241	0.52848	0.0125482	1.57642	0.656655	12.3984	0.00115239	inf	inf	inf	inf
B cell	Lgi1	Adam11	macrophage	1	0.0015873	2.61096	0.0335803	10	0.060241	109.148	0.78879	284.98	0.0264878	0	0	0	0	4	0.0296296	65.9932	0.436376	0	0	2.61096	inf	inf	0.0335803	inf	inf	43.1546	1.65393	0.725894	0.352414	1.80759	0.854069	284.98	0.0264878	inf	inf	inf	inf
B cell	Lgi1	Adam11	luminal epithelial cell of mammary gland	1	0.0015873	2.61096	0.0335803	4	0.00843882	5.27383	0.038113	13.7698	0.00127985	0	0	0	0	5	0.0054407	6.3571	0.042036	0	0	2.61096	inf	inf	0.0335803	inf	inf	-1.08327	0.829597	-0.269517	-0.00392301	0.906675	-0.141342	13.7698	0.00127985	inf	inf	inf	inf
B cell	Lgi1	Adam23	basal cell	1	0.0015873	2.61096	0.0335803	2	0.005	1.56552	0.00422663	4.08751	0.000141932	0	0	0	0	1	0.00277778	2.89903	0.00686481	0	0	2.61096	inf	inf	0.0335803	inf	inf	-1.33351	0.540015	-0.888928	-0.00263818	0.615695	-0.699712	4.08751	0.000141932	inf	inf	inf	inf
B cell	Lgi1	Adam23	B cell	1	0.0015873	2.61096	0.0335803	2	0.0031746	2.85364	0.00770434	7.45075	0.000258714	0	0	0	0	1	0.00568182	5.13572	0.0121612	0	0	2.61096	inf	inf	0.0335803	inf	inf	-2.28207	0.555647	-0.84776	-0.00445687	0.633517	-0.658544	7.45075	0.000258714	inf	inf	inf	inf
endothelial cell	Lgi1	Rtn4r	T cell	6	0.0240964	28.8719	0.37133	2	0.00111235	3.05265	0.0258728	88.1357	0.00960735	0	0	0	0	0	0	0	0	0	0	28.8719	inf	inf	0.37133	inf	inf	3.05265	inf	inf	0.0258728	inf	inf	88.1357	0.00960735	inf	inf	inf	inf
stromal cell	Tnfsf18	Tnfrsf18	stromal cell	1	0.00159744	3.00415	1	39	0.0623003	30.1064	0.0382186	90.4441	0.0382186	0	0	0	0	8	0.0176991	9.9012	0.0152575	0	0	3.00415	inf	inf	1	inf	inf	20.2052	3.04069	1.6044	0.0229611	2.50491	1.32476	90.4441	0.0382186	inf	inf	inf	inf
B cell	Cntn2	Cntnap2	luminal epithelial cell of mammary gland	2	0.0031746	8.98099	0.0326987	6	0.0126582	10.636	0.59608	95.5216	0.019491	0	0	0	0	0	0	0	0	0	0	8.98099	inf	inf	0.0326987	inf	inf	10.636	inf	inf	0.59608	inf	inf	95.5216	0.019491	inf	inf	inf	inf
luminal epithelial cell of mammary gland	Col1a1	Itga11	T cell	46	0.0970464	8.62365	0.0138312	6	0.00333704	5.70869	0.0239422	49.2298	0.00033115	32	0.0348205	4.49747	0.00766533	0	0	0	0	0	0	4.12618	1.91744	0.939184	0.00616589	1.80439	0.851509	5.70869	inf	inf	0.0239422	inf	inf	49.2298	0.00033115	inf	inf	inf	inf
B cell	Cntn2	Cntnap2	endothelial cell	2	0.0031746	8.98099	0.0326987	1	0.00401606	7.20724	0.40392	64.7281	0.0132077	0	0	0	0	0	0	0	0	0	0	8.98099	inf	inf	0.0326987	inf	inf	7.20724	inf	inf	0.40392	inf	inf	64.7281	0.0132077	inf	inf	inf	inf
endothelial cell	Cxcl13	Cxcr5	B cell	3	0.0120482	2.3584	0.0220658	209	0.331746	403.156	0.813154	950.802	0.0179429	0	0	0	0	57	0.323864	336.622	0.780175	0	0	2.3584	inf	inf	0.0220658	inf	inf	66.534	1.19765	0.260209	0.0329782	1.04227	0.0597295	950.802	0.0179429	inf	inf	inf	inf
endothelial cell	Il18	Il18rap	T cell	2	0.00803213	2.58942	0.0123905	15	0.0083426	17.0199	0.582876	44.0717	0.00722209	0	0	0	0	6	0.0170455	38.5949	0.7126	0	0	2.58942	inf	inf	0.0123905	inf	inf	-21.5749	0.44099	-1.18118	-0.129724	0.817956	-0.289904	44.0717	0.00722209	inf	inf	inf	inf
endothelial cell	Il18	Il18rap	luminal epithelial cell of mammary gland	2	0.00803213	2.58942	0.0123905	1	0.0021097	3.76263	0.128858	9.74303	0.0015966	0	0	0	0	2	0.00217628	2.3366	0.043142	0	0	2.58942	inf	inf	0.0123905	inf	inf	1.42604	1.61031	0.687334	0.0857156	2.98683	1.57861	9.74303	0.0015966	inf	inf	inf	inf
endothelial cell	Il18	Il18rap	macrophage	2	0.00803213	2.58942	0.0123905	1	0.0060241	8.41738	0.288267	21.7961	0.00357176	0	0	0	0	1	0.00740741	13.2292	0.244258	0	0	2.58942	inf	inf	0.0123905	inf	inf	-4.8118	0.636273	-0.652281	0.0440087	1.18017	0.238998	21.7961	0.00357176	inf	inf	inf	inf
luminal epithelial cell of mammary gland	Col1a1	Itga11	B cell	46	0.0970464	8.62365	0.0138312	1	0.0015873	1.79272	0.00751864	15.4598	0.000103992	32	0.0348205	4.49747	0.00766533	0	0	0	0	0	0	4.12618	1.91744	0.939184	0.00616589	1.80439	0.851509	1.79272	inf	inf	0.00751864	inf	inf	15.4598	0.000103992	inf	inf	inf	inf
endothelial cell	Cntn2	Nrcam	stromal cell	1	0.00401606	6.49604	0.0236513	9	0.014377	26.8764	0.831416	174.59	0.0196641	0	0	0	0	5	0.0110619	20.7138	0.638805	0	0	6.49604	inf	inf	0.0236513	inf	inf	6.16254	1.29751	0.375744	0.192611	1.30152	0.380195	174.59	0.0196641	inf	inf	inf	inf
endothelial cell	Cntn2	Nrcam	basal cell	1	0.00401606	6.49604	0.0236513	2	0.005	5.44964	0.168584	35.4011	0.00398723	0	0	0	0	2	0.00555556	11.7121	0.361195	0	0	6.49604	inf	inf	0.0236513	inf	inf	-6.26244	0.465301	-1.10376	-0.192611	0.466739	-1.09931	35.4011	0.00398723	inf	inf	inf	inf
endothelial cell	Cxcl13	Cxcr5	T cell	3	0.0120482	2.3584	0.0220658	59	0.0328142	28.3085	0.0570973	66.7626	0.0012599	0	0	0	0	20	0.0568182	47.1823	0.109353	0	0	2.3584	inf	inf	0.0220658	inf	inf	-18.8739	0.59998	-0.737013	-0.0522553	0.52214	-0.937493	66.7626	0.0012599	inf	inf	inf	inf
T cell	Cntn2	Nrcam	stromal cell	3	0.00166852	3.94338	0.0143574	9	0.014377	26.8764	0.831416	105.984	0.011937	0	0	0	0	5	0.0110619	20.7138	0.638805	0	0	3.94338	inf	inf	0.0143574	inf	inf	6.16254	1.29751	0.375744	0.192611	1.30152	0.380195	105.984	0.011937	inf	inf	inf	inf
T cell	Cntn2	Nrcam	basal cell	3	0.00166852	3.94338	0.0143574	2	0.005	5.44964	0.168584	21.49	0.00242042	0	0	0	0	2	0.00555556	11.7121	0.361195	0	0	3.94338	inf	inf	0.0143574	inf	inf	-6.26244	0.465301	-1.10376	-0.192611	0.466739	-1.09931	21.49	0.00242042	inf	inf	inf	inf
endothelial cell	Col1a1	Itga11	macrophage	24	0.0963855	14.4394	0.023159	1	0.0060241	7.24658	0.0303921	104.636	0.000703849	6	0.0405405	7.62157	0.0129899	0	0	0	0	0	0	6.81785	1.89455	0.921853	0.010169	1.78284	0.834178	7.24658	inf	inf	0.0303921	inf	inf	104.636	0.000703849	inf	inf	inf	inf
B cell	Cntn2	Nrcam	stromal cell	2	0.0031746	8.98099	0.0326987	9	0.014377	26.8764	0.831416	241.376	0.0271862	0	0	0	0	5	0.0110619	20.7138	0.638805	0	0	8.98099	inf	inf	0.0326987	inf	inf	6.16254	1.29751	0.375744	0.192611	1.30152	0.380195	241.376	0.0271862	inf	inf	inf	inf
B cell	Cntn2	Nrcam	basal cell	2	0.0031746	8.98099	0.0326987	2	0.005	5.44964	0.168584	48.9432	0.00551247	0	0	0	0	2	0.00555556	11.7121	0.361195	0	0	8.98099	inf	inf	0.0326987	inf	inf	-6.26244	0.465301	-1.10376	-0.192611	0.466739	-1.09931	48.9432	0.00551247	inf	inf	inf	inf
endothelial cell	Col1a1	Itga11	endothelial cell	24	0.0963855	14.4394	0.023159	1	0.00401606	3.06982	0.0128748	44.3264	0.000298167	6	0.0405405	7.62157	0.0129899	0	0	0	0	0	0	6.81785	1.89455	0.921853	0.010169	1.78284	0.834178	3.06982	inf	inf	0.0128748	inf	inf	44.3264	0.000298167	inf	inf	inf	inf
endothelial cell	Cxcl13	Cxcr5	basal cell	3	0.0120482	2.3584	0.0220658	6	0.015	5.55951	0.0112134	13.1115	0.000247432	0	0	0	0	1	0.00277778	2.35856	0.00546633	0	0	2.3584	inf	inf	0.0220658	inf	inf	3.20096	2.35717	1.23705	0.00574704	2.05135	1.03658	13.1115	0.000247432	inf	inf	inf	inf
endothelial cell	Cxcl13	Cxcr5	endothelial cell	3	0.0120482	2.3584	0.0220658	2	0.00803213	3.00114	0.00605322	7.07789	0.000133569	0	0	0	0	0	0	0	0	0	0	2.3584	inf	inf	0.0220658	inf	inf	3.00114	inf	inf	0.00605322	inf	inf	7.07789	0.000133569	inf	inf	inf	inf
T cell	Cntn2	Cntnap2	endothelial cell	3	0.00166852	3.94338	0.0143574	1	0.00401606	7.20724	0.40392	28.4209	0.00579924	0	0	0	0	0	0	0	0	0	0	3.94338	inf	inf	0.0143574	inf	inf	7.20724	inf	inf	0.40392	inf	inf	28.4209	0.00579924	inf	inf	inf	inf
T cell	Cntn2	Cntnap2	luminal epithelial cell of mammary gland	3	0.00166852	3.94338	0.0143574	6	0.0126582	10.636	0.59608	41.9418	0.00855815	0	0	0	0	0	0	0	0	0	0	3.94338	inf	inf	0.0143574	inf	inf	10.636	inf	inf	0.59608	inf	inf	41.9418	0.00855815	inf	inf	inf	inf
luminal epithelial cell of mammary gland	Col1a1	Itga11	endothelial cell	46	0.0970464	8.62365	0.0138312	1	0.00401606	3.06982	0.0128748	26.4731	0.000178074	32	0.0348205	4.49747	0.00766533	0	0	0	0	0	0	4.12618	1.91744	0.939184	0.00616589	1.80439	0.851509	3.06982	inf	inf	0.0128748	inf	inf	26.4731	0.000178074	inf	inf	inf	inf
macrophage	Col1a1	Itga11	T cell	11	0.0662651	10.0312	0.0160888	6	0.00333704	5.70869	0.0239422	57.2651	0.000385201	5	0.037037	4.87341	0.00830607	0	0	0	0	0	0	5.1578	2.05836	1.04149	0.00778271	1.93699	0.953817	5.70869	inf	inf	0.0239422	inf	inf	57.2651	0.000385201	inf	inf	inf	inf
macrophage	Col1a1	Itga11	macrophage	11	0.0662651	10.0312	0.0160888	1	0.0060241	7.24658	0.0303921	72.692	0.000488971	5	0.037037	4.87341	0.00830607	0	0	0	0	0	0	5.1578	2.05836	1.04149	0.00778271	1.93699	0.953817	7.24658	inf	inf	0.0303921	inf	inf	72.692	0.000488971	inf	inf	inf	inf
stromal cell	Tnfsf18	Tnfrsf18	macrophage	1	0.00159744	3.00415	1	35	0.210843	97.5165	0.123792	292.954	0.123792	0	0	0	0	31	0.22963	130.227	0.200676	0	0	3.00415	inf	inf	1	inf	inf	-32.7107	0.748818	-0.417313	-0.0768841	0.616875	-0.696949	292.954	0.123792	inf	inf	inf	inf
stromal cell	Tnfsf18	Tnfrsf18	luminal epithelial cell of mammary gland	1	0.00159744	3.00415	1	67	0.14135	33.4539	0.0424681	100.501	0.0424681	0	0	0	0	80	0.0870511	35.8549	0.0552514	0	0	3.00415	inf	inf	1	inf	inf	-2.40099	0.933036	-0.0999954	-0.0127833	0.768634	-0.379632	100.501	0.0424681	inf	inf	inf	inf
stromal cell	Tnfsf18	Tnfrsf18	endothelial cell	1	0.00159744	3.00415	1	17	0.0682731	19.6857	0.02499	59.1386	0.02499	0	0	0	0	3	0.0202703	12.6778	0.019536	0	0	3.00415	inf	inf	1	inf	inf	7.00792	1.55277	0.634847	0.00545393	1.27917	0.355211	59.1386	0.02499	inf	inf	inf	inf
macrophage	Col1a1	Itga11	endothelial cell	11	0.0662651	10.0312	0.0160888	1	0.00401606	3.06982	0.0128748	30.794	0.00020714	5	0.037037	4.87341	0.00830607	0	0	0	0	0	0	5.1578	2.05836	1.04149	0.00778271	1.93699	0.953817	3.06982	inf	inf	0.0128748	inf	inf	30.794	0.00020714	inf	inf	inf	inf
stromal cell	Tnfsf18	Tnfrsf18	basal cell	1	0.00159744	3.00415	1	148	0.37	140.668	0.178571	422.587	0.178571	0	0	0	0	38	0.105556	74.3393	0.114555	0	0	3.00415	inf	inf	1	inf	inf	66.3288	1.89224	0.920098	0.0640163	1.55883	0.640462	422.587	0.178571	inf	inf	inf	inf
stromal cell	Tnfsf18	Tnfrsf18	T cell	1	0.00159744	3.00415	1	720	0.400445	420.946	0.534369	1264.58	0.534369	0	0	0	0	133	0.377841	337.904	0.5207	0	0	3.00415	inf	inf	1	inf	inf	83.0416	1.24576	0.31702	0.0136691	1.02625	0.0373841	1264.58	0.534369	inf	inf	inf	inf
stromal cell	Tnfsf18	Tnfrsf18	B cell	1	0.00159744	3.00415	1	33	0.052381	45.3667	0.0575908	136.288	0.0575908	0	0	0	0	14	0.0795455	48.0372	0.0740239	0	0	3.00415	inf	inf	1	inf	inf	-2.67045	0.944409	-0.0825167	-0.0164331	0.778003	-0.362153	136.288	0.0575908	inf	inf	inf	inf
stromal cell	Cntn2	Cntnap2	luminal epithelial cell of mammary gland	2	0.00319489	5.49201	0.0199958	6	0.0126582	10.636	0.59608	58.4129	0.0119191	5	0.0110619	19.9239	0.0991925	0	0	0	0	0	0	-14.4319	0.275649	-1.85909	-0.0791968	0.201585	-2.31054	10.636	inf	inf	0.59608	inf	inf	58.4129	0.0119191	inf	inf	inf	inf
basal cell	Cntn2	Cntnap2	endothelial cell	71	0.1775	247.089	0.899623	1	0.00401606	7.20724	0.40392	1780.83	0.363376	33	0.0916667	178.154	0.886951	0	0	0	0	0	0	68.9354	1.38694	0.471908	0.0126715	1.01429	0.0204653	7.20724	inf	inf	0.40392	inf	inf	1780.83	0.363376	inf	inf	inf	inf
stromal cell	Cntn2	Cntnap2	endothelial cell	2	0.00319489	5.49201	0.0199958	1	0.00401606	7.20724	0.40392	39.5822	0.00807669	5	0.0110619	19.9239	0.0991925	0	0	0	0	0	0	-14.4319	0.275649	-1.85909	-0.0791968	0.201585	-2.31054	7.20724	inf	inf	0.40392	inf	inf	39.5822	0.00807669	inf	inf	inf	inf
macrophage	Col1a1	Itga11	B cell	11	0.0662651	10.0312	0.0160888	1	0.0015873	1.79272	0.00751864	17.9831	0.000120966	5	0.037037	4.87341	0.00830607	0	0	0	0	0	0	5.1578	2.05836	1.04149	0.00778271	1.93699	0.953817	1.79272	inf	inf	0.00751864	inf	inf	17.9831	0.000120966	inf	inf	inf	inf
luminal epithelial cell of mammary gland	Cntn2	Cntnap2	luminal epithelial cell of mammary gland	3	0.00632911	2.65708	0.00967412	6	0.0126582	10.636	0.59608	28.2607	0.00576655	2	0.00217628	2.78316	0.0138562	0	0	0	0	0	0	-0.126082	0.954698	-0.0668833	-0.00418205	0.698181	-0.518326	10.636	inf	inf	0.59608	inf	inf	28.2607	0.00576655	inf	inf	inf	inf
luminal epithelial cell of mammary gland	Cntn2	Cntnap2	endothelial cell	3	0.00632911	2.65708	0.00967412	1	0.00401606	7.20724	0.40392	19.1502	0.00390757	2	0.00217628	2.78316	0.0138562	0	0	0	0	0	0	-0.126082	0.954698	-0.0668833	-0.00418205	0.698181	-0.518326	7.20724	inf	inf	0.40392	inf	inf	19.1502	0.00390757	inf	inf	inf	inf
endothelial cell	Cntn2	Cntnap2	luminal epithelial cell of mammary gland	1	0.00401606	6.49604	0.0236513	6	0.0126582	10.636	0.59608	69.0918	0.0140981	0	0	0	0	0	0	0	0	0	0	6.49604	inf	inf	0.0236513	inf	inf	10.636	inf	inf	0.59608	inf	inf	69.0918	0.0140981	inf	inf	inf	inf
endothelial cell	Cntn2	Cntnap2	endothelial cell	1	0.00401606	6.49604	0.0236513	1	0.00401606	7.20724	0.40392	46.8185	0.00955324	0	0	0	0	0	0	0	0	0	0	6.49604	inf	inf	0.0236513	inf	inf	7.20724	inf	inf	0.40392	inf	inf	46.8185	0.00955324	inf	inf	inf	inf
luminal epithelial cell of mammary gland	Col1a1	Itga11	macrophage	46	0.0970464	8.62365	0.0138312	1	0.0060241	7.24658	0.0303921	62.492	0.00042036	32	0.0348205	4.49747	0.00766533	0	0	0	0	0	0	4.12618	1.91744	0.939184	0.00616589	1.80439	0.851509	7.24658	inf	inf	0.0303921	inf	inf	62.492	0.00042036	inf	inf	inf	inf
basal cell	Cntn2	Cntnap2	luminal epithelial cell of mammary gland	71	0.1775	247.089	0.899623	6	0.0126582	10.636	0.59608	2628.04	0.536247	33	0.0916667	178.154	0.886951	0	0	0	0	0	0	68.9354	1.38694	0.471908	0.0126715	1.01429	0.0204653	10.636	inf	inf	0.59608	inf	inf	2628.04	0.536247	inf	inf	inf	inf
basal cell	Lgi1	Rtn4r	T cell	7	0.0175	22.0053	0.283017	2	0.00111235	3.05265	0.0258728	67.1745	0.00732245	1	0.00277778	4.85609	0.413043	0	0	0	0	0	0	17.1492	4.53149	2.17999	-0.130026	0.685201	-0.545401	3.05265	inf	inf	0.0258728	inf	inf	67.1745	0.00732245	inf	inf	inf	inf
endothelial cell	Lgi1	Rtn4r	basal cell	6	0.0240964	28.8719	0.37133	31	0.0775	86.0454	0.72928	2484.29	0.270804	0	0	0	0	7	0.0194444	33.8573	0.630303	0	0	28.8719	inf	inf	0.37133	inf	inf	52.1881	2.54141	1.34563	0.0989768	1.15703	0.210427	2484.29	0.270804	inf	inf	inf	inf
endothelial cell	Col1a1	Itga11	T cell	24	0.0963855	14.4394	0.023159	6	0.00333704	5.70869	0.0239422	82.4302	0.000554477	6	0.0405405	7.62157	0.0129899	0	0	0	0	0	0	6.81785	1.89455	0.921853	0.010169	1.78284	0.834178	5.70869	inf	inf	0.0239422	inf	inf	82.4302	0.000554477	inf	inf	inf	inf
macrophage	Tnfsf15	Tnfrsf25	B cell	3	0.0180723	30.7109	0.247387	1	0.0015873	1.50364	0.0064897	46.1783	0.00160546	2	0.0148148	16.396	0.224023	0	0	0	0	0	0	14.3149	1.87307	0.905406	0.0233639	1.10429	0.143123	1.50364	inf	inf	0.0064897	inf	inf	46.1783	0.00160546	inf	inf	inf	inf
T cell	Cxcl13	Cxcr3	endothelial cell	10	0.00556174	3.42068	0.0320048	2	0.00803213	1.92845	0.0264747	6.59661	0.000847316	4	0.0113636	6.04707	0.0391281	0	0	0	0	0	0	-2.62639	0.565675	-0.821954	-0.0071233	0.817949	-0.289917	1.92845	inf	inf	0.0264747	inf	inf	6.59661	0.000847316	inf	inf	inf	inf
T cell	Fgb	Itgam	stromal cell	12	0.00667408	4.89534	0.0430977	1	0.00159744	0.794606	0.00782145	3.88986	0.000337086	3	0.00852273	6.13588	0.0412799	0	0	0	0	0	0	-1.24055	0.797821	-0.325863	0.00181783	1.04404	0.0621724	0.794606	inf	inf	0.00782145	inf	inf	3.88986	0.000337086	inf	inf	inf	inf
B cell	Fgb	Itgam	stromal cell	6	0.00952381	8.22713	0.0724302	1	0.00159744	0.794606	0.00782145	6.53733	0.000566509	1	0.00568182	1.44869	0.00974625	0	0	0	0	0	0	6.77844	5.679	2.50564	0.062684	7.4316	2.89367	0.794606	inf	inf	0.00782145	inf	inf	6.53733	0.000566509	inf	inf	inf	inf
basal cell	Efnb3	Rhbdl2	basal cell	5	0.0125	15.9337	0.479526	8	0.02	20.9732	0.13292	334.181	0.0637388	3	0.00833333	18.5362	0.503611	0	0	0	0	0	0	-2.6025	0.859599	-0.218264	-0.0240852	0.952175	-0.0707011	20.9732	inf	inf	0.13292	inf	inf	334.181	0.0637388	inf	inf	inf	inf
endothelial cell	Efnb3	Rhbdl2	T cell	1	0.00401606	3.41206	0.102686	3	0.00166852	3.68475	0.0233526	12.5726	0.00239799	0	0	0	0	6	0.0170455	33.12	0.257418	0	0	3.41206	inf	inf	0.102686	inf	inf	-29.4352	0.111255	-3.16806	-0.234065	0.0907186	-3.46246	12.5726	0.00239799	inf	inf	inf	inf
endothelial cell	Efnb3	Rhbdl2	basal cell	1	0.00401606	3.41206	0.102686	8	0.02	20.9732	0.13292	71.5617	0.0136491	0	0	0	0	0	0	0	0	0	0	3.41206	inf	inf	0.102686	inf	inf	20.9732	inf	inf	0.13292	inf	inf	71.5617	0.0136491	inf	inf	inf	inf
endothelial cell	Efnb3	Rhbdl2	endothelial cell	1	0.00401606	3.41206	0.102686	6	0.0240964	36.9438	0.234136	126.054	0.0240426	0	0	0	0	1	0.00675676	10.521	0.081772	0	0	3.41206	inf	inf	0.102686	inf	inf	26.4228	3.51144	1.81206	0.152364	2.86328	1.51767	126.054	0.0240426	inf	inf	inf	inf
endothelial cell	Efnb3	Rhbdl2	luminal epithelial cell of mammary gland	1	0.00401606	3.41206	0.102686	50	0.105485	83.2462	0.527584	284.041	0.0541756	0	0	0	0	48	0.0522307	64.1928	0.498924	0	0	3.41206	inf	inf	0.102686	inf	inf	19.0534	1.29682	0.374973	0.0286597	1.05744	0.0805798	284.041	0.0541756	inf	inf	inf	inf
endothelial cell	Efnb3	Rhbdl2	macrophage	1	0.00401606	3.41206	0.102686	1	0.0060241	12.9397	0.0820068	44.1509	0.00842097	0	0	0	0	1	0.00740741	9.30479	0.0723195	0	0	3.41206	inf	inf	0.102686	inf	inf	3.63486	1.39064	0.475754	0.00968736	1.13395	0.18136	44.1509	0.00842097	inf	inf	inf	inf
luminal epithelial cell of mammary gland	Efnb3	Rhbdl2	basal cell	6	0.0126582	5.14588	0.154866	8	0.02	20.9732	0.13292	107.926	0.0205848	6	0.00652884	7.24173	0.196751	0	0	0	0	0	0	-2.09585	0.710587	-0.492916	-0.0418853	0.787115	-0.345353	20.9732	inf	inf	0.13292	inf	inf	107.926	0.0205848	inf	inf	inf	inf
stromal cell	Tnfsf15	Tnfrsf25	stromal cell	7	0.0111821	19.8223	0.159675	2	0.00319489	3.78394	0.0163314	75.0062	0.00260771	0	0	0	0	0	0	0	0	0	0	19.8223	inf	inf	0.159675	inf	inf	3.78394	inf	inf	0.0163314	inf	inf	75.0062	0.00260771	inf	inf	inf	inf
stromal cell	Tnfsf15	Tnfrsf25	macrophage	7	0.0111821	19.8223	0.159675	9	0.0542169	34.9425	0.150811	692.639	0.0240807	0	0	0	0	6	0.0444444	49.2536	0.178215	0	0	19.8223	inf	inf	0.159675	inf	inf	-14.3112	0.70944	-0.495248	-0.0274038	0.846232	-0.240876	692.639	0.0240807	inf	inf	inf	inf
stromal cell	Tnfsf15	Tnfrsf25	luminal epithelial cell of mammary gland	7	0.0111821	19.8223	0.159675	11	0.0232068	13.3645	0.0576808	264.914	0.00921017	0	0	0	0	9	0.00979325	5.87345	0.021252	0	0	19.8223	inf	inf	0.159675	inf	inf	7.49102	2.2754	1.18612	0.0364288	2.71414	1.4405	264.914	0.00921017	inf	inf	inf	inf
stromal cell	Tnfsf15	Tnfrsf25	endothelial cell	7	0.0111821	19.8223	0.159675	5	0.0200803	12.7392	0.0549822	252.52	0.00877928	0	0	0	0	1	0.00675676	9.78664	0.0354111	0	0	19.8223	inf	inf	0.159675	inf	inf	2.95258	1.3017	0.380392	0.0195712	1.55268	0.634765	252.52	0.00877928	inf	inf	inf	inf
stromal cell	Efnb3	Rhbdl2	basal cell	1	0.00159744	3.46502	0.10428	8	0.02	20.9732	0.13292	72.6725	0.013861	1	0.00221239	2.35805	0.064066	0	0	0	0	0	0	1.10697	1.46944	0.555269	0.0402141	1.6277	0.702833	20.9732	inf	inf	0.13292	inf	inf	72.6725	0.013861	inf	inf	inf	inf
stromal cell	Tnfsf15	Tnfrsf25	basal cell	7	0.0111821	19.8223	0.159675	1	0.0025	1.91901	0.00828242	38.0392	0.00132249	0	0	0	0	1	0.00277778	3.96523	0.0143474	0	0	19.8223	inf	inf	0.159675	inf	inf	-2.04621	0.483961	-1.04704	-0.00606499	0.577277	-0.792666	38.0392	0.00132249	inf	inf	inf	inf
stromal cell	Tnfsf15	Tnfrsf25	T cell	7	0.0111821	19.8223	0.159675	136	0.0756396	163.444	0.705422	3239.84	0.112638	0	0	0	0	33	0.09375	207.493	0.750775	0	0	19.8223	inf	inf	0.159675	inf	inf	-44.049	0.787709	-0.344265	-0.0453523	0.939593	-0.0898926	3239.84	0.112638	inf	inf	inf	inf
stromal cell	Tnfsf15	Tnfrsf25	B cell	7	0.0111821	19.8223	0.159675	1	0.0015873	1.50364	0.0064897	29.8057	0.00103624	0	0	0	0	0	0	0	0	0	0	19.8223	inf	inf	0.159675	inf	inf	1.50364	inf	inf	0.0064897	inf	inf	29.8057	0.00103624	inf	inf	inf	inf
macrophage	Tnfsf15	Tnfrsf25	stromal cell	3	0.0180723	30.7109	0.247387	2	0.00319489	3.78394	0.0163314	116.208	0.00404017	2	0.0148148	16.396	0.224023	0	0	0	0	0	0	14.3149	1.87307	0.905406	0.0233639	1.10429	0.143123	3.78394	inf	inf	0.0163314	inf	inf	116.208	0.00404017	inf	inf	inf	inf
T cell	Cxcl13	Cxcr3	basal cell	10	0.00556174	3.42068	0.0320048	4	0.01	3.35949	0.0461207	11.4917	0.00147608	4	0.0113636	6.04707	0.0391281	0	0	0	0	0	0	-2.62639	0.565675	-0.821954	-0.0071233	0.817949	-0.289917	3.35949	inf	inf	0.0461207	inf	inf	11.4917	0.00147608	inf	inf	inf	inf
B cell	Efnb3	Rhbdl2	basal cell	2	0.0031746	5.27135	0.158642	8	0.02	20.9732	0.13292	110.557	0.0210867	1	0.00568182	8.67059	0.235572	0	0	0	0	0	0	-3.39923	0.607958	-0.717956	-0.0769298	0.673433	-0.570393	20.9732	inf	inf	0.13292	inf	inf	110.557	0.0210867	inf	inf	inf	inf
basal cell	Fgb	Itgam	stromal cell	5	0.0125	3.54952	0.0312493	1	0.00159744	0.794606	0.00782145	2.82047	0.000244415	4	0.0111111	6.85413	0.046112	0	0	0	0	0	0	-3.30462	0.517865	-0.949352	-0.0148627	0.677683	-0.561317	0.794606	inf	inf	0.00782145	inf	inf	2.82047	0.000244415	inf	inf	inf	inf
endothelial cell	Efnb3	Ephb2	luminal epithelial cell of mammary gland	1	0.00401606	3.41206	0.102686	12	0.0253165	15.5757	0.126035	53.1453	0.012942	0	0	0	0	0	0	0	0	0	0	3.41206	inf	inf	0.102686	inf	inf	15.5757	inf	inf	0.126035	inf	inf	53.1453	0.012942	inf	inf	inf	inf
basal cell	Efnb3	Ephb2	B cell	5	0.0125	15.9337	0.479526	1	0.0015873	1.82529	0.0147697	29.0836	0.00708248	3	0.00833333	18.5362	0.503611	0	0	0	0	0	0	-2.6025	0.859599	-0.218264	-0.0240852	0.952175	-0.0707011	1.82529	inf	inf	0.0147697	inf	inf	29.0836	0.00708248	inf	inf	inf	inf
basal cell	Efnb3	Ephb2	T cell	5	0.0125	15.9337	0.479526	4	0.00222469	5.7245	0.0463211	91.2126	0.0222122	3	0.00833333	18.5362	0.503611	0	0	0	0	0	0	-2.6025	0.859599	-0.218264	-0.0240852	0.952175	-0.0707011	5.7245	inf	inf	0.0463211	inf	inf	91.2126	0.0222122	inf	inf	inf	inf
stromal cell	Ly86	Cd180	stromal cell	6	0.00958466	1.8442	0.00314135	1	0.00159744	1.98037	0.0288246	3.65219	9.05484e-05	2	0.00442478	1.36163	0.00238134	0	0	0	0	0	0	0.482565	1.3544	0.437656	0.000760016	1.31915	0.399614	1.98037	inf	inf	0.0288246	inf	inf	3.65219	9.05484e-05	inf	inf	inf	inf
basal cell	Efnb3	Ephb2	luminal epithelial cell of mammary gland	5	0.0125	15.9337	0.479526	12	0.0253165	15.5757	0.126035	248.179	0.0604369	3	0.00833333	18.5362	0.503611	0	0	0	0	0	0	-2.6025	0.859599	-0.218264	-0.0240852	0.952175	-0.0707011	15.5757	inf	inf	0.126035	inf	inf	248.179	0.0604369	inf	inf	inf	inf
luminal epithelial cell of mammary gland	Insl5	Rxfp3	stromal cell	1	0.0021097	0.897553	0.0740961	1	0.00159744	3.74203	1	3.35867	0.0740961	0	0	0	0	0	0	0	0	0	0	0.897553	inf	inf	0.0740961	inf	inf	3.74203	inf	inf	1	inf	inf	3.35867	0.0740961	inf	inf	inf	inf
endothelial cell	Efnb3	Ephb2	B cell	1	0.00401606	3.41206	0.102686	1	0.0015873	1.82529	0.0147697	6.22799	0.00151665	0	0	0	0	0	0	0	0	0	0	3.41206	inf	inf	0.102686	inf	inf	1.82529	inf	inf	0.0147697	inf	inf	6.22799	0.00151665	inf	inf	inf	inf
endothelial cell	Efnb3	Ephb2	T cell	1	0.00401606	3.41206	0.102686	4	0.00222469	5.7245	0.0463211	19.5323	0.00475654	0	0	0	0	0	0	0	0	0	0	3.41206	inf	inf	0.102686	inf	inf	5.7245	inf	inf	0.0463211	inf	inf	19.5323	0.00475654	inf	inf	inf	inf
endothelial cell	Efnb3	Ephb2	basal cell	1	0.00401606	3.41206	0.102686	23	0.0575	56.898	0.460404	194.14	0.0472771	0	0	0	0	1	0.00277778	5.6751	0.118606	0	0	3.41206	inf	inf	0.102686	inf	inf	51.2229	10.0259	3.32566	0.341798	3.8818	1.95673	194.14	0.0472771	inf	inf	inf	inf
endothelial cell	Efnb3	Ephb2	stromal cell	1	0.00401606	3.41206	0.102686	19	0.0303514	43.5594	0.352471	148.627	0.0361939	0	0	0	0	9	0.0199115	42.1734	0.881394	0	0	3.41206	inf	inf	0.102686	inf	inf	1.38604	1.03287	0.0466522	-0.528923	0.399902	-1.32228	148.627	0.0361939	inf	inf	inf	inf
B cell	Cxcl13	Cxcr3	endothelial cell	2	0.0031746	3.04984	0.0285352	2	0.00803213	1.92845	0.0264747	5.88147	0.000755459	1	0.00568182	8.36442	0.0541228	0	0	0	0	0	0	-5.31458	0.364621	-1.45553	-0.0255876	0.52723	-0.923495	1.92845	inf	inf	0.0264747	inf	inf	5.88147	0.000755459	inf	inf	inf	inf
luminal epithelial cell of mammary gland	Efnb3	Ephb2	B cell	6	0.0126582	5.14588	0.154866	1	0.0015873	1.82529	0.0147697	9.39272	0.00228733	6	0.00652884	7.24173	0.196751	0	0	0	0	0	0	-2.09585	0.710587	-0.492916	-0.0418853	0.787115	-0.345353	1.82529	inf	inf	0.0147697	inf	inf	9.39272	0.00228733	inf	inf	inf	inf
luminal epithelial cell of mammary gland	Efnb3	Ephb2	T cell	6	0.0126582	5.14588	0.154866	4	0.00222469	5.7245	0.0463211	29.4576	0.00717355	6	0.00652884	7.24173	0.196751	0	0	0	0	0	0	-2.09585	0.710587	-0.492916	-0.0418853	0.787115	-0.345353	5.7245	inf	inf	0.0463211	inf	inf	29.4576	0.00717355	inf	inf	inf	inf
macrophage	Insl5	Rxfp3	stromal cell	1	0.0060241	11.2158	0.925904	1	0.00159744	3.74203	1	41.9699	0.925904	0	0	0	0	0	0	0	0	0	0	11.2158	inf	inf	0.925904	inf	inf	3.74203	inf	inf	1	inf	inf	41.9699	0.925904	inf	inf	inf	inf
luminal epithelial cell of mammary gland	Efnb3	Ephb2	luminal epithelial cell of mammary gland	6	0.0126582	5.14588	0.154866	12	0.0253165	15.5757	0.126035	80.1509	0.0195184	6	0.00652884	7.24173	0.196751	0	0	0	0	0	0	-2.09585	0.710587	-0.492916	-0.0418853	0.787115	-0.345353	15.5757	inf	inf	0.126035	inf	inf	80.1509	0.0195184	inf	inf	inf	inf
B cell	Cxcl13	Cxcr3	basal cell	2	0.0031746	3.04984	0.0285352	4	0.01	3.35949	0.0461207	10.2459	0.00131606	1	0.00568182	8.36442	0.0541228	0	0	0	0	0	0	-5.31458	0.364621	-1.45553	-0.0255876	0.52723	-0.923495	3.35949	inf	inf	0.0461207	inf	inf	10.2459	0.00131606	inf	inf	inf	inf
stromal cell	Efnb3	Ephb2	B cell	1	0.00159744	3.46502	0.10428	1	0.0015873	1.82529	0.0147697	6.32467	0.00154019	1	0.00221239	2.35805	0.064066	0	0	0	0	0	0	1.10697	1.46944	0.555269	0.0402141	1.6277	0.702833	1.82529	inf	inf	0.0147697	inf	inf	6.32467	0.00154019	inf	inf	inf	inf
stromal cell	Efnb3	Ephb2	T cell	1	0.00159744	3.46502	0.10428	4	0.00222469	5.7245	0.0463211	19.8355	0.00483037	1	0.00221239	2.35805	0.064066	0	0	0	0	0	0	1.10697	1.46944	0.555269	0.0402141	1.6277	0.702833	5.7245	inf	inf	0.0463211	inf	inf	19.8355	0.00483037	inf	inf	inf	inf
stromal cell	Efnb3	Ephb2	luminal epithelial cell of mammary gland	1	0.00159744	3.46502	0.10428	12	0.0253165	15.5757	0.126035	53.9703	0.0131429	1	0.00221239	2.35805	0.064066	0	0	0	0	0	0	1.10697	1.46944	0.555269	0.0402141	1.6277	0.702833	15.5757	inf	inf	0.126035	inf	inf	53.9703	0.0131429	inf	inf	inf	inf
T cell	Ereg	Erbb4	luminal epithelial cell of mammary gland	2	0.00111235	1.70723	0.0113209	3	0.00632911	8.30715	1	14.1822	0.0113209	0	0	0	0	5	0.0054407	8.80364	1	0	0	1.70723	inf	inf	0.0113209	inf	inf	-0.496487	0.943604	-0.0837461	0	1	0	14.1822	0.0113209	inf	inf	inf	inf
luminal epithelial cell of mammary gland	Tnfsf15	Tnfrsf25	stromal cell	5	0.0105485	7.61955	0.061378	2	0.00319489	3.78394	0.0163314	28.8319	0.00100239	7	0.00761697	9.75452	0.133278	0	0	0	0	0	0	-2.13497	0.781131	-0.356364	-0.0719002	0.460525	-1.11865	3.78394	inf	inf	0.0163314	inf	inf	28.8319	0.00100239	inf	inf	inf	inf
endothelial cell	Lgi1	Rtn4r	luminal epithelial cell of mammary gland	6	0.0240964	28.8719	0.37133	14	0.0295359	28.8887	0.244847	834.072	0.0909191	0	0	0	0	13	0.0141458	16.0878	0.299498	0	0	28.8719	inf	inf	0.37133	inf	inf	12.8009	1.79569	0.844536	-0.0546512	0.817524	-0.290667	834.072	0.0909191	inf	inf	inf	inf
basal cell	Cxcl13	Cxcr3	basal cell	7	0.0175	12.2729	0.114829	4	0.01	3.35949	0.0461207	41.2307	0.00529597	2	0.00555556	10.5082	0.0679942	0	0	0	0	0	0	1.7647	1.16794	0.223961	0.0468344	1.6888	0.755998	3.35949	inf	inf	0.0461207	inf	inf	41.2307	0.00529597	inf	inf	inf	inf
endothelial cell	Cxcl13	Cxcr3	endothelial cell	3	0.0120482	2.3584	0.0220658	2	0.00803213	1.92845	0.0264747	4.54806	0.000584186	0	0	0	0	0	0	0	0	0	0	2.3584	inf	inf	0.0220658	inf	inf	1.92845	inf	inf	0.0264747	inf	inf	4.54806	0.000584186	inf	inf	inf	inf
endothelial cell	Cxcl13	Cxcr3	luminal epithelial cell of mammary gland	3	0.0120482	2.3584	0.0220658	4	0.00843882	2.57042	0.0352879	6.06208	0.000778658	0	0	0	0	11	0.0119695	4.44704	0.0181034	0	0	2.3584	inf	inf	0.0220658	inf	inf	-1.87661	0.578008	-0.790838	0.0171845	1.94924	0.962915	6.06208	0.000778658	inf	inf	inf	inf
endothelial cell	Cxcl13	Cxcr3	macrophage	3	0.0120482	2.3584	0.0220658	7	0.0421687	15.3521	0.210761	36.2065	0.00465062	0	0	0	0	11	0.0814815	48.3371	0.196775	0	0	2.3584	inf	inf	0.0220658	inf	inf	-32.985	0.317605	-1.65469	0.0139859	1.07108	0.0990603	36.2065	0.00465062	inf	inf	inf	inf
T cell	Tnfsf15	Tnfrsf25	B cell	2	0.00111235	2.20787	0.0177851	1	0.0015873	1.50364	0.0064897	3.31986	0.00011542	3	0.00852273	14.4738	0.197758	0	0	0	0	0	0	-12.2659	0.152543	-2.71271	-0.179973	0.0899337	-3.47499	1.50364	inf	inf	0.0064897	inf	inf	3.31986	0.00011542	inf	inf	inf	inf
luminal epithelial cell of mammary gland	Cxcl13	Cxcr3	basal cell	14	0.0295359	5.81556	0.054412	4	0.01	3.35949	0.0461207	19.5373	0.00250952	15	0.0163221	3.3301	0.0215477	0	0	0	0	0	0	2.48545	1.74636	0.804351	0.0328642	2.52518	1.33639	3.35949	inf	inf	0.0461207	inf	inf	19.5373	0.00250952	inf	inf	inf	inf
luminal epithelial cell of mammary gland	Cxcl13	Cxcr3	endothelial cell	14	0.0295359	5.81556	0.054412	2	0.00803213	1.92845	0.0264747	11.215	0.00144054	15	0.0163221	3.3301	0.0215477	0	0	0	0	0	0	2.48545	1.74636	0.804351	0.0328642	2.52518	1.33639	1.92845	inf	inf	0.0264747	inf	inf	11.215	0.00144054	inf	inf	inf	inf
endothelial cell	Lgi1	Adam22	stromal cell	6	0.0240964	28.8719	0.37133	35	0.0559105	67.6562	0.695564	1953.36	0.258284	0	0	0	0	16	0.0353982	59.2436	0.43244	0	0	28.8719	inf	inf	0.37133	inf	inf	8.41266	1.142	0.191564	0.263124	1.60846	0.685684	1953.36	0.258284	inf	inf	inf	inf
endothelial cell	Lgi1	Adam22	macrophage	6	0.0240964	28.8719	0.37133	2	0.0120482	12.0616	0.124004	348.243	0.0460464	0	0	0	0	3	0.0222222	36.2606	0.264679	0	0	28.8719	inf	inf	0.37133	inf	inf	-24.1989	0.332638	-1.58797	-0.140675	0.468508	-1.09386	348.243	0.0460464	inf	inf	inf	inf
endothelial cell	Lgi1	Adam22	endothelial cell	6	0.0240964	28.8719	0.37133	1	0.00401606	2.19751	0.0225923	63.4463	0.0083892	0	0	0	0	1	0.00675676	5.70967	0.0416769	0	0	28.8719	inf	inf	0.37133	inf	inf	-3.51216	0.384875	-1.37754	-0.0190846	0.542082	-0.883418	63.4463	0.0083892	inf	inf	inf	inf
endothelial cell	Lgi1	Adam22	basal cell	6	0.0240964	28.8719	0.37133	6	0.015	12.1138	0.12454	349.747	0.0462454	0	0	0	0	4	0.0111111	23.3344	0.170326	0	0	28.8719	inf	inf	0.37133	inf	inf	-11.2206	0.519138	-0.945811	-0.0457861	0.731185	-0.451691	349.747	0.0462454	inf	inf	inf	inf
endothelial cell	Lgi1	Adam22	T cell	6	0.0240964	28.8719	0.37133	2	0.00111235	3.23906	0.0333003	93.5179	0.0123654	0	0	0	0	3	0.00852273	11.921	0.0870159	0	0	28.8719	inf	inf	0.37133	inf	inf	-8.68198	0.27171	-1.87986	-0.0537155	0.382692	-1.38574	93.5179	0.0123654	inf	inf	inf	inf
macrophage	Cxcl13	Cxcr3	basal cell	4	0.0240964	11.6579	0.109075	4	0.01	3.35949	0.0461207	39.1647	0.0050306	1	0.00740741	10.7249	0.0693962	0	0	0	0	0	0	0.933046	1.087	0.12035	0.0396784	1.57177	0.652387	3.35949	inf	inf	0.0461207	inf	inf	39.1647	0.0050306	inf	inf	inf	inf
B cell	Lgi1	Adam22	stromal cell	1	0.0015873	2.61096	0.0335803	35	0.0559105	67.6562	0.695564	176.648	0.0233573	0	0	0	0	16	0.0353982	59.2436	0.43244	0	0	2.61096	inf	inf	0.0335803	inf	inf	8.41266	1.142	0.191564	0.263124	1.60846	0.685684	176.648	0.0233573	inf	inf	inf	inf
B cell	Lgi1	Adam22	macrophage	1	0.0015873	2.61096	0.0335803	2	0.0120482	12.0616	0.124004	31.4925	0.00416409	0	0	0	0	3	0.0222222	36.2606	0.264679	0	0	2.61096	inf	inf	0.0335803	inf	inf	-24.1989	0.332638	-1.58797	-0.140675	0.468508	-1.09386	31.4925	0.00416409	inf	inf	inf	inf
B cell	Lgi1	Adam22	endothelial cell	1	0.0015873	2.61096	0.0335803	1	0.00401606	2.19751	0.0225923	5.73761	0.000758656	0	0	0	0	1	0.00675676	5.70967	0.0416769	0	0	2.61096	inf	inf	0.0335803	inf	inf	-3.51216	0.384875	-1.37754	-0.0190846	0.542082	-0.883418	5.73761	0.000758656	inf	inf	inf	inf
B cell	Lgi1	Adam22	basal cell	1	0.0015873	2.61096	0.0335803	6	0.015	12.1138	0.12454	31.6285	0.00418209	0	0	0	0	4	0.0111111	23.3344	0.170326	0	0	2.61096	inf	inf	0.0335803	inf	inf	-11.2206	0.519138	-0.945811	-0.0457861	0.731185	-0.451691	31.6285	0.00418209	inf	inf	inf	inf
B cell	Lgi1	Adam22	T cell	1	0.0015873	2.61096	0.0335803	2	0.00111235	3.23906	0.0333003	8.45706	0.00111824	0	0	0	0	3	0.00852273	11.921	0.0870159	0	0	2.61096	inf	inf	0.0335803	inf	inf	-8.68198	0.27171	-1.87986	-0.0537155	0.382692	-1.38574	8.45706	0.00111824	inf	inf	inf	inf
macrophage	Cxcl13	Cxcr3	endothelial cell	4	0.0240964	11.6579	0.109075	2	0.00803213	1.92845	0.0264747	22.4817	0.00288771	1	0.00740741	10.7249	0.0693962	0	0	0	0	0	0	0.933046	1.087	0.12035	0.0396784	1.57177	0.652387	1.92845	inf	inf	0.0264747	inf	inf	22.4817	0.00288771	inf	inf	inf	inf
stromal cell	Lgi1	Rtn4r	T cell	9	0.014377	24.2644	0.312072	2	0.00111235	3.05265	0.0258728	74.0707	0.00807418	2	0.00442478	6.90078	0.586957	0	0	0	0	0	0	17.3636	3.51619	1.81401	-0.274885	0.531678	-0.911376	3.05265	inf	inf	0.0258728	inf	inf	74.0707	0.00807418	inf	inf	inf	inf
endothelial cell	Cxcl13	Cxcr3	basal cell	3	0.0120482	2.3584	0.0220658	4	0.01	3.35949	0.0461207	7.92302	0.00101769	0	0	0	0	0	0	0	0	0	0	2.3584	inf	inf	0.0220658	inf	inf	3.35949	inf	inf	0.0461207	inf	inf	7.92302	0.00101769	inf	inf	inf	inf
endothelial cell	Cxcl13	Cxcr3	T cell	3	0.0120482	2.3584	0.0220658	77	0.0428254	47.0524	0.645957	110.968	0.0142536	0	0	0	0	50	0.142045	170.999	0.696117	0	0	2.3584	inf	inf	0.0220658	inf	inf	-123.946	0.275163	-1.86164	-0.0501596	0.927944	-0.107891	110.968	0.0142536	inf	inf	inf	inf
T cell	Tnfsf15	Tnfrsf25	stromal cell	2	0.00111235	2.20787	0.0177851	2	0.00319489	3.78394	0.0163314	8.35445	0.000290456	3	0.00852273	14.4738	0.197758	0	0	0	0	0	0	-12.2659	0.152543	-2.71271	-0.179973	0.0899337	-3.47499	3.78394	inf	inf	0.0163314	inf	inf	8.35445	0.000290456	inf	inf	inf	inf
T cell	Ereg	Egfr	T cell	2	0.00111235	1.70723	0.0113209	9	0.00500556	4.38782	0.00817166	7.49101	9.25109e-05	0	0	0	0	2	0.00568182	3.19389	0.00632817	0	0	1.70723	inf	inf	0.0113209	inf	inf	1.19393	1.37382	0.45819	0.00184349	1.29132	0.368841	7.49101	9.25109e-05	inf	inf	inf	inf
basal cell	Cxcl13	Cxcr3	endothelial cell	7	0.0175	12.2729	0.114829	2	0.00803213	1.92845	0.0264747	23.6677	0.00304005	2	0.00555556	10.5082	0.0679942	0	0	0	0	0	0	1.7647	1.16794	0.223961	0.0468344	1.6888	0.755998	1.92845	inf	inf	0.0264747	inf	inf	23.6677	0.00304005	inf	inf	inf	inf
luminal epithelial cell of mammary gland	Tnfsf15	Tnfrsf25	B cell	5	0.0105485	7.61955	0.061378	1	0.0015873	1.50364	0.0064897	11.4571	0.000398325	7	0.00761697	9.75452	0.133278	0	0	0	0	0	0	-2.13497	0.781131	-0.356364	-0.0719002	0.460525	-1.11865	1.50364	inf	inf	0.0064897	inf	inf	11.4571	0.000398325	inf	inf	inf	inf
endothelial cell	Tnfsf15	Tnfrsf25	stromal cell	9	0.0361446	44.0254	0.354639	2	0.00319489	3.78394	0.0163314	166.589	0.00579175	3	0.0202703	32.5649	0.444941	0	0	0	0	0	0	11.4606	1.35193	0.435022	-0.0903018	0.797048	-0.327262	3.78394	inf	inf	0.0163314	inf	inf	166.589	0.00579175	inf	inf	inf	inf
endothelial cell	Cxcl13	Cxcr3	B cell	3	0.0120482	2.3584	0.0220658	1	0.0015873	2.57848	0.0353986	6.08108	0.000781099	0	0	0	0	5	0.0284091	21.8637	0.0890048	0	0	2.3584	inf	inf	0.0220658	inf	inf	-19.2852	0.117934	-3.08395	-0.0536062	0.397715	-1.33019	6.08108	0.000781099	inf	inf	inf	inf
endothelial cell	Tnfsf15	Tnfrsf25	B cell	9	0.0361446	44.0254	0.354639	1	0.0015873	1.50364	0.0064897	66.1986	0.0023015	3	0.0202703	32.5649	0.444941	0	0	0	0	0	0	11.4606	1.35193	0.435022	-0.0903018	0.797048	-0.327262	1.50364	inf	inf	0.0064897	inf	inf	66.1986	0.0023015	inf	inf	inf	inf
basal cell	Tnfsf15	Tnfrsf25	stromal cell	4	0.01	19.7554	0.159136	2	0.00319489	3.78394	0.0163314	74.7532	0.00259892	0	0	0	0	0	0	0	0	0	0	19.7554	inf	inf	0.159136	inf	inf	3.78394	inf	inf	0.0163314	inf	inf	74.7532	0.00259892	inf	inf	inf	inf
basal cell	Tnfsf15	Tnfrsf25	macrophage	4	0.01	19.7554	0.159136	9	0.0542169	34.9425	0.150811	690.303	0.0239995	0	0	0	0	6	0.0444444	49.2536	0.178215	0	0	19.7554	inf	inf	0.159136	inf	inf	-14.3112	0.70944	-0.495248	-0.0274038	0.846232	-0.240876	690.303	0.0239995	inf	inf	inf	inf
T cell	Ereg	Egfr	B cell	2	0.00111235	1.70723	0.0113209	3	0.0047619	4.22688	0.00787194	7.21625	8.91177e-05	0	0	0	0	2	0.0113636	9.93272	0.0196801	0	0	1.70723	inf	inf	0.0113209	inf	inf	-5.70585	0.425551	-1.2326	-0.0118082	0.399995	-1.32195	7.21625	8.91177e-05	inf	inf	inf	inf
T cell	Ereg	Egfr	basal cell	2	0.00111235	1.70723	0.0113209	97	0.2425	96.8204	0.180314	165.295	0.00204132	0	0	0	0	43	0.119444	103.614	0.205294	0	0	1.70723	inf	inf	0.0113209	inf	inf	-6.79321	0.934437	-0.0978306	-0.0249799	0.878321	-0.187179	165.295	0.00204132	inf	inf	inf	inf
basal cell	Tnfsf15	Tnfrsf25	B cell	4	0.01	19.7554	0.159136	1	0.0015873	1.50364	0.0064897	29.7051	0.00103275	0	0	0	0	0	0	0	0	0	0	19.7554	inf	inf	0.159136	inf	inf	1.50364	inf	inf	0.0064897	inf	inf	29.7051	0.00103275	inf	inf	inf	inf
T cell	Ereg	Egfr	endothelial cell	2	0.00111235	1.70723	0.0113209	2	0.00803213	2.38338	0.0044387	4.06898	5.02503e-05	0	0	0	0	1	0.00675676	2.90377	0.00575335	0	0	1.70723	inf	inf	0.0113209	inf	inf	-0.520386	0.820789	-0.284916	-0.00131465	0.771499	-0.374265	4.06898	5.02503e-05	inf	inf	inf	inf
T cell	Ereg	Egfr	luminal epithelial cell of mammary gland	2	0.00111235	1.70723	0.0113209	78	0.164557	45.1221	0.0840334	77.0338	0.000951336	0	0	0	0	62	0.0674646	34.9086	0.0691658	0	0	1.70723	inf	inf	0.0113209	inf	inf	10.2135	1.29258	0.370252	0.0148676	1.21496	0.280903	77.0338	0.000951336	inf	inf	inf	inf
T cell	Ereg	Egfr	macrophage	2	0.00111235	1.70723	0.0113209	5	0.0301205	18.0832	0.0336773	30.8722	0.000381259	0	0	0	0	2	0.0148148	12.17	0.0241129	0	0	1.70723	inf	inf	0.0113209	inf	inf	5.91319	1.48588	0.571319	0.00956439	1.39665	0.48197	30.8722	0.000381259	inf	inf	inf	inf
T cell	Ereg	Egfr	stromal cell	2	0.00111235	1.70723	0.0113209	325	0.519169	365.931	0.681493	624.728	0.00771514	0	0	0	0	161	0.356195	337.987	0.669666	0	0	1.70723	inf	inf	0.0113209	inf	inf	27.9446	1.08268	0.114606	0.0118272	1.01766	0.0252576	624.728	0.00771514	inf	inf	inf	inf
basal cell	Tnfsf15	Tnfrsf25	luminal epithelial cell of mammary gland	4	0.01	19.7554	0.159136	11	0.0232068	13.3645	0.0576808	264.021	0.00917911	0	0	0	0	9	0.00979325	5.87345	0.021252	0	0	19.7554	inf	inf	0.159136	inf	inf	7.49102	2.2754	1.18612	0.0364288	2.71414	1.4405	264.021	0.00917911	inf	inf	inf	inf
basal cell	Tnfsf15	Tnfrsf25	endothelial cell	4	0.01	19.7554	0.159136	5	0.0200803	12.7392	0.0549822	251.669	0.00874967	0	0	0	0	1	0.00675676	9.78664	0.0354111	0	0	19.7554	inf	inf	0.159136	inf	inf	2.95258	1.3017	0.380392	0.0195712	1.55268	0.634765	251.669	0.00874967	inf	inf	inf	inf
basal cell	Tnfsf15	Tnfrsf25	basal cell	4	0.01	19.7554	0.159136	1	0.0025	1.91901	0.00828242	37.9109	0.00131803	0	0	0	0	1	0.00277778	3.96523	0.0143474	0	0	19.7554	inf	inf	0.159136	inf	inf	-2.04621	0.483961	-1.04704	-0.00606499	0.577277	-0.792666	37.9109	0.00131803	inf	inf	inf	inf
basal cell	Tnfsf15	Tnfrsf25	T cell	4	0.01	19.7554	0.159136	136	0.0756396	163.444	0.705422	3228.91	0.112258	0	0	0	0	33	0.09375	207.493	0.750775	0	0	19.7554	inf	inf	0.159136	inf	inf	-44.049	0.787709	-0.344265	-0.0453523	0.939593	-0.0898926	3228.91	0.112258	inf	inf	inf	inf
endothelial cell	Cxcl13	Cxcr5	luminal epithelial cell of mammary gland	3	0.0120482	2.3584	0.0220658	14	0.0295359	6.1463	0.0123969	14.4954	0.000273548	0	0	0	0	22	0.0239391	10.23	0.0237098	0	0	2.3584	inf	inf	0.0220658	inf	inf	-4.08374	0.600809	-0.735022	-0.0113129	0.522861	-0.935501	14.4954	0.000273548	inf	inf	inf	inf
stromal cell	Cntn2	Cntn1	T cell	2	0.00319489	5.49201	0.0199958	4	0.00222469	5.26733	0.0669864	28.9282	0.00133944	5	0.0110619	19.9239	0.0991925	0	0	0	0	0	0	-14.4319	0.275649	-1.85909	-0.0791968	0.201585	-2.31054	5.26733	inf	inf	0.0669864	inf	inf	28.9282	0.00133944	inf	inf	inf	inf
B cell	Efnb3	Ephb2	luminal epithelial cell of mammary gland	2	0.0031746	5.27135	0.158642	12	0.0253165	15.5757	0.126035	82.1052	0.0199944	1	0.00568182	8.67059	0.235572	0	0	0	0	0	0	-3.39923	0.607958	-0.717956	-0.0769298	0.673433	-0.570393	15.5757	inf	inf	0.126035	inf	inf	82.1052	0.0199944	inf	inf	inf	inf
luminal epithelial cell of mammary gland	Reln	Vldlr	macrophage	4	0.00843882	3.43407	0.0201547	2	0.0120482	6.84891	0.0322369	23.5196	0.000649727	1	0.00108814	0.75003	0.0120436	0	0	0	0	0	0	2.68404	4.57858	2.1949	0.00811111	1.67348	0.742848	6.84891	inf	inf	0.0322369	inf	inf	23.5196	0.000649727	inf	inf	inf	inf
stromal cell	Reln	Itga3	T cell	1	0.00159744	2.72783	0.0160098	29	0.016129	15.0066	0.0212278	40.9355	0.000339853	0	0	0	0	5	0.0142045	11.2629	0.0227967	0	0	2.72783	inf	inf	0.0160098	inf	inf	3.74372	1.33239	0.414022	-0.00156893	0.931177	-0.102872	40.9355	0.000339853	inf	inf	inf	inf
stromal cell	Reln	Itga3	B cell	1	0.00159744	2.72783	0.0160098	3	0.0047619	5.24434	0.00741845	14.3057	0.000118768	0	0	0	0	1	0.00568182	5.50318	0.0111388	0	0	2.72783	inf	inf	0.0160098	inf	inf	-0.258846	0.952964	-0.0695059	-0.00372032	0.666003	-0.5864	14.3057	0.000118768	inf	inf	inf	inf
luminal epithelial cell of mammary gland	Cxcl13	Ccr10	macrophage	14	0.0295359	5.81556	0.054412	2	0.0120482	26.465	0.423214	153.909	0.0230279	15	0.0163221	3.3301	0.0215477	0	0	0	0	0	0	2.48545	1.74636	0.804351	0.0328642	2.52518	1.33639	26.465	inf	inf	0.423214	inf	inf	153.909	0.0230279	inf	inf	inf	inf
T cell	Reln	Itga3	stromal cell	2	0.00111235	2.323	0.0136338	17	0.0271565	14.2977	0.0202251	33.2137	0.000275745	0	0	0	0	2	0.00442478	3.88077	0.00785489	0	0	2.323	inf	inf	0.0136338	inf	inf	10.417	3.68426	1.88137	0.0123702	2.57483	1.36448	33.2137	0.000275745	inf	inf	inf	inf
T cell	Reln	Itga3	macrophage	2	0.00111235	2.323	0.0136338	7	0.0421687	20.3889	0.0288414	47.3634	0.000393218	0	0	0	0	3	0.0222222	15.1697	0.0307043	0	0	2.323	inf	inf	0.0136338	inf	inf	5.21922	1.34406	0.426593	-0.00186292	0.939327	-0.0903007	47.3634	0.000393218	inf	inf	inf	inf
T cell	Reln	Itga3	luminal epithelial cell of mammary gland	2	0.00111235	2.323	0.0136338	168	0.35443	137.66	0.194729	319.785	0.0026549	0	0	0	0	223	0.242655	135.23	0.273714	0	0	2.323	inf	inf	0.0136338	inf	inf	2.42998	1.01797	0.0256939	-0.0789848	0.711433	-0.4912	319.785	0.0026549	inf	inf	inf	inf
T cell	Reln	Itga3	endothelial cell	2	0.00111235	2.323	0.0136338	63	0.253012	161.047	0.227811	374.112	0.00310593	0	0	0	0	21	0.141892	107.335	0.217253	0	0	2.323	inf	inf	0.0136338	inf	inf	53.7115	1.50041	0.585356	0.0105581	1.0486	0.068462	374.112	0.00310593	inf	inf	inf	inf
T cell	Reln	Itga3	basal cell	2	0.00111235	2.323	0.0136338	227	0.5675	353.288	0.499748	820.687	0.00681347	0	0	0	0	66	0.183333	215.675	0.436539	0	0	2.323	inf	inf	0.0136338	inf	inf	137.612	1.63805	0.711983	0.0632087	1.1448	0.195089	820.687	0.00681347	inf	inf	inf	inf
T cell	Reln	Itga3	T cell	2	0.00111235	2.323	0.0136338	29	0.016129	15.0066	0.0212278	34.8604	0.000289416	0	0	0	0	5	0.0142045	11.2629	0.0227967	0	0	2.323	inf	inf	0.0136338	inf	inf	3.74372	1.33239	0.414022	-0.00156893	0.931177	-0.102872	34.8604	0.000289416	inf	inf	inf	inf
T cell	Reln	Itga3	B cell	2	0.00111235	2.323	0.0136338	3	0.0047619	5.24434	0.00741845	12.1826	0.000101142	0	0	0	0	1	0.00568182	5.50318	0.0111388	0	0	2.323	inf	inf	0.0136338	inf	inf	-0.258846	0.952964	-0.0695059	-0.00372032	0.666003	-0.5864	12.1826	0.000101142	inf	inf	inf	inf
macrophage	Cxcl13	Ccr10	macrophage	4	0.0240964	11.6579	0.109075	2	0.0120482	26.465	0.423214	308.527	0.0461619	1	0.00740741	10.7249	0.0693962	0	0	0	0	0	0	0.933046	1.087	0.12035	0.0396784	1.57177	0.652387	26.465	inf	inf	0.423214	inf	inf	308.527	0.0461619	inf	inf	inf	inf
stromal cell	Cxcl13	Ccr10	macrophage	70	0.111821	68.3048	0.639079	2	0.0120482	26.465	0.423214	1807.69	0.270467	69	0.152655	115.571	0.747811	0	0	0	0	0	0	-47.2659	0.591022	-0.758716	-0.108732	0.8546	-0.226679	26.465	inf	inf	0.423214	inf	inf	1807.69	0.270467	inf	inf	inf	inf
basal cell	Tnfsf13b	Tnfrsf17	endothelial cell	6	0.015	8.13279	0.130282	1	0.00401606	1.94378	0.0381284	15.8084	0.00496742	2	0.00555556	8.74086	0.0602163	0	0	0	0	0	0	-0.608067	0.930434	-0.104024	0.0700653	2.16356	1.11341	1.94378	inf	inf	0.0381284	inf	inf	15.8084	0.00496742	inf	inf	inf	inf
stromal cell	Reln	Vldlr	stromal cell	1	0.00159744	2.72783	0.0160098	103	0.164537	97.0201	0.456661	264.655	0.00731104	0	0	0	0	69	0.152655	143.216	0.802252	0	0	2.72783	inf	inf	0.0160098	inf	inf	-46.196	0.677438	-0.561838	-0.345592	0.569223	-0.812934	264.655	0.00731104	inf	inf	inf	inf
stromal cell	Reln	Vldlr	macrophage	1	0.00159744	2.72783	0.0160098	2	0.0120482	6.84891	0.0322369	18.6827	0.000516106	0	0	0	0	0	0	0	0	0	0	2.72783	inf	inf	0.0160098	inf	inf	6.84891	inf	inf	0.0322369	inf	inf	18.6827	0.000516106	inf	inf	inf	inf
stromal cell	Reln	Vldlr	luminal epithelial cell of mammary gland	1	0.00159744	2.72783	0.0160098	42	0.0886076	29.2925	0.137876	79.9049	0.00220736	0	0	0	0	15	0.0163221	8.31383	0.0465715	0	0	2.72783	inf	inf	0.0160098	inf	inf	20.9786	3.52334	1.81694	0.0913041	2.96052	1.56585	79.9049	0.00220736	inf	inf	inf	inf
stromal cell	Reln	Vldlr	endothelial cell	1	0.00159744	2.72783	0.0160098	5	0.0200803	6.01169	0.0282962	16.3989	0.000453017	0	0	0	0	3	0.0202703	15.0301	0.084194	0	0	2.72783	inf	inf	0.0160098	inf	inf	-9.01841	0.399977	-1.32201	-0.0558978	0.336084	-1.57311	16.3989	0.000453017	inf	inf	inf	inf
stromal cell	Reln	Vldlr	basal cell	1	0.00159744	2.72783	0.0160098	68	0.17	67.8968	0.319581	185.211	0.00511643	0	0	0	0	3	0.00833333	7.20241	0.0403457	0	0	2.72783	inf	inf	0.0160098	inf	inf	60.6944	9.42695	3.23679	0.279235	7.92107	2.9857	185.211	0.00511643	inf	inf	inf	inf
stromal cell	Reln	Vldlr	T cell	1	0.00159744	2.72783	0.0160098	3	0.00166852	2.41306	0.011358	6.58243	0.000181839	0	0	0	0	2	0.00568182	4.75511	0.0266366	0	0	2.72783	inf	inf	0.0160098	inf	inf	-2.34205	0.507467	-0.978613	-0.0152787	0.426404	-1.22971	6.58243	0.000181839	inf	inf	inf	inf
stromal cell	Reln	Itga3	basal cell	1	0.00159744	2.72783	0.0160098	227	0.5675	353.288	0.499748	963.709	0.00800086	0	0	0	0	66	0.183333	215.675	0.436539	0	0	2.72783	inf	inf	0.0160098	inf	inf	137.612	1.63805	0.711983	0.0632087	1.1448	0.195089	963.709	0.00800086	inf	inf	inf	inf
stromal cell	Reln	Itga3	endothelial cell	1	0.00159744	2.72783	0.0160098	63	0.253012	161.047	0.227811	439.308	0.0036472	0	0	0	0	21	0.141892	107.335	0.217253	0	0	2.72783	inf	inf	0.0160098	inf	inf	53.7115	1.50041	0.585356	0.0105581	1.0486	0.068462	439.308	0.0036472	inf	inf	inf	inf
stromal cell	Reln	Itga3	luminal epithelial cell of mammary gland	1	0.00159744	2.72783	0.0160098	168	0.35443	137.66	0.194729	375.514	0.00311757	0	0	0	0	223	0.242655	135.23	0.273714	0	0	2.72783	inf	inf	0.0160098	inf	inf	2.42998	1.01797	0.0256939	-0.0789848	0.711433	-0.4912	375.514	0.00311757	inf	inf	inf	inf
endothelial cell	Cxcl13	Ccr10	B cell	3	0.0120482	2.3584	0.0220658	1	0.0015873	3.22074	0.0515043	7.59578	0.00113648	0	0	0	0	1	0.00568182	8.16935	0.14305	0	0	2.3584	inf	inf	0.0220658	inf	inf	-4.94861	0.394246	-1.34283	-0.0915454	0.360045	-1.47375	7.59578	0.00113648	inf	inf	inf	inf
basal cell	Cxcl10	Ccr3	basal cell	22	0.055	17.8085	0.0217056	2	0.005	6.28382	0.221146	111.905	0.00480011	6	0.0166667	12.3855	0.0191455	0	0	0	0	0	0	5.42307	1.43786	0.523921	0.00256008	1.13372	0.181061	6.28382	inf	inf	0.221146	inf	inf	111.905	0.00480011	inf	inf	inf	inf
basal cell	Cxcl10	Ccr3	macrophage	22	0.055	17.8085	0.0217056	1	0.0060241	10.4549	0.367941	186.187	0.00798637	6	0.0166667	12.3855	0.0191455	0	0	0	0	0	0	5.42307	1.43786	0.523921	0.00256008	1.13372	0.181061	10.4549	inf	inf	0.367941	inf	inf	186.187	0.00798637	inf	inf	inf	inf
T cell	Reln	Itgb1	B cell	2	0.00111235	2.323	0.0136338	63	0.1	40.6851	0.0324745	94.5114	0.000442751	0	0	0	0	32	0.181818	60.2223	0.0457685	0	0	2.323	inf	inf	0.0136338	inf	inf	-19.5372	0.675581	-0.565798	-0.013294	0.709538	-0.495048	94.5114	0.000442751	inf	inf	inf	inf
endothelial cell	Cxcl10	Ccr3	basal cell	127	0.51004	353.412	0.430749	2	0.005	6.28382	0.221146	2220.78	0.0952587	53	0.358108	220.687	0.34114	0	0	0	0	0	0	132.725	1.60142	0.679347	0.0896099	1.26268	0.336487	6.28382	inf	inf	0.221146	inf	inf	2220.78	0.0952587	inf	inf	inf	inf
endothelial cell	Cxcl10	Ccr3	macrophage	127	0.51004	353.412	0.430749	1	0.0060241	10.4549	0.367941	3694.9	0.15849	53	0.358108	220.687	0.34114	0	0	0	0	0	0	132.725	1.60142	0.679347	0.0896099	1.26268	0.336487	10.4549	inf	inf	0.367941	inf	inf	3694.9	0.15849	inf	inf	inf	inf
basal cell	Cxcl13	Ccr10	macrophage	7	0.0175	12.2729	0.114829	2	0.0120482	26.465	0.423214	324.802	0.0485971	2	0.00555556	10.5082	0.0679942	0	0	0	0	0	0	1.7647	1.16794	0.223961	0.0468344	1.6888	0.755998	26.465	inf	inf	0.423214	inf	inf	324.802	0.0485971	inf	inf	inf	inf
luminal epithelial cell of mammary gland	Cxcl10	Ccr3	basal cell	49	0.103376	23.0522	0.0280968	2	0.005	6.28382	0.221146	144.856	0.00621349	55	0.0598477	21.2042	0.0327776	0	0	0	0	0	0	1.848	1.08715	0.120554	-0.00468084	0.857194	-0.222306	6.28382	inf	inf	0.221146	inf	inf	144.856	0.00621349	inf	inf	inf	inf
luminal epithelial cell of mammary gland	Cxcl10	Ccr3	macrophage	49	0.103376	23.0522	0.0280968	1	0.0060241	10.4549	0.367941	241.01	0.0103379	55	0.0598477	21.2042	0.0327776	0	0	0	0	0	0	1.848	1.08715	0.120554	-0.00468084	0.857194	-0.222306	10.4549	inf	inf	0.367941	inf	inf	241.01	0.0103379	inf	inf	inf	inf
macrophage	Cxcl10	Ccr3	basal cell	52	0.313253	203.232	0.247705	2	0.005	6.28382	0.221146	1277.07	0.0547792	16	0.118519	62.7513	0.0970013	0	0	0	0	0	0	140.481	3.23869	1.69541	0.150704	2.55363	1.35255	6.28382	inf	inf	0.221146	inf	inf	1277.07	0.0547792	inf	inf	inf	inf
stromal cell	Reln	Itga3	macrophage	1	0.00159744	2.72783	0.0160098	7	0.0421687	20.3889	0.0288414	55.6175	0.000461745	0	0	0	0	3	0.0222222	15.1697	0.0307043	0	0	2.72783	inf	inf	0.0160098	inf	inf	5.21922	1.34406	0.426593	-0.00186292	0.939327	-0.0903007	55.6175	0.000461745	inf	inf	inf	inf
macrophage	Cxcl10	Ccr3	macrophage	52	0.313253	203.232	0.247705	1	0.0060241	10.4549	0.367941	2124.78	0.091141	16	0.118519	62.7513	0.0970013	0	0	0	0	0	0	140.481	3.23869	1.69541	0.150704	2.55363	1.35255	10.4549	inf	inf	0.367941	inf	inf	2124.78	0.091141	inf	inf	inf	inf
endothelial cell	Cxcl13	Ccr10	T cell	3	0.0120482	2.3584	0.0220658	17	0.00945495	17.7614	0.284031	41.8885	0.00626738	0	0	0	0	3	0.00852273	17.5643	0.30756	0	0	2.3584	inf	inf	0.0220658	inf	inf	0.197133	1.01122	0.0161019	-0.0235291	0.923498	-0.11482	41.8885	0.00626738	inf	inf	inf	inf
stromal cell	Cxcl10	Ccr3	basal cell	143	0.228435	142.666	0.173885	2	0.005	6.28382	0.221146	896.484	0.0384541	136	0.300885	264.289	0.408539	0	0	0	0	0	0	-121.624	0.539809	-0.88948	-0.234654	0.425626	-1.23234	6.28382	inf	inf	0.221146	inf	inf	896.484	0.0384541	inf	inf	inf	inf
stromal cell	Cxcl10	Ccr3	macrophage	143	0.228435	142.666	0.173885	1	0.0060241	10.4549	0.367941	1491.56	0.0639794	136	0.300885	264.289	0.408539	0	0	0	0	0	0	-121.624	0.539809	-0.88948	-0.234654	0.425626	-1.23234	10.4549	inf	inf	0.367941	inf	inf	1491.56	0.0639794	inf	inf	inf	inf
endothelial cell	Cxcl13	Ccr10	endothelial cell	3	0.0120482	2.3584	0.0220658	3	0.0120482	13.9864	0.223662	32.9855	0.0049353	0	0	0	0	2	0.0135135	24.1807	0.423417	0	0	2.3584	inf	inf	0.0220658	inf	inf	-10.1943	0.578411	-0.789834	-0.199754	0.528232	-0.920755	32.9855	0.0049353	inf	inf	inf	inf
endothelial cell	Cxcl13	Ccr10	luminal epithelial cell of mammary gland	3	0.0120482	2.3584	0.0220658	1	0.0021097	1.09988	0.0175886	2.59395	0.000388107	0	0	0	0	2	0.00217628	3.31596	0.0580642	0	0	2.3584	inf	inf	0.0220658	inf	inf	-2.21608	0.331692	-1.59209	-0.0404756	0.302917	-1.72301	2.59395	0.000388107	inf	inf	inf	inf
endothelial cell	Cxcl13	Ccr10	macrophage	3	0.0120482	2.3584	0.0220658	2	0.0120482	26.465	0.423214	62.4151	0.00933857	0	0	0	0	0	0	0	0	0	0	2.3584	inf	inf	0.0220658	inf	inf	26.465	inf	inf	0.423214	inf	inf	62.4151	0.00933857	inf	inf	inf	inf
stromal cell	Reln	Itga3	stromal cell	1	0.00159744	2.72783	0.0160098	17	0.0271565	14.2977	0.0202251	39.0018	0.000323799	0	0	0	0	2	0.00442478	3.88077	0.00785489	0	0	2.72783	inf	inf	0.0160098	inf	inf	10.417	3.68426	1.88137	0.0123702	2.57483	1.36448	39.0018	0.000323799	inf	inf	inf	inf
stromal cell	Reln	Vldlr	B cell	1	0.00159744	2.72783	0.0160098	2	0.0031746	2.97264	0.0139918	8.10887	0.000224006	0	0	0	0	0	0	0	0	0	0	2.72783	inf	inf	0.0160098	inf	inf	2.97264	inf	inf	0.0139918	inf	inf	8.10887	0.000224006	inf	inf	inf	inf
luminal epithelial cell of mammary gland	Tnfsf13b	Tnfrsf17	endothelial cell	1	0.0021097	0.659104	0.0105584	1	0.00401606	1.94378	0.0381284	1.28115	0.000402574	3	0.00326442	0.948865	0.00653679	0	0	0	0	0	0	-0.289761	0.694624	-0.525696	0.0040216	1.61523	0.691736	1.94378	inf	inf	0.0381284	inf	inf	1.28115	0.000402574	inf	inf	inf	inf
T cell	Cxcl10	Ccr3	macrophage	136	0.0756396	53.3101	0.064976	1	0.0060241	10.4549	0.367941	557.354	0.0239073	18	0.0511364	25.9352	0.0400907	0	0	0	0	0	0	27.3749	2.05551	1.0395	0.0248853	1.62072	0.696639	10.4549	inf	inf	0.367941	inf	inf	557.354	0.0239073	inf	inf	inf	inf
luminal epithelial cell of mammary gland	Reln	Vldlr	B cell	4	0.00843882	3.43407	0.0201547	2	0.0031746	2.97264	0.0139918	10.2083	0.000282002	1	0.00108814	0.75003	0.0120436	0	0	0	0	0	0	2.68404	4.57858	2.1949	0.00811111	1.67348	0.742848	2.97264	inf	inf	0.0139918	inf	inf	10.2083	0.000282002	inf	inf	inf	inf
T cell	Ahsg	Insr	macrophage	3	0.00166852	1.34941	0.189078	12	0.0722892	30.8808	0.067496	41.6708	0.012762	0	0	0	0	12	0.0888889	56.0361	0.104198	0	0	1.34941	inf	inf	0.189078	inf	inf	-25.1553	0.551087	-0.859647	-0.036702	0.647767	-0.626454	41.6708	0.012762	inf	inf	inf	inf
T cell	Ahsg	Insr	stromal cell	3	0.00166852	1.34941	0.189078	44	0.0702875	35.7557	0.078151	48.2491	0.0147766	0	0	0	0	19	0.0420354	34.2523	0.0636914	0	0	1.34941	inf	inf	0.189078	inf	inf	1.50338	1.04389	0.0619717	0.0144595	1.22702	0.295165	48.2491	0.0147766	inf	inf	inf	inf
luminal epithelial cell of mammary gland	Ahsg	Insr	B cell	5	0.0105485	2.35899	0.33054	14	0.0222222	22.1388	0.0483885	52.2251	0.0159943	0	0	0	0	2	0.0113636	6.49076	0.0120694	0	0	2.35899	inf	inf	0.33054	inf	inf	15.648	3.41081	1.77012	0.0363191	4.00918	2.00331	52.2251	0.0159943	inf	inf	inf	inf
luminal epithelial cell of mammary gland	Ahsg	Insr	T cell	5	0.0105485	2.35899	0.33054	50	0.0278087	28.5013	0.0622951	67.2343	0.020591	0	0	0	0	7	0.0198864	12.9215	0.0240273	0	0	2.35899	inf	inf	0.33054	inf	inf	15.5798	2.20572	1.14125	0.0382678	2.59268	1.37444	67.2343	0.020591	inf	inf	inf	inf
luminal epithelial cell of mammary gland	Ahsg	Insr	basal cell	5	0.0105485	2.35899	0.33054	18	0.045	15.8688	0.0346844	37.4345	0.0114646	0	0	0	0	11	0.0305556	28.7806	0.0535169	0	0	2.35899	inf	inf	0.33054	inf	inf	-12.9117	0.551373	-0.858898	-0.0188324	0.648103	-0.625705	37.4345	0.0114646	inf	inf	inf	inf
luminal epithelial cell of mammary gland	Ahsg	Insr	endothelial cell	5	0.0105485	2.35899	0.33054	106	0.425703	288.03	0.629544	679.46	0.20809	0	0	0	0	59	0.398649	361.254	0.671744	0	0	2.35899	inf	inf	0.33054	inf	inf	-73.2243	0.797305	-0.326796	-0.0421996	0.937179	-0.0936033	679.46	0.20809	inf	inf	inf	inf
luminal epithelial cell of mammary gland	Ahsg	Insr	luminal epithelial cell of mammary gland	5	0.0105485	2.35899	0.33054	70	0.147679	36.3457	0.0794406	85.7393	0.0262583	0	0	0	0	97	0.10555	38.0499	0.0707531	0	0	2.35899	inf	inf	0.33054	inf	inf	-1.70422	0.955211	-0.0661086	0.00868756	1.12279	0.167084	85.7393	0.0262583	inf	inf	inf	inf
luminal epithelial cell of mammary gland	Ahsg	Insr	macrophage	5	0.0105485	2.35899	0.33054	12	0.0722892	30.8808	0.067496	72.8476	0.0223101	0	0	0	0	12	0.0888889	56.0361	0.104198	0	0	2.35899	inf	inf	0.33054	inf	inf	-25.1553	0.551087	-0.859647	-0.036702	0.647767	-0.626454	72.8476	0.0223101	inf	inf	inf	inf
luminal epithelial cell of mammary gland	Ahsg	Insr	stromal cell	5	0.0105485	2.35899	0.33054	44	0.0702875	35.7557	0.078151	84.3474	0.025832	0	0	0	0	19	0.0420354	34.2523	0.0636914	0	0	2.35899	inf	inf	0.33054	inf	inf	1.50338	1.04389	0.0619717	0.0144595	1.22702	0.295165	84.3474	0.025832	inf	inf	inf	inf
stromal cell	Ahsg	Insr	B cell	2	0.00319489	1.80525	0.25295	14	0.0222222	22.1388	0.0483885	39.966	0.0122399	0	0	0	0	2	0.0113636	6.49076	0.0120694	0	0	1.80525	inf	inf	0.25295	inf	inf	15.648	3.41081	1.77012	0.0363191	4.00918	2.00331	39.966	0.0122399	inf	inf	inf	inf
stromal cell	Ahsg	Insr	T cell	2	0.00319489	1.80525	0.25295	50	0.0278087	28.5013	0.0622951	51.452	0.0157576	0	0	0	0	7	0.0198864	12.9215	0.0240273	0	0	1.80525	inf	inf	0.25295	inf	inf	15.5798	2.20572	1.14125	0.0382678	2.59268	1.37444	51.452	0.0157576	inf	inf	inf	inf
stromal cell	Ahsg	Insr	basal cell	2	0.00319489	1.80525	0.25295	18	0.045	15.8688	0.0346844	28.6472	0.00877343	0	0	0	0	11	0.0305556	28.7806	0.0535169	0	0	1.80525	inf	inf	0.25295	inf	inf	-12.9117	0.551373	-0.858898	-0.0188324	0.648103	-0.625705	28.6472	0.00877343	inf	inf	inf	inf
stromal cell	Ahsg	Insr	endothelial cell	2	0.00319489	1.80525	0.25295	106	0.425703	288.03	0.629544	519.966	0.159243	0	0	0	0	59	0.398649	361.254	0.671744	0	0	1.80525	inf	inf	0.25295	inf	inf	-73.2243	0.797305	-0.326796	-0.0421996	0.937179	-0.0936033	519.966	0.159243	inf	inf	inf	inf
stromal cell	Ahsg	Insr	luminal epithelial cell of mammary gland	2	0.00319489	1.80525	0.25295	70	0.147679	36.3457	0.0794406	65.6132	0.0200945	0	0	0	0	97	0.10555	38.0499	0.0707531	0	0	1.80525	inf	inf	0.25295	inf	inf	-1.70422	0.955211	-0.0661086	0.00868756	1.12279	0.167084	65.6132	0.0200945	inf	inf	inf	inf
stromal cell	Ahsg	Insr	macrophage	2	0.00319489	1.80525	0.25295	12	0.0722892	30.8808	0.067496	55.7476	0.0170731	0	0	0	0	12	0.0888889	56.0361	0.104198	0	0	1.80525	inf	inf	0.25295	inf	inf	-25.1553	0.551087	-0.859647	-0.036702	0.647767	-0.626454	55.7476	0.0170731	inf	inf	inf	inf
stromal cell	Ahsg	Insr	stromal cell	2	0.00319489	1.80525	0.25295	44	0.0702875	35.7557	0.078151	64.548	0.0197683	0	0	0	0	19	0.0420354	34.2523	0.0636914	0	0	1.80525	inf	inf	0.25295	inf	inf	1.50338	1.04389	0.0619717	0.0144595	1.22702	0.295165	64.548	0.0197683	inf	inf	inf	inf
T cell	Reln	Vldlr	T cell	2	0.00111235	2.323	0.0136338	3	0.00166852	2.41306	0.011358	5.60555	0.000154852	0	0	0	0	2	0.00568182	4.75511	0.0266366	0	0	2.323	inf	inf	0.0136338	inf	inf	-2.34205	0.507467	-0.978613	-0.0152787	0.426404	-1.22971	5.60555	0.000154852	inf	inf	inf	inf
T cell	Reln	Vldlr	B cell	2	0.00111235	2.323	0.0136338	2	0.0031746	2.97264	0.0139918	6.90545	0.000190762	0	0	0	0	0	0	0	0	0	0	2.323	inf	inf	0.0136338	inf	inf	2.97264	inf	inf	0.0139918	inf	inf	6.90545	0.000190762	inf	inf	inf	inf
B cell	Reln	Vldlr	macrophage	3	0.0047619	4.72516	0.0277322	2	0.0120482	6.84891	0.0322369	32.3622	0.000894001	2	0.0113636	22.8792	0.367384	0	0	0	0	0	0	-18.154	0.206526	-2.2756	-0.339652	0.0754857	-3.72765	6.84891	inf	inf	0.0322369	inf	inf	32.3622	0.000894001	inf	inf	inf	inf
T cell	Ahsg	Insr	luminal epithelial cell of mammary gland	3	0.00166852	1.34941	0.189078	70	0.147679	36.3457	0.0794406	49.0452	0.0150205	0	0	0	0	97	0.10555	38.0499	0.0707531	0	0	1.34941	inf	inf	0.189078	inf	inf	-1.70422	0.955211	-0.0661086	0.00868756	1.12279	0.167084	49.0452	0.0150205	inf	inf	inf	inf
T cell	Ahsg	Insr	endothelial cell	3	0.00166852	1.34941	0.189078	106	0.425703	288.03	0.629544	388.67	0.119033	0	0	0	0	59	0.398649	361.254	0.671744	0	0	1.34941	inf	inf	0.189078	inf	inf	-73.2243	0.797305	-0.326796	-0.0421996	0.937179	-0.0936033	388.67	0.119033	inf	inf	inf	inf
T cell	Ahsg	Insr	basal cell	3	0.00166852	1.34941	0.189078	18	0.045	15.8688	0.0346844	21.4136	0.00655806	0	0	0	0	11	0.0305556	28.7806	0.0535169	0	0	1.34941	inf	inf	0.189078	inf	inf	-12.9117	0.551373	-0.858898	-0.0188324	0.648103	-0.625705	21.4136	0.00655806	inf	inf	inf	inf
T cell	Reln	Vldlr	endothelial cell	2	0.00111235	2.323	0.0136338	5	0.0200803	6.01169	0.0282962	13.9652	0.000385786	0	0	0	0	3	0.0202703	15.0301	0.084194	0	0	2.323	inf	inf	0.0136338	inf	inf	-9.01841	0.399977	-1.32201	-0.0558978	0.336084	-1.57311	13.9652	0.000385786	inf	inf	inf	inf
endothelial cell	Reln	Vldlr	macrophage	2	0.00803213	8.08413	0.0474462	2	0.0120482	6.84891	0.0322369	55.3675	0.00152952	1	0.00675676	9.34603	0.150074	0	0	0	0	0	0	-1.2619	0.86498	-0.209261	-0.102628	0.316151	-1.66131	6.84891	inf	inf	0.0322369	inf	inf	55.3675	0.00152952	inf	inf	inf	inf
endothelial cell	Reln	Vldlr	B cell	2	0.00803213	8.08413	0.0474462	2	0.0031746	2.97264	0.0139918	24.0313	0.00066386	1	0.00675676	9.34603	0.150074	0	0	0	0	0	0	-1.2619	0.86498	-0.209261	-0.102628	0.316151	-1.66131	2.97264	inf	inf	0.0139918	inf	inf	24.0313	0.00066386	inf	inf	inf	inf
basal cell	Reln	Vldlr	macrophage	71	0.1775	149.091	0.875023	2	0.0120482	6.84891	0.0322369	1021.11	0.028208	6	0.0166667	29.3007	0.470498	0	0	0	0	0	0	119.79	5.0883	2.34718	0.404525	1.85978	0.895133	6.84891	inf	inf	0.0322369	inf	inf	1021.11	0.028208	inf	inf	inf	inf
macrophage	Tnfsf13b	Tnfrsf17	endothelial cell	7	0.0421687	27.2671	0.436801	1	0.00401606	1.94378	0.0381284	53.0013	0.0166545	6	0.0444444	36.3292	0.250274	0	0	0	0	0	0	-9.06204	0.750558	-0.413965	0.186527	1.74529	0.803467	1.94378	inf	inf	0.0381284	inf	inf	53.0013	0.0166545	inf	inf	inf	inf
basal cell	Reln	Vldlr	B cell	71	0.1775	149.091	0.875023	2	0.0031746	2.97264	0.0139918	443.194	0.0122432	6	0.0166667	29.3007	0.470498	0	0	0	0	0	0	119.79	5.0883	2.34718	0.404525	1.85978	0.895133	2.97264	inf	inf	0.0139918	inf	inf	443.194	0.0122432	inf	inf	inf	inf
T cell	Reln	Vldlr	stromal cell	2	0.00111235	2.323	0.0136338	103	0.164537	97.0201	0.456661	225.378	0.00622603	0	0	0	0	69	0.152655	143.216	0.802252	0	0	2.323	inf	inf	0.0136338	inf	inf	-46.196	0.677438	-0.561838	-0.345592	0.569223	-0.812934	225.378	0.00622603	inf	inf	inf	inf
T cell	Reln	Vldlr	macrophage	2	0.00111235	2.323	0.0136338	2	0.0120482	6.84891	0.0322369	15.91	0.000439512	0	0	0	0	0	0	0	0	0	0	2.323	inf	inf	0.0136338	inf	inf	6.84891	inf	inf	0.0322369	inf	inf	15.91	0.000439512	inf	inf	inf	inf
T cell	Reln	Vldlr	luminal epithelial cell of mammary gland	2	0.00111235	2.323	0.0136338	42	0.0886076	29.2925	0.137876	68.0464	0.00187977	0	0	0	0	15	0.0163221	8.31383	0.0465715	0	0	2.323	inf	inf	0.0136338	inf	inf	20.9786	3.52334	1.81694	0.0913041	2.96052	1.56585	68.0464	0.00187977	inf	inf	inf	inf
T cell	Reln	Vldlr	basal cell	2	0.00111235	2.323	0.0136338	68	0.17	67.8968	0.319581	157.724	0.00435711	0	0	0	0	3	0.00833333	7.20241	0.0403457	0	0	2.323	inf	inf	0.0136338	inf	inf	60.6944	9.42695	3.23679	0.279235	7.92107	2.9857	157.724	0.00435711	inf	inf	inf	inf
T cell	Ahsg	Insr	T cell	3	0.00166852	1.34941	0.189078	50	0.0278087	28.5013	0.0622951	38.4599	0.0117786	0	0	0	0	7	0.0198864	12.9215	0.0240273	0	0	1.34941	inf	inf	0.189078	inf	inf	15.5798	2.20572	1.14125	0.0382678	2.59268	1.37444	38.4599	0.0117786	inf	inf	inf	inf
B cell	Ahsg	Insr	B cell	2	0.0031746	1.62313	0.227432	14	0.0222222	22.1388	0.0483885	35.9341	0.0110051	0	0	0	0	2	0.0113636	6.49076	0.0120694	0	0	1.62313	inf	inf	0.227432	inf	inf	15.648	3.41081	1.77012	0.0363191	4.00918	2.00331	35.9341	0.0110051	inf	inf	inf	inf
B cell	Ahsg	Insr	T cell	2	0.0031746	1.62313	0.227432	50	0.0278087	28.5013	0.0622951	46.2613	0.0141679	0	0	0	0	7	0.0198864	12.9215	0.0240273	0	0	1.62313	inf	inf	0.227432	inf	inf	15.5798	2.20572	1.14125	0.0382678	2.59268	1.37444	46.2613	0.0141679	inf	inf	inf	inf
B cell	Ahsg	Insr	basal cell	2	0.0031746	1.62313	0.227432	18	0.045	15.8688	0.0346844	25.7572	0.00788834	0	0	0	0	11	0.0305556	28.7806	0.0535169	0	0	1.62313	inf	inf	0.227432	inf	inf	-12.9117	0.551373	-0.858898	-0.0188324	0.648103	-0.625705	25.7572	0.00788834	inf	inf	inf	inf
B cell	Ahsg	Insr	endothelial cell	2	0.0031746	1.62313	0.227432	106	0.425703	288.03	0.629544	467.51	0.143178	0	0	0	0	59	0.398649	361.254	0.671744	0	0	1.62313	inf	inf	0.227432	inf	inf	-73.2243	0.797305	-0.326796	-0.0421996	0.937179	-0.0936033	467.51	0.143178	inf	inf	inf	inf
B cell	Ahsg	Insr	luminal epithelial cell of mammary gland	2	0.0031746	1.62313	0.227432	70	0.147679	36.3457	0.0794406	58.9938	0.0180673	0	0	0	0	97	0.10555	38.0499	0.0707531	0	0	1.62313	inf	inf	0.227432	inf	inf	-1.70422	0.955211	-0.0661086	0.00868756	1.12279	0.167084	58.9938	0.0180673	inf	inf	inf	inf
B cell	Ahsg	Insr	macrophage	2	0.0031746	1.62313	0.227432	12	0.0722892	30.8808	0.067496	50.1236	0.0153507	0	0	0	0	12	0.0888889	56.0361	0.104198	0	0	1.62313	inf	inf	0.227432	inf	inf	-25.1553	0.551087	-0.859647	-0.036702	0.647767	-0.626454	50.1236	0.0153507	inf	inf	inf	inf
B cell	Ahsg	Insr	stromal cell	2	0.0031746	1.62313	0.227432	44	0.0702875	35.7557	0.078151	58.0362	0.017774	0	0	0	0	19	0.0420354	34.2523	0.0636914	0	0	1.62313	inf	inf	0.227432	inf	inf	1.50338	1.04389	0.0619717	0.0144595	1.22702	0.295165	58.0362	0.017774	inf	inf	inf	inf
T cell	Ahsg	Insr	B cell	3	0.00166852	1.34941	0.189078	14	0.0222222	22.1388	0.0483885	29.8742	0.00914921	0	0	0	0	2	0.0113636	6.49076	0.0120694	0	0	1.34941	inf	inf	0.189078	inf	inf	15.648	3.41081	1.77012	0.0363191	4.00918	2.00331	29.8742	0.00914921	inf	inf	inf	inf
T cell	Reln	Itgb1	T cell	2	0.00111235	2.323	0.0136338	277	0.15406	61.0015	0.0486909	141.706	0.000663843	0	0	0	0	128	0.363636	156.725	0.11911	0	0	2.323	inf	inf	0.0136338	inf	inf	-95.7234	0.389227	-1.36132	-0.0704188	0.40879	-1.29057	141.706	0.000663843	inf	inf	inf	inf
T cell	Cxcl10	Ccr3	basal cell	136	0.0756396	53.3101	0.064976	2	0.005	6.28382	0.221146	334.991	0.0143692	18	0.0511364	25.9352	0.0400907	0	0	0	0	0	0	27.3749	2.05551	1.0395	0.0248853	1.62072	0.696639	6.28382	inf	inf	0.221146	inf	inf	334.991	0.0143692	inf	inf	inf	inf
stromal cell	Cntn2	Cntn1	B cell	2	0.00319489	5.49201	0.0199958	1	0.0015873	1.94729	0.0247643	10.6945	0.000495181	5	0.0110619	19.9239	0.0991925	0	0	0	0	0	0	-14.4319	0.275649	-1.85909	-0.0791968	0.201585	-2.31054	1.94729	inf	inf	0.0247643	inf	inf	10.6945	0.000495181	inf	inf	inf	inf
T cell	Col1a1	Itga11	endothelial cell	42	0.0233593	6.21412	0.00996665	1	0.00401606	3.06982	0.0128748	19.0762	0.000128319	5	0.0142045	2.63671	0.00449391	0	0	0	0	0	0	3.57741	2.35677	1.23681	0.00547274	2.21781	1.14914	3.06982	inf	inf	0.0128748	inf	inf	19.0762	0.000128319	inf	inf	inf	inf
T cell	Cntn2	Cntn1	stromal cell	3	0.00166852	3.94338	0.0143574	20	0.0319489	46.1872	0.587378	182.134	0.00843321	0	0	0	0	4	0.00884956	18.8616	0.518014	0	0	3.94338	inf	inf	0.0143574	inf	inf	27.3256	2.44874	1.29204	0.0693638	1.1339	0.181298	182.134	0.00843321	inf	inf	inf	inf
T cell	Cntn2	Cntn1	luminal epithelial cell of mammary gland	3	0.00166852	3.94338	0.0143574	2	0.00421941	1.67632	0.0213183	6.61038	0.000306076	0	0	0	0	3	0.00326442	2.37689	0.0652788	0	0	3.94338	inf	inf	0.0143574	inf	inf	-0.700565	0.705259	-0.503774	-0.0439604	0.326574	-1.61452	6.61038	0.000306076	inf	inf	inf	inf
T cell	Cntn2	Cntn1	basal cell	3	0.00166852	3.94338	0.0143574	11	0.0275	23.5547	0.299553	92.8853	0.0043008	0	0	0	0	3	0.00833333	15.1729	0.416707	0	0	3.94338	inf	inf	0.0143574	inf	inf	8.38185	1.55242	0.634523	-0.117154	0.718858	-0.476222	92.8853	0.0043008	inf	inf	inf	inf
T cell	Cntn2	Cntn1	T cell	3	0.00166852	3.94338	0.0143574	4	0.00222469	5.26733	0.0669864	20.7711	0.000961749	0	0	0	0	0	0	0	0	0	0	3.94338	inf	inf	0.0143574	inf	inf	5.26733	inf	inf	0.0669864	inf	inf	20.7711	0.000961749	inf	inf	inf	inf
T cell	Cntn2	Cntn1	B cell	3	0.00166852	3.94338	0.0143574	1	0.0015873	1.94729	0.0247643	7.6789	0.000355551	0	0	0	0	0	0	0	0	0	0	3.94338	inf	inf	0.0143574	inf	inf	1.94729	inf	inf	0.0247643	inf	inf	7.6789	0.000355551	inf	inf	inf	inf
B cell	Cntn2	Cntn1	stromal cell	2	0.0031746	8.98099	0.0326987	20	0.0319489	46.1872	0.587378	414.806	0.0192065	0	0	0	0	4	0.00884956	18.8616	0.518014	0	0	8.98099	inf	inf	0.0326987	inf	inf	27.3256	2.44874	1.29204	0.0693638	1.1339	0.181298	414.806	0.0192065	inf	inf	inf	inf
basal cell	Col1a1	Itga11	B cell	29	0.0725	13.3852	0.0214681	1	0.0015873	1.79272	0.00751864	23.9959	0.000161411	6	0.0166667	7.23926	0.0123383	0	0	0	0	0	0	6.14595	1.84897	0.886726	0.00912981	1.73995	0.79905	1.79272	inf	inf	0.00751864	inf	inf	23.9959	0.000161411	inf	inf	inf	inf
B cell	Cntn2	Cntn1	luminal epithelial cell of mammary gland	2	0.0031746	8.98099	0.0326987	2	0.00421941	1.67632	0.0213183	15.055	0.000697082	0	0	0	0	3	0.00326442	2.37689	0.0652788	0	0	8.98099	inf	inf	0.0326987	inf	inf	-0.700565	0.705259	-0.503774	-0.0439604	0.326574	-1.61452	15.055	0.000697082	inf	inf	inf	inf
B cell	Cntn2	Cntn1	basal cell	2	0.0031746	8.98099	0.0326987	11	0.0275	23.5547	0.299553	211.545	0.009795	0	0	0	0	3	0.00833333	15.1729	0.416707	0	0	8.98099	inf	inf	0.0326987	inf	inf	8.38185	1.55242	0.634523	-0.117154	0.718858	-0.476222	211.545	0.009795	inf	inf	inf	inf
B cell	Cntn2	Cntn1	T cell	2	0.0031746	8.98099	0.0326987	4	0.00222469	5.26733	0.0669864	47.3058	0.00219037	0	0	0	0	0	0	0	0	0	0	8.98099	inf	inf	0.0326987	inf	inf	5.26733	inf	inf	0.0669864	inf	inf	47.3058	0.00219037	inf	inf	inf	inf
B cell	Cntn2	Cntn1	B cell	2	0.0031746	8.98099	0.0326987	1	0.0015873	1.94729	0.0247643	17.4886	0.000809761	0	0	0	0	0	0	0	0	0	0	8.98099	inf	inf	0.0326987	inf	inf	1.94729	inf	inf	0.0247643	inf	inf	17.4886	0.000809761	inf	inf	inf	inf
stromal cell	Reln	Lrp8	stromal cell	1	0.00159744	2.72783	0.0160098	3	0.00479233	3.21813	0.0100027	8.77852	0.000160141	0	0	0	0	2	0.00442478	8.89231	0.0393065	0	0	2.72783	inf	inf	0.0160098	inf	inf	-5.67418	0.3619	-1.46634	-0.0293038	0.254479	-1.97438	8.77852	0.000160141	inf	inf	inf	inf
stromal cell	Reln	Lrp8	macrophage	1	0.00159744	2.72783	0.0160098	14	0.0843373	106.754	0.331815	291.207	0.00531229	0	0	0	0	9	0.0666667	103.627	0.458058	0	0	2.72783	inf	inf	0.0160098	inf	inf	3.12728	1.03018	0.0428941	-0.126243	0.724396	-0.46515	291.207	0.00531229	inf	inf	inf	inf
stromal cell	Reln	Lrp8	luminal epithelial cell of mammary gland	1	0.00159744	2.72783	0.0160098	21	0.0443038	23.4081	0.0727576	63.8533	0.00116483	0	0	0	0	12	0.0130577	8.23397	0.0363964	0	0	2.72783	inf	inf	0.0160098	inf	inf	15.1741	2.84286	1.50734	0.0363611	1.99903	0.999301	63.8533	0.00116483	inf	inf	inf	inf
stromal cell	Reln	Lrp8	endothelial cell	1	0.00159744	2.72783	0.0160098	4	0.0160643	14.2786	0.044381	38.9495	0.000710531	0	0	0	0	3	0.0202703	23.9088	0.105684	0	0	2.72783	inf	inf	0.0160098	inf	inf	-9.63027	0.597209	-0.743692	-0.0613025	0.419942	-1.25174	38.9495	0.000710531	inf	inf	inf	inf
endothelial cell	Il18	Il1rapl1	stromal cell	2	0.00803213	2.58942	0.0123905	4	0.00638978	10.7378	1	27.8046	0.0123905	0	0	0	0	4	0.00884956	18.6438	0.714774	0	0	2.58942	inf	inf	0.0123905	inf	inf	-7.90596	0.575946	-0.795994	0.285226	1.39904	0.484442	27.8046	0.0123905	inf	inf	inf	inf
stromal cell	Reln	Lrp8	basal cell	1	0.00159744	2.72783	0.0160098	75	0.1875	154.117	0.47903	420.405	0.00766918	0	0	0	0	11	0.0305556	51.1092	0.225916	0	0	2.72783	inf	inf	0.0160098	inf	inf	103.008	3.01544	1.59237	0.253114	2.12039	1.08433	420.405	0.00766918	inf	inf	inf	inf
stromal cell	Reln	Lrp8	T cell	1	0.00159744	2.72783	0.0160098	17	0.00945495	19.9514	0.0620136	54.4242	0.000992825	0	0	0	0	5	0.0142045	15.8747	0.0701703	0	0	2.72783	inf	inf	0.0160098	inf	inf	4.07678	1.25681	0.329767	-0.00815673	0.883758	-0.178277	54.4242	0.000992825	inf	inf	inf	inf
luminal epithelial cell of mammary gland	Cxcl13	Cxcr5	endothelial cell	14	0.0295359	5.81556	0.054412	2	0.00803213	3.00114	0.00605322	17.4533	0.000329368	15	0.0163221	3.3301	0.0215477	0	0	0	0	0	0	2.48545	1.74636	0.804351	0.0328642	2.52518	1.33639	3.00114	inf	inf	0.00605322	inf	inf	17.4533	0.000329368	inf	inf	inf	inf
basal cell	Cntn2	Cntn1	B cell	71	0.1775	247.089	0.899623	1	0.0015873	1.94729	0.0247643	481.154	0.0222785	33	0.0916667	178.154	0.886951	0	0	0	0	0	0	68.9354	1.38694	0.471908	0.0126715	1.01429	0.0204653	1.94729	inf	inf	0.0247643	inf	inf	481.154	0.0222785	inf	inf	inf	inf
basal cell	Cntn2	Cntn1	T cell	71	0.1775	247.089	0.899623	4	0.00222469	5.26733	0.0669864	1301.5	0.0602625	33	0.0916667	178.154	0.886951	0	0	0	0	0	0	68.9354	1.38694	0.471908	0.0126715	1.01429	0.0204653	5.26733	inf	inf	0.0669864	inf	inf	1301.5	0.0602625	inf	inf	inf	inf
endothelial cell	Cntn2	Cntn1	B cell	1	0.00401606	6.49604	0.0236513	1	0.0015873	1.94729	0.0247643	12.6497	0.000585708	0	0	0	0	0	0	0	0	0	0	6.49604	inf	inf	0.0236513	inf	inf	1.94729	inf	inf	0.0247643	inf	inf	12.6497	0.000585708	inf	inf	inf	inf
endothelial cell	Il18	Il18r1	T cell	2	0.00803213	2.58942	0.0123905	197	0.109566	146.344	0.558087	378.947	0.00691496	0	0	0	0	75	0.213068	286.252	0.472124	0	0	2.58942	inf	inf	0.0123905	inf	inf	-139.907	0.511243	-0.967918	0.085963	1.18208	0.241324	378.947	0.00691496	inf	inf	inf	inf
endothelial cell	Col1a1	Itga11	B cell	24	0.0963855	14.4394	0.023159	1	0.0015873	1.79272	0.00751864	25.8858	0.000174124	6	0.0405405	7.62157	0.0129899	0	0	0	0	0	0	6.81785	1.89455	0.921853	0.010169	1.78284	0.834178	1.79272	inf	inf	0.00751864	inf	inf	25.8858	0.000174124	inf	inf	inf	inf
endothelial cell	Cxcl13	Cxcr5	macrophage	3	0.0120482	2.3584	0.0220658	12	0.0722892	45.0314	0.090827	106.202	0.00200417	0	0	0	0	10	0.0740741	31.1096	0.0721016	0	0	2.3584	inf	inf	0.0220658	inf	inf	13.9218	1.44751	0.533569	0.0187254	1.25971	0.33309	106.202	0.00200417	inf	inf	inf	inf
endothelial cell	Cxcl13	Cxcr5	stromal cell	3	0.0120482	2.3584	0.0220658	6	0.00958466	4.59029	0.00925849	10.8257	0.000204296	0	0	0	0	2	0.00442478	3.96704	0.00919424	0	0	2.3584	inf	inf	0.0220658	inf	inf	0.623259	1.15711	0.210525	6.4247e-05	1.00699	0.0100461	10.8257	0.000204296	inf	inf	inf	inf
luminal epithelial cell of mammary gland	Cntn2	Cntn1	T cell	3	0.00632911	2.65708	0.00967412	4	0.00222469	5.26733	0.0669864	13.9957	0.000648034	2	0.00217628	2.78316	0.0138562	0	0	0	0	0	0	-0.126082	0.954698	-0.0668833	-0.00418205	0.698181	-0.518326	5.26733	inf	inf	0.0669864	inf	inf	13.9957	0.000648034	inf	inf	inf	inf
luminal epithelial cell of mammary gland	Cntn2	Cntn1	B cell	3	0.00632911	2.65708	0.00967412	1	0.0015873	1.94729	0.0247643	5.1741	0.000239573	2	0.00217628	2.78316	0.0138562	0	0	0	0	0	0	-0.126082	0.954698	-0.0668833	-0.00418205	0.698181	-0.518326	1.94729	inf	inf	0.0247643	inf	inf	5.1741	0.000239573	inf	inf	inf	inf
endothelial cell	Cntn2	Cntn1	stromal cell	1	0.00401606	6.49604	0.0236513	20	0.0319489	46.1872	0.587378	300.034	0.0138922	0	0	0	0	4	0.00884956	18.8616	0.518014	0	0	6.49604	inf	inf	0.0236513	inf	inf	27.3256	2.44874	1.29204	0.0693638	1.1339	0.181298	300.034	0.0138922	inf	inf	inf	inf
endothelial cell	Cntn2	Cntn1	luminal epithelial cell of mammary gland	1	0.00401606	6.49604	0.0236513	2	0.00421941	1.67632	0.0213183	10.8895	0.000504206	0	0	0	0	3	0.00326442	2.37689	0.0652788	0	0	6.49604	inf	inf	0.0236513	inf	inf	-0.700565	0.705259	-0.503774	-0.0439604	0.326574	-1.61452	10.8895	0.000504206	inf	inf	inf	inf
endothelial cell	Il18	Il18r1	B cell	2	0.00803213	2.58942	0.0123905	4	0.00634921	7.69698	0.0293526	19.9307	0.000363692	0	0	0	0	5	0.0284091	25.1168	0.041426	0	0	2.58942	inf	inf	0.0123905	inf	inf	-17.4199	0.306447	-1.70629	-0.0120734	0.708554	-0.49705	19.9307	0.000363692	inf	inf	inf	inf
endothelial cell	Il18	Il18r1	basal cell	2	0.00803213	2.58942	0.0123905	2	0.005	2.1198	0.00808389	5.48904	0.000100163	0	0	0	0	3	0.00833333	5.10473	0.0084194	0	0	2.58942	inf	inf	0.0123905	inf	inf	-2.98493	0.415261	-1.26791	-0.000335509	0.96015	-0.0586676	5.48904	0.000100163	inf	inf	inf	inf
basal cell	Col1a1	Itga11	T cell	29	0.0725	13.3852	0.0214681	6	0.00333704	5.70869	0.0239422	76.412	0.000513995	6	0.0166667	7.23926	0.0123383	0	0	0	0	0	0	6.14595	1.84897	0.886726	0.00912981	1.73995	0.79905	5.70869	inf	inf	0.0239422	inf	inf	76.412	0.000513995	inf	inf	inf	inf
endothelial cell	Il18	Il18r1	endothelial cell	2	0.00803213	2.58942	0.0123905	3	0.0120482	6.69363	0.0255263	17.3326	0.000316282	0	0	0	0	2	0.0135135	8.13451	0.0134165	0	0	2.58942	inf	inf	0.0123905	inf	inf	-1.44088	0.822869	-0.281266	0.0121098	1.9026	0.927976	17.3326	0.000316282	inf	inf	inf	inf
endothelial cell	Il18	Il18r1	luminal epithelial cell of mammary gland	2	0.00803213	2.58942	0.0123905	78	0.164557	52.5123	0.200257	135.976	0.00248127	0	0	0	0	316	0.343852	221.884	0.36596	0	0	2.58942	inf	inf	0.0123905	inf	inf	-169.372	0.236666	-2.07908	-0.165704	0.547209	-0.869836	135.976	0.00248127	inf	inf	inf	inf
endothelial cell	Il18	Il18r1	macrophage	2	0.00803213	2.58942	0.0123905	9	0.0542169	35.2487	0.134421	91.2735	0.00166554	0	0	0	0	9	0.0666667	51.6138	0.0851283	0	0	2.58942	inf	inf	0.0123905	inf	inf	-16.3651	0.682931	-0.550189	0.0492932	1.57905	0.659053	91.2735	0.00166554	inf	inf	inf	inf
endothelial cell	Il18	Il18r1	stromal cell	2	0.00803213	2.58942	0.0123905	12	0.0191693	11.6091	0.0442714	30.0607	0.000548543	0	0	0	0	4	0.00884956	8.20023	0.0135249	0	0	2.58942	inf	inf	0.0123905	inf	inf	3.40884	1.4157	0.501516	0.0307465	3.27333	1.71076	30.0607	0.000548543	inf	inf	inf	inf
basal cell	Col1a1	Itga11	macrophage	29	0.0725	13.3852	0.0214681	1	0.0060241	7.24658	0.0303921	96.9969	0.000652462	6	0.0166667	7.23926	0.0123383	0	0	0	0	0	0	6.14595	1.84897	0.886726	0.00912981	1.73995	0.79905	7.24658	inf	inf	0.0303921	inf	inf	96.9969	0.000652462	inf	inf	inf	inf
basal cell	Col1a1	Itga11	endothelial cell	29	0.0725	13.3852	0.0214681	1	0.00401606	3.06982	0.0128748	41.0902	0.000276398	6	0.0166667	7.23926	0.0123383	0	0	0	0	0	0	6.14595	1.84897	0.886726	0.00912981	1.73995	0.79905	3.06982	inf	inf	0.0128748	inf	inf	41.0902	0.000276398	inf	inf	inf	inf
endothelial cell	Cntn2	Cntn1	basal cell	1	0.00401606	6.49604	0.0236513	11	0.0275	23.5547	0.299553	153.012	0.00708483	0	0	0	0	3	0.00833333	15.1729	0.416707	0	0	6.49604	inf	inf	0.0236513	inf	inf	8.38185	1.55242	0.634523	-0.117154	0.718858	-0.476222	153.012	0.00708483	inf	inf	inf	inf
endothelial cell	Cntn2	Cntn1	T cell	1	0.00401606	6.49604	0.0236513	4	0.00222469	5.26733	0.0669864	34.2168	0.00158432	0	0	0	0	0	0	0	0	0	0	6.49604	inf	inf	0.0236513	inf	inf	5.26733	inf	inf	0.0669864	inf	inf	34.2168	0.00158432	inf	inf	inf	inf
T cell	Col1a1	Itga11	macrophage	42	0.0233593	6.21412	0.00996665	1	0.0060241	7.24658	0.0303921	45.0311	0.000302907	5	0.0142045	2.63671	0.00449391	0	0	0	0	0	0	3.57741	2.35677	1.23681	0.00547274	2.21781	1.14914	7.24658	inf	inf	0.0303921	inf	inf	45.0311	0.000302907	inf	inf	inf	inf
B cell	Cxcl10	Cxcr3	basal cell	28	0.0444444	26.978	0.0328816	4	0.01	3.35949	0.0461207	90.6325	0.00151652	13	0.0738636	39.6596	0.061306	0	0	0	0	0	0	-12.6816	0.680239	-0.555886	-0.0284244	0.536352	-0.898747	3.35949	inf	inf	0.0461207	inf	inf	90.6325	0.00151652	inf	inf	inf	inf
T cell	Reln	Itgb1	basal cell	2	0.00111235	2.323	0.0136338	379	0.9475	305.455	0.243812	709.573	0.00332409	0	0	0	0	229	0.636111	279.562	0.212465	0	0	2.323	inf	inf	0.0136338	inf	inf	25.8933	1.09262	0.127793	0.0313469	1.14754	0.198543	709.573	0.00332409	inf	inf	inf	inf
B cell	Cxcl10	Cxcr3	endothelial cell	28	0.0444444	26.978	0.0328816	2	0.00803213	1.92845	0.0264747	52.0258	0.00087053	13	0.0738636	39.6596	0.061306	0	0	0	0	0	0	-12.6816	0.680239	-0.555886	-0.0284244	0.536352	-0.898747	1.92845	inf	inf	0.0264747	inf	inf	52.0258	0.00087053	inf	inf	inf	inf
luminal epithelial cell of mammary gland	Cxcl10	Cxcr3	basal cell	49	0.103376	23.0522	0.0280968	4	0.01	3.35949	0.0461207	77.4438	0.00129584	55	0.0598477	21.2042	0.0327776	0	0	0	0	0	0	1.848	1.08715	0.120554	-0.00468084	0.857194	-0.222306	3.35949	inf	inf	0.0461207	inf	inf	77.4438	0.00129584	inf	inf	inf	inf
luminal epithelial cell of mammary gland	Cxcl10	Cxcr3	endothelial cell	49	0.103376	23.0522	0.0280968	2	0.00803213	1.92845	0.0264747	44.4551	0.000743852	55	0.0598477	21.2042	0.0327776	0	0	0	0	0	0	1.848	1.08715	0.120554	-0.00468084	0.857194	-0.222306	1.92845	inf	inf	0.0264747	inf	inf	44.4551	0.000743852	inf	inf	inf	inf
stromal cell	Reln	Itgb1	B cell	1	0.00159744	2.72783	0.0160098	63	0.1	40.6851	0.0324745	110.982	0.00051991	0	0	0	0	32	0.181818	60.2223	0.0457685	0	0	2.72783	inf	inf	0.0160098	inf	inf	-19.5372	0.675581	-0.565798	-0.013294	0.709538	-0.495048	110.982	0.00051991	inf	inf	inf	inf
stromal cell	Cxcl13	Cxcr5	endothelial cell	70	0.111821	68.3048	0.639079	2	0.00803213	3.00114	0.00605322	204.993	0.00386849	69	0.152655	115.571	0.747811	0	0	0	0	0	0	-47.2659	0.591022	-0.758716	-0.108732	0.8546	-0.226679	3.00114	inf	inf	0.00605322	inf	inf	204.993	0.00386849	inf	inf	inf	inf
B cell	Cxcl13	Ccr10	macrophage	2	0.0031746	3.04984	0.0285352	2	0.0120482	26.465	0.423214	80.7141	0.0120765	1	0.00568182	8.36442	0.0541228	0	0	0	0	0	0	-5.31458	0.364621	-1.45553	-0.0255876	0.52723	-0.923495	26.465	inf	inf	0.423214	inf	inf	80.7141	0.0120765	inf	inf	inf	inf
T cell	Cxcl13	Ccr10	macrophage	10	0.00556174	3.42068	0.0320048	2	0.0120482	26.465	0.423214	90.5283	0.0135449	4	0.0113636	6.04707	0.0391281	0	0	0	0	0	0	-2.62639	0.565675	-0.821954	-0.0071233	0.817949	-0.289917	26.465	inf	inf	0.423214	inf	inf	90.5283	0.0135449	inf	inf	inf	inf
macrophage	Cxcl10	Cxcr3	basal cell	52	0.313253	203.232	0.247705	4	0.01	3.35949	0.0461207	682.757	0.0114243	16	0.118519	62.7513	0.0970013	0	0	0	0	0	0	140.481	3.23869	1.69541	0.150704	2.55363	1.35255	3.35949	inf	inf	0.0461207	inf	inf	682.757	0.0114243	inf	inf	inf	inf
macrophage	Cxcl10	Cxcr3	endothelial cell	52	0.313253	203.232	0.247705	2	0.00803213	1.92845	0.0264747	391.923	0.00655792	16	0.118519	62.7513	0.0970013	0	0	0	0	0	0	140.481	3.23869	1.69541	0.150704	2.55363	1.35255	1.92845	inf	inf	0.0264747	inf	inf	391.923	0.00655792	inf	inf	inf	inf
T cell	Reln	Itgb1	stromal cell	2	0.00111235	2.323	0.0136338	457	0.730032	243.386	0.194268	565.385	0.00264862	0	0	0	0	272	0.60177	238.676	0.181392	0	0	2.323	inf	inf	0.0136338	inf	inf	4.71009	1.01973	0.0281932	0.0128768	1.07099	0.0989434	565.385	0.00264862	inf	inf	inf	inf
T cell	Reln	Itgb1	macrophage	2	0.00111235	2.323	0.0136338	92	0.554217	138.394	0.110465	321.49	0.00150606	0	0	0	0	62	0.459259	137.002	0.10412	0	0	2.323	inf	inf	0.0136338	inf	inf	1.39247	1.01016	0.0145894	0.00634482	1.06094	0.0853395	321.49	0.00150606	inf	inf	inf	inf
B cell	Col1a1	Itga11	endothelial cell	14	0.0222222	5.92358	0.00950066	1	0.00401606	3.06982	0.0128748	18.1843	0.000122319	2	0.0113636	2.03308	0.00346511	0	0	0	0	0	0	3.8905	2.9136	1.5428	0.00603555	2.74181	1.45513	3.06982	inf	inf	0.0128748	inf	inf	18.1843	0.000122319	inf	inf	inf	inf
T cell	Reln	Itgb1	luminal epithelial cell of mammary gland	2	0.00111235	2.323	0.0136338	369	0.778481	142.145	0.113459	330.203	0.00154688	0	0	0	0	573	0.623504	150.416	0.114315	0	0	2.323	inf	inf	0.0136338	inf	inf	-8.27137	0.94501	-0.0815983	-0.000856351	0.992509	-0.0108481	330.203	0.00154688	inf	inf	inf	inf
stromal cell	Cxcl10	Cxcr3	basal cell	143	0.228435	142.666	0.173885	4	0.01	3.35949	0.0461207	479.284	0.0080197	136	0.300885	264.289	0.408539	0	0	0	0	0	0	-121.624	0.539809	-0.88948	-0.234654	0.425626	-1.23234	3.35949	inf	inf	0.0461207	inf	inf	479.284	0.0080197	inf	inf	inf	inf
stromal cell	Cxcl10	Cxcr3	endothelial cell	143	0.228435	142.666	0.173885	2	0.00803213	1.92845	0.0264747	275.124	0.00460355	136	0.300885	264.289	0.408539	0	0	0	0	0	0	-121.624	0.539809	-0.88948	-0.234654	0.425626	-1.23234	1.92845	inf	inf	0.0264747	inf	inf	275.124	0.00460355	inf	inf	inf	inf
T cell	Reln	Itgb1	endothelial cell	2	0.00111235	2.323	0.0136338	217	0.871486	321.765	0.25683	747.461	0.00350158	0	0	0	0	117	0.790541	293.2	0.22283	0	0	2.323	inf	inf	0.0136338	inf	inf	28.5655	1.09743	0.134125	0.0340007	1.15259	0.204875	747.461	0.00350158	inf	inf	inf	inf
B cell	Col1a1	Itga11	T cell	14	0.0222222	5.92358	0.00950066	6	0.00333704	5.70869	0.0239422	33.8159	0.000227467	2	0.0113636	2.03308	0.00346511	0	0	0	0	0	0	3.8905	2.9136	1.5428	0.00603555	2.74181	1.45513	5.70869	inf	inf	0.0239422	inf	inf	33.8159	0.000227467	inf	inf	inf	inf
B cell	Col1a1	Itga11	B cell	14	0.0222222	5.92358	0.00950066	1	0.0015873	1.79272	0.00751864	10.6193	7.1432e-05	2	0.0113636	2.03308	0.00346511	0	0	0	0	0	0	3.8905	2.9136	1.5428	0.00603555	2.74181	1.45513	1.79272	inf	inf	0.00751864	inf	inf	10.6193	7.1432e-05	inf	inf	inf	inf
B cell	Cxcl10	Ccr3	basal cell	28	0.0444444	26.978	0.0328816	2	0.005	6.28382	0.221146	169.525	0.00727166	13	0.0738636	39.6596	0.061306	0	0	0	0	0	0	-12.6816	0.680239	-0.555886	-0.0284244	0.536352	-0.898747	6.28382	inf	inf	0.221146	inf	inf	169.525	0.00727166	inf	inf	inf	inf
B cell	Cxcl10	Ccr3	macrophage	28	0.0444444	26.978	0.0328816	1	0.0060241	10.4549	0.367941	282.054	0.0120985	13	0.0738636	39.6596	0.061306	0	0	0	0	0	0	-12.6816	0.680239	-0.555886	-0.0284244	0.536352	-0.898747	10.4549	inf	inf	0.367941	inf	inf	282.054	0.0120985	inf	inf	inf	inf
stromal cell	Reln	Itgb1	T cell	1	0.00159744	2.72783	0.0160098	277	0.15406	61.0015	0.0486909	166.402	0.000779531	0	0	0	0	128	0.363636	156.725	0.11911	0	0	2.72783	inf	inf	0.0160098	inf	inf	-95.7234	0.389227	-1.36132	-0.0704188	0.40879	-1.29057	166.402	0.000779531	inf	inf	inf	inf
B cell	Col1a1	Itga11	macrophage	14	0.0222222	5.92358	0.00950066	1	0.0060241	7.24658	0.0303921	42.9257	0.000288745	2	0.0113636	2.03308	0.00346511	0	0	0	0	0	0	3.8905	2.9136	1.5428	0.00603555	2.74181	1.45513	7.24658	inf	inf	0.0303921	inf	inf	42.9257	0.000288745	inf	inf	inf	inf
stromal cell	Reln	Itgb1	basal cell	1	0.00159744	2.72783	0.0160098	379	0.9475	305.455	0.243812	833.23	0.00390338	0	0	0	0	229	0.636111	279.562	0.212465	0	0	2.72783	inf	inf	0.0160098	inf	inf	25.8933	1.09262	0.127793	0.0313469	1.14754	0.198543	833.23	0.00390338	inf	inf	inf	inf
T cell	Col1a1	Itga11	B cell	42	0.0233593	6.21412	0.00996665	1	0.0015873	1.79272	0.00751864	11.1402	7.49357e-05	5	0.0142045	2.63671	0.00449391	0	0	0	0	0	0	3.57741	2.35677	1.23681	0.00547274	2.21781	1.14914	1.79272	inf	inf	0.00751864	inf	inf	11.1402	7.49357e-05	inf	inf	inf	inf
T cell	Reln	Lrp8	stromal cell	2	0.00111235	2.323	0.0136338	3	0.00479233	3.21813	0.0100027	7.47572	0.000136375	0	0	0	0	2	0.00442478	8.89231	0.0393065	0	0	2.323	inf	inf	0.0136338	inf	inf	-5.67418	0.3619	-1.46634	-0.0293038	0.254479	-1.97438	7.47572	0.000136375	inf	inf	inf	inf
T cell	Reln	Lrp8	macrophage	2	0.00111235	2.323	0.0136338	14	0.0843373	106.754	0.331815	247.989	0.00452391	0	0	0	0	9	0.0666667	103.627	0.458058	0	0	2.323	inf	inf	0.0136338	inf	inf	3.12728	1.03018	0.0428941	-0.126243	0.724396	-0.46515	247.989	0.00452391	inf	inf	inf	inf
T cell	Col1a1	Itga11	T cell	42	0.0233593	6.21412	0.00996665	6	0.00333704	5.70869	0.0239422	35.4745	0.000238624	5	0.0142045	2.63671	0.00449391	0	0	0	0	0	0	3.57741	2.35677	1.23681	0.00547274	2.21781	1.14914	5.70869	inf	inf	0.0239422	inf	inf	35.4745	0.000238624	inf	inf	inf	inf
T cell	Reln	Lrp8	luminal epithelial cell of mammary gland	2	0.00111235	2.323	0.0136338	21	0.0443038	23.4081	0.0727576	54.3769	0.000991963	0	0	0	0	12	0.0130577	8.23397	0.0363964	0	0	2.323	inf	inf	0.0136338	inf	inf	15.1741	2.84286	1.50734	0.0363611	1.99903	0.999301	54.3769	0.000991963	inf	inf	inf	inf
T cell	Cxcl10	Cxcr3	basal cell	136	0.0756396	53.3101	0.064976	4	0.01	3.35949	0.0461207	179.095	0.00299674	18	0.0511364	25.9352	0.0400907	0	0	0	0	0	0	27.3749	2.05551	1.0395	0.0248853	1.62072	0.696639	3.35949	inf	inf	0.0461207	inf	inf	179.095	0.00299674	inf	inf	inf	inf
T cell	Cxcl10	Cxcr3	endothelial cell	136	0.0756396	53.3101	0.064976	2	0.00803213	1.92845	0.0264747	102.806	0.00172022	18	0.0511364	25.9352	0.0400907	0	0	0	0	0	0	27.3749	2.05551	1.0395	0.0248853	1.62072	0.696639	1.92845	inf	inf	0.0264747	inf	inf	102.806	0.00172022	inf	inf	inf	inf
T cell	Reln	Lrp8	endothelial cell	2	0.00111235	2.323	0.0136338	4	0.0160643	14.2786	0.044381	33.1691	0.000605083	0	0	0	0	3	0.0202703	23.9088	0.105684	0	0	2.323	inf	inf	0.0136338	inf	inf	-9.63027	0.597209	-0.743692	-0.0613025	0.419942	-1.25174	33.1691	0.000605083	inf	inf	inf	inf
T cell	Reln	Lrp8	basal cell	2	0.00111235	2.323	0.0136338	75	0.1875	154.117	0.47903	358.014	0.00653101	0	0	0	0	11	0.0305556	51.1092	0.225916	0	0	2.323	inf	inf	0.0136338	inf	inf	103.008	3.01544	1.59237	0.253114	2.12039	1.08433	358.014	0.00653101	inf	inf	inf	inf
T cell	Reln	Lrp8	T cell	2	0.00111235	2.323	0.0136338	17	0.00945495	19.9514	0.0620136	46.3472	0.000845482	0	0	0	0	5	0.0142045	15.8747	0.0701703	0	0	2.323	inf	inf	0.0136338	inf	inf	4.07678	1.25681	0.329767	-0.00815673	0.883758	-0.178277	46.3472	0.000845482	inf	inf	inf	inf
stromal cell	Reln	Itgb1	endothelial cell	1	0.00159744	2.72783	0.0160098	217	0.871486	321.765	0.25683	877.721	0.0041118	0	0	0	0	117	0.790541	293.2	0.22283	0	0	2.72783	inf	inf	0.0160098	inf	inf	28.5655	1.09743	0.134125	0.0340007	1.15259	0.204875	877.721	0.0041118	inf	inf	inf	inf
basal cell	Cxcl10	Cxcr3	basal cell	22	0.055	17.8085	0.0217056	4	0.01	3.35949	0.0461207	59.8276	0.00100108	6	0.0166667	12.3855	0.0191455	0	0	0	0	0	0	5.42307	1.43786	0.523921	0.00256008	1.13372	0.181061	3.35949	inf	inf	0.0461207	inf	inf	59.8276	0.00100108	inf	inf	inf	inf
basal cell	Cxcl10	Cxcr3	endothelial cell	22	0.055	17.8085	0.0217056	2	0.00803213	1.92845	0.0264747	34.3429	0.000574648	6	0.0166667	12.3855	0.0191455	0	0	0	0	0	0	5.42307	1.43786	0.523921	0.00256008	1.13372	0.181061	1.92845	inf	inf	0.0264747	inf	inf	34.3429	0.000574648	inf	inf	inf	inf
macrophage	Cxcl13	Cxcr5	endothelial cell	4	0.0240964	11.6579	0.109075	2	0.00803213	3.00114	0.00605322	34.9871	0.000660253	1	0.00740741	10.7249	0.0693962	0	0	0	0	0	0	0.933046	1.087	0.12035	0.0396784	1.57177	0.652387	3.00114	inf	inf	0.00605322	inf	inf	34.9871	0.000660253	inf	inf	inf	inf
stromal cell	Reln	Itgb1	stromal cell	1	0.00159744	2.72783	0.0160098	457	0.730032	243.386	0.194268	663.915	0.0031102	0	0	0	0	272	0.60177	238.676	0.181392	0	0	2.72783	inf	inf	0.0160098	inf	inf	4.71009	1.01973	0.0281932	0.0128768	1.07099	0.0989434	663.915	0.0031102	inf	inf	inf	inf
stromal cell	Reln	Itgb1	macrophage	1	0.00159744	2.72783	0.0160098	92	0.554217	138.394	0.110465	377.516	0.00176853	0	0	0	0	62	0.459259	137.002	0.10412	0	0	2.72783	inf	inf	0.0160098	inf	inf	1.39247	1.01016	0.0145894	0.00634482	1.06094	0.0853395	377.516	0.00176853	inf	inf	inf	inf
stromal cell	Reln	Itgb1	luminal epithelial cell of mammary gland	1	0.00159744	2.72783	0.0160098	369	0.778481	142.145	0.113459	387.748	0.00181645	0	0	0	0	573	0.623504	150.416	0.114315	0	0	2.72783	inf	inf	0.0160098	inf	inf	-8.27137	0.94501	-0.0815983	-0.000856351	0.992509	-0.0108481	387.748	0.00181645	inf	inf	inf	inf
endothelial cell	Cxcl10	Cxcr3	basal cell	127	0.51004	353.412	0.430749	4	0.01	3.35949	0.0461207	1187.29	0.0198664	53	0.358108	220.687	0.34114	0	0	0	0	0	0	132.725	1.60142	0.679347	0.0896099	1.26268	0.336487	3.35949	inf	inf	0.0461207	inf	inf	1187.29	0.0198664	inf	inf	inf	inf
endothelial cell	Cxcl10	Cxcr3	endothelial cell	127	0.51004	353.412	0.430749	2	0.00803213	1.92845	0.0264747	681.538	0.0114039	53	0.358108	220.687	0.34114	0	0	0	0	0	0	132.725	1.60142	0.679347	0.0896099	1.26268	0.336487	1.92845	inf	inf	0.0264747	inf	inf	681.538	0.0114039	inf	inf	inf	inf
endothelial cell	Fgb	Itgam	stromal cell	4	0.0160643	6.47489	0.0570038	1	0.00159744	0.794606	0.00782145	5.14498	0.000445852	5	0.0337838	17.6571	0.11879	0	0	0	0	0	0	-11.1822	0.366702	-1.44732	-0.0617865	0.479869	-1.05929	0.794606	inf	inf	0.00782145	inf	inf	5.14498	0.000445852	inf	inf	inf	inf
luminal epithelial cell of mammary gland	Fgb	Itgam	stromal cell	87	0.183544	85.7625	0.755038	1	0.00159744	0.794606	0.00782145	68.1474	0.00590549	158	0.171926	102.4	0.688909	0	0	0	0	0	0	-16.6377	0.837523	-0.2558	0.0661287	1.09599	0.132235	0.794606	inf	inf	0.00782145	inf	inf	68.1474	0.00590549	inf	inf	inf	inf
B cell	Reln	Vldlr	B cell	3	0.0047619	4.72516	0.0277322	2	0.0031746	2.97264	0.0139918	14.0462	0.000388025	2	0.0113636	22.8792	0.367384	0	0	0	0	0	0	-18.154	0.206526	-2.2756	-0.339652	0.0754857	-3.72765	2.97264	inf	inf	0.0139918	inf	inf	14.0462	0.000388025	inf	inf	inf	inf
basal cell	Flt3l	Flt3	endothelial cell	13	0.0325	14.0284	0.0456405	3	0.0120482	7.80371	0.021889	109.473	0.000999027	4	0.0111111	8.56161	0.0167887	0	0	0	0	0	0	5.46675	1.63852	0.712392	0.0288518	2.71853	1.44283	7.80371	inf	inf	0.021889	inf	inf	109.473	0.000999027	inf	inf	inf	inf
macrophage	Efna4	Epha5	B cell	1	0.0060241	5.7048	0.0455061	1	0.0015873	2.36184	1	13.4738	0.0455061	0	0	0	0	0	0	0	0	0	0	5.7048	inf	inf	0.0455061	inf	inf	2.36184	inf	inf	1	inf	inf	13.4738	0.0455061	inf	inf	inf	inf
luminal epithelial cell of mammary gland	Efna4	Epha5	B cell	61	0.128692	67.1327	0.535504	1	0.0015873	2.36184	1	158.557	0.535504	69	0.0750816	64.5045	0.620518	0	0	0	0	0	0	2.62816	1.04074	0.0576149	-0.0850139	0.862995	-0.212575	2.36184	inf	inf	1	inf	inf	158.557	0.535504	inf	inf	inf	inf
endothelial cell	Efna4	Epha5	B cell	1	0.00401606	2.35871	0.018815	1	0.0015873	2.36184	1	5.5709	0.018815	0	0	0	0	0	0	0	0	0	0	2.35871	inf	inf	0.018815	inf	inf	2.36184	inf	inf	1	inf	inf	5.5709	0.018815	inf	inf	inf	inf
basal cell	Efna4	Epha5	B cell	20	0.05	38.6343	0.308178	1	0.0015873	2.36184	1	91.248	0.308178	4	0.0111111	22.483	0.216281	0	0	0	0	0	0	16.1512	1.71838	0.781045	0.0918966	1.42489	0.510855	2.36184	inf	inf	1	inf	inf	91.248	0.308178	inf	inf	inf	inf
T cell	Efna4	Epha5	B cell	2	0.00111235	2.82997	0.0225741	1	0.0015873	2.36184	1	6.68393	0.0225741	1	0.00284091	6.46505	0.0621922	0	0	0	0	0	0	-3.63508	0.437733	-1.19188	-0.0396182	0.362973	-1.46207	2.36184	inf	inf	1	inf	inf	6.68393	0.0225741	inf	inf	inf	inf
stromal cell	Efna4	Epha8	luminal epithelial cell of mammary gland	4	0.00638978	8.70307	0.0694226	1	0.0021097	3.74307	1	32.5762	0.0694226	3	0.00663717	10.5001	0.101008	0	0	0	0	0	0	-1.79701	0.828857	-0.270805	-0.0315856	0.687297	-0.540995	3.74307	inf	inf	1	inf	inf	32.5762	0.0694226	inf	inf	inf	inf
macrophage	Efna4	Epha8	luminal epithelial cell of mammary gland	1	0.0060241	5.7048	0.0455061	1	0.0021097	3.74307	1	21.3535	0.0455061	0	0	0	0	0	0	0	0	0	0	5.7048	inf	inf	0.0455061	inf	inf	3.74307	inf	inf	1	inf	inf	21.3535	0.0455061	inf	inf	inf	inf
luminal epithelial cell of mammary gland	Efna4	Epha8	luminal epithelial cell of mammary gland	61	0.128692	67.1327	0.535504	1	0.0021097	3.74307	1	251.283	0.535504	69	0.0750816	64.5045	0.620518	0	0	0	0	0	0	2.62816	1.04074	0.0576149	-0.0850139	0.862995	-0.212575	3.74307	inf	inf	1	inf	inf	251.283	0.535504	inf	inf	inf	inf
endothelial cell	Efna4	Epha8	luminal epithelial cell of mammary gland	1	0.00401606	2.35871	0.018815	1	0.0021097	3.74307	1	8.82883	0.018815	0	0	0	0	0	0	0	0	0	0	2.35871	inf	inf	0.018815	inf	inf	3.74307	inf	inf	1	inf	inf	8.82883	0.018815	inf	inf	inf	inf
basal cell	Efna4	Epha8	luminal epithelial cell of mammary gland	20	0.05	38.6343	0.308178	1	0.0021097	3.74307	1	144.611	0.308178	4	0.0111111	22.483	0.216281	0	0	0	0	0	0	16.1512	1.71838	0.781045	0.0918966	1.42489	0.510855	3.74307	inf	inf	1	inf	inf	144.611	0.308178	inf	inf	inf	inf
T cell	Efna4	Epha8	luminal epithelial cell of mammary gland	2	0.00111235	2.82997	0.0225741	1	0.0021097	3.74307	1	10.5928	0.0225741	1	0.00284091	6.46505	0.0621922	0	0	0	0	0	0	-3.63508	0.437733	-1.19188	-0.0396182	0.362973	-1.46207	3.74307	inf	inf	1	inf	inf	10.5928	0.0225741	inf	inf	inf	inf
stromal cell	Efna4	Epha3	macrophage	4	0.00638978	8.70307	0.0694226	1	0.0060241	4.12491	0.0312058	35.8994	0.00216639	3	0.00663717	10.5001	0.101008	0	0	0	0	0	0	-1.79701	0.828857	-0.270805	-0.0315856	0.687297	-0.540995	4.12491	inf	inf	0.0312058	inf	inf	35.8994	0.00216639	inf	inf	inf	inf
stromal cell	Efna4	Epha3	basal cell	4	0.00638978	8.70307	0.0694226	2	0.005	8.138	0.0615656	70.8255	0.00427405	3	0.00663717	10.5001	0.101008	0	0	0	0	0	0	-1.79701	0.828857	-0.270805	-0.0315856	0.687297	-0.540995	8.138	inf	inf	0.0615656	inf	inf	70.8255	0.00427405	inf	inf	inf	inf
basal cell	Flt3l	Flt3	basal cell	13	0.0325	14.0284	0.0456405	2	0.005	2.61063	0.00732268	36.6229	0.000334211	4	0.0111111	8.56161	0.0167887	0	0	0	0	0	0	5.46675	1.63852	0.712392	0.0288518	2.71853	1.44283	2.61063	inf	inf	0.00732268	inf	inf	36.6229	0.000334211	inf	inf	inf	inf
macrophage	Efna4	Epha3	stromal cell	1	0.0060241	5.7048	0.0455061	48	0.0766773	117.607	0.889718	670.922	0.0404876	0	0	0	0	11	0.0243363	51.3689	0.912356	0	0	5.7048	inf	inf	0.0455061	inf	inf	66.2377	2.28945	1.195	-0.0226383	0.975187	-0.0362492	670.922	0.0404876	inf	inf	inf	inf
macrophage	Efna4	Epha3	macrophage	1	0.0060241	5.7048	0.0455061	1	0.0060241	4.12491	0.0312058	23.5318	0.00142005	0	0	0	0	0	0	0	0	0	0	5.7048	inf	inf	0.0455061	inf	inf	4.12491	inf	inf	0.0312058	inf	inf	23.5318	0.00142005	inf	inf	inf	inf
macrophage	Efna4	Epha3	luminal epithelial cell of mammary gland	1	0.0060241	5.7048	0.0455061	1	0.0021097	0.946157	0.00715787	5.39764	0.000325727	0	0	0	0	1	0.00108814	1.81435	0.0322245	0	0	5.7048	inf	inf	0.0455061	inf	inf	-0.868198	0.521484	-0.939305	-0.0250666	0.222125	-2.17056	5.39764	0.000325727	inf	inf	inf	inf
macrophage	Efna4	Epha3	basal cell	1	0.0060241	5.7048	0.0455061	2	0.005	8.138	0.0615656	46.4256	0.00280161	0	0	0	0	0	0	0	0	0	0	5.7048	inf	inf	0.0455061	inf	inf	8.138	inf	inf	0.0615656	inf	inf	46.4256	0.00280161	inf	inf	inf	inf
macrophage	Efna4	Epha3	T cell	1	0.0060241	5.7048	0.0455061	1	0.000556174	1.36851	0.0103531	7.80709	0.000471128	0	0	0	0	1	0.00284091	3.12032	0.0554196	0	0	5.7048	inf	inf	0.0455061	inf	inf	-1.7518	0.438581	-1.18908	-0.0450665	0.186813	-2.42034	7.80709	0.000471128	inf	inf	inf	inf
stromal cell	Efna4	Epha5	B cell	4	0.00638978	8.70307	0.0694226	1	0.0015873	2.36184	1	20.5553	0.0694226	3	0.00663717	10.5001	0.101008	0	0	0	0	0	0	-1.79701	0.828857	-0.270805	-0.0315856	0.687297	-0.540995	2.36184	inf	inf	1	inf	inf	20.5553	0.0694226	inf	inf	inf	inf
B cell	Gdf9	Bmpr2	T cell	1	0.0015873	4.34607	0.0875254	3	0.00166852	2.67236	0.0106426	11.6143	0.000931496	0	0	0	0	0	0	0	0	0	0	4.34607	inf	inf	0.0875254	inf	inf	2.67236	inf	inf	0.0106426	inf	inf	11.6143	0.000931496	inf	inf	inf	inf
B cell	Gdf9	Bmpr2	basal cell	1	0.0015873	4.34607	0.0875254	33	0.0825	40.5005	0.161292	176.018	0.0141172	0	0	0	0	4	0.0111111	12.7352	0.0971773	0	0	4.34607	inf	inf	0.0875254	inf	inf	27.7653	3.1802	1.66912	0.0641147	1.65977	0.730984	176.018	0.0141172	inf	inf	inf	inf
T cell	Gdf9	Bmpr2	stromal cell	1	0.000556174	1.80885	0.0364284	45	0.071885	58.8951	0.234548	106.532	0.00854421	0	0	0	0	12	0.0265487	32.1783	0.245541	0	0	1.80885	inf	inf	0.0364284	inf	inf	26.7168	1.83027	0.872059	-0.0109924	0.955232	-0.0660771	106.532	0.00854421	inf	inf	inf	inf
macrophage	Gdf9	Bmpr2	T cell	1	0.0060241	9.88085	0.19899	3	0.00166852	2.67236	0.0106426	26.4051	0.00211777	2	0.0148148	35.7703	0.625481	0	0	0	0	0	0	-25.8894	0.276231	-1.85605	-0.426491	0.318139	-1.65227	2.67236	inf	inf	0.0106426	inf	inf	26.4051	0.00211777	inf	inf	inf	inf
endothelial cell	Gdf9	Bmpr2	stromal cell	3	0.0120482	17.3117	0.348639	45	0.071885	58.8951	0.234548	1019.57	0.0817727	0	0	0	0	12	0.0265487	32.1783	0.245541	0	0	17.3117	inf	inf	0.348639	inf	inf	26.7168	1.83027	0.872059	-0.0109924	0.955232	-0.0660771	1019.57	0.0817727	inf	inf	inf	inf
endothelial cell	Gdf9	Bmpr2	macrophage	3	0.0120482	17.3117	0.348639	4	0.0240964	11.0388	0.0439618	191.1	0.0153268	0	0	0	0	1	0.00740741	3.79737	0.0289763	0	0	17.3117	inf	inf	0.348639	inf	inf	7.24145	2.90697	1.53951	0.0149855	1.51716	0.601378	191.1	0.0153268	inf	inf	inf	inf
T cell	Col1a1	Ddr2	macrophage	42	0.0233593	6.21412	0.00996665	6	0.0361446	12.5722	0.0232261	78.1251	0.000231487	5	0.0142045	2.63671	0.00449391	0	0	0	0	0	0	3.57741	2.35677	1.23681	0.00547274	2.21781	1.14914	12.5722	inf	inf	0.0232261	inf	inf	78.1251	0.000231487	inf	inf	inf	inf
endothelial cell	Gdf9	Bmpr2	luminal epithelial cell of mammary gland	3	0.0120482	17.3117	0.348639	33	0.0696203	24.9375	0.0993129	431.71	0.0346244	0	0	0	0	27	0.0293798	16.8033	0.12822	0	0	17.3117	inf	inf	0.348639	inf	inf	8.13417	1.48408	0.569569	-0.0289069	0.774552	-0.368567	431.71	0.0346244	inf	inf	inf	inf
endothelial cell	Gdf9	Bmpr2	endothelial cell	3	0.0120482	17.3117	0.348639	43	0.172691	113.056	0.450243	1957.19	0.156972	0	0	0	0	10	0.0675676	65.5368	0.500086	0	0	17.3117	inf	inf	0.348639	inf	inf	47.5193	1.72508	0.786662	-0.0498435	0.90033	-0.151474	1957.19	0.156972	inf	inf	inf	inf
endothelial cell	Gdf9	Bmpr2	basal cell	3	0.0120482	17.3117	0.348639	33	0.0825	40.5005	0.161292	701.132	0.0562328	0	0	0	0	4	0.0111111	12.7352	0.0971773	0	0	17.3117	inf	inf	0.348639	inf	inf	27.7653	3.1802	1.66912	0.0641147	1.65977	0.730984	701.132	0.0562328	inf	inf	inf	inf
endothelial cell	Gdf9	Bmpr2	T cell	3	0.0120482	17.3117	0.348639	3	0.00166852	2.67236	0.0106426	46.263	0.00371042	0	0	0	0	0	0	0	0	0	0	17.3117	inf	inf	0.348639	inf	inf	2.67236	inf	inf	0.0106426	inf	inf	46.263	0.00371042	inf	inf	inf	inf
B cell	Col1a1	Ddr2	macrophage	14	0.0222222	5.92358	0.00950066	6	0.0361446	12.5722	0.0232261	74.4724	0.000220664	2	0.0113636	2.03308	0.00346511	0	0	0	0	0	0	3.8905	2.9136	1.5428	0.00603555	2.74181	1.45513	12.5722	inf	inf	0.0232261	inf	inf	74.4724	0.000220664	inf	inf	inf	inf
B cell	Gdf9	Bmpr2	endothelial cell	1	0.0015873	4.34607	0.0875254	43	0.172691	113.056	0.450243	491.35	0.0394077	0	0	0	0	10	0.0675676	65.5368	0.500086	0	0	4.34607	inf	inf	0.0875254	inf	inf	47.5193	1.72508	0.786662	-0.0498435	0.90033	-0.151474	491.35	0.0394077	inf	inf	inf	inf
T cell	Gdf9	Bmpr2	macrophage	1	0.000556174	1.80885	0.0364284	4	0.0240964	11.0388	0.0439618	19.9676	0.00160146	0	0	0	0	1	0.00740741	3.79737	0.0289763	0	0	1.80885	inf	inf	0.0364284	inf	inf	7.24145	2.90697	1.53951	0.0149855	1.51716	0.601378	19.9676	0.00160146	inf	inf	inf	inf
T cell	Gdf9	Bmpr2	luminal epithelial cell of mammary gland	1	0.000556174	1.80885	0.0364284	33	0.0696203	24.9375	0.0993129	45.1082	0.00361781	0	0	0	0	27	0.0293798	16.8033	0.12822	0	0	1.80885	inf	inf	0.0364284	inf	inf	8.13417	1.48408	0.569569	-0.0289069	0.774552	-0.368567	45.1082	0.00361781	inf	inf	inf	inf
T cell	Gdf9	Bmpr2	endothelial cell	1	0.000556174	1.80885	0.0364284	43	0.172691	113.056	0.450243	204.502	0.0164016	0	0	0	0	10	0.0675676	65.5368	0.500086	0	0	1.80885	inf	inf	0.0364284	inf	inf	47.5193	1.72508	0.786662	-0.0498435	0.90033	-0.151474	204.502	0.0164016	inf	inf	inf	inf
T cell	Gdf9	Bmpr2	basal cell	1	0.000556174	1.80885	0.0364284	33	0.0825	40.5005	0.161292	73.2594	0.00587561	0	0	0	0	4	0.0111111	12.7352	0.0971773	0	0	1.80885	inf	inf	0.0364284	inf	inf	27.7653	3.1802	1.66912	0.0641147	1.65977	0.730984	73.2594	0.00587561	inf	inf	inf	inf
T cell	Gdf9	Bmpr2	T cell	1	0.000556174	1.80885	0.0364284	3	0.00166852	2.67236	0.0106426	4.83389	0.000387692	0	0	0	0	0	0	0	0	0	0	1.80885	inf	inf	0.0364284	inf	inf	2.67236	inf	inf	0.0106426	inf	inf	4.83389	0.000387692	inf	inf	inf	inf
B cell	Gdf9	Bmpr2	stromal cell	1	0.0015873	4.34607	0.0875254	45	0.071885	58.8951	0.234548	255.963	0.0205289	0	0	0	0	12	0.0265487	32.1783	0.245541	0	0	4.34607	inf	inf	0.0875254	inf	inf	26.7168	1.83027	0.872059	-0.0109924	0.955232	-0.0660771	255.963	0.0205289	inf	inf	inf	inf
B cell	Gdf9	Bmpr2	macrophage	1	0.0015873	4.34607	0.0875254	4	0.0240964	11.0388	0.0439618	47.9755	0.00384777	0	0	0	0	1	0.00740741	3.79737	0.0289763	0	0	4.34607	inf	inf	0.0875254	inf	inf	7.24145	2.90697	1.53951	0.0149855	1.51716	0.601378	47.9755	0.00384777	inf	inf	inf	inf
B cell	Gdf9	Bmpr2	luminal epithelial cell of mammary gland	1	0.0015873	4.34607	0.0875254	33	0.0696203	24.9375	0.0993129	108.38	0.00869241	0	0	0	0	27	0.0293798	16.8033	0.12822	0	0	4.34607	inf	inf	0.0875254	inf	inf	8.13417	1.48408	0.569569	-0.0289069	0.774552	-0.368567	108.38	0.00869241	inf	inf	inf	inf
luminal epithelial cell of mammary gland	Efna4	Epha3	macrophage	61	0.128692	67.1327	0.535504	1	0.0060241	4.12491	0.0312058	276.917	0.0167108	69	0.0750816	64.5045	0.620518	0	0	0	0	0	0	2.62816	1.04074	0.0576149	-0.0850139	0.862995	-0.212575	4.12491	inf	inf	0.0312058	inf	inf	276.917	0.0167108	inf	inf	inf	inf
luminal epithelial cell of mammary gland	Efna4	Epha3	basal cell	61	0.128692	67.1327	0.535504	2	0.005	8.138	0.0615656	546.326	0.0329686	69	0.0750816	64.5045	0.620518	0	0	0	0	0	0	2.62816	1.04074	0.0576149	-0.0850139	0.862995	-0.212575	8.138	inf	inf	0.0615656	inf	inf	546.326	0.0329686	inf	inf	inf	inf
T cell	Flt3l	Flt3	endothelial cell	148	0.0823137	89.1001	0.289883	3	0.0120482	7.80371	0.021889	695.312	0.00634524	58	0.164773	175.724	0.344582	0	0	0	0	0	0	-86.624	0.507045	-0.979813	-0.0546997	0.841258	-0.24938	7.80371	inf	inf	0.021889	inf	inf	695.312	0.00634524	inf	inf	inf	inf
endothelial cell	Efna4	Epha3	stromal cell	1	0.00401606	2.35871	0.018815	48	0.0766773	117.607	0.889718	277.4	0.01674	0	0	0	0	11	0.0243363	51.3689	0.912356	0	0	2.35871	inf	inf	0.018815	inf	inf	66.2377	2.28945	1.195	-0.0226383	0.975187	-0.0362492	277.4	0.01674	inf	inf	inf	inf
basal cell	Efna4	Epha7	T cell	20	0.05	38.6343	0.308178	1	0.000556174	1.64586	0.0194097	63.5866	0.00598164	4	0.0111111	22.483	0.216281	0	0	0	0	0	0	16.1512	1.71838	0.781045	0.0918966	1.42489	0.510855	1.64586	inf	inf	0.0194097	inf	inf	63.5866	0.00598164	inf	inf	inf	inf
luminal epithelial cell of mammary gland	Flt3l	Flt3	basal cell	29	0.0611814	14.4114	0.0468869	2	0.005	2.61063	0.00732268	37.6229	0.000343338	65	0.0707291	25.9272	0.0508414	0	0	0	0	0	0	-11.5158	0.555842	-0.847253	-0.00395454	0.922218	-0.11682	2.61063	inf	inf	0.00732268	inf	inf	37.6229	0.000343338	inf	inf	inf	inf
luminal epithelial cell of mammary gland	Flt3l	Flt3	endothelial cell	29	0.0611814	14.4114	0.0468869	3	0.0120482	7.80371	0.021889	112.463	0.00102631	65	0.0707291	25.9272	0.0508414	0	0	0	0	0	0	-11.5158	0.555842	-0.847253	-0.00395454	0.922218	-0.11682	7.80371	inf	inf	0.021889	inf	inf	112.463	0.00102631	inf	inf	inf	inf
T cell	Efna4	Epha7	T cell	2	0.00111235	2.82997	0.0225741	1	0.000556174	1.64586	0.0194097	4.65773	0.000438156	1	0.00284091	6.46505	0.0621922	0	0	0	0	0	0	-3.63508	0.437733	-1.19188	-0.0396182	0.362973	-1.46207	1.64586	inf	inf	0.0194097	inf	inf	4.65773	0.000438156	inf	inf	inf	inf
luminal epithelial cell of mammary gland	Flt3l	Flt3	stromal cell	29	0.0611814	14.4114	0.0468869	1	0.00159744	2.29475	0.00643667	33.0707	0.000301795	65	0.0707291	25.9272	0.0508414	0	0	0	0	0	0	-11.5158	0.555842	-0.847253	-0.00395454	0.922218	-0.11682	2.29475	inf	inf	0.00643667	inf	inf	33.0707	0.000301795	inf	inf	inf	inf
macrophage	Flt3l	Flt3	basal cell	11	0.0662651	30.0599	0.0977984	2	0.005	2.61063	0.00732268	78.4753	0.000716147	18	0.133333	87.0006	0.170602	0	0	0	0	0	0	-56.9407	0.345514	-1.53318	-0.0728035	0.573255	-0.802751	2.61063	inf	inf	0.00732268	inf	inf	78.4753	0.000716147	inf	inf	inf	inf
macrophage	Flt3l	Flt3	endothelial cell	11	0.0662651	30.0599	0.0977984	3	0.0120482	7.80371	0.021889	234.579	0.00214071	18	0.133333	87.0006	0.170602	0	0	0	0	0	0	-56.9407	0.345514	-1.53318	-0.0728035	0.573255	-0.802751	7.80371	inf	inf	0.021889	inf	inf	234.579	0.00214071	inf	inf	inf	inf
macrophage	Efna4	Epha4	stromal cell	1	0.0060241	5.7048	0.0455061	38	0.0607029	50.2123	0.211975	286.451	0.00964613	0	0	0	0	11	0.0243363	31.3642	0.174088	0	0	5.7048	inf	inf	0.0455061	inf	inf	18.8481	1.60094	0.678923	0.037887	1.21763	0.284078	286.451	0.00964613	inf	inf	inf	inf
macrophage	Efna4	Epha4	macrophage	1	0.0060241	5.7048	0.0455061	1	0.0060241	4.57044	0.0192944	26.0734	0.000878013	0	0	0	0	1	0.00740741	13.2163	0.0733572	0	0	5.7048	inf	inf	0.0455061	inf	inf	-8.64582	0.345819	-1.53191	-0.0540628	0.26302	-1.92676	26.0734	0.000878013	inf	inf	inf	inf
macrophage	Efna4	Epha4	luminal epithelial cell of mammary gland	1	0.0060241	5.7048	0.0455061	18	0.0379747	12.1069	0.05111	69.0672	0.00232581	0	0	0	0	23	0.0250272	12.6515	0.0702228	0	0	5.7048	inf	inf	0.0455061	inf	inf	-0.544681	0.956947	-0.0634883	-0.0191128	0.727826	-0.458334	69.0672	0.00232581	inf	inf	inf	inf
T cell	Efna2	Epha7	T cell	5	0.00278087	4.86096	0.0394452	1	0.000556174	1.64586	0.0194097	8.00047	0.000765618	5	0.0142045	19.4848	0.164876	0	0	0	0	0	0	-14.6238	0.249475	-2.00303	-0.125431	0.239242	-2.06346	1.64586	inf	inf	0.0194097	inf	inf	8.00047	0.000765618	inf	inf	inf	inf
macrophage	Efna4	Epha4	endothelial cell	1	0.0060241	5.7048	0.0455061	34	0.136546	102.364	0.432138	583.968	0.0196649	0	0	0	0	12	0.0810811	74.5357	0.413713	0	0	5.7048	inf	inf	0.0455061	inf	inf	27.8287	1.37336	0.45771	0.0184257	1.04454	0.0628643	583.968	0.0196649	inf	inf	inf	inf
macrophage	Efna4	Epha4	basal cell	1	0.0060241	5.7048	0.0455061	55	0.1375	67.4393	0.2847	384.727	0.0129556	0	0	0	0	15	0.0416667	45.6382	0.253316	0	0	5.7048	inf	inf	0.0455061	inf	inf	21.8011	1.47769	0.563347	0.0313835	1.12389	0.168502	384.727	0.0129556	inf	inf	inf	inf
macrophage	Efna4	Epha4	T cell	1	0.0060241	5.7048	0.0455061	1	0.000556174	0.185492	0.000783069	1.0582	3.56344e-05	0	0	0	0	1	0.00284091	1.49274	0.00828548	0	0	5.7048	inf	inf	0.0455061	inf	inf	-1.30724	0.124263	-3.00853	-0.00750241	0.094511	-3.40337	1.0582	3.56344e-05	inf	inf	inf	inf
basal cell	Efna2	Epha7	T cell	5	0.0125	10.2922	0.0835178	1	0.000556174	1.64586	0.0194097	16.9395	0.00162105	5	0.0138889	22.8488	0.193341	0	0	0	0	0	0	-12.5566	0.450448	-1.15057	-0.109823	0.431971	-1.21099	1.64586	inf	inf	0.0194097	inf	inf	16.9395	0.00162105	inf	inf	inf	inf
macrophage	Flt3l	Flt3	stromal cell	11	0.0662651	30.0599	0.0977984	1	0.00159744	2.29475	0.00643667	68.9801	0.000629496	18	0.133333	87.0006	0.170602	0	0	0	0	0	0	-56.9407	0.345514	-1.53318	-0.0728035	0.573255	-0.802751	2.29475	inf	inf	0.00643667	inf	inf	68.9801	0.000629496	inf	inf	inf	inf
stromal cell	Flt3l	Flt3	basal cell	47	0.0750799	40.0834	0.130409	2	0.005	2.61063	0.00732268	104.643	0.000954946	38	0.0840708	64.7929	0.127054	0	0	0	0	0	0	-24.7095	0.618639	-0.69283	0.00335509	1.02641	0.0376026	2.61063	inf	inf	0.00732268	inf	inf	104.643	0.000954946	inf	inf	inf	inf
endothelial cell	Efna4	Epha4	stromal cell	1	0.00401606	2.35871	0.018815	38	0.0607029	50.2123	0.211975	118.436	0.0039883	0	0	0	0	11	0.0243363	31.3642	0.174088	0	0	2.35871	inf	inf	0.018815	inf	inf	18.8481	1.60094	0.678923	0.037887	1.21763	0.284078	118.436	0.0039883	inf	inf	inf	inf
endothelial cell	Efna2	Epha7	T cell	9	0.0361446	43.9697	0.3568	1	0.000556174	1.64586	0.0194097	72.3681	0.00692538	3	0.0202703	22.5486	0.190801	0	0	0	0	0	0	21.4211	1.95	0.963473	0.165999	1.87001	0.903048	1.64586	inf	inf	0.0194097	inf	inf	72.3681	0.00692538	inf	inf	inf	inf
endothelial cell	Efna4	Epha7	T cell	1	0.00401606	2.35871	0.018815	1	0.000556174	1.64586	0.0194097	3.88211	0.000365193	0	0	0	0	0	0	0	0	0	0	2.35871	inf	inf	0.018815	inf	inf	1.64586	inf	inf	0.0194097	inf	inf	3.88211	0.000365193	inf	inf	inf	inf
endothelial cell	Efna4	Epha7	basal cell	1	0.00401606	2.35871	0.018815	16	0.04	47.1274	0.555774	111.16	0.0104569	0	0	0	0	6	0.0166667	32.4518	0.364483	0	0	2.35871	inf	inf	0.018815	inf	inf	14.6756	1.45223	0.538269	0.191291	1.52483	0.608648	111.16	0.0104569	inf	inf	inf	inf
endothelial cell	Efna4	Epha7	luminal epithelial cell of mammary gland	1	0.00401606	2.35871	0.018815	11	0.0232068	18.2375	0.215075	43.0169	0.00404663	0	0	0	0	21	0.0228509	28.1273	0.315912	0	0	2.35871	inf	inf	0.018815	inf	inf	-9.88979	0.648391	-0.625063	-0.100837	0.680806	-0.554684	43.0169	0.00404663	inf	inf	inf	inf
endothelial cell	Flt3l	Flt3	basal cell	27	0.108434	52.041	0.169313	2	0.005	2.61063	0.00732268	135.86	0.00123982	17	0.114865	77.7694	0.1525	0	0	0	0	0	0	-25.7284	0.669171	-0.579554	0.0168125	1.11025	0.150879	2.61063	inf	inf	0.00732268	inf	inf	135.86	0.00123982	inf	inf	inf	inf
endothelial cell	Efna4	Epha3	macrophage	1	0.00401606	2.35871	0.018815	1	0.0060241	4.12491	0.0312058	9.72948	0.000587137	0	0	0	0	0	0	0	0	0	0	2.35871	inf	inf	0.018815	inf	inf	4.12491	inf	inf	0.0312058	inf	inf	9.72948	0.000587137	inf	inf	inf	inf
endothelial cell	Efna4	Epha3	luminal epithelial cell of mammary gland	1	0.00401606	2.35871	0.018815	1	0.0021097	0.946157	0.00715787	2.23171	0.000134675	0	0	0	0	1	0.00108814	1.81435	0.0322245	0	0	2.35871	inf	inf	0.018815	inf	inf	-0.868198	0.521484	-0.939305	-0.0250666	0.222125	-2.17056	2.23171	0.000134675	inf	inf	inf	inf
endothelial cell	Efna4	Epha3	basal cell	1	0.00401606	2.35871	0.018815	2	0.005	8.138	0.0615656	19.1952	0.00115836	0	0	0	0	0	0	0	0	0	0	2.35871	inf	inf	0.018815	inf	inf	8.138	inf	inf	0.0615656	inf	inf	19.1952	0.00115836	inf	inf	inf	inf
endothelial cell	Efna4	Epha3	T cell	1	0.00401606	2.35871	0.018815	1	0.000556174	1.36851	0.0103531	3.22793	0.000194793	0	0	0	0	1	0.00284091	3.12032	0.0554196	0	0	2.35871	inf	inf	0.018815	inf	inf	-1.7518	0.438581	-1.18908	-0.0450665	0.186813	-2.42034	3.22793	0.000194793	inf	inf	inf	inf
basal cell	Efna4	Epha3	macrophage	20	0.05	38.6343	0.308178	1	0.0060241	4.12491	0.0312058	159.363	0.00961694	4	0.0111111	22.483	0.216281	0	0	0	0	0	0	16.1512	1.71838	0.781045	0.0918966	1.42489	0.510855	4.12491	inf	inf	0.0312058	inf	inf	159.363	0.00961694	inf	inf	inf	inf
basal cell	Efna4	Epha3	basal cell	20	0.05	38.6343	0.308178	2	0.005	8.138	0.0615656	314.405	0.0189732	4	0.0111111	22.483	0.216281	0	0	0	0	0	0	16.1512	1.71838	0.781045	0.0918966	1.42489	0.510855	8.138	inf	inf	0.0615656	inf	inf	314.405	0.0189732	inf	inf	inf	inf
basal cell	Flt3l	Flt3	stromal cell	13	0.0325	14.0284	0.0456405	1	0.00159744	2.29475	0.00643667	32.1916	0.000293773	4	0.0111111	8.56161	0.0167887	0	0	0	0	0	0	5.46675	1.63852	0.712392	0.0288518	2.71853	1.44283	2.29475	inf	inf	0.00643667	inf	inf	32.1916	0.000293773	inf	inf	inf	inf
T cell	Efna4	Epha3	macrophage	2	0.00111235	2.82997	0.0225741	1	0.0060241	4.12491	0.0312058	11.6734	0.000704442	1	0.00284091	6.46505	0.0621922	0	0	0	0	0	0	-3.63508	0.437733	-1.19188	-0.0396182	0.362973	-1.46207	4.12491	inf	inf	0.0312058	inf	inf	11.6734	0.000704442	inf	inf	inf	inf
T cell	Efna4	Epha3	basal cell	2	0.00111235	2.82997	0.0225741	2	0.005	8.138	0.0615656	23.0302	0.00138979	1	0.00284091	6.46505	0.0621922	0	0	0	0	0	0	-3.63508	0.437733	-1.19188	-0.0396182	0.362973	-1.46207	8.138	inf	inf	0.0615656	inf	inf	23.0302	0.00138979	inf	inf	inf	inf
endothelial cell	Efna4	Epha7	stromal cell	1	0.00401606	2.35871	0.018815	7	0.0111821	17.7852	0.209741	41.9501	0.00394627	0	0	0	0	4	0.00884956	17.1555	0.192682	0	0	2.35871	inf	inf	0.018815	inf	inf	0.629722	1.03671	0.052008	0.017059	1.08853	0.122387	41.9501	0.00394627	inf	inf	inf	inf
endothelial cell	Flt3l	Flt3	endothelial cell	27	0.108434	52.041	0.169313	3	0.0120482	7.80371	0.021889	406.113	0.00370609	17	0.114865	77.7694	0.1525	0	0	0	0	0	0	-25.7284	0.669171	-0.579554	0.0168125	1.11025	0.150879	7.80371	inf	inf	0.021889	inf	inf	406.113	0.00370609	inf	inf	inf	inf
stromal cell	Efna4	Epha7	T cell	4	0.00638978	8.70307	0.0694226	1	0.000556174	1.64586	0.0194097	14.324	0.00134747	3	0.00663717	10.5001	0.101008	0	0	0	0	0	0	-1.79701	0.828857	-0.270805	-0.0315856	0.687297	-0.540995	1.64586	inf	inf	0.0194097	inf	inf	14.324	0.00134747	inf	inf	inf	inf
macrophage	Efna4	Epha7	stromal cell	1	0.0060241	5.7048	0.0455061	7	0.0111821	17.7852	0.209741	101.461	0.00954449	0	0	0	0	4	0.00884956	17.1555	0.192682	0	0	5.7048	inf	inf	0.0455061	inf	inf	0.629722	1.03671	0.052008	0.017059	1.08853	0.122387	101.461	0.00954449	inf	inf	inf	inf
macrophage	Efna4	Epha7	luminal epithelial cell of mammary gland	1	0.0060241	5.7048	0.0455061	11	0.0232068	18.2375	0.215075	104.041	0.00978722	0	0	0	0	21	0.0228509	28.1273	0.315912	0	0	5.7048	inf	inf	0.0455061	inf	inf	-9.88979	0.648391	-0.625063	-0.100837	0.680806	-0.554684	104.041	0.00978722	inf	inf	inf	inf
macrophage	Efna4	Epha7	basal cell	1	0.0060241	5.7048	0.0455061	16	0.04	47.1274	0.555774	268.852	0.0252911	0	0	0	0	6	0.0166667	32.4518	0.364483	0	0	5.7048	inf	inf	0.0455061	inf	inf	14.6756	1.45223	0.538269	0.191291	1.52483	0.608648	268.852	0.0252911	inf	inf	inf	inf
macrophage	Efna4	Epha7	T cell	1	0.0060241	5.7048	0.0455061	1	0.000556174	1.64586	0.0194097	9.38931	0.000883258	0	0	0	0	0	0	0	0	0	0	5.7048	inf	inf	0.0455061	inf	inf	1.64586	inf	inf	0.0194097	inf	inf	9.38931	0.000883258	inf	inf	inf	inf
endothelial cell	Flt3l	Flt3	stromal cell	27	0.108434	52.041	0.169313	1	0.00159744	2.29475	0.00643667	119.421	0.00108981	17	0.114865	77.7694	0.1525	0	0	0	0	0	0	-25.7284	0.669171	-0.579554	0.0168125	1.11025	0.150879	2.29475	inf	inf	0.00643667	inf	inf	119.421	0.00108981	inf	inf	inf	inf
luminal epithelial cell of mammary gland	Efna4	Epha7	T cell	61	0.128692	67.1327	0.535504	1	0.000556174	1.64586	0.0194097	110.491	0.010394	69	0.0750816	64.5045	0.620518	0	0	0	0	0	0	2.62816	1.04074	0.0576149	-0.0850139	0.862995	-0.212575	1.64586	inf	inf	0.0194097	inf	inf	110.491	0.010394	inf	inf	inf	inf
T cell	Flt3l	Flt3	stromal cell	148	0.0823137	89.1001	0.289883	1	0.00159744	2.29475	0.00643667	204.463	0.00186588	58	0.164773	175.724	0.344582	0	0	0	0	0	0	-86.624	0.507045	-0.979813	-0.0546997	0.841258	-0.24938	2.29475	inf	inf	0.00643667	inf	inf	204.463	0.00186588	inf	inf	inf	inf
T cell	Flt3l	Flt3	basal cell	148	0.0823137	89.1001	0.289883	2	0.005	2.61063	0.00732268	232.607	0.00212272	58	0.164773	175.724	0.344582	0	0	0	0	0	0	-86.624	0.507045	-0.979813	-0.0546997	0.841258	-0.24938	2.61063	inf	inf	0.00732268	inf	inf	232.607	0.00212272	inf	inf	inf	inf
endothelial cell	Efna4	Epha4	luminal epithelial cell of mammary gland	1	0.00401606	2.35871	0.018815	18	0.0379747	12.1069	0.05111	28.5566	0.000961633	0	0	0	0	23	0.0250272	12.6515	0.0702228	0	0	2.35871	inf	inf	0.018815	inf	inf	-0.544681	0.956947	-0.0634883	-0.0191128	0.727826	-0.458334	28.5566	0.000961633	inf	inf	inf	inf
T cell	Gdf9	Acvr2a	luminal epithelial cell of mammary gland	1	0.000556174	1.80885	0.0364284	29	0.0611814	22.2167	0.0890999	40.1867	0.00324577	0	0	0	0	50	0.054407	34.9342	0.103462	0	0	1.80885	inf	inf	0.0364284	inf	inf	-12.7174	0.63596	-0.652992	-0.0143621	0.861185	-0.215605	40.1867	0.00324577	inf	inf	inf	inf
endothelial cell	Ctf1	Lifr	endothelial cell	1	0.00401606	2.35118	0.0165567	152	0.610442	322.707	0.506358	758.74	0.0083836	0	0	0	0	80	0.540541	390.727	0.43764	0	0	2.35118	inf	inf	0.0165567	inf	inf	-68.0207	0.825912	-0.275939	0.068718	1.15702	0.210413	758.74	0.0083836	inf	inf	inf	inf
endothelial cell	Ctf1	Lifr	luminal epithelial cell of mammary gland	1	0.00401606	2.35118	0.0165567	154	0.324895	80.5198	0.126344	189.316	0.00209183	0	0	0	0	238	0.258977	81.8421	0.0916686	0	0	2.35118	inf	inf	0.0165567	inf	inf	-1.3223	0.983843	-0.0234995	0.034675	1.37826	0.462853	189.316	0.00209183	inf	inf	inf	inf
endothelial cell	Ctf1	Lifr	macrophage	1	0.00401606	2.35118	0.0165567	23	0.138554	65.3272	0.102505	153.596	0.00169714	0	0	0	0	26	0.192593	112.456	0.125958	0	0	2.35118	inf	inf	0.0165567	inf	inf	-47.1288	0.580913	-0.783606	-0.0234534	0.8138	-0.297253	153.596	0.00169714	inf	inf	inf	inf
endothelial cell	Ctf1	Lifr	stromal cell	1	0.00401606	2.35118	0.0165567	83	0.132588	57.1738	0.0897112	134.426	0.00148532	0	0	0	0	55	0.121681	82.4331	0.0923304	0	0	2.35118	inf	inf	0.0165567	inf	inf	-25.2593	0.693578	-0.52787	-0.00261921	0.971632	-0.0415177	134.426	0.00148532	inf	inf	inf	inf
B cell	Gdf9	Bmpr1a	stromal cell	1	0.0015873	4.34607	0.0875254	141	0.22524	124.072	0.336443	539.224	0.0294473	0	0	0	0	66	0.146018	120.85	0.272533	0	0	4.34607	inf	inf	0.0875254	inf	inf	3.22148	1.02666	0.0379541	0.0639099	1.2345	0.303931	539.224	0.0294473	inf	inf	inf	inf
B cell	Gdf9	Bmpr1a	macrophage	1	0.0015873	4.34607	0.0875254	1	0.0060241	2.20329	0.00597462	9.57564	0.000522931	0	0	0	0	5	0.037037	23.5494	0.0531071	0	0	4.34607	inf	inf	0.0875254	inf	inf	-21.3462	0.09356	-3.41796	-0.0471325	0.112501	-3.15199	9.57564	0.000522931	inf	inf	inf	inf
B cell	Gdf9	Bmpr1a	luminal epithelial cell of mammary gland	1	0.0015873	4.34607	0.0875254	192	0.405063	121.578	0.32968	528.385	0.0288554	0	0	0	0	292	0.317737	138.748	0.312896	0	0	4.34607	inf	inf	0.0875254	inf	inf	-17.1706	0.876246	-0.190592	0.0167844	1.05364	0.0753852	528.385	0.0288554	inf	inf	inf	inf
B cell	Gdf9	Bmpr1a	endothelial cell	1	0.0015873	4.34607	0.0875254	9	0.0361446	11.8187	0.0320486	51.365	0.00280507	0	0	0	0	5	0.0337838	17.361	0.0391513	0	0	4.34607	inf	inf	0.0875254	inf	inf	-5.54226	0.680763	-0.554775	-0.00710268	0.818584	-0.288798	51.365	0.00280507	inf	inf	inf	inf
B cell	Gdf9	Bmpr1a	basal cell	1	0.0015873	4.34607	0.0875254	105	0.2625	99.4205	0.269597	432.089	0.0235966	0	0	0	0	44	0.122222	105.225	0.237297	0	0	4.34607	inf	inf	0.0875254	inf	inf	-5.80471	0.944835	-0.0818651	0.0323002	1.13612	0.184112	432.089	0.0235966	inf	inf	inf	inf
B cell	Gdf9	Bmpr1a	T cell	1	0.0015873	4.34607	0.0875254	11	0.00611791	5.86869	0.015914	25.5057	0.00139288	0	0	0	0	9	0.0255682	24.214	0.0546058	0	0	4.34607	inf	inf	0.0875254	inf	inf	-18.3453	0.242367	-2.04473	-0.0386918	0.291435	-1.77876	25.5057	0.00139288	inf	inf	inf	inf
B cell	Gdf9	Bmpr1a	B cell	1	0.0015873	4.34607	0.0875254	3	0.0047619	3.81421	0.0103429	16.5768	0.00090527	0	0	0	0	3	0.0170455	13.485	0.0304105	0	0	4.34607	inf	inf	0.0875254	inf	inf	-9.6708	0.282848	-1.8219	-0.0200676	0.340111	-1.55592	16.5768	0.00090527	inf	inf	inf	inf
endothelial cell	Gdf9	Acvr2a	stromal cell	3	0.0120482	17.3117	0.348639	51	0.0814696	67.3809	0.270231	1166.48	0.094213	0	0	0	0	44	0.0973451	134.382	0.397989	0	0	17.3117	inf	inf	0.348639	inf	inf	-67.0008	0.501414	-0.995925	-0.127758	0.67899	-0.558537	1166.48	0.094213	inf	inf	inf	inf
endothelial cell	Gdf9	Acvr2a	macrophage	3	0.0120482	17.3117	0.348639	5	0.0301205	33.3658	0.133813	577.618	0.0466526	0	0	0	0	4	0.0296296	29.4647	0.0872635	0	0	17.3117	inf	inf	0.348639	inf	inf	3.90114	1.1324	0.179384	0.0465499	1.53344	0.616772	577.618	0.0466526	inf	inf	inf	inf
endothelial cell	Gdf9	Acvr2a	luminal epithelial cell of mammary gland	3	0.0120482	17.3117	0.348639	29	0.0611814	22.2167	0.0890999	384.609	0.0310637	0	0	0	0	50	0.054407	34.9342	0.103462	0	0	17.3117	inf	inf	0.348639	inf	inf	-12.7174	0.63596	-0.652992	-0.0143621	0.861185	-0.215605	384.609	0.0310637	inf	inf	inf	inf
endothelial cell	Gdf9	Acvr2a	endothelial cell	3	0.0120482	17.3117	0.348639	18	0.0722892	51.4124	0.206189	890.034	0.0718855	0	0	0	0	10	0.0675676	64.3771	0.190661	0	0	17.3117	inf	inf	0.348639	inf	inf	-12.9647	0.798613	-0.324431	0.0155278	1.08144	0.112957	890.034	0.0718855	inf	inf	inf	inf
endothelial cell	Gdf9	Acvr2a	basal cell	3	0.0120482	17.3117	0.348639	30	0.075	41.867	0.167907	724.789	0.0585391	0	0	0	0	10	0.0277778	38.9254	0.115283	0	0	17.3117	inf	inf	0.348639	inf	inf	2.94159	1.07557	0.105101	0.0526246	1.45648	0.542489	724.789	0.0585391	inf	inf	inf	inf
endothelial cell	Gdf9	Acvr2a	T cell	3	0.0120482	17.3117	0.348639	32	0.0177976	24.5175	0.0983273	424.44	0.0342808	0	0	0	0	8	0.0227273	22.4552	0.0665038	0	0	17.3117	inf	inf	0.348639	inf	inf	2.06238	1.09184	0.126767	0.0318235	1.47852	0.564155	424.44	0.0342808	inf	inf	inf	inf
endothelial cell	Gdf9	Acvr2a	B cell	3	0.0120482	17.3117	0.348639	3	0.0047619	8.58565	0.0344327	148.632	0.0120046	0	0	0	0	2	0.0113636	13.1138	0.0388381	0	0	17.3117	inf	inf	0.348639	inf	inf	-4.52812	0.654705	-0.611084	-0.00440546	0.886569	-0.173696	148.632	0.0120046	inf	inf	inf	inf
T cell	Gdf9	Acvr2a	stromal cell	1	0.000556174	1.80885	0.0364284	51	0.0814696	67.3809	0.270231	121.882	0.00984407	0	0	0	0	44	0.0973451	134.382	0.397989	0	0	1.80885	inf	inf	0.0364284	inf	inf	-67.0008	0.501414	-0.995925	-0.127758	0.67899	-0.558537	121.882	0.00984407	inf	inf	inf	inf
endothelial cell	Ctf1	Lifr	basal cell	1	0.00401606	2.35118	0.0165567	126	0.315	97.0265	0.152244	228.126	0.00252065	0	0	0	0	109	0.302778	208.941	0.234027	0	0	2.35118	inf	inf	0.0165567	inf	inf	-111.914	0.464373	-1.10664	-0.0817832	0.65054	-0.620291	228.126	0.00252065	inf	inf	inf	inf
endothelial cell	Ctf1	Lifr	T cell	1	0.00401606	2.35118	0.0165567	18	0.0100111	6.65841	0.0104477	15.6551	0.000172979	0	0	0	0	3	0.00852273	6.05821	0.00678559	0	0	2.35118	inf	inf	0.0165567	inf	inf	0.600203	1.09907	0.136287	0.00366211	1.53969	0.622639	15.6551	0.000172979	inf	inf	inf	inf
endothelial cell	Ctf1	Lifr	B cell	1	0.00401606	2.35118	0.0165567	6	0.00952381	7.89668	0.0123907	18.5665	0.000205148	0	0	0	0	3	0.0170455	10.3475	0.0115899	0	0	2.35118	inf	inf	0.0165567	inf	inf	-2.45087	0.763145	-0.38997	0.000800734	1.06909	0.0963817	18.5665	0.000205148	inf	inf	inf	inf
T cell	Ctf1	Lifr	endothelial cell	1	0.000556174	1.39306	0.0098097	152	0.610442	322.707	0.506358	449.548	0.00496722	0	0	0	0	80	0.540541	390.727	0.43764	0	0	1.39306	inf	inf	0.0098097	inf	inf	-68.0207	0.825912	-0.275939	0.068718	1.15702	0.210413	449.548	0.00496722	inf	inf	inf	inf
endothelial cell	Gdf9	Bmpr1a	luminal epithelial cell of mammary gland	3	0.0120482	17.3117	0.348639	192	0.405063	121.578	0.32968	2104.71	0.114939	0	0	0	0	292	0.317737	138.748	0.312896	0	0	17.3117	inf	inf	0.348639	inf	inf	-17.1706	0.876246	-0.190592	0.0167844	1.05364	0.0753852	2104.71	0.114939	inf	inf	inf	inf
endothelial cell	Gdf9	Bmpr1a	endothelial cell	3	0.0120482	17.3117	0.348639	9	0.0361446	11.8187	0.0320486	204.602	0.0111734	0	0	0	0	5	0.0337838	17.361	0.0391513	0	0	17.3117	inf	inf	0.348639	inf	inf	-5.54226	0.680763	-0.554775	-0.00710268	0.818584	-0.288798	204.602	0.0111734	inf	inf	inf	inf
endothelial cell	Gdf9	Bmpr1a	basal cell	3	0.0120482	17.3117	0.348639	105	0.2625	99.4205	0.269597	1721.14	0.0939921	0	0	0	0	44	0.122222	105.225	0.237297	0	0	17.3117	inf	inf	0.348639	inf	inf	-5.80471	0.944835	-0.0818651	0.0323002	1.13612	0.184112	1721.14	0.0939921	inf	inf	inf	inf
endothelial cell	Gdf9	Bmpr1a	T cell	3	0.0120482	17.3117	0.348639	11	0.00611791	5.86869	0.015914	101.597	0.00554825	0	0	0	0	9	0.0255682	24.214	0.0546058	0	0	17.3117	inf	inf	0.348639	inf	inf	-18.3453	0.242367	-2.04473	-0.0386918	0.291435	-1.77876	101.597	0.00554825	inf	inf	inf	inf
endothelial cell	Gdf9	Bmpr1a	B cell	3	0.0120482	17.3117	0.348639	3	0.0047619	3.81421	0.0103429	66.0304	0.00360595	0	0	0	0	3	0.0170455	13.485	0.0304105	0	0	17.3117	inf	inf	0.348639	inf	inf	-9.6708	0.282848	-1.8219	-0.0200676	0.340111	-1.55592	66.0304	0.00360595	inf	inf	inf	inf
T cell	Ctf1	Lifr	B cell	1	0.000556174	1.39306	0.0098097	6	0.00952381	7.89668	0.0123907	11.0005	0.000121549	0	0	0	0	3	0.0170455	10.3475	0.0115899	0	0	1.39306	inf	inf	0.0098097	inf	inf	-2.45087	0.763145	-0.38997	0.000800734	1.06909	0.0963817	11.0005	0.000121549	inf	inf	inf	inf
T cell	Ctf1	Lifr	T cell	1	0.000556174	1.39306	0.0098097	18	0.0100111	6.65841	0.0104477	9.27553	0.000102489	0	0	0	0	3	0.00852273	6.05821	0.00678559	0	0	1.39306	inf	inf	0.0098097	inf	inf	0.600203	1.09907	0.136287	0.00366211	1.53969	0.622639	9.27553	0.000102489	inf	inf	inf	inf
T cell	Ctf1	Lifr	basal cell	1	0.000556174	1.39306	0.0098097	126	0.315	97.0265	0.152244	135.163	0.00149347	0	0	0	0	109	0.302778	208.941	0.234027	0	0	1.39306	inf	inf	0.0098097	inf	inf	-111.914	0.464373	-1.10664	-0.0817832	0.65054	-0.620291	135.163	0.00149347	inf	inf	inf	inf
T cell	Ctf1	Lifr	luminal epithelial cell of mammary gland	1	0.000556174	1.39306	0.0098097	154	0.324895	80.5198	0.126344	112.169	0.00123939	0	0	0	0	238	0.258977	81.8421	0.0916686	0	0	1.39306	inf	inf	0.0098097	inf	inf	-1.3223	0.983843	-0.0234995	0.034675	1.37826	0.462853	112.169	0.00123939	inf	inf	inf	inf
T cell	Gdf9	Bmpr1a	B cell	1	0.000556174	1.80885	0.0364284	3	0.0047619	3.81421	0.0103429	6.89934	0.000376776	0	0	0	0	3	0.0170455	13.485	0.0304105	0	0	1.80885	inf	inf	0.0364284	inf	inf	-9.6708	0.282848	-1.8219	-0.0200676	0.340111	-1.55592	6.89934	0.000376776	inf	inf	inf	inf
T cell	Ctf1	Lifr	macrophage	1	0.000556174	1.39306	0.0098097	23	0.138554	65.3272	0.102505	91.0044	0.00100554	0	0	0	0	26	0.192593	112.456	0.125958	0	0	1.39306	inf	inf	0.0098097	inf	inf	-47.1288	0.580913	-0.783606	-0.0234534	0.8138	-0.297253	91.0044	0.00100554	inf	inf	inf	inf
T cell	Ctf1	Lifr	stromal cell	1	0.000556174	1.39306	0.0098097	83	0.132588	57.1738	0.0897112	79.6462	0.000880041	0	0	0	0	55	0.121681	82.4331	0.0923304	0	0	1.39306	inf	inf	0.0098097	inf	inf	-25.2593	0.693578	-0.52787	-0.00261921	0.971632	-0.0415177	79.6462	0.000880041	inf	inf	inf	inf
T cell	Gdf9	Bmpr1a	stromal cell	1	0.000556174	1.80885	0.0364284	141	0.22524	124.072	0.336443	224.427	0.0122561	0	0	0	0	66	0.146018	120.85	0.272533	0	0	1.80885	inf	inf	0.0364284	inf	inf	3.22148	1.02666	0.0379541	0.0639099	1.2345	0.303931	224.427	0.0122561	inf	inf	inf	inf
T cell	Gdf9	Bmpr1a	macrophage	1	0.000556174	1.80885	0.0364284	1	0.0060241	2.20329	0.00597462	3.98542	0.000217646	0	0	0	0	5	0.037037	23.5494	0.0531071	0	0	1.80885	inf	inf	0.0364284	inf	inf	-21.3462	0.09356	-3.41796	-0.0471325	0.112501	-3.15199	3.98542	0.000217646	inf	inf	inf	inf
T cell	Gdf9	Bmpr1a	luminal epithelial cell of mammary gland	1	0.000556174	1.80885	0.0364284	192	0.405063	121.578	0.32968	219.916	0.0120097	0	0	0	0	292	0.317737	138.748	0.312896	0	0	1.80885	inf	inf	0.0364284	inf	inf	-17.1706	0.876246	-0.190592	0.0167844	1.05364	0.0753852	219.916	0.0120097	inf	inf	inf	inf
T cell	Gdf9	Bmpr1a	endothelial cell	1	0.000556174	1.80885	0.0364284	9	0.0361446	11.8187	0.0320486	21.3783	0.00116748	0	0	0	0	5	0.0337838	17.361	0.0391513	0	0	1.80885	inf	inf	0.0364284	inf	inf	-5.54226	0.680763	-0.554775	-0.00710268	0.818584	-0.288798	21.3783	0.00116748	inf	inf	inf	inf
T cell	Gdf9	Bmpr1a	basal cell	1	0.000556174	1.80885	0.0364284	105	0.2625	99.4205	0.269597	179.837	0.00982098	0	0	0	0	44	0.122222	105.225	0.237297	0	0	1.80885	inf	inf	0.0364284	inf	inf	-5.80471	0.944835	-0.0818651	0.0323002	1.13612	0.184112	179.837	0.00982098	inf	inf	inf	inf
T cell	Gdf9	Bmpr1a	T cell	1	0.000556174	1.80885	0.0364284	11	0.00611791	5.86869	0.015914	10.6156	0.000579722	0	0	0	0	9	0.0255682	24.214	0.0546058	0	0	1.80885	inf	inf	0.0364284	inf	inf	-18.3453	0.242367	-2.04473	-0.0386918	0.291435	-1.77876	10.6156	0.000579722	inf	inf	inf	inf
T cell	Gdf9	Acvr2a	macrophage	1	0.000556174	1.80885	0.0364284	5	0.0301205	33.3658	0.133813	60.3538	0.0048746	0	0	0	0	4	0.0296296	29.4647	0.0872635	0	0	1.80885	inf	inf	0.0364284	inf	inf	3.90114	1.1324	0.179384	0.0465499	1.53344	0.616772	60.3538	0.0048746	inf	inf	inf	inf
T cell	Gdf9	Acvr2a	endothelial cell	1	0.000556174	1.80885	0.0364284	18	0.0722892	51.4124	0.206189	92.9973	0.00751113	0	0	0	0	10	0.0675676	64.3771	0.190661	0	0	1.80885	inf	inf	0.0364284	inf	inf	-12.9647	0.798613	-0.324431	0.0155278	1.08144	0.112957	92.9973	0.00751113	inf	inf	inf	inf
B cell	Flt3l	Flt3	stromal cell	36	0.0571429	67.642	0.22007	1	0.00159744	2.29475	0.00643667	155.222	0.00141652	14	0.0795455	70.1869	0.137631	0	0	0	0	0	0	-2.54488	0.963741	-0.053282	0.0824383	1.59898	0.677151	2.29475	inf	inf	0.00643667	inf	inf	155.222	0.00141652	inf	inf	inf	inf
T cell	Gdf9	Acvr2a	basal cell	1	0.000556174	1.80885	0.0364284	30	0.075	41.867	0.167907	75.7312	0.00611659	0	0	0	0	10	0.0277778	38.9254	0.115283	0	0	1.80885	inf	inf	0.0364284	inf	inf	2.94159	1.07557	0.105101	0.0526246	1.45648	0.542489	75.7312	0.00611659	inf	inf	inf	inf
endothelial cell	Gdf9	Tgfbr1	B cell	3	0.0120482	17.3117	0.348639	46	0.0730159	56.7189	0.101217	981.899	0.0352882	0	0	0	0	23	0.130682	78.8485	0.137275	0	0	17.3117	inf	inf	0.348639	inf	inf	-22.1296	0.71934	-0.475254	-0.0360584	0.737327	-0.439623	981.899	0.0352882	inf	inf	inf	inf
T cell	Gdf9	Tgfbr1	stromal cell	1	0.000556174	1.80885	0.0364284	141	0.22524	99.6316	0.177796	180.219	0.00647683	0	0	0	0	54	0.119469	70.2131	0.122241	0	0	1.80885	inf	inf	0.0364284	inf	inf	29.4185	1.41899	0.504863	0.055555	1.45447	0.540495	180.219	0.00647683	inf	inf	inf	inf
T cell	Gdf9	Tgfbr1	macrophage	1	0.000556174	1.80885	0.0364284	31	0.186747	98.962	0.176601	179.007	0.00643329	0	0	0	0	31	0.22963	128.852	0.224332	0	0	1.80885	inf	inf	0.0364284	inf	inf	-29.8905	0.768025	-0.380774	-0.0477312	0.78723	-0.345143	179.007	0.00643329	inf	inf	inf	inf
luminal epithelial cell of mammary gland	Col1a1	Ddr2	macrophage	46	0.0970464	8.62365	0.0138312	6	0.0361446	12.5722	0.0232261	108.418	0.000321246	32	0.0348205	4.49747	0.00766533	0	0	0	0	0	0	4.12618	1.91744	0.939184	0.00616589	1.80439	0.851509	12.5722	inf	inf	0.0232261	inf	inf	108.418	0.000321246	inf	inf	inf	inf
T cell	Gdf9	Tgfbr1	luminal epithelial cell of mammary gland	1	0.000556174	1.80885	0.0364284	157	0.331224	68.828	0.122826	124.5	0.00447435	0	0	0	0	185	0.201306	65.31	0.113705	0	0	1.80885	inf	inf	0.0364284	inf	inf	3.51801	1.05387	0.0756918	0.00912121	1.08022	0.111323	124.5	0.00447435	inf	inf	inf	inf
T cell	Gdf9	Tgfbr1	endothelial cell	1	0.000556174	1.80885	0.0364284	69	0.277108	93.1402	0.166212	168.477	0.00605483	0	0	0	0	20	0.135135	60.6103	0.105522	0	0	1.80885	inf	inf	0.0364284	inf	inf	32.5299	1.53671	0.619841	0.0606893	1.57513	0.655472	168.477	0.00605483	inf	inf	inf	inf
T cell	Gdf9	Tgfbr1	basal cell	1	0.000556174	1.80885	0.0364284	129	0.3225	95.0206	0.169567	171.878	0.00617707	0	0	0	0	78	0.216667	153.823	0.267805	0	0	1.80885	inf	inf	0.0364284	inf	inf	-58.802	0.617728	-0.694955	-0.0982376	0.633175	-0.659324	171.878	0.00617707	inf	inf	inf	inf
T cell	Gdf9	Tgfbr1	T cell	1	0.000556174	1.80885	0.0364284	114	0.0634038	48.0691	0.0857809	86.9498	0.00312486	0	0	0	0	14	0.0397727	16.7256	0.0291193	0	0	1.80885	inf	inf	0.0364284	inf	inf	31.3435	2.87398	1.52305	0.0566617	2.94585	1.55868	86.9498	0.00312486	inf	inf	inf	inf
endothelial cell	Col1a1	Ddr2	macrophage	24	0.0963855	14.4394	0.023159	6	0.0361446	12.5722	0.0232261	181.535	0.000537893	6	0.0405405	7.62157	0.0129899	0	0	0	0	0	0	6.81785	1.89455	0.921853	0.010169	1.78284	0.834178	12.5722	inf	inf	0.0232261	inf	inf	181.535	0.000537893	inf	inf	inf	inf
T cell	Gdf9	Tgfbr1	B cell	1	0.000556174	1.80885	0.0364284	46	0.0730159	56.7189	0.101217	102.596	0.00368716	0	0	0	0	23	0.130682	78.8485	0.137275	0	0	1.80885	inf	inf	0.0364284	inf	inf	-22.1296	0.71934	-0.475254	-0.0360584	0.737327	-0.439623	102.596	0.00368716	inf	inf	inf	inf
B cell	Gdf9	Tgfbr1	stromal cell	1	0.0015873	4.34607	0.0875254	141	0.22524	99.6316	0.177796	433.006	0.0155617	0	0	0	0	54	0.119469	70.2131	0.122241	0	0	4.34607	inf	inf	0.0875254	inf	inf	29.4185	1.41899	0.504863	0.055555	1.45447	0.540495	433.006	0.0155617	inf	inf	inf	inf
B cell	Gdf9	Tgfbr1	macrophage	1	0.0015873	4.34607	0.0875254	31	0.186747	98.962	0.176601	430.096	0.0154571	0	0	0	0	31	0.22963	128.852	0.224332	0	0	4.34607	inf	inf	0.0875254	inf	inf	-29.8905	0.768025	-0.380774	-0.0477312	0.78723	-0.345143	430.096	0.0154571	inf	inf	inf	inf
B cell	Gdf9	Tgfbr1	luminal epithelial cell of mammary gland	1	0.0015873	4.34607	0.0875254	157	0.331224	68.828	0.122826	299.131	0.0107504	0	0	0	0	185	0.201306	65.31	0.113705	0	0	4.34607	inf	inf	0.0875254	inf	inf	3.51801	1.05387	0.0756918	0.00912121	1.08022	0.111323	299.131	0.0107504	inf	inf	inf	inf
basal cell	Col1a1	Ddr2	macrophage	29	0.0725	13.3852	0.0214681	6	0.0361446	12.5722	0.0232261	168.281	0.000498622	6	0.0166667	7.23926	0.0123383	0	0	0	0	0	0	6.14595	1.84897	0.886726	0.00912981	1.73995	0.79905	12.5722	inf	inf	0.0232261	inf	inf	168.281	0.000498622	inf	inf	inf	inf
B cell	Gdf9	Tgfbr1	endothelial cell	1	0.0015873	4.34607	0.0875254	69	0.277108	93.1402	0.166212	404.794	0.0145478	0	0	0	0	20	0.135135	60.6103	0.105522	0	0	4.34607	inf	inf	0.0875254	inf	inf	32.5299	1.53671	0.619841	0.0606893	1.57513	0.655472	404.794	0.0145478	inf	inf	inf	inf
B cell	Gdf9	Tgfbr1	basal cell	1	0.0015873	4.34607	0.0875254	129	0.3225	95.0206	0.169567	412.966	0.0148415	0	0	0	0	78	0.216667	153.823	0.267805	0	0	4.34607	inf	inf	0.0875254	inf	inf	-58.802	0.617728	-0.694955	-0.0982376	0.633175	-0.659324	412.966	0.0148415	inf	inf	inf	inf
B cell	Gdf9	Tgfbr1	T cell	1	0.0015873	4.34607	0.0875254	114	0.0634038	48.0691	0.0857809	208.912	0.00750801	0	0	0	0	14	0.0397727	16.7256	0.0291193	0	0	4.34607	inf	inf	0.0875254	inf	inf	31.3435	2.87398	1.52305	0.0566617	2.94585	1.55868	208.912	0.00750801	inf	inf	inf	inf
B cell	Gdf9	Tgfbr1	B cell	1	0.0015873	4.34607	0.0875254	46	0.0730159	56.7189	0.101217	246.504	0.00885904	0	0	0	0	23	0.130682	78.8485	0.137275	0	0	4.34607	inf	inf	0.0875254	inf	inf	-22.1296	0.71934	-0.475254	-0.0360584	0.737327	-0.439623	246.504	0.00885904	inf	inf	inf	inf
stromal cell	Gdf9	Bmpr2	T cell	6	0.00958466	16.3075	0.328417	3	0.00166852	2.67236	0.0106426	43.5795	0.0034952	1	0.00221239	3.30416	0.0577768	0	0	0	0	0	0	13.0034	4.93544	2.30318	0.27064	5.68423	2.50696	2.67236	inf	inf	0.0106426	inf	inf	43.5795	0.0034952	inf	inf	inf	inf
endothelial cell	Gdf9	Tgfbr1	T cell	3	0.0120482	17.3117	0.348639	114	0.0634038	48.0691	0.0857809	832.156	0.0299066	0	0	0	0	14	0.0397727	16.7256	0.0291193	0	0	17.3117	inf	inf	0.348639	inf	inf	31.3435	2.87398	1.52305	0.0566617	2.94585	1.55868	832.156	0.0299066	inf	inf	inf	inf
macrophage	Col1a1	Ddr2	macrophage	11	0.0662651	10.0312	0.0160888	6	0.0361446	12.5722	0.0232261	126.114	0.00037368	5	0.037037	4.87341	0.00830607	0	0	0	0	0	0	5.1578	2.05836	1.04149	0.00778271	1.93699	0.953817	12.5722	inf	inf	0.0232261	inf	inf	126.114	0.00037368	inf	inf	inf	inf
endothelial cell	Gdf9	Tgfbr1	basal cell	3	0.0120482	17.3117	0.348639	129	0.3225	95.0206	0.169567	1644.96	0.0591179	0	0	0	0	78	0.216667	153.823	0.267805	0	0	17.3117	inf	inf	0.348639	inf	inf	-58.802	0.617728	-0.694955	-0.0982376	0.633175	-0.659324	1644.96	0.0591179	inf	inf	inf	inf
B cell	Gdf9	Acvr2a	B cell	1	0.0015873	4.34607	0.0875254	3	0.0047619	8.58565	0.0344327	37.3139	0.00301373	0	0	0	0	2	0.0113636	13.1138	0.0388381	0	0	4.34607	inf	inf	0.0875254	inf	inf	-4.52812	0.654705	-0.611084	-0.00440546	0.886569	-0.173696	37.3139	0.00301373	inf	inf	inf	inf
T cell	Gdf9	Acvr2a	T cell	1	0.000556174	1.80885	0.0364284	32	0.0177976	24.5175	0.0983273	44.3486	0.00358191	0	0	0	0	8	0.0227273	22.4552	0.0665038	0	0	1.80885	inf	inf	0.0364284	inf	inf	2.06238	1.09184	0.126767	0.0318235	1.47852	0.564155	44.3486	0.00358191	inf	inf	inf	inf
T cell	Gdf9	Acvr2a	B cell	1	0.000556174	1.80885	0.0364284	3	0.0047619	8.58565	0.0344327	15.5302	0.00125433	0	0	0	0	2	0.0113636	13.1138	0.0388381	0	0	1.80885	inf	inf	0.0364284	inf	inf	-4.52812	0.654705	-0.611084	-0.00440546	0.886569	-0.173696	15.5302	0.00125433	inf	inf	inf	inf
B cell	Gdf9	Acvr2a	stromal cell	1	0.0015873	4.34607	0.0875254	51	0.0814696	67.3809	0.270231	292.842	0.0236521	0	0	0	0	44	0.0973451	134.382	0.397989	0	0	4.34607	inf	inf	0.0875254	inf	inf	-67.0008	0.501414	-0.995925	-0.127758	0.67899	-0.558537	292.842	0.0236521	inf	inf	inf	inf
B cell	Gdf9	Acvr2a	macrophage	1	0.0015873	4.34607	0.0875254	5	0.0301205	33.3658	0.133813	145.01	0.0117121	0	0	0	0	4	0.0296296	29.4647	0.0872635	0	0	4.34607	inf	inf	0.0875254	inf	inf	3.90114	1.1324	0.179384	0.0465499	1.53344	0.616772	145.01	0.0117121	inf	inf	inf	inf
B cell	Gdf9	Acvr2a	luminal epithelial cell of mammary gland	1	0.0015873	4.34607	0.0875254	29	0.0611814	22.2167	0.0890999	96.5555	0.00779851	0	0	0	0	50	0.054407	34.9342	0.103462	0	0	4.34607	inf	inf	0.0875254	inf	inf	-12.7174	0.63596	-0.652992	-0.0143621	0.861185	-0.215605	96.5555	0.00779851	inf	inf	inf	inf
B cell	Gdf9	Acvr2a	endothelial cell	1	0.0015873	4.34607	0.0875254	18	0.0722892	51.4124	0.206189	223.442	0.0180468	0	0	0	0	10	0.0675676	64.3771	0.190661	0	0	4.34607	inf	inf	0.0875254	inf	inf	-12.9647	0.798613	-0.324431	0.0155278	1.08144	0.112957	223.442	0.0180468	inf	inf	inf	inf
B cell	Gdf9	Acvr2a	basal cell	1	0.0015873	4.34607	0.0875254	30	0.075	41.867	0.167907	181.957	0.0146962	0	0	0	0	10	0.0277778	38.9254	0.115283	0	0	4.34607	inf	inf	0.0875254	inf	inf	2.94159	1.07557	0.105101	0.0526246	1.45648	0.542489	181.957	0.0146962	inf	inf	inf	inf
B cell	Gdf9	Acvr2a	T cell	1	0.0015873	4.34607	0.0875254	32	0.0177976	24.5175	0.0983273	106.555	0.00860614	0	0	0	0	8	0.0227273	22.4552	0.0665038	0	0	4.34607	inf	inf	0.0875254	inf	inf	2.06238	1.09184	0.126767	0.0318235	1.47852	0.564155	106.555	0.00860614	inf	inf	inf	inf
endothelial cell	Gdf9	Bmpr1b	luminal epithelial cell of mammary gland	3	0.0120482	17.3117	0.348639	9	0.0189873	10.7359	1	185.857	0.348639	0	0	0	0	23	0.0250272	31.2098	1	0	0	17.3117	inf	inf	0.348639	inf	inf	-20.4739	0.343992	-1.53955	0	1	0	185.857	0.348639	inf	inf	inf	inf
endothelial cell	Gdf9	Tgfbr1	endothelial cell	3	0.0120482	17.3117	0.348639	69	0.277108	93.1402	0.166212	1612.41	0.057948	0	0	0	0	20	0.135135	60.6103	0.105522	0	0	17.3117	inf	inf	0.348639	inf	inf	32.5299	1.53671	0.619841	0.0606893	1.57513	0.655472	1612.41	0.057948	inf	inf	inf	inf
T cell	Gdf9	Bmpr1b	luminal epithelial cell of mammary gland	1	0.000556174	1.80885	0.0364284	9	0.0189873	10.7359	1	19.4197	0.0364284	0	0	0	0	23	0.0250272	31.2098	1	0	0	1.80885	inf	inf	0.0364284	inf	inf	-20.4739	0.343992	-1.53955	0	1	0	19.4197	0.0364284	inf	inf	inf	inf
B cell	Gdf9	Bmpr1b	luminal epithelial cell of mammary gland	1	0.0015873	4.34607	0.0875254	9	0.0189873	10.7359	1	46.659	0.0875254	0	0	0	0	23	0.0250272	31.2098	1	0	0	4.34607	inf	inf	0.0875254	inf	inf	-20.4739	0.343992	-1.53955	0	1	0	46.659	0.0875254	inf	inf	inf	inf
B cell	Flt3l	Flt3	basal cell	36	0.0571429	67.642	0.22007	2	0.005	2.61063	0.00732268	176.588	0.0016115	14	0.0795455	70.1869	0.137631	0	0	0	0	0	0	-2.54488	0.963741	-0.053282	0.0824383	1.59898	0.677151	2.61063	inf	inf	0.00732268	inf	inf	176.588	0.0016115	inf	inf	inf	inf
stromal cell	Col1a1	Ddr2	macrophage	585	0.934505	564.874	0.905986	6	0.0361446	12.5722	0.0232261	7101.71	0.0210425	423	0.935841	557.827	0.950741	0	0	0	0	0	0	7.04687	1.01263	0.018111	-0.0447557	0.952925	-0.0695648	12.5722	inf	inf	0.0232261	inf	inf	7101.71	0.0210425	inf	inf	inf	inf
B cell	Flt3l	Flt3	endothelial cell	36	0.0571429	67.642	0.22007	3	0.0120482	7.80371	0.021889	527.859	0.00481711	14	0.0795455	70.1869	0.137631	0	0	0	0	0	0	-2.54488	0.963741	-0.053282	0.0824383	1.59898	0.677151	7.80371	inf	inf	0.021889	inf	inf	527.859	0.00481711	inf	inf	inf	inf
endothelial cell	Gdf9	Tgfbr1	stromal cell	3	0.0120482	17.3117	0.348639	141	0.22524	99.6316	0.177796	1724.79	0.0619867	0	0	0	0	54	0.119469	70.2131	0.122241	0	0	17.3117	inf	inf	0.348639	inf	inf	29.4185	1.41899	0.504863	0.055555	1.45447	0.540495	1724.79	0.0619867	inf	inf	inf	inf
endothelial cell	Gdf9	Tgfbr1	macrophage	3	0.0120482	17.3117	0.348639	31	0.186747	98.962	0.176601	1713.2	0.0615701	0	0	0	0	31	0.22963	128.852	0.224332	0	0	17.3117	inf	inf	0.348639	inf	inf	-29.8905	0.768025	-0.380774	-0.0477312	0.78723	-0.345143	1713.2	0.0615701	inf	inf	inf	inf
endothelial cell	Gdf9	Tgfbr1	luminal epithelial cell of mammary gland	3	0.0120482	17.3117	0.348639	157	0.331224	68.828	0.122826	1191.53	0.042822	0	0	0	0	185	0.201306	65.31	0.113705	0	0	17.3117	inf	inf	0.348639	inf	inf	3.51801	1.05387	0.0756918	0.00912121	1.08022	0.111323	1191.53	0.042822	inf	inf	inf	inf
endothelial cell	Efna4	Epha4	macrophage	1	0.00401606	2.35871	0.018815	1	0.0060241	4.57044	0.0192944	10.7803	0.000363024	0	0	0	0	1	0.00740741	13.2163	0.0733572	0	0	2.35871	inf	inf	0.018815	inf	inf	-8.64582	0.345819	-1.53191	-0.0540628	0.26302	-1.92676	10.7803	0.000363024	inf	inf	inf	inf
endothelial cell	Efna4	Epha4	endothelial cell	1	0.00401606	2.35871	0.018815	34	0.136546	102.364	0.432138	241.448	0.00813067	0	0	0	0	12	0.0810811	74.5357	0.413713	0	0	2.35871	inf	inf	0.018815	inf	inf	27.8287	1.37336	0.45771	0.0184257	1.04454	0.0628643	241.448	0.00813067	inf	inf	inf	inf
B cell	Efnb3	Ephb2	T cell	2	0.0031746	5.27135	0.158642	4	0.00222469	5.7245	0.0463211	30.1759	0.00734846	1	0.00568182	8.67059	0.235572	0	0	0	0	0	0	-3.39923	0.607958	-0.717956	-0.0769298	0.673433	-0.570393	5.7245	inf	inf	0.0463211	inf	inf	30.1759	0.00734846	inf	inf	inf	inf
T cell	Ccl4	Ccr8	basal cell	141	0.0784205	46.5646	0.0582369	1	0.0025	4.29483	0.0358462	199.987	0.00208757	70	0.198864	147.419	0.224727	0	0	0	0	0	0	-100.855	0.315865	-1.66262	-0.16649	0.259145	-1.94817	4.29483	inf	inf	0.0358462	inf	inf	199.987	0.00208757	inf	inf	inf	inf
T cell	Ccl4	Ccr3	basal cell	141	0.0784205	46.5646	0.0582369	2	0.005	6.28382	0.221146	292.603	0.0128789	70	0.198864	147.419	0.224727	0	0	0	0	0	0	-100.855	0.315865	-1.66262	-0.16649	0.259145	-1.94817	6.28382	inf	inf	0.221146	inf	inf	292.603	0.0128789	inf	inf	inf	inf
T cell	Ccl4	Ccr3	macrophage	141	0.0784205	46.5646	0.0582369	1	0.0060241	10.4549	0.367941	486.83	0.0214277	70	0.198864	147.419	0.224727	0	0	0	0	0	0	-100.855	0.315865	-1.66262	-0.16649	0.259145	-1.94817	10.4549	inf	inf	0.367941	inf	inf	486.83	0.0214277	inf	inf	inf	inf
basal cell	Ccl4	Ccr3	basal cell	32	0.08	16.2578	0.0203331	2	0.005	6.28382	0.221146	102.161	0.00449659	8	0.0222222	11.2786	0.0171931	0	0	0	0	0	0	4.97921	1.44147	0.527546	0.00313998	1.18263	0.241999	6.28382	inf	inf	0.221146	inf	inf	102.161	0.00449659	inf	inf	inf	inf
basal cell	Ccl4	Ccr3	macrophage	32	0.08	16.2578	0.0203331	1	0.0060241	10.4549	0.367941	169.974	0.00748137	8	0.0222222	11.2786	0.0171931	0	0	0	0	0	0	4.97921	1.44147	0.527546	0.00313998	1.18263	0.241999	10.4549	inf	inf	0.367941	inf	inf	169.974	0.00748137	inf	inf	inf	inf
endothelial cell	Ccl4	Ccr3	basal cell	19	0.0763052	17.9005	0.0223876	2	0.005	6.28382	0.221146	112.483	0.00495093	4	0.027027	6.8521	0.0104454	0	0	0	0	0	0	11.0484	2.61241	1.38538	0.0119422	2.1433	1.09984	6.28382	inf	inf	0.221146	inf	inf	112.483	0.00495093	inf	inf	inf	inf
endothelial cell	Ccl4	Ccr3	macrophage	19	0.0763052	17.9005	0.0223876	1	0.0060241	10.4549	0.367941	187.149	0.0082373	4	0.027027	6.8521	0.0104454	0	0	0	0	0	0	11.0484	2.61241	1.38538	0.0119422	2.1433	1.09984	10.4549	inf	inf	0.367941	inf	inf	187.149	0.0082373	inf	inf	inf	inf
luminal epithelial cell of mammary gland	Ccl4	Ccr3	basal cell	80	0.168776	29.5073	0.0369038	2	0.005	6.28382	0.221146	185.418	0.00816114	95	0.103373	25.1424	0.0383272	0	0	0	0	0	0	4.36489	1.17361	0.230949	-0.00142337	0.962863	-0.054598	6.28382	inf	inf	0.221146	inf	inf	185.418	0.00816114	inf	inf	inf	inf
luminal epithelial cell of mammary gland	Ccl4	Ccr3	macrophage	80	0.168776	29.5073	0.0369038	1	0.0060241	10.4549	0.367941	308.497	0.0135784	95	0.103373	25.1424	0.0383272	0	0	0	0	0	0	4.36489	1.17361	0.230949	-0.00142337	0.962863	-0.054598	10.4549	inf	inf	0.367941	inf	inf	308.497	0.0135784	inf	inf	inf	inf
macrophage	Ccl4	Ccr3	basal cell	107	0.644578	596.833	0.74644	2	0.005	6.28382	0.221146	3750.39	0.165072	70	0.518519	393.229	0.59944	0	0	0	0	0	0	203.604	1.51777	0.601957	0.147	1.24523	0.31641	6.28382	inf	inf	0.221146	inf	inf	3750.39	0.165072	inf	inf	inf	inf
endothelial cell	Efnb3	Ephb3	B cell	1	0.00401606	3.41206	0.102686	4	0.00634921	11.1919	0.0198326	38.1873	0.00203653	0	0	0	0	1	0.00568182	1.57904	0.00417638	0	0	3.41206	inf	inf	0.102686	inf	inf	9.61282	7.08775	2.82533	0.0156562	4.74875	2.24755	38.1873	0.00203653	inf	inf	inf	inf
endothelial cell	Efnb3	Ephb3	T cell	1	0.00401606	3.41206	0.102686	10	0.00556174	6.91643	0.0122563	23.5993	0.00125855	0	0	0	0	3	0.00852273	6.20135	0.0164018	0	0	3.41206	inf	inf	0.102686	inf	inf	0.715074	1.11531	0.157444	-0.00414557	0.74725	-0.420338	23.5993	0.00125855	inf	inf	inf	inf
endothelial cell	Efnb3	Ephb3	basal cell	1	0.00401606	3.41206	0.102686	85	0.2125	126.756	0.224619	432.5	0.0230652	0	0	0	0	20	0.0555556	73.7943	0.195177	0	0	3.41206	inf	inf	0.102686	inf	inf	52.9619	1.7177	0.780474	0.0294413	1.15084	0.202692	432.5	0.0230652	inf	inf	inf	inf
endothelial cell	Efnb3	Ephb3	endothelial cell	1	0.00401606	3.41206	0.102686	2	0.00803213	2.54689	0.00451322	8.69014	0.000463445	0	0	0	0	1	0.00675676	9.24615	0.024455	0	0	3.41206	inf	inf	0.102686	inf	inf	-6.69926	0.275454	-1.86012	-0.0199417	0.184552	-2.4379	8.69014	0.000463445	inf	inf	inf	inf
endothelial cell	Efnb3	Ephb3	luminal epithelial cell of mammary gland	1	0.00401606	3.41206	0.102686	261	0.550633	377.066	0.66818	1286.57	0.0686129	0	0	0	0	266	0.289445	222.28	0.587904	0	0	3.41206	inf	inf	0.102686	inf	inf	154.786	1.69636	0.762439	0.0802763	1.13655	0.184657	1286.57	0.0686129	inf	inf	inf	inf
endothelial cell	Efnb3	Ephb3	macrophage	1	0.00401606	3.41206	0.102686	2	0.0120482	10.2325	0.0181326	34.914	0.00186196	0	0	0	0	6	0.0444444	34.3389	0.0908222	0	0	3.41206	inf	inf	0.102686	inf	inf	-24.1063	0.297987	-1.74668	-0.0726897	0.199649	-2.32446	34.914	0.00186196	inf	inf	inf	inf
endothelial cell	Efnb3	Ephb3	stromal cell	1	0.00401606	3.41206	0.102686	23	0.0367412	29.6078	0.0524666	101.024	0.0053876	0	0	0	0	12	0.0265487	30.6492	0.0810634	0	0	3.41206	inf	inf	0.102686	inf	inf	-1.04135	0.966024	-0.0498697	-0.0285968	0.647229	-0.627652	101.024	0.0053876	inf	inf	inf	inf
macrophage	Ccl4	Ccr3	macrophage	107	0.644578	596.833	0.74644	1	0.0060241	10.4549	0.367941	6239.85	0.274646	70	0.518519	393.229	0.59944	0	0	0	0	0	0	203.604	1.51777	0.601957	0.147	1.24523	0.31641	10.4549	inf	inf	0.367941	inf	inf	6239.85	0.274646	inf	inf	inf	inf
stromal cell	Ccl4	Ccr3	basal cell	53	0.0846645	19.8931	0.0248796	2	0.005	6.28382	0.221146	125.004	0.00550203	9	0.0199115	6.54496	0.00997716	0	0	0	0	0	0	13.3481	3.03945	1.60381	0.0149024	2.49366	1.31826	6.28382	inf	inf	0.221146	inf	inf	125.004	0.00550203	inf	inf	inf	inf
stromal cell	Ccl4	Ccr3	macrophage	53	0.0846645	19.8931	0.0248796	1	0.0060241	10.4549	0.367941	207.981	0.00915422	9	0.0199115	6.54496	0.00997716	0	0	0	0	0	0	13.3481	3.03945	1.60381	0.0149024	2.49366	1.31826	10.4549	inf	inf	0.367941	inf	inf	207.981	0.00915422	inf	inf	inf	inf
B cell	Ccl4	Ccr3	macrophage	64	0.101587	72.6167	0.0908194	1	0.0060241	10.4549	0.367941	759.204	0.0334162	20	0.113636	65.5275	0.0998905	0	0	0	0	0	0	7.08921	1.10819	0.148201	-0.00907104	0.90919	-0.137346	10.4549	inf	inf	0.367941	inf	inf	759.204	0.0334162	inf	inf	inf	inf
B cell	Cd80	Ctla4	stromal cell	4	0.00634921	12.118	0.0557317	12	0.0191693	15.4136	0.0408793	186.782	0.00227827	6	0.0340909	49.8219	0.235543	0	0	0	0	0	0	-37.7039	0.243226	-2.03963	-0.179811	0.23661	-2.07942	15.4136	inf	inf	0.0408793	inf	inf	186.782	0.00227827	inf	inf	inf	inf
B cell	Ccl4	Ccr3	basal cell	64	0.101587	72.6167	0.0908194	2	0.005	6.28382	0.221146	456.31	0.0200844	20	0.113636	65.5275	0.0998905	0	0	0	0	0	0	7.08921	1.10819	0.148201	-0.00907104	0.90919	-0.137346	6.28382	inf	inf	0.221146	inf	inf	456.31	0.0200844	inf	inf	inf	inf
luminal epithelial cell of mammary gland	Efnb3	Ephb1	T cell	6	0.0126582	5.14588	0.154866	1	0.000556174	1.64204	0.00444567	8.44977	0.000688481	6	0.00652884	7.24173	0.196751	0	0	0	0	0	0	-2.09585	0.710587	-0.492916	-0.0418853	0.787115	-0.345353	1.64204	inf	inf	0.00444567	inf	inf	8.44977	0.000688481	inf	inf	inf	inf
macrophage	Ccl4	Ccr1	stromal cell	107	0.644578	596.833	0.74644	1	0.00159744	1.14177	0.00718865	681.444	0.00536589	70	0.518519	393.229	0.59944	0	0	0	0	0	0	203.604	1.51777	0.601957	0.147	1.24523	0.31641	1.14177	inf	inf	0.00718865	inf	inf	681.444	0.00536589	inf	inf	inf	inf
stromal cell	Cd80	Ctla4	stromal cell	1	0.00159744	2.53856	0.0116751	12	0.0191693	15.4136	0.0408793	39.1284	0.000477268	0	0	0	0	0	0	0	0	0	0	2.53856	inf	inf	0.0116751	inf	inf	15.4136	inf	inf	0.0408793	inf	inf	39.1284	0.000477268	inf	inf	inf	inf
stromal cell	Cd80	Ctla4	macrophage	1	0.00159744	2.53856	0.0116751	15	0.0903614	92.8748	0.246318	235.768	0.00287577	0	0	0	0	17	0.125926	115.121	0.188655	0	0	2.53856	inf	inf	0.0116751	inf	inf	-22.2457	0.806761	-0.309786	0.0576622	1.30565	0.384766	235.768	0.00287577	inf	inf	inf	inf
endothelial cell	Efnb3	Ephb1	T cell	1	0.00401606	3.41206	0.102686	1	0.000556174	1.64204	0.00444567	5.60275	0.000456509	0	0	0	0	0	0	0	0	0	0	3.41206	inf	inf	0.102686	inf	inf	1.64204	inf	inf	0.00444567	inf	inf	5.60275	0.000456509	inf	inf	inf	inf
endothelial cell	Efnb3	Ephb1	basal cell	1	0.00401606	3.41206	0.102686	105	0.2625	335.978	0.909625	1146.38	0.093406	0	0	0	0	28	0.0777778	148.818	0.866073	0	0	3.41206	inf	inf	0.102686	inf	inf	187.16	2.25764	1.17482	0.0435523	1.05029	0.0707838	1146.38	0.093406	inf	inf	inf	inf
endothelial cell	Efnb3	Ephb1	endothelial cell	1	0.00401606	3.41206	0.102686	6	0.0240964	25.8928	0.0701022	88.348	0.00719853	0	0	0	0	1	0.00675676	13.7001	0.0797305	0	0	3.41206	inf	inf	0.102686	inf	inf	12.1927	1.88997	0.918362	-0.0096282	0.879241	-0.18567	88.348	0.00719853	inf	inf	inf	inf
endothelial cell	Efnb3	Ephb1	luminal epithelial cell of mammary gland	1	0.00401606	3.41206	0.102686	2	0.00421941	3.08557	0.00835387	10.5282	0.000857827	0	0	0	0	3	0.00326442	4.43607	0.0258165	0	0	3.41206	inf	inf	0.102686	inf	inf	-1.35049	0.695565	-0.523743	-0.0174626	0.323587	-1.62778	10.5282	0.000857827	inf	inf	inf	inf
endothelial cell	Efnb3	Ephb1	stromal cell	1	0.00401606	3.41206	0.102686	1	0.00159744	2.76015	0.00747282	9.41779	0.000767355	0	0	0	0	1	0.00221239	4.87656	0.02838	0	0	3.41206	inf	inf	0.102686	inf	inf	-2.11641	0.566003	-0.821119	-0.0209072	0.263313	-1.92515	9.41779	0.000767355	inf	inf	inf	inf
stromal cell	Cd80	Ctla4	luminal epithelial cell of mammary gland	1	0.00159744	2.53856	0.0116751	31	0.0654008	33.7842	0.0896006	85.7631	0.00104609	0	0	0	0	39	0.0424374	30.1733	0.0494469	0	0	2.53856	inf	inf	0.0116751	inf	inf	3.61086	1.11967	0.163074	0.0401536	1.81206	0.857627	85.7631	0.00104609	inf	inf	inf	inf
stromal cell	Ccl4	Ccr1	stromal cell	53	0.0846645	19.8931	0.0248796	1	0.00159744	1.14177	0.00718865	22.7132	0.000178851	9	0.0199115	6.54496	0.00997716	0	0	0	0	0	0	13.3481	3.03945	1.60381	0.0149024	2.49366	1.31826	1.14177	inf	inf	0.00718865	inf	inf	22.7132	0.000178851	inf	inf	inf	inf
stromal cell	Cd80	Ctla4	endothelial cell	1	0.00159744	2.53856	0.0116751	2	0.00803213	4.43869	0.0117721	11.2679	0.000137439	0	0	0	0	4	0.027027	20.3335	0.0333219	0	0	2.53856	inf	inf	0.0116751	inf	inf	-15.8949	0.218294	-2.19566	-0.0215498	0.353283	-1.5011	11.2679	0.000137439	inf	inf	inf	inf
stromal cell	Cd80	Ctla4	basal cell	1	0.00159744	2.53856	0.0116751	7	0.0175	10.4328	0.0276692	26.4842	0.00032304	0	0	0	0	3	0.00833333	9.36024	0.0153392	0	0	2.53856	inf	inf	0.0116751	inf	inf	1.07252	1.11458	0.156503	0.01233	1.80382	0.851056	26.4842	0.00032304	inf	inf	inf	inf
stromal cell	Cd80	Ctla4	T cell	1	0.00159744	2.53856	0.0116751	205	0.114016	196.13	0.520165	497.887	0.00607296	0	0	0	0	54	0.153409	258.064	0.422906	0	0	2.53856	inf	inf	0.0116751	inf	inf	-61.9344	0.760004	-0.395921	0.0972586	1.22998	0.298631	497.887	0.00607296	inf	inf	inf	inf
stromal cell	Efnb3	Ephb1	T cell	1	0.00159744	3.46502	0.10428	1	0.000556174	1.64204	0.00444567	5.68972	0.000463595	1	0.00221239	2.35805	0.064066	0	0	0	0	0	0	1.10697	1.46944	0.555269	0.0402141	1.6277	0.702833	1.64204	inf	inf	0.00444567	inf	inf	5.68972	0.000463595	inf	inf	inf	inf
stromal cell	Cd80	Ctla4	B cell	1	0.00159744	2.53856	0.0116751	9	0.0142857	23.9791	0.0635962	60.8725	0.00074249	0	0	0	0	24	0.136364	177.164	0.29033	0	0	2.53856	inf	inf	0.0116751	inf	inf	-153.185	0.13535	-2.88523	-0.226734	0.219048	-2.19068	60.8725	0.00074249	inf	inf	inf	inf
macrophage	Cd80	Ctla4	stromal cell	22	0.13253	194.126	0.892803	12	0.0191693	15.4136	0.0408793	2992.19	0.0364971	10	0.0740741	127.27	0.601693	0	0	0	0	0	0	66.8564	1.52531	0.609105	0.291111	1.48382	0.569316	15.4136	inf	inf	0.0408793	inf	inf	2992.19	0.0364971	inf	inf	inf	inf
T cell	Cd80	Ctla4	stromal cell	13	0.00723026	8.65168	0.0397899	12	0.0191693	15.4136	0.0408793	133.354	0.00162658	6	0.0170455	23.5351	0.111267	0	0	0	0	0	0	-14.8835	0.367607	-1.44376	-0.0714771	0.357607	-1.48355	15.4136	inf	inf	0.0408793	inf	inf	133.354	0.00162658	inf	inf	inf	inf
stromal cell	Ccl4	Ccr1	endothelial cell	53	0.0846645	19.8931	0.0248796	1	0.00401606	2.53548	0.0159636	50.4385	0.000397167	9	0.0199115	6.54496	0.00997716	0	0	0	0	0	0	13.3481	3.03945	1.60381	0.0149024	2.49366	1.31826	2.53548	inf	inf	0.0159636	inf	inf	50.4385	0.000397167	inf	inf	inf	inf
B cell	Ccl4	Ccr8	basal cell	64	0.101587	72.6167	0.0908194	1	0.0025	4.29483	0.0358462	311.877	0.00325553	20	0.113636	65.5275	0.0998905	0	0	0	0	0	0	7.08921	1.10819	0.148201	-0.00907104	0.90919	-0.137346	4.29483	inf	inf	0.0358462	inf	inf	311.877	0.00325553	inf	inf	inf	inf
basal cell	Ccl4	Ccr8	basal cell	32	0.08	16.2578	0.0203331	1	0.0025	4.29483	0.0358462	69.8244	0.000728864	8	0.0222222	11.2786	0.0171931	0	0	0	0	0	0	4.97921	1.44147	0.527546	0.00313998	1.18263	0.241999	4.29483	inf	inf	0.0358462	inf	inf	69.8244	0.000728864	inf	inf	inf	inf
basal cell	Efnb3	Ephb1	T cell	5	0.0125	15.9337	0.479526	1	0.000556174	1.64204	0.00444567	26.1639	0.00213181	3	0.00833333	18.5362	0.503611	0	0	0	0	0	0	-2.6025	0.859599	-0.218264	-0.0240852	0.952175	-0.0707011	1.64204	inf	inf	0.00444567	inf	inf	26.1639	0.00213181	inf	inf	inf	inf
endothelial cell	Ccl4	Ccr8	basal cell	19	0.0763052	17.9005	0.0223876	1	0.0025	4.29483	0.0358462	76.8796	0.00080251	4	0.027027	6.8521	0.0104454	0	0	0	0	0	0	11.0484	2.61241	1.38538	0.0119422	2.1433	1.09984	4.29483	inf	inf	0.0358462	inf	inf	76.8796	0.00080251	inf	inf	inf	inf
basal cell	Efnb3	Ephb6	B cell	5	0.0125	15.9337	0.479526	1	0.0015873	2.22086	0.0144962	35.3865	0.0069513	3	0.00833333	18.5362	0.503611	0	0	0	0	0	0	-2.6025	0.859599	-0.218264	-0.0240852	0.952175	-0.0707011	2.22086	inf	inf	0.0144962	inf	inf	35.3865	0.0069513	inf	inf	inf	inf
B cell	Ly86	Cd180	stromal cell	323	0.512698	270.795	0.461265	1	0.00159744	1.98037	0.0288246	536.274	0.0132958	92	0.522727	241.617	0.422561	0	0	0	0	0	0	29.1782	1.12076	0.16448	0.0387045	1.09159	0.126438	1.98037	inf	inf	0.0288246	inf	inf	536.274	0.0132958	inf	inf	inf	inf
T cell	Ly86	Cd180	stromal cell	57	0.0317019	9.95171	0.0169515	1	0.00159744	1.98037	0.0288246	19.7081	0.000488621	35	0.0994318	28.4001	0.0496686	0	0	0	0	0	0	-18.4484	0.350411	-1.51288	-0.0327171	0.341292	-1.55092	1.98037	inf	inf	0.0288246	inf	inf	19.7081	0.000488621	inf	inf	inf	inf
basal cell	Ly86	Cd180	stromal cell	6	0.015	2.25424	0.00383982	1	0.00159744	1.98037	0.0288246	4.46423	0.000110681	1	0.00277778	1.35477	0.00236934	0	0	0	0	0	0	0.899471	1.66393	0.734594	0.00147048	1.62063	0.696552	1.98037	inf	inf	0.0288246	inf	inf	4.46423	0.000110681	inf	inf	inf	inf
endothelial cell	Ly86	Cd180	stromal cell	3	0.0120482	2.95042	0.00502567	1	0.00159744	1.98037	0.0288246	5.84293	0.000144863	3	0.0202703	5.91248	0.0103403	0	0	0	0	0	0	-2.96206	0.499016	-1.00284	-0.0053146	0.486029	-1.04088	1.98037	inf	inf	0.0288246	inf	inf	5.84293	0.000144863	inf	inf	inf	inf
endothelial cell	Efnb3	Ephb6	B cell	1	0.00401606	3.41206	0.102686	1	0.0015873	2.22086	0.0144962	7.5777	0.00148856	0	0	0	0	0	0	0	0	0	0	3.41206	inf	inf	0.102686	inf	inf	2.22086	inf	inf	0.0144962	inf	inf	7.5777	0.00148856	inf	inf	inf	inf
endothelial cell	Efnb3	Ephb6	T cell	1	0.00401606	3.41206	0.102686	28	0.0155729	24.9957	0.163154	85.287	0.0167537	0	0	0	0	3	0.00852273	10.261	0.0483709	0	0	3.41206	inf	inf	0.102686	inf	inf	14.7347	2.43599	1.28451	0.114783	3.37299	1.75403	85.287	0.0167537	inf	inf	inf	inf
endothelial cell	Efnb3	Ephb6	basal cell	1	0.00401606	3.41206	0.102686	46	0.115	62.7058	0.409298	213.956	0.0420293	0	0	0	0	26	0.0722222	90.9292	0.428644	0	0	3.41206	inf	inf	0.102686	inf	inf	-28.2234	0.689611	-0.536146	-0.0193459	0.954867	-0.0666279	213.956	0.0420293	inf	inf	inf	inf
endothelial cell	Efnb3	Ephb6	endothelial cell	1	0.00401606	3.41206	0.102686	1	0.00401606	3.93555	0.0256885	13.4283	0.00263785	0	0	0	0	2	0.0135135	12.0506	0.0568072	0	0	3.41206	inf	inf	0.102686	inf	inf	-8.11507	0.326585	-1.61447	-0.0311187	0.452205	-1.14495	13.4283	0.00263785	inf	inf	inf	inf
endothelial cell	Efnb3	Ephb6	luminal epithelial cell of mammary gland	1	0.00401606	3.41206	0.102686	37	0.0780591	30.0245	0.195978	102.445	0.0201242	0	0	0	0	115	0.125136	85.6711	0.403857	0	0	3.41206	inf	inf	0.102686	inf	inf	-55.6466	0.350462	-1.51267	-0.207879	0.485266	-1.04315	102.445	0.0201242	inf	inf	inf	inf
endothelial cell	Efnb3	Ephb6	macrophage	1	0.00401606	3.41206	0.102686	2	0.0120482	11.789	0.0769503	40.2249	0.00790174	0	0	0	0	1	0.00740741	2.66085	0.0125434	0	0	3.41206	inf	inf	0.102686	inf	inf	9.12818	4.43055	2.14749	0.064407	6.13475	2.617	40.2249	0.00790174	inf	inf	inf	inf
endothelial cell	Efnb3	Ephb6	stromal cell	1	0.00401606	3.41206	0.102686	15	0.0239617	17.5317	0.114434	59.8192	0.0117508	0	0	0	0	5	0.0110619	10.5594	0.0497774	0	0	3.41206	inf	inf	0.102686	inf	inf	6.97229	1.66029	0.731438	0.0646569	2.29892	1.20096	59.8192	0.0117508	inf	inf	inf	inf
luminal epithelial cell of mammary gland	Efnb3	Ephb6	B cell	6	0.0126582	5.14588	0.154866	1	0.0015873	2.22086	0.0144962	11.4283	0.00224496	6	0.00652884	7.24173	0.196751	0	0	0	0	0	0	-2.09585	0.710587	-0.492916	-0.0418853	0.787115	-0.345353	2.22086	inf	inf	0.0144962	inf	inf	11.4283	0.00224496	inf	inf	inf	inf
stromal cell	Efnb3	Ephb6	B cell	1	0.00159744	3.46502	0.10428	1	0.0015873	2.22086	0.0144962	7.69533	0.00151166	1	0.00221239	2.35805	0.064066	0	0	0	0	0	0	1.10697	1.46944	0.555269	0.0402141	1.6277	0.702833	2.22086	inf	inf	0.0144962	inf	inf	7.69533	0.00151166	inf	inf	inf	inf
stromal cell	Fgb	Itgam	stromal cell	5	0.00798722	2.92958	0.0257915	1	0.00159744	0.794606	0.00782145	2.32786	0.000201727	3	0.00663717	3.61493	0.0243198	0	0	0	0	0	0	-0.685348	0.810412	-0.303273	0.00147166	1.06051	0.084762	0.794606	inf	inf	0.00782145	inf	inf	2.32786	0.000201727	inf	inf	inf	inf
luminal epithelial cell of mammary gland	Ly86	Cd180	stromal cell	34	0.07173	10.7244	0.0182677	1	0.00159744	1.98037	0.0288246	21.2383	0.000526559	60	0.0652884	11.4916	0.0200975	0	0	0	0	0	0	-0.7672	0.933238	-0.0996828	-0.00182985	0.908951	-0.137725	1.98037	inf	inf	0.0288246	inf	inf	21.2383	0.000526559	inf	inf	inf	inf
macrophage	Fgb	Itgam	stromal cell	1	0.0060241	1.74804	0.0153894	1	0.00159744	0.794606	0.00782145	1.389	0.000120367	2	0.0148148	10.5301	0.0708425	0	0	0	0	0	0	-8.78206	0.166004	-2.59071	-0.055453	0.217234	-2.20268	0.794606	inf	inf	0.00782145	inf	inf	1.389	0.000120367	inf	inf	inf	inf
macrophage	Ly86	Cd180	stromal cell	129	0.777108	288.55	0.491509	1	0.00159744	1.98037	0.0288246	571.435	0.0141676	96	0.711111	281.654	0.492582	0	0	0	0	0	0	6.89558	1.02448	0.0348952	-0.00107339	0.997821	-0.00314723	1.98037	inf	inf	0.0288246	inf	inf	571.435	0.0141676	inf	inf	inf	inf
B cell	Efnb3	Ephb2	B cell	2	0.0031746	5.27135	0.158642	1	0.0015873	1.82529	0.0147697	9.62174	0.0023431	1	0.00568182	8.67059	0.235572	0	0	0	0	0	0	-3.39923	0.607958	-0.717956	-0.0769298	0.673433	-0.570393	1.82529	inf	inf	0.0147697	inf	inf	9.62174	0.0023431	inf	inf	inf	inf
B cell	Efnb3	Ephb6	B cell	2	0.0031746	5.27135	0.158642	1	0.0015873	2.22086	0.0144962	11.7069	0.0022997	1	0.00568182	8.67059	0.235572	0	0	0	0	0	0	-3.39923	0.607958	-0.717956	-0.0769298	0.673433	-0.570393	2.22086	inf	inf	0.0144962	inf	inf	11.7069	0.0022997	inf	inf	inf	inf
stromal cell	Efnb3	Ephb4	T cell	1	0.00159744	3.46502	0.10428	3	0.00166852	1.33022	0.004254	4.60924	0.000443608	1	0.00221239	2.35805	0.064066	0	0	0	0	0	0	1.10697	1.46944	0.555269	0.0402141	1.6277	0.702833	1.33022	inf	inf	0.004254	inf	inf	4.60924	0.000443608	inf	inf	inf	inf
stromal cell	Npff	Npffr1	endothelial cell	6	0.00958466	14.5348	0.1629	4	0.0160643	29.1542	1	423.75	0.1629	4	0.00884956	14.918	0.0937814	0	0	0	0	0	0	-0.383237	0.97431	-0.0375465	0.0691188	1.73702	0.796614	29.1542	inf	inf	1	inf	inf	423.75	0.1629	inf	inf	inf	inf
endothelial cell	Efnb3	Ephb4	endothelial cell	1	0.00401606	3.41206	0.102686	71	0.285141	139.329	0.44557	475.399	0.0457539	0	0	0	0	36	0.243243	167.752	0.634113	0	0	3.41206	inf	inf	0.102686	inf	inf	-28.4234	0.830563	-0.267838	-0.188543	0.702667	-0.509088	475.399	0.0457539	inf	inf	inf	inf
luminal epithelial cell of mammary gland	Ccl4	Ccr8	basal cell	80	0.168776	29.5073	0.0369038	1	0.0025	4.29483	0.0358462	126.729	0.00132286	95	0.103373	25.1424	0.0383272	0	0	0	0	0	0	4.36489	1.17361	0.230949	-0.00142337	0.962863	-0.054598	4.29483	inf	inf	0.0358462	inf	inf	126.729	0.00132286	inf	inf	inf	inf
macrophage	Ccl4	Ccr8	basal cell	107	0.644578	596.833	0.74644	1	0.0025	4.29483	0.0358462	2563.3	0.026757	70	0.518519	393.229	0.59944	0	0	0	0	0	0	203.604	1.51777	0.601957	0.147	1.24523	0.31641	4.29483	inf	inf	0.0358462	inf	inf	2563.3	0.026757	inf	inf	inf	inf
B cell	Efnb3	Ephb4	T cell	2	0.0031746	5.27135	0.158642	3	0.00166852	1.33022	0.004254	7.01206	0.000674862	1	0.00568182	8.67059	0.235572	0	0	0	0	0	0	-3.39923	0.607958	-0.717956	-0.0769298	0.673433	-0.570393	1.33022	inf	inf	0.004254	inf	inf	7.01206	0.000674862	inf	inf	inf	inf
stromal cell	Ccl4	Ccr8	basal cell	53	0.0846645	19.8931	0.0248796	1	0.0025	4.29483	0.0358462	85.4373	0.000891839	9	0.0199115	6.54496	0.00997716	0	0	0	0	0	0	13.3481	3.03945	1.60381	0.0149024	2.49366	1.31826	4.29483	inf	inf	0.0358462	inf	inf	85.4373	0.000891839	inf	inf	inf	inf
basal cell	Efnb3	Ephb4	T cell	5	0.0125	15.9337	0.479526	3	0.00166852	1.33022	0.004254	21.1953	0.00203991	3	0.00833333	18.5362	0.503611	0	0	0	0	0	0	-2.6025	0.859599	-0.218264	-0.0240852	0.952175	-0.0707011	1.33022	inf	inf	0.004254	inf	inf	21.1953	0.00203991	inf	inf	inf	inf
endothelial cell	Efnb3	Ephb4	B cell	1	0.00401606	3.41206	0.102686	2	0.0031746	4.46817	0.0142891	15.2457	0.00146729	0	0	0	0	3	0.0170455	10.3884	0.0392687	0	0	3.41206	inf	inf	0.102686	inf	inf	-5.92023	0.430111	-1.21722	-0.0249796	0.36388	-1.45847	15.2457	0.00146729	inf	inf	inf	inf
endothelial cell	Efnb3	Ephb4	T cell	1	0.00401606	3.41206	0.102686	3	0.00166852	1.33022	0.004254	4.53879	0.000436827	0	0	0	0	0	0	0	0	0	0	3.41206	inf	inf	0.102686	inf	inf	1.33022	inf	inf	0.004254	inf	inf	4.53879	0.000436827	inf	inf	inf	inf
endothelial cell	Efnb3	Ephb4	basal cell	1	0.00401606	3.41206	0.102686	75	0.1875	73.662	0.235569	251.339	0.0241897	0	0	0	0	14	0.0388889	35.0658	0.13255	0	0	3.41206	inf	inf	0.102686	inf	inf	38.5963	2.10068	1.07086	0.103019	1.7772	0.829609	251.339	0.0241897	inf	inf	inf	inf
endothelial cell	Efnb3	Ephb4	luminal epithelial cell of mammary gland	1	0.00401606	3.41206	0.102686	105	0.221519	53.8138	0.172095	183.616	0.0176718	0	0	0	0	72	0.078346	30.131	0.113897	0	0	3.41206	inf	inf	0.102686	inf	inf	23.6828	1.786	0.83673	0.0581984	1.51098	0.59548	183.616	0.0176718	inf	inf	inf	inf
macrophage	Npff	Npffr1	endothelial cell	1	0.0060241	5.51589	0.0618199	4	0.0160643	29.1542	1	160.811	0.0618199	1	0.00740741	16.6425	0.104622	0	0	0	0	0	0	-11.1266	0.331434	-1.59321	-0.0428023	0.590887	-0.759046	29.1542	inf	inf	1	inf	inf	160.811	0.0618199	inf	inf	inf	inf
endothelial cell	Efnb3	Ephb4	macrophage	1	0.00401606	3.41206	0.102686	1	0.0060241	6.13155	0.0196085	20.9212	0.00201352	0	0	0	0	1	0.00740741	3.68756	0.0139392	0	0	3.41206	inf	inf	0.102686	inf	inf	2.44399	1.66276	0.733584	0.00566934	1.40672	0.492335	20.9212	0.00201352	inf	inf	inf	inf
endothelial cell	Efnb3	Ephb4	stromal cell	1	0.00401606	3.41206	0.102686	41	0.0654952	33.9635	0.108614	115.886	0.0111532	0	0	0	0	10	0.0221239	17.5215	0.0662322	0	0	3.41206	inf	inf	0.102686	inf	inf	16.442	1.93839	0.954859	0.0423822	1.6399	0.71361	115.886	0.0111532	inf	inf	inf	inf
B cell	Npff	Npffr1	endothelial cell	5	0.00793651	17.4099	0.195123	4	0.0160643	29.1542	1	507.571	0.195123	2	0.0113636	19.6238	0.123364	0	0	0	0	0	0	-2.21392	0.887182	-0.172698	0.071759	1.58169	0.661463	29.1542	inf	inf	1	inf	inf	507.571	0.195123	inf	inf	inf	inf
luminal epithelial cell of mammary gland	Efnb3	Ephb4	T cell	6	0.0126582	5.14588	0.154866	3	0.00166852	1.33022	0.004254	6.84515	0.000658799	6	0.00652884	7.24173	0.196751	0	0	0	0	0	0	-2.09585	0.710587	-0.492916	-0.0418853	0.787115	-0.345353	1.33022	inf	inf	0.004254	inf	inf	6.84515	0.000658799	inf	inf	inf	inf
T cell	Npff	Npffr1	endothelial cell	8	0.00444939	12.3628	0.138557	4	0.0160643	29.1542	1	360.426	0.138557	4	0.0113636	25.2923	0.158999	0	0	0	0	0	0	-12.9295	0.488796	-1.0327	-0.0204417	0.871435	-0.198535	29.1542	inf	inf	1	inf	inf	360.426	0.138557	inf	inf	inf	inf
basal cell	Npff	Npffr1	endothelial cell	4	0.01	8.59265	0.096303	4	0.0160643	29.1542	1	250.512	0.096303	6	0.0166667	28.876	0.181528	0	0	0	0	0	0	-20.2834	0.297571	-1.7487	-0.0852245	0.530515	-0.914535	29.1542	inf	inf	1	inf	inf	250.512	0.096303	inf	inf	inf	inf
endothelial cell	Npff	Npffr1	endothelial cell	4	0.0160643	16.4552	0.184424	4	0.0160643	29.1542	1	479.739	0.184424	1	0.00675676	9.00793	0.0566279	0	0	0	0	0	0	7.4473	1.82675	0.869279	0.127796	3.25677	1.70344	29.1542	inf	inf	1	inf	inf	479.739	0.184424	inf	inf	inf	inf
luminal epithelial cell of mammary gland	Npff	Npffr1	endothelial cell	13	0.0274262	14.3539	0.160873	4	0.0160643	29.1542	1	418.478	0.160873	40	0.0435256	44.7118	0.281078	0	0	0	0	0	0	-30.3579	0.321033	-1.63921	-0.120205	0.572343	-0.805047	29.1542	inf	inf	1	inf	inf	418.478	0.160873	inf	inf	inf	inf
macrophage	Ccl4	Ccr1	endothelial cell	107	0.644578	596.833	0.74644	1	0.00401606	2.53548	0.0159636	1513.26	0.0119158	70	0.518519	393.229	0.59944	0	0	0	0	0	0	203.604	1.51777	0.601957	0.147	1.24523	0.31641	2.53548	inf	inf	0.0159636	inf	inf	1513.26	0.0119158	inf	inf	inf	inf
luminal epithelial cell of mammary gland	Ccl4	Ccr1	stromal cell	80	0.168776	29.5073	0.0369038	1	0.00159744	1.14177	0.00718865	33.6905	0.000265289	95	0.103373	25.1424	0.0383272	0	0	0	0	0	0	4.36489	1.17361	0.230949	-0.00142337	0.962863	-0.054598	1.14177	inf	inf	0.00718865	inf	inf	33.6905	0.000265289	inf	inf	inf	inf
luminal epithelial cell of mammary gland	Efna2	Epha7	T cell	15	0.0316456	14.5327	0.117928	1	0.000556174	1.64586	0.0194097	23.9187	0.00228894	18	0.0195865	16.7799	0.141987	0	0	0	0	0	0	-2.2472	0.866078	-0.207432	-0.0240593	0.830553	-0.267856	1.64586	inf	inf	0.0194097	inf	inf	23.9187	0.00228894	inf	inf	inf	inf
basal cell	Efna2	Epha8	luminal epithelial cell of mammary gland	5	0.0125	10.2922	0.0835178	1	0.0021097	3.74307	1	38.5244	0.0835178	5	0.0138889	22.8488	0.193341	0	0	0	0	0	0	-12.5566	0.450448	-1.15057	-0.109823	0.431971	-1.21099	3.74307	inf	inf	1	inf	inf	38.5244	0.0835178	inf	inf	inf	inf
endothelial cell	Efna2	Epha3	basal cell	9	0.0361446	43.9697	0.3568	2	0.005	8.138	0.0615656	357.825	0.0219666	3	0.0202703	22.5486	0.190801	0	0	0	0	0	0	21.4211	1.95	0.963473	0.165999	1.87001	0.903048	8.138	inf	inf	0.0615656	inf	inf	357.825	0.0219666	inf	inf	inf	inf
endothelial cell	Efna4	Epha2	T cell	1	0.00401606	2.35871	0.018815	19	0.0105673	8.07088	0.0107449	19.0369	0.000202164	0	0	0	0	9	0.0255682	12.0939	0.0152486	0	0	2.35871	inf	inf	0.018815	inf	inf	-4.023	0.667352	-0.583479	-0.00450378	0.704644	-0.505034	19.0369	0.000202164	inf	inf	inf	inf
endothelial cell	Efna2	Epha3	macrophage	9	0.0361446	43.9697	0.3568	1	0.0060241	4.12491	0.0312058	181.371	0.0111342	3	0.0202703	22.5486	0.190801	0	0	0	0	0	0	21.4211	1.95	0.963473	0.165999	1.87001	0.903048	4.12491	inf	inf	0.0312058	inf	inf	181.371	0.0111342	inf	inf	inf	inf
endothelial cell	Efna4	Epha2	B cell	1	0.00401606	2.35871	0.018815	8	0.0126984	9.35203	0.0124505	22.0587	0.000234255	0	0	0	0	5	0.0284091	16.399	0.0206768	0	0	2.35871	inf	inf	0.018815	inf	inf	-7.04696	0.570281	-0.810256	-0.00822631	0.602148	-0.731811	22.0587	0.000234255	inf	inf	inf	inf
macrophage	Col4a6	Cd93	B cell	1	0.0060241	6.47764	0.0185209	35	0.0555556	26.9273	0.0488035	174.425	0.000903885	0	0	0	0	7	0.0397727	17.5756	0.0341535	0	0	6.47764	inf	inf	0.0185209	inf	inf	9.35166	1.53208	0.615494	0.01465	1.42894	0.51495	174.425	0.000903885	inf	inf	inf	inf
luminal epithelial cell of mammary gland	Efna2	Epha3	basal cell	15	0.0316456	14.5327	0.117928	2	0.005	8.138	0.0615656	118.267	0.0072603	18	0.0195865	16.7799	0.141987	0	0	0	0	0	0	-2.2472	0.866078	-0.207432	-0.0240593	0.830553	-0.267856	8.138	inf	inf	0.0615656	inf	inf	118.267	0.0072603	inf	inf	inf	inf
macrophage	Col4a6	Cd93	T cell	1	0.0060241	6.47764	0.0185209	14	0.00778643	3.31746	0.00601263	21.4893	0.000111359	0	0	0	0	2	0.00568182	1.90212	0.00369627	0	0	6.47764	inf	inf	0.0185209	inf	inf	1.41534	1.74408	0.80247	0.00231636	1.62668	0.701926	21.4893	0.000111359	inf	inf	inf	inf
luminal epithelial cell of mammary gland	Efna2	Epha3	macrophage	15	0.0316456	14.5327	0.117928	1	0.0060241	4.12491	0.0312058	59.946	0.00368004	18	0.0195865	16.7799	0.141987	0	0	0	0	0	0	-2.2472	0.866078	-0.207432	-0.0240593	0.830553	-0.267856	4.12491	inf	inf	0.0312058	inf	inf	59.946	0.00368004	inf	inf	inf	inf
macrophage	Col4a6	Cd93	basal cell	1	0.0060241	6.47764	0.0185209	2	0.005	0.687383	0.00124583	4.45262	2.30738e-05	0	0	0	0	5	0.0138889	6.48105	0.0125942	0	0	6.47764	inf	inf	0.0185209	inf	inf	-5.79366	0.10606	-3.23704	-0.0113484	0.0989207	-3.33758	4.45262	2.30738e-05	inf	inf	inf	inf
macrophage	Col4a6	Cd93	endothelial cell	1	0.0060241	6.47764	0.0185209	214	0.859438	454.878	0.82443	2946.54	0.0152692	0	0	0	0	111	0.75	433.768	0.842914	0	0	6.47764	inf	inf	0.0185209	inf	inf	21.11	1.04867	0.068556	-0.0184836	0.978072	-0.0319877	2946.54	0.0152692	inf	inf	inf	inf
macrophage	Efna2	Epha3	basal cell	1	0.0060241	18.6496	0.151336	2	0.005	8.138	0.0615656	151.771	0.00931709	1	0.00740741	12.5729	0.106389	0	0	0	0	0	0	6.0767	1.48332	0.568826	0.0449466	1.42247	0.508401	8.138	inf	inf	0.0615656	inf	inf	151.771	0.00931709	inf	inf	inf	inf
macrophage	Col4a6	Cd93	luminal epithelial cell of mammary gland	1	0.0060241	6.47764	0.0185209	16	0.0337553	4.32789	0.00784396	28.0345	0.000145277	0	0	0	0	20	0.0217628	4.9539	0.0096266	0	0	6.47764	inf	inf	0.0185209	inf	inf	-0.626008	0.873633	-0.1949	-0.00178264	0.814822	-0.295444	28.0345	0.000145277	inf	inf	inf	inf
macrophage	Efna2	Epha3	macrophage	1	0.0060241	18.6496	0.151336	1	0.0060241	4.12491	0.0312058	76.9282	0.00472256	1	0.00740741	12.5729	0.106389	0	0	0	0	0	0	6.0767	1.48332	0.568826	0.0449466	1.42247	0.508401	4.12491	inf	inf	0.0312058	inf	inf	76.9282	0.00472256	inf	inf	inf	inf
macrophage	Col4a6	Cd93	macrophage	1	0.0060241	6.47764	0.0185209	25	0.150602	56.3753	0.102176	365.179	0.00189239	0	0	0	0	18	0.133333	47.7498	0.0927891	0	0	6.47764	inf	inf	0.0185209	inf	inf	8.62553	1.18064	0.239569	0.00938665	1.10116	0.139026	365.179	0.00189239	inf	inf	inf	inf
macrophage	Col4a6	Cd93	stromal cell	1	0.0060241	6.47764	0.0185209	9	0.014377	5.23521	0.00948839	33.9118	0.000175734	0	0	0	0	3	0.00663717	2.17514	0.00422681	0	0	6.47764	inf	inf	0.0185209	inf	inf	3.06007	2.40684	1.26714	0.00526158	2.24481	1.1666	33.9118	0.000175734	inf	inf	inf	inf
stromal cell	Efna2	Epha3	basal cell	16	0.0255591	30.9282	0.250973	2	0.005	8.138	0.0615656	251.694	0.0154513	7	0.0154867	23.9436	0.202605	0	0	0	0	0	0	6.9846	1.29171	0.369282	0.0483673	1.23873	0.308858	8.138	inf	inf	0.0615656	inf	inf	251.694	0.0154513	inf	inf	inf	inf
macrophage	Efna4	Epha1	stromal cell	1	0.0060241	5.7048	0.0455061	16	0.0255591	18.9951	0.238627	108.363	0.010859	0	0	0	0	14	0.0309735	36.744	0.250328	0	0	5.7048	inf	inf	0.0455061	inf	inf	-17.7489	0.516958	-0.951881	-0.0117002	0.95326	-0.0690579	108.363	0.010859	inf	inf	inf	inf
stromal cell	Efna2	Epha3	macrophage	16	0.0255591	30.9282	0.250973	1	0.0060241	4.12491	0.0312058	127.576	0.00783181	7	0.0154867	23.9436	0.202605	0	0	0	0	0	0	6.9846	1.29171	0.369282	0.0483673	1.23873	0.308858	4.12491	inf	inf	0.0312058	inf	inf	127.576	0.00783181	inf	inf	inf	inf
macrophage	Efna4	Epha1	luminal epithelial cell of mammary gland	1	0.0060241	5.7048	0.0455061	53	0.111814	43.8341	0.550669	250.065	0.0250588	0	0	0	0	84	0.0914037	64.6307	0.440312	0	0	5.7048	inf	inf	0.0455061	inf	inf	-20.7966	0.678224	-0.560165	0.110356	1.25063	0.322657	250.065	0.0250588	inf	inf	inf	inf
endothelial cell	Efna4	Epha2	basal cell	1	0.00401606	2.35871	0.018815	166	0.415	161.009	0.214353	379.773	0.00403305	0	0	0	0	116	0.322222	260.239	0.328124	0	0	2.35871	inf	inf	0.018815	inf	inf	-99.2299	0.618697	-0.692696	-0.113771	0.653269	-0.614251	379.773	0.00403305	inf	inf	inf	inf
endothelial cell	Efna4	Epha2	endothelial cell	1	0.00401606	2.35871	0.018815	120	0.481928	289.645	0.385608	683.189	0.0072552	0	0	0	0	42	0.283784	184.331	0.232414	0	0	2.35871	inf	inf	0.018815	inf	inf	105.314	1.57133	0.65199	0.153193	1.65914	0.730435	683.189	0.0072552	inf	inf	inf	inf
basal cell	Efna2	Epha3	macrophage	5	0.0125	10.2922	0.0835178	1	0.0060241	4.12491	0.0312058	42.4544	0.00260624	5	0.0138889	22.8488	0.193341	0	0	0	0	0	0	-12.5566	0.450448	-1.15057	-0.109823	0.431971	-1.21099	4.12491	inf	inf	0.0312058	inf	inf	42.4544	0.00260624	inf	inf	inf	inf
macrophage	Efna4	Epha2	luminal epithelial cell of mammary gland	1	0.0060241	5.7048	0.0455061	281	0.592827	219.074	0.291656	1249.78	0.0132721	0	0	0	0	460	0.500544	251.821	0.31751	0	0	5.7048	inf	inf	0.0455061	inf	inf	-32.7465	0.869961	-0.200977	-0.0258535	0.918574	-0.122532	1249.78	0.0132721	inf	inf	inf	inf
endothelial cell	Efna4	Epha4	basal cell	1	0.00401606	2.35871	0.018815	55	0.1375	67.4393	0.2847	159.07	0.00535662	0	0	0	0	15	0.0416667	45.6382	0.253316	0	0	2.35871	inf	inf	0.018815	inf	inf	21.8011	1.47769	0.563347	0.0313835	1.12389	0.168502	159.07	0.00535662	inf	inf	inf	inf
endothelial cell	Efna4	Epha4	T cell	1	0.00401606	2.35871	0.018815	1	0.000556174	0.185492	0.000783069	0.437523	1.47334e-05	0	0	0	0	1	0.00284091	1.49274	0.00828548	0	0	2.35871	inf	inf	0.018815	inf	inf	-1.30724	0.124263	-3.00853	-0.00750241	0.094511	-3.40337	0.437523	1.47334e-05	inf	inf	inf	inf
stromal cell	Flt3l	Flt3	endothelial cell	47	0.0750799	40.0834	0.130409	3	0.0120482	7.80371	0.021889	312.799	0.00285453	38	0.0840708	64.7929	0.127054	0	0	0	0	0	0	-24.7095	0.618639	-0.69283	0.00335509	1.02641	0.0376026	7.80371	inf	inf	0.021889	inf	inf	312.799	0.00285453	inf	inf	inf	inf
macrophage	Efna2	Epha7	T cell	1	0.0060241	18.6496	0.151336	1	0.000556174	1.64586	0.0194097	30.6947	0.00293738	1	0.00740741	12.5729	0.106389	0	0	0	0	0	0	6.0767	1.48332	0.568826	0.0449466	1.42247	0.508401	1.64586	inf	inf	0.0194097	inf	inf	30.6947	0.00293738	inf	inf	inf	inf
stromal cell	Flt3l	Flt3	stromal cell	47	0.0750799	40.0834	0.130409	1	0.00159744	2.29475	0.00643667	91.9816	0.000839401	38	0.0840708	64.7929	0.127054	0	0	0	0	0	0	-24.7095	0.618639	-0.69283	0.00335509	1.02641	0.0376026	2.29475	inf	inf	0.00643667	inf	inf	91.9816	0.000839401	inf	inf	inf	inf
macrophage	Efna4	Epha2	stromal cell	1	0.0060241	5.7048	0.0455061	22	0.0351438	19.5729	0.0260576	111.659	0.00118578	0	0	0	0	9	0.0199115	11.3628	0.0143269	0	0	5.7048	inf	inf	0.0455061	inf	inf	8.21008	1.72254	0.784538	0.0117307	1.81879	0.862983	111.659	0.00118578	inf	inf	inf	inf
macrophage	Efna4	Epha2	macrophage	1	0.0060241	5.7048	0.0455061	12	0.0722892	44.4148	0.05913	253.378	0.00269077	0	0	0	0	12	0.0888889	56.8661	0.0717	0	0	5.7048	inf	inf	0.0455061	inf	inf	-12.4513	0.781042	-0.356529	-0.01257	0.824686	-0.278084	253.378	0.00269077	inf	inf	inf	inf
stromal cell	Efna2	Epha7	T cell	16	0.0255591	30.9282	0.250973	1	0.000556174	1.64586	0.0194097	50.9036	0.0048713	7	0.0154867	23.9436	0.202605	0	0	0	0	0	0	6.9846	1.29171	0.369282	0.0483673	1.23873	0.308858	1.64586	inf	inf	0.0194097	inf	inf	50.9036	0.0048713	inf	inf	inf	inf
macrophage	Efna4	Epha2	endothelial cell	1	0.0060241	5.7048	0.0455061	120	0.481928	289.645	0.385608	1652.37	0.0175475	0	0	0	0	42	0.283784	184.331	0.232414	0	0	5.7048	inf	inf	0.0455061	inf	inf	105.314	1.57133	0.65199	0.153193	1.65914	0.730435	1652.37	0.0175475	inf	inf	inf	inf
endothelial cell	Efna4	Epha2	luminal epithelial cell of mammary gland	1	0.00401606	2.35871	0.018815	281	0.592827	219.074	0.291656	516.733	0.00548751	0	0	0	0	460	0.500544	251.821	0.31751	0	0	2.35871	inf	inf	0.018815	inf	inf	-32.7465	0.869961	-0.200977	-0.0258535	0.918574	-0.122532	516.733	0.00548751	inf	inf	inf	inf
macrophage	Efna4	Epha2	basal cell	1	0.0060241	5.7048	0.0455061	166	0.415	161.009	0.214353	918.523	0.00975436	0	0	0	0	116	0.322222	260.239	0.328124	0	0	5.7048	inf	inf	0.0455061	inf	inf	-99.2299	0.618697	-0.692696	-0.113771	0.653269	-0.614251	918.523	0.00975436	inf	inf	inf	inf
macrophage	Efna4	Epha2	T cell	1	0.0060241	5.7048	0.0455061	19	0.0105673	8.07088	0.0107449	46.0427	0.000488956	0	0	0	0	9	0.0255682	12.0939	0.0152486	0	0	5.7048	inf	inf	0.0455061	inf	inf	-4.023	0.667352	-0.583479	-0.00450378	0.704644	-0.505034	46.0427	0.000488956	inf	inf	inf	inf
T cell	Efna2	Epha3	basal cell	5	0.00278087	4.86096	0.0394452	2	0.005	8.138	0.0615656	39.5585	0.00242847	5	0.0142045	19.4848	0.164876	0	0	0	0	0	0	-14.6238	0.249475	-2.00303	-0.125431	0.239242	-2.06346	8.138	inf	inf	0.0615656	inf	inf	39.5585	0.00242847	inf	inf	inf	inf
macrophage	Efna4	Epha2	B cell	1	0.0060241	5.7048	0.0455061	8	0.0126984	9.35203	0.0124505	53.3514	0.000566572	0	0	0	0	5	0.0284091	16.399	0.0206768	0	0	5.7048	inf	inf	0.0455061	inf	inf	-7.04696	0.570281	-0.810256	-0.00822631	0.602148	-0.731811	53.3514	0.000566572	inf	inf	inf	inf
T cell	Efna2	Epha3	macrophage	5	0.00278087	4.86096	0.0394452	1	0.0060241	4.12491	0.0312058	20.0511	0.00123092	5	0.0142045	19.4848	0.164876	0	0	0	0	0	0	-14.6238	0.249475	-2.00303	-0.125431	0.239242	-2.06346	4.12491	inf	inf	0.0312058	inf	inf	20.0511	0.00123092	inf	inf	inf	inf
endothelial cell	Efna4	Epha2	stromal cell	1	0.00401606	2.35871	0.018815	22	0.0351438	19.5729	0.0260576	46.1667	0.000490273	0	0	0	0	9	0.0199115	11.3628	0.0143269	0	0	2.35871	inf	inf	0.018815	inf	inf	8.21008	1.72254	0.784538	0.0117307	1.81879	0.862983	46.1667	0.000490273	inf	inf	inf	inf
endothelial cell	Efna4	Epha2	macrophage	1	0.00401606	2.35871	0.018815	12	0.0722892	44.4148	0.05913	104.762	0.00111253	0	0	0	0	12	0.0888889	56.8661	0.0717	0	0	2.35871	inf	inf	0.018815	inf	inf	-12.4513	0.781042	-0.356529	-0.01257	0.824686	-0.278084	104.762	0.00111253	inf	inf	inf	inf
basal cell	Efna2	Epha3	basal cell	5	0.0125	10.2922	0.0835178	2	0.005	8.138	0.0615656	83.7578	0.00514182	5	0.0138889	22.8488	0.193341	0	0	0	0	0	0	-12.5566	0.450448	-1.15057	-0.109823	0.431971	-1.21099	8.138	inf	inf	0.0615656	inf	inf	83.7578	0.00514182	inf	inf	inf	inf
T cell	Efna2	Epha8	luminal epithelial cell of mammary gland	5	0.00278087	4.86096	0.0394452	1	0.0021097	3.74307	1	18.1949	0.0394452	5	0.0142045	19.4848	0.164876	0	0	0	0	0	0	-14.6238	0.249475	-2.00303	-0.125431	0.239242	-2.06346	3.74307	inf	inf	1	inf	inf	18.1949	0.0394452	inf	inf	inf	inf
endothelial cell	Efna2	Epha8	luminal epithelial cell of mammary gland	9	0.0361446	43.9697	0.3568	1	0.0021097	3.74307	1	164.582	0.3568	3	0.0202703	22.5486	0.190801	0	0	0	0	0	0	21.4211	1.95	0.963473	0.165999	1.87001	0.903048	3.74307	inf	inf	1	inf	inf	164.582	0.3568	inf	inf	inf	inf
luminal epithelial cell of mammary gland	Ccl4	Ccr1	endothelial cell	80	0.168776	29.5073	0.0369038	1	0.00401606	2.53548	0.0159636	74.8152	0.000589117	95	0.103373	25.1424	0.0383272	0	0	0	0	0	0	4.36489	1.17361	0.230949	-0.00142337	0.962863	-0.054598	2.53548	inf	inf	0.0159636	inf	inf	74.8152	0.000589117	inf	inf	inf	inf
luminal epithelial cell of mammary gland	Efna2	Epha8	luminal epithelial cell of mammary gland	15	0.0316456	14.5327	0.117928	1	0.0021097	3.74307	1	54.3968	0.117928	18	0.0195865	16.7799	0.141987	0	0	0	0	0	0	-2.2472	0.866078	-0.207432	-0.0240593	0.830553	-0.267856	3.74307	inf	inf	1	inf	inf	54.3968	0.117928	inf	inf	inf	inf
endothelial cell	Efnb3	Epha4	endothelial cell	1	0.00401606	3.41206	0.102686	34	0.136546	102.364	0.432138	349.273	0.0443746	0	0	0	0	12	0.0810811	74.5357	0.413713	0	0	3.41206	inf	inf	0.102686	inf	inf	27.8287	1.37336	0.45771	0.0184257	1.04454	0.0628643	349.273	0.0443746	inf	inf	inf	inf
endothelial cell	Efnb3	Epha4	luminal epithelial cell of mammary gland	1	0.00401606	3.41206	0.102686	18	0.0379747	12.1069	0.05111	41.3094	0.00524829	0	0	0	0	23	0.0250272	12.6515	0.0702228	0	0	3.41206	inf	inf	0.102686	inf	inf	-0.544681	0.956947	-0.0634883	-0.0191128	0.727826	-0.458334	41.3094	0.00524829	inf	inf	inf	inf
endothelial cell	Efnb3	Epha4	macrophage	1	0.00401606	3.41206	0.102686	1	0.0060241	4.57044	0.0192944	15.5946	0.00198127	0	0	0	0	1	0.00740741	13.2163	0.0733572	0	0	3.41206	inf	inf	0.102686	inf	inf	-8.64582	0.345819	-1.53191	-0.0540628	0.26302	-1.92676	15.5946	0.00198127	inf	inf	inf	inf
endothelial cell	Efnb3	Epha4	stromal cell	1	0.00401606	3.41206	0.102686	38	0.0607029	50.2123	0.211975	171.327	0.0217669	0	0	0	0	11	0.0243363	31.3642	0.174088	0	0	3.41206	inf	inf	0.102686	inf	inf	18.8481	1.60094	0.678923	0.037887	1.21763	0.284078	171.327	0.0217669	inf	inf	inf	inf
B cell	Ccl4	Ccr1	stromal cell	64	0.101587	72.6167	0.0908194	1	0.00159744	1.14177	0.00718865	82.9114	0.000652869	20	0.113636	65.5275	0.0998905	0	0	0	0	0	0	7.08921	1.10819	0.148201	-0.00907104	0.90919	-0.137346	1.14177	inf	inf	0.00718865	inf	inf	82.9114	0.000652869	inf	inf	inf	inf
T cell	Ccl4	Ccr1	endothelial cell	141	0.0784205	46.5646	0.0582369	1	0.00401606	2.53548	0.0159636	118.064	0.000929669	70	0.198864	147.419	0.224727	0	0	0	0	0	0	-100.855	0.315865	-1.66262	-0.16649	0.259145	-1.94817	2.53548	inf	inf	0.0159636	inf	inf	118.064	0.000929669	inf	inf	inf	inf
T cell	Ccl4	Ccr1	stromal cell	141	0.0784205	46.5646	0.0582369	1	0.00159744	1.14177	0.00718865	53.166	0.000418645	70	0.198864	147.419	0.224727	0	0	0	0	0	0	-100.855	0.315865	-1.66262	-0.16649	0.259145	-1.94817	1.14177	inf	inf	0.00718865	inf	inf	53.166	0.000418645	inf	inf	inf	inf
basal cell	Ccl4	Ccr1	endothelial cell	32	0.08	16.2578	0.0203331	1	0.00401606	2.53548	0.0159636	41.2213	0.000324589	8	0.0222222	11.2786	0.0171931	0	0	0	0	0	0	4.97921	1.44147	0.527546	0.00313998	1.18263	0.241999	2.53548	inf	inf	0.0159636	inf	inf	41.2213	0.000324589	inf	inf	inf	inf
basal cell	Ccl4	Ccr1	stromal cell	32	0.08	16.2578	0.0203331	1	0.00159744	1.14177	0.00718865	18.5626	0.000146167	8	0.0222222	11.2786	0.0171931	0	0	0	0	0	0	4.97921	1.44147	0.527546	0.00313998	1.18263	0.241999	1.14177	inf	inf	0.00718865	inf	inf	18.5626	0.000146167	inf	inf	inf	inf
stromal cell	Cd80	Cd28	stromal cell	1	0.00159744	2.53856	0.0116751	10	0.0159744	5.67335	0.0108603	14.4021	0.000126795	0	0	0	0	4	0.00884956	3.05314	0.00414193	0	0	2.53856	inf	inf	0.0116751	inf	inf	2.62021	1.8582	0.893906	0.00671836	2.62204	1.39069	14.4021	0.000126795	inf	inf	inf	inf
stromal cell	Cd80	Cd28	macrophage	1	0.00159744	2.53856	0.0116751	23	0.138554	76.1013	0.145678	193.188	0.0017008	0	0	0	0	30	0.222222	142.9	0.193859	0	0	2.53856	inf	inf	0.0116751	inf	inf	-66.7985	0.53255	-0.909011	-0.0481814	0.751462	-0.412228	193.188	0.0017008	inf	inf	inf	inf
stromal cell	Cd80	Cd28	luminal epithelial cell of mammary gland	1	0.00159744	2.53856	0.0116751	32	0.0675105	17.263	0.033046	43.8232	0.000385814	0	0	0	0	44	0.0478781	16.7072	0.0226651	0	0	2.53856	inf	inf	0.0116751	inf	inf	0.555856	1.03327	0.047218	0.0103809	1.45801	0.544001	43.8232	0.000385814	inf	inf	inf	inf
stromal cell	Cd80	Cd28	endothelial cell	1	0.00159744	2.53856	0.0116751	5	0.0200803	7.95664	0.0152311	20.1984	0.000177824	0	0	0	0	3	0.0202703	9.66727	0.0131147	0	0	2.53856	inf	inf	0.0116751	inf	inf	-1.71063	0.82305	-0.280949	0.00211639	1.16138	0.215834	20.1984	0.000177824	inf	inf	inf	inf
stromal cell	Cd80	Cd28	basal cell	1	0.00159744	2.53856	0.0116751	3	0.0075	2.60457	0.00498584	6.61186	5.821e-05	0	0	0	0	5	0.0138889	11.8038	0.0160132	0	0	2.53856	inf	inf	0.0116751	inf	inf	-9.19925	0.220655	-2.18013	-0.0110273	0.311358	-1.68335	6.61186	5.821e-05	inf	inf	inf	inf
stromal cell	Cd80	Cd28	T cell	1	0.00159744	2.53856	0.0116751	715	0.397664	406.556	0.778255	1032.07	0.00908617	0	0	0	0	150	0.426136	458.298	0.621731	0	0	2.53856	inf	inf	0.0116751	inf	inf	-51.7415	0.887101	-0.17283	0.156524	1.25176	0.323953	1032.07	0.00908617	inf	inf	inf	inf
stromal cell	Cd80	Cd28	B cell	1	0.00159744	2.53856	0.0116751	6	0.00952381	6.2395	0.011944	15.8393	0.000139447	0	0	0	0	22	0.125	94.703	0.128475	0	0	2.53856	inf	inf	0.0116751	inf	inf	-88.4635	0.065885	-3.92391	-0.116531	0.0929679	-3.42712	15.8393	0.000139447	inf	inf	inf	inf
B cell	Efnb3	Ephb1	T cell	2	0.0031746	5.27135	0.158642	1	0.000556174	1.64204	0.00444567	8.6558	0.000705268	1	0.00568182	8.67059	0.235572	0	0	0	0	0	0	-3.39923	0.607958	-0.717956	-0.0769298	0.673433	-0.570393	1.64204	inf	inf	0.00444567	inf	inf	8.6558	0.000705268	inf	inf	inf	inf
endothelial cell	Ccl4	Ccr1	endothelial cell	19	0.0763052	17.9005	0.0223876	1	0.00401606	2.53548	0.0159636	45.3864	0.000357386	4	0.027027	6.8521	0.0104454	0	0	0	0	0	0	11.0484	2.61241	1.38538	0.0119422	2.1433	1.09984	2.53548	inf	inf	0.0159636	inf	inf	45.3864	0.000357386	inf	inf	inf	inf
endothelial cell	Ccl4	Ccr1	stromal cell	19	0.0763052	17.9005	0.0223876	1	0.00159744	1.14177	0.00718865	20.4382	0.000160937	4	0.027027	6.8521	0.0104454	0	0	0	0	0	0	11.0484	2.61241	1.38538	0.0119422	2.1433	1.09984	1.14177	inf	inf	0.00718865	inf	inf	20.4382	0.000160937	inf	inf	inf	inf
endothelial cell	Efnb3	Epha4	basal cell	1	0.00401606	3.41206	0.102686	55	0.1375	67.4393	0.2847	230.107	0.0292347	0	0	0	0	15	0.0416667	45.6382	0.253316	0	0	3.41206	inf	inf	0.102686	inf	inf	21.8011	1.47769	0.563347	0.0313835	1.12389	0.168502	230.107	0.0292347	inf	inf	inf	inf
endothelial cell	Efnb3	Epha4	T cell	1	0.00401606	3.41206	0.102686	1	0.000556174	0.185492	0.000783069	0.632911	8.04104e-05	0	0	0	0	1	0.00284091	1.49274	0.00828548	0	0	3.41206	inf	inf	0.102686	inf	inf	-1.30724	0.124263	-3.00853	-0.00750241	0.094511	-3.40337	0.632911	8.04104e-05	inf	inf	inf	inf
B cell	Ccl4	Ccr1	endothelial cell	64	0.101587	72.6167	0.0908194	1	0.00401606	2.53548	0.0159636	184.118	0.0014498	20	0.113636	65.5275	0.0998905	0	0	0	0	0	0	7.08921	1.10819	0.148201	-0.00907104	0.90919	-0.137346	2.53548	inf	inf	0.0159636	inf	inf	184.118	0.0014498	inf	inf	inf	inf
macrophage	Efna4	Epha1	basal cell	1	0.0060241	5.7048	0.0455061	12	0.03	16.7724	0.210704	95.6831	0.00958832	0	0	0	0	12	0.0333333	43.72	0.297853	0	0	5.7048	inf	inf	0.0455061	inf	inf	-26.9476	0.383632	-1.38221	-0.087149	0.70741	-0.499382	95.6831	0.00958832	inf	inf	inf	inf
macrophage	Efna2	Epha8	luminal epithelial cell of mammary gland	1	0.0060241	18.6496	0.151336	1	0.0021097	3.74307	1	69.807	0.151336	1	0.00740741	12.5729	0.106389	0	0	0	0	0	0	6.0767	1.48332	0.568826	0.0449466	1.42247	0.508401	3.74307	inf	inf	1	inf	inf	69.807	0.151336	inf	inf	inf	inf
stromal cell	Efna2	Epha8	luminal epithelial cell of mammary gland	16	0.0255591	30.9282	0.250973	1	0.0021097	3.74307	1	115.767	0.250973	7	0.0154867	23.9436	0.202605	0	0	0	0	0	0	6.9846	1.29171	0.369282	0.0483673	1.23873	0.308858	3.74307	inf	inf	1	inf	inf	115.767	0.250973	inf	inf	inf	inf
T cell	Efna2	Epha5	B cell	5	0.00278087	4.86096	0.0394452	1	0.0015873	2.36184	1	11.4808	0.0394452	5	0.0142045	19.4848	0.164876	0	0	0	0	0	0	-14.6238	0.249475	-2.00303	-0.125431	0.239242	-2.06346	2.36184	inf	inf	1	inf	inf	11.4808	0.0394452	inf	inf	inf	inf
basal cell	Efna2	Epha5	B cell	5	0.0125	10.2922	0.0835178	1	0.0015873	2.36184	1	24.3085	0.0835178	5	0.0138889	22.8488	0.193341	0	0	0	0	0	0	-12.5566	0.450448	-1.15057	-0.109823	0.431971	-1.21099	2.36184	inf	inf	1	inf	inf	24.3085	0.0835178	inf	inf	inf	inf
endothelial cell	Efna2	Epha5	B cell	9	0.0361446	43.9697	0.3568	1	0.0015873	2.36184	1	103.849	0.3568	3	0.0202703	22.5486	0.190801	0	0	0	0	0	0	21.4211	1.95	0.963473	0.165999	1.87001	0.903048	2.36184	inf	inf	1	inf	inf	103.849	0.3568	inf	inf	inf	inf
luminal epithelial cell of mammary gland	Efna2	Epha5	B cell	15	0.0316456	14.5327	0.117928	1	0.0015873	2.36184	1	34.3238	0.117928	18	0.0195865	16.7799	0.141987	0	0	0	0	0	0	-2.2472	0.866078	-0.207432	-0.0240593	0.830553	-0.267856	2.36184	inf	inf	1	inf	inf	34.3238	0.117928	inf	inf	inf	inf
macrophage	Efna2	Epha5	B cell	1	0.0060241	18.6496	0.151336	1	0.0015873	2.36184	1	44.0475	0.151336	1	0.00740741	12.5729	0.106389	0	0	0	0	0	0	6.0767	1.48332	0.568826	0.0449466	1.42247	0.508401	2.36184	inf	inf	1	inf	inf	44.0475	0.151336	inf	inf	inf	inf
stromal cell	Efna2	Epha5	B cell	16	0.0255591	30.9282	0.250973	1	0.0015873	2.36184	1	73.0475	0.250973	7	0.0154867	23.9436	0.202605	0	0	0	0	0	0	6.9846	1.29171	0.369282	0.0483673	1.23873	0.308858	2.36184	inf	inf	1	inf	inf	73.0475	0.250973	inf	inf	inf	inf
endothelial cell	Efna4	Epha1	stromal cell	1	0.00401606	2.35871	0.018815	16	0.0255591	18.9951	0.238627	44.804	0.00448977	0	0	0	0	14	0.0309735	36.744	0.250328	0	0	2.35871	inf	inf	0.018815	inf	inf	-17.7489	0.516958	-0.951881	-0.0117002	0.95326	-0.0690579	44.804	0.00448977	inf	inf	inf	inf
stromal cell	Cd80	Cd274	B cell	1	0.00159744	2.53856	0.0116751	125	0.198413	246.042	0.239092	624.591	0.00279142	0	0	0	0	45	0.255682	272.945	0.373118	0	0	2.53856	inf	inf	0.0116751	inf	inf	-26.9038	0.901432	-0.14971	-0.134026	0.640794	-0.642066	624.591	0.00279142	inf	inf	inf	inf
endothelial cell	Efna4	Epha1	luminal epithelial cell of mammary gland	1	0.00401606	2.35871	0.018815	53	0.111814	43.8341	0.550669	103.392	0.0103608	0	0	0	0	84	0.0914037	64.6307	0.440312	0	0	2.35871	inf	inf	0.018815	inf	inf	-20.7966	0.678224	-0.560165	0.110356	1.25063	0.322657	103.392	0.0103608	inf	inf	inf	inf
endothelial cell	Efna4	Epha1	basal cell	1	0.00401606	2.35871	0.018815	12	0.03	16.7724	0.210704	39.5612	0.00396439	0	0	0	0	12	0.0333333	43.72	0.297853	0	0	2.35871	inf	inf	0.018815	inf	inf	-26.9476	0.383632	-1.38221	-0.087149	0.70741	-0.499382	39.5612	0.00396439	inf	inf	inf	inf
stromal cell	Cd80	Cd274	stromal cell	1	0.00159744	2.53856	0.0116751	25	0.0399361	19.7826	0.0192238	50.2193	0.00022444	0	0	0	0	11	0.0243363	21.5116	0.0294065	0	0	2.53856	inf	inf	0.0116751	inf	inf	-1.72899	0.919625	-0.120882	-0.0101827	0.653727	-0.613239	50.2193	0.00022444	inf	inf	inf	inf
stromal cell	Cd80	Cd274	macrophage	1	0.00159744	2.53856	0.0116751	66	0.39759	314.434	0.305553	798.21	0.00356735	0	0	0	0	32	0.237037	188.278	0.257378	0	0	2.53856	inf	inf	0.0116751	inf	inf	126.156	1.67005	0.739892	0.0481753	1.18718	0.247535	798.21	0.00356735	inf	inf	inf	inf
stromal cell	Cd80	Cd274	luminal epithelial cell of mammary gland	1	0.00159744	2.53856	0.0116751	21	0.0443038	12.5396	0.0121854	31.8325	0.000142266	0	0	0	0	42	0.0457018	20.5172	0.0280472	0	0	2.53856	inf	inf	0.0116751	inf	inf	-7.97761	0.611175	-0.710343	-0.0158618	0.434462	-1.2027	31.8325	0.000142266	inf	inf	inf	inf
stromal cell	Cd80	Cd274	endothelial cell	1	0.00159744	2.53856	0.0116751	107	0.429719	347.56	0.337743	882.301	0.00394317	0	0	0	0	27	0.182432	139.506	0.190706	0	0	2.53856	inf	inf	0.0116751	inf	inf	208.054	2.49136	1.31693	0.147037	1.77102	0.824577	882.301	0.00394317	inf	inf	inf	inf
stromal cell	Cd80	Cd274	basal cell	1	0.00159744	2.53856	0.0116751	13	0.0325	14.7214	0.0143056	37.371	0.000167018	0	0	0	0	7	0.0194444	17.8851	0.024449	0	0	2.53856	inf	inf	0.0116751	inf	inf	-3.16372	0.823109	-0.280845	-0.0101435	0.585118	-0.773202	37.371	0.000167018	inf	inf	inf	inf
stromal cell	Cd80	Cd274	T cell	1	0.00159744	2.53856	0.0116751	135	0.0750834	73.9865	0.0718968	187.819	0.000839399	0	0	0	0	31	0.0880682	70.8812	0.0968951	0	0	2.53856	inf	inf	0.0116751	inf	inf	3.10532	1.04381	0.0618594	-0.0249984	0.742006	-0.430497	187.819	0.000839399	inf	inf	inf	inf
stromal cell	Tnfsf13b	Tnfrsf17	endothelial cell	26	0.0415335	26.3657	0.422359	1	0.00401606	1.94378	0.0381284	51.249	0.0161039	30	0.0663717	68.7419	0.473567	0	0	0	0	0	0	-42.3762	0.383546	-1.38253	-0.0512077	0.891868	-0.165098	1.94378	inf	inf	0.0381284	inf	inf	51.249	0.0161039	inf	inf	inf	inf
macrophage	Mmp9	Ephb2	luminal epithelial cell of mammary gland	19	0.114458	40.4624	0.888771	12	0.0253165	15.5757	0.126035	630.232	0.112016	15	0.111111	46.4373	0.754375	0	0	0	0	0	0	-5.97484	0.871335	-0.1987	0.134396	1.17816	0.23653	15.5757	inf	inf	0.126035	inf	inf	630.232	0.112016	inf	inf	inf	inf
endothelial cell	Gdf9	Bmpr1a	stromal cell	3	0.0120482	17.3117	0.348639	141	0.22524	124.072	0.336443	2147.89	0.117297	0	0	0	0	66	0.146018	120.85	0.272533	0	0	17.3117	inf	inf	0.348639	inf	inf	3.22148	1.02666	0.0379541	0.0639099	1.2345	0.303931	2147.89	0.117297	inf	inf	inf	inf
basal cell	Adm2	Calcrl	luminal epithelial cell of mammary gland	44	0.11	150.478	0.54134	6	0.0126582	2.76927	0.0112891	416.713	0.00611127	0	0	0	0	13	0.0141458	2.89893	0.00875054	0	0	150.478	inf	inf	0.54134	inf	inf	-0.12966	0.955273	-0.0660149	0.00253861	1.29011	0.367493	416.713	0.00611127	inf	inf	inf	inf
stromal cell	Adm2	Ramp3	stromal cell	2	0.00319489	5.06259	0.0182126	64	0.102236	50.3243	0.035353	254.772	0.000643869	0	0	0	0	14	0.0309735	23.152	0.0389909	0	0	5.06259	inf	inf	0.0182126	inf	inf	27.1723	2.17365	1.12012	-0.00363787	0.906699	-0.141304	254.772	0.000643869	inf	inf	inf	inf
B cell	Adm2	Calcrl	B cell	1	0.0015873	5.11689	0.0184079	12	0.0190476	13.7712	0.0561395	70.4658	0.00103341	0	0	0	0	6	0.0340909	20.6448	0.0623172	0	0	5.11689	inf	inf	0.0184079	inf	inf	-6.87355	0.667056	-0.58412	-0.00617765	0.900868	-0.150613	70.4658	0.00103341	inf	inf	inf	inf
T cell	Liph	Lpar2	luminal epithelial cell of mammary gland	2	0.00111235	3.23405	0.00616867	18	0.0379747	18.9225	0.195869	61.1964	0.00120825	0	0	0	0	19	0.0206746	15.5111	0.134922	0	0	3.23405	inf	inf	0.00616867	inf	inf	3.41144	1.21994	0.286805	0.0609463	1.45171	0.537758	61.1964	0.00120825	inf	inf	inf	inf
B cell	Adm2	Calcrl	T cell	1	0.0015873	5.11689	0.0184079	67	0.0372636	26.4957	0.108012	135.576	0.00198827	0	0	0	0	11	0.03125	14.4352	0.0435732	0	0	5.11689	inf	inf	0.0184079	inf	inf	12.0606	1.8355	0.876172	0.0644388	2.47886	1.30968	135.576	0.00198827	inf	inf	inf	inf
B cell	Adm2	Calcrl	basal cell	1	0.0015873	5.11689	0.0184079	12	0.03	6.34337	0.0258593	32.4583	0.000476015	0	0	0	0	1	0.00277778	1.90918	0.00576295	0	0	5.11689	inf	inf	0.0184079	inf	inf	4.43418	3.32256	1.73229	0.0200963	4.48716	2.1658	32.4583	0.000476015	inf	inf	inf	inf
T cell	Liph	Lpar2	basal cell	2	0.00111235	3.23405	0.00616867	8	0.02	14.1442	0.146407	45.743	0.000903139	0	0	0	0	4	0.0111111	20.3435	0.176957	0	0	3.23405	inf	inf	0.00616867	inf	inf	-6.19938	0.695266	-0.524364	-0.0305498	0.827361	-0.273412	45.743	0.000903139	inf	inf	inf	inf
B cell	Adm2	Calcrl	endothelial cell	1	0.0015873	5.11689	0.0184079	92	0.369478	131.846	0.537482	674.642	0.00989391	0	0	0	0	52	0.351351	197.588	0.596427	0	0	5.11689	inf	inf	0.0184079	inf	inf	-65.7415	0.667279	-0.583638	-0.0589454	0.901169	-0.15013	674.642	0.00989391	inf	inf	inf	inf
T cell	Liph	Lpar2	T cell	2	0.00111235	3.23405	0.00616867	12	0.00667408	11.7607	0.121736	38.0346	0.000750947	0	0	0	0	3	0.00852273	21.9358	0.190807	0	0	3.23405	inf	inf	0.00616867	inf	inf	-10.1751	0.536141	-0.899316	-0.0690716	0.638003	-0.648364	38.0346	0.000750947	inf	inf	inf	inf
B cell	Adm2	Calcrl	luminal epithelial cell of mammary gland	1	0.0015873	5.11689	0.0184079	6	0.0126582	2.76927	0.0112891	14.17	0.000207809	0	0	0	0	13	0.0141458	2.89893	0.00875054	0	0	5.11689	inf	inf	0.0184079	inf	inf	-0.12966	0.955273	-0.0660149	0.00253861	1.29011	0.367493	14.17	0.000207809	inf	inf	inf	inf
T cell	Liph	Lpar2	B cell	2	0.00111235	3.23405	0.00616867	14	0.0222222	45.7616	0.473682	147.995	0.00292199	0	0	0	0	7	0.0397727	57.1726	0.497313	0	0	3.23405	inf	inf	0.00616867	inf	inf	-11.4111	0.800411	-0.321188	-0.0236311	0.952482	-0.0702356	147.995	0.00292199	inf	inf	inf	inf
B cell	Adm2	Calcrl	macrophage	1	0.0015873	5.11689	0.0184079	6	0.0361446	9.80272	0.0399616	50.1594	0.000735609	0	0	0	0	9	0.0666667	23.362	0.0705193	0	0	5.11689	inf	inf	0.0184079	inf	inf	-13.5593	0.419601	-1.25291	-0.0305577	0.566677	-0.819403	50.1594	0.000735609	inf	inf	inf	inf
B cell	Adm2	Calcrl	stromal cell	1	0.0015873	5.11689	0.0184079	93	0.148562	54.275	0.221257	277.719	0.00407287	0	0	0	0	59	0.130531	70.4477	0.21265	0	0	5.11689	inf	inf	0.0184079	inf	inf	-16.1727	0.770429	-0.376266	0.00860694	1.04047	0.0572419	277.719	0.00407287	inf	inf	inf	inf
stromal cell	Liph	Lpar1	stromal cell	11	0.0175719	23.8913	0.0455706	307	0.490415	271.536	0.896817	6487.34	0.0408685	0	0	0	0	197	0.435841	318.363	0.853048	0	0	23.8913	inf	inf	0.0455706	inf	inf	-46.8271	0.852913	-0.22953	0.0437692	1.05131	0.072187	6487.34	0.0408685	inf	inf	inf	inf
basal cell	Adm2	Calcrl	B cell	44	0.11	150.478	0.54134	12	0.0190476	13.7712	0.0561395	2072.26	0.0303906	0	0	0	0	6	0.0340909	20.6448	0.0623172	0	0	150.478	inf	inf	0.54134	inf	inf	-6.87355	0.667056	-0.58412	-0.00617765	0.900868	-0.150613	2072.26	0.0303906	inf	inf	inf	inf
stromal cell	Liph	Lpar1	macrophage	11	0.0175719	23.8913	0.0455706	3	0.0180723	5.95995	0.0196843	142.391	0.000897024	0	0	0	0	7	0.0518519	19.169	0.051363	0	0	23.8913	inf	inf	0.0455706	inf	inf	-13.209	0.310916	-1.6854	-0.0316787	0.383239	-1.38368	142.391	0.000897024	inf	inf	inf	inf
basal cell	Adm2	Calcrl	T cell	44	0.11	150.478	0.54134	67	0.0372636	26.4957	0.108012	3987.01	0.0584713	0	0	0	0	11	0.03125	14.4352	0.0435732	0	0	150.478	inf	inf	0.54134	inf	inf	12.0606	1.8355	0.876172	0.0644388	2.47886	1.30968	3987.01	0.0584713	inf	inf	inf	inf
stromal cell	Liph	Lpar1	luminal epithelial cell of mammary gland	11	0.0175719	23.8913	0.0455706	12	0.0253165	6.25324	0.0206529	149.398	0.000941166	0	0	0	0	21	0.0228509	7.53007	0.0201767	0	0	23.8913	inf	inf	0.0455706	inf	inf	-1.27683	0.830436	-0.268059	0.000476245	1.0236	0.0336573	149.398	0.000941166	inf	inf	inf	inf
basal cell	Adm2	Calcrl	basal cell	44	0.11	150.478	0.54134	12	0.03	6.34337	0.0258593	954.535	0.0139987	0	0	0	0	1	0.00277778	1.90918	0.00576295	0	0	150.478	inf	inf	0.54134	inf	inf	4.43418	3.32256	1.73229	0.0200963	4.48716	2.1658	954.535	0.0139987	inf	inf	inf	inf
basal cell	Adm2	Calcrl	endothelial cell	44	0.11	150.478	0.54134	92	0.369478	131.846	0.537482	19839.9	0.29096	0	0	0	0	52	0.351351	197.588	0.596427	0	0	150.478	inf	inf	0.54134	inf	inf	-65.7415	0.667279	-0.583638	-0.0589454	0.901169	-0.15013	19839.9	0.29096	inf	inf	inf	inf
stromal cell	Adm2	Ramp3	macrophage	2	0.00319489	5.06259	0.0182126	70	0.421687	289.004	0.203026	1463.11	0.00369763	0	0	0	0	32	0.237037	195.123	0.328612	0	0	5.06259	inf	inf	0.0182126	inf	inf	93.8809	1.48114	0.566705	-0.125586	0.617829	-0.69472	1463.11	0.00369763	inf	inf	inf	inf
stromal cell	Adm2	Ramp3	luminal epithelial cell of mammary gland	2	0.00319489	5.06259	0.0182126	100	0.21097	57.7949	0.0406011	292.592	0.000739451	0	0	0	0	77	0.0837867	33.1427	0.0558165	0	0	5.06259	inf	inf	0.0182126	inf	inf	24.6523	1.74382	0.802253	-0.0152154	0.727404	-0.459172	292.592	0.000739451	inf	inf	inf	inf
stromal cell	Adm2	Ramp3	endothelial cell	2	0.00319489	5.06259	0.0182126	45	0.180723	87.3175	0.0613409	442.053	0.00111717	0	0	0	0	9	0.0608108	50.4438	0.0849539	0	0	5.06259	inf	inf	0.0182126	inf	inf	36.8737	1.73098	0.791593	-0.023613	0.722049	-0.469831	442.053	0.00111717	inf	inf	inf	inf
macrophage	Bsg	Sele	macrophage	125	0.753012	169.139	0.113968	1	0.0060241	12.9646	0.0327116	2192.82	0.00372807	98	0.725926	194.801	0.105945	0	0	0	0	0	0	-25.6621	0.868266	-0.203792	0.00802314	1.07573	0.105315	12.9646	inf	inf	0.0327116	inf	inf	2192.82	0.00372807	inf	inf	inf	inf
endothelial cell	Bsg	Sele	macrophage	208	0.835341	230.626	0.155398	1	0.0060241	12.9646	0.0327116	2989.96	0.00508332	130	0.878378	295.988	0.160976	0	0	0	0	0	0	-65.3624	0.779172	-0.359986	-0.00557815	0.965348	-0.050879	12.9646	inf	inf	0.0327116	inf	inf	2989.96	0.00508332	inf	inf	inf	inf
luminal epithelial cell of mammary gland	Bsg	Sele	T cell	468	0.987342	305.553	0.205885	2	0.00111235	2.13152	0.00537815	651.292	0.00110728	905	0.984766	358.659	0.195061	0	0	0	0	0	0	-53.1064	0.851931	-0.231192	0.0108242	1.05549	0.0779151	2.13152	inf	inf	0.00537815	inf	inf	651.292	0.00110728	inf	inf	inf	inf
basal cell	Adm2	Ramp3	T cell	44	0.11	150.478	0.54134	979	0.544494	820.434	0.576357	123457	0.312005	0	0	0	0	74	0.210227	242.069	0.407675	0	0	150.478	inf	inf	0.54134	inf	inf	578.365	3.38926	1.76097	0.168683	1.41377	0.499545	123457	0.312005	inf	inf	inf	inf
basal cell	Adm2	Ramp3	basal cell	44	0.11	150.478	0.54134	72	0.18	68.3244	0.0479981	10281.3	0.0259833	0	0	0	0	18	0.05	36.1076	0.0608098	0	0	150.478	inf	inf	0.54134	inf	inf	32.2168	1.89224	0.920098	-0.0128117	0.789315	-0.341326	10281.3	0.0259833	inf	inf	inf	inf
luminal epithelial cell of mammary gland	Bsg	Sele	macrophage	468	0.987342	305.553	0.205885	1	0.0060241	12.9646	0.0327116	3961.36	0.00673482	905	0.984766	358.659	0.195061	0	0	0	0	0	0	-53.1064	0.851931	-0.231192	0.0108242	1.05549	0.0779151	12.9646	inf	inf	0.0327116	inf	inf	3961.36	0.00673482	inf	inf	inf	inf
macrophage	Bsg	Sele	T cell	125	0.753012	169.139	0.113968	2	0.00111235	2.13152	0.00537815	360.524	0.000612937	98	0.725926	194.801	0.105945	0	0	0	0	0	0	-25.6621	0.868266	-0.203792	0.00802314	1.07573	0.105315	2.13152	inf	inf	0.00537815	inf	inf	360.524	0.000612937	inf	inf	inf	inf
basal cell	Adm2	Ramp3	endothelial cell	44	0.11	150.478	0.54134	45	0.180723	87.3175	0.0613409	13139.3	0.0332063	0	0	0	0	9	0.0608108	50.4438	0.0849539	0	0	150.478	inf	inf	0.54134	inf	inf	36.8737	1.73098	0.791593	-0.023613	0.722049	-0.469831	13139.3	0.0332063	inf	inf	inf	inf
basal cell	Adm2	Ramp3	luminal epithelial cell of mammary gland	44	0.11	150.478	0.54134	100	0.21097	57.7949	0.0406011	8696.85	0.021979	0	0	0	0	77	0.0837867	33.1427	0.0558165	0	0	150.478	inf	inf	0.54134	inf	inf	24.6523	1.74382	0.802253	-0.0152154	0.727404	-0.459172	8696.85	0.021979	inf	inf	inf	inf
stromal cell	Bsg	Sele	T cell	564	0.900958	263.263	0.177389	2	0.00111235	2.13152	0.00537815	561.15	0.000954026	395	0.873894	327.579	0.178157	0	0	0	0	0	0	-64.3157	0.803663	-0.315337	-0.000767699	0.995691	-0.00623017	2.13152	inf	inf	0.00537815	inf	inf	561.15	0.000954026	inf	inf	inf	inf
stromal cell	Adm2	Ramp3	basal cell	2	0.00319489	5.06259	0.0182126	72	0.18	68.3244	0.0479981	345.899	0.000874169	0	0	0	0	18	0.05	36.1076	0.0608098	0	0	5.06259	inf	inf	0.0182126	inf	inf	32.2168	1.89224	0.920098	-0.0128117	0.789315	-0.341326	345.899	0.000874169	inf	inf	inf	inf
basal cell	Adm2	Ramp3	macrophage	44	0.11	150.478	0.54134	70	0.421687	289.004	0.203026	43488.7	0.109906	0	0	0	0	32	0.237037	195.123	0.328612	0	0	150.478	inf	inf	0.54134	inf	inf	93.8809	1.48114	0.566705	-0.125586	0.617829	-0.69472	43488.7	0.109906	inf	inf	inf	inf
basal cell	Adm2	Ramp3	stromal cell	44	0.11	150.478	0.54134	64	0.102236	50.3243	0.035353	7572.69	0.019138	0	0	0	0	14	0.0309735	23.152	0.0389909	0	0	150.478	inf	inf	0.54134	inf	inf	27.1723	2.17365	1.12012	-0.00363787	0.906699	-0.141304	7572.69	0.019138	inf	inf	inf	inf
stromal cell	Bsg	Sele	macrophage	564	0.900958	263.263	0.177389	1	0.0060241	12.9646	0.0327116	3413.09	0.00580269	395	0.873894	327.579	0.178157	0	0	0	0	0	0	-64.3157	0.803663	-0.315337	-0.000767699	0.995691	-0.00623017	12.9646	inf	inf	0.0327116	inf	inf	3413.09	0.00580269	inf	inf	inf	inf
basal cell	Liph	Lpar2	B cell	9	0.0225	21.2403	0.040514	14	0.0222222	45.7616	0.473682	971.99	0.0191908	0	0	0	0	7	0.0397727	57.1726	0.497313	0	0	21.2403	inf	inf	0.040514	inf	inf	-11.4111	0.800411	-0.321188	-0.0236311	0.952482	-0.0702356	971.99	0.0191908	inf	inf	inf	inf
stromal cell	Adm2	Ramp3	B cell	2	0.00319489	5.06259	0.0182126	39	0.0619048	50.2817	0.035323	254.556	0.000643324	0	0	0	0	4	0.0227273	13.7411	0.0231417	0	0	5.06259	inf	inf	0.0182126	inf	inf	36.5406	3.65923	1.87154	0.0121813	1.52638	0.610114	254.556	0.000643324	inf	inf	inf	inf
T cell	Liph	Lpar2	stromal cell	2	0.00111235	3.23405	0.00616867	1	0.00159744	1.91127	0.0197837	6.18115	0.000122039	0	0	0	0	0	0	0	0	0	0	3.23405	inf	inf	0.00616867	inf	inf	1.91127	inf	inf	0.0197837	inf	inf	6.18115	0.000122039	inf	inf	inf	inf
stromal cell	Adm2	Ramp3	T cell	2	0.00319489	5.06259	0.0182126	979	0.544494	820.434	0.576357	4153.52	0.010497	0	0	0	0	74	0.210227	242.069	0.407675	0	0	5.06259	inf	inf	0.0182126	inf	inf	578.365	3.38926	1.76097	0.168683	1.41377	0.499545	4153.52	0.010497	inf	inf	inf	inf
T cell	Liph	Lpar2	macrophage	2	0.00111235	3.23405	0.00616867	1	0.0060241	4.10801	0.0425224	13.2855	0.000262306	0	0	0	0	0	0	0	0	0	0	3.23405	inf	inf	0.00616867	inf	inf	4.10801	inf	inf	0.0425224	inf	inf	13.2855	0.000262306	inf	inf	inf	inf
stromal cell	Liph	Lpar1	endothelial cell	11	0.0175719	23.8913	0.0455706	2	0.00803213	2.36531	0.00781206	56.5104	0.000356	0	0	0	0	0	0	0	0	0	0	23.8913	inf	inf	0.0455706	inf	inf	2.36531	inf	inf	0.00781206	inf	inf	56.5104	0.000356	inf	inf	inf	inf
basal cell	Adm2	Calcrl	macrophage	44	0.11	150.478	0.54134	6	0.0361446	9.80272	0.0399616	1475.09	0.0216328	0	0	0	0	9	0.0666667	23.362	0.0705193	0	0	150.478	inf	inf	0.54134	inf	inf	-13.5593	0.419601	-1.25291	-0.0305577	0.566677	-0.819403	1475.09	0.0216328	inf	inf	inf	inf
B cell	Adm2	Ramp3	stromal cell	1	0.0015873	5.11689	0.0184079	64	0.102236	50.3243	0.035353	257.504	0.000650775	0	0	0	0	14	0.0309735	23.152	0.0389909	0	0	5.11689	inf	inf	0.0184079	inf	inf	27.1723	2.17365	1.12012	-0.00363787	0.906699	-0.141304	257.504	0.000650775	inf	inf	inf	inf
basal cell	Adm2	Calcrl	stromal cell	44	0.11	150.478	0.54134	93	0.148562	54.275	0.221257	8167.18	0.119775	0	0	0	0	59	0.130531	70.4477	0.21265	0	0	150.478	inf	inf	0.54134	inf	inf	-16.1727	0.770429	-0.376266	0.00860694	1.04047	0.0572419	8167.18	0.119775	inf	inf	inf	inf
macrophage	Liph	Lpar1	T cell	2	0.0120482	13.8428	0.0264039	5	0.00278087	1.70591	0.00563421	23.6146	0.000148765	0	0	0	0	1	0.00284091	0.755043	0.00202312	0	0	13.8428	inf	inf	0.0264039	inf	inf	0.950867	2.25935	1.17591	0.00361108	2.7849	1.47763	23.6146	0.000148765	inf	inf	inf	inf
macrophage	Liph	Lpar1	B cell	2	0.0120482	13.8428	0.0264039	4	0.00634921	3.46592	0.0114471	47.9781	0.000302249	0	0	0	0	4	0.0227273	14.671	0.0393106	0	0	13.8428	inf	inf	0.0264039	inf	inf	-11.2051	0.236243	-2.08165	-0.0278635	0.291196	-1.77994	47.9781	0.000302249	inf	inf	inf	inf
basal cell	Bsg	Slc16a7	B cell	381	0.9525	221.283	0.149103	4	0.00634921	9.40066	0.175165	2080.21	0.0261176	291	0.808333	286.878	0.156021	0	0	0	0	0	0	-65.5948	0.771349	-0.374544	-0.00691863	0.955656	-0.0654369	9.40066	inf	inf	0.175165	inf	inf	2080.21	0.0261176	inf	inf	inf	inf
basal cell	Bsg	Slc16a7	T cell	381	0.9525	221.283	0.149103	1	0.000556174	0.522675	0.00973914	115.659	0.00145213	291	0.808333	286.878	0.156021	0	0	0	0	0	0	-65.5948	0.771349	-0.374544	-0.00691863	0.955656	-0.0654369	0.522675	inf	inf	0.00973914	inf	inf	115.659	0.00145213	inf	inf	inf	inf
T cell	Dag1	Lama4	T cell	22	0.0122358	15.5385	0.0474599	6	0.00333704	3.43829	0.00805087	53.4257	0.000382093	3	0.00852273	9.66056	0.027647	0	0	0	0	0	0	5.87791	1.60844	0.685666	0.0198128	1.71664	0.779583	3.43829	inf	inf	0.00805087	inf	inf	53.4257	0.000382093	inf	inf	inf	inf
stromal cell	Adm2	Calcrl	macrophage	2	0.00319489	5.06259	0.0182126	6	0.0361446	9.80272	0.0399616	49.6272	0.000727804	0	0	0	0	9	0.0666667	23.362	0.0705193	0	0	5.06259	inf	inf	0.0182126	inf	inf	-13.5593	0.419601	-1.25291	-0.0305577	0.566677	-0.819403	49.6272	0.000727804	inf	inf	inf	inf
B cell	Dag1	Lama4	T cell	9	0.0142857	17.4019	0.0531515	6	0.00333704	3.43829	0.00805087	59.8328	0.000427916	2	0.0113636	21.9453	0.0628041	0	0	0	0	0	0	-4.54337	0.792969	-0.334664	-0.00965256	0.846307	-0.240747	3.43829	inf	inf	0.00805087	inf	inf	59.8328	0.000427916	inf	inf	inf	inf
endothelial cell	Bsg	Slc16a7	B cell	208	0.835341	230.626	0.155398	4	0.00634921	9.40066	0.175165	2168.04	0.0272203	130	0.878378	295.988	0.160976	0	0	0	0	0	0	-65.3624	0.779172	-0.359986	-0.00557815	0.965348	-0.050879	9.40066	inf	inf	0.175165	inf	inf	2168.04	0.0272203	inf	inf	inf	inf
endothelial cell	Bsg	Slc16a7	T cell	208	0.835341	230.626	0.155398	1	0.000556174	0.522675	0.00973914	120.542	0.00151344	130	0.878378	295.988	0.160976	0	0	0	0	0	0	-65.3624	0.779172	-0.359986	-0.00557815	0.965348	-0.050879	0.522675	inf	inf	0.00973914	inf	inf	120.542	0.00151344	inf	inf	inf	inf
stromal cell	Adm2	Calcrl	stromal cell	2	0.00319489	5.06259	0.0182126	93	0.148562	54.275	0.221257	274.772	0.00402965	0	0	0	0	59	0.130531	70.4477	0.21265	0	0	5.06259	inf	inf	0.0182126	inf	inf	-16.1727	0.770429	-0.376266	0.00860694	1.04047	0.0572419	274.772	0.00402965	inf	inf	inf	inf
macrophage	Vcan	Egfr	stromal cell	1	0.0060241	2.59451	0.011024	325	0.519169	365.931	0.681493	949.41	0.00751275	0	0	0	0	161	0.356195	337.987	0.669666	0	0	2.59451	inf	inf	0.011024	inf	inf	27.9446	1.08268	0.114606	0.0118272	1.01766	0.0252576	949.41	0.00751275	inf	inf	inf	inf
luminal epithelial cell of mammary gland	Liph	Lpar1	endothelial cell	197	0.415612	425.861	0.812293	2	0.00803213	2.36531	0.00781206	1007.3	0.00634568	118	0.1284	146.817	0.923041	0	0	0	0	0	0	279.044	2.90063	1.53636	-0.110748	0.880019	-0.184394	2.36531	inf	inf	0.00781206	inf	inf	1007.3	0.00634568	inf	inf	inf	inf
macrophage	Vcan	Egfr	macrophage	1	0.0060241	2.59451	0.011024	5	0.0301205	18.0832	0.0336773	46.917	0.000371257	0	0	0	0	2	0.0148148	12.17	0.0241129	0	0	2.59451	inf	inf	0.011024	inf	inf	5.91319	1.48588	0.571319	0.00956439	1.39665	0.48197	46.917	0.000371257	inf	inf	inf	inf
luminal epithelial cell of mammary gland	Bsg	Slc16a7	B cell	468	0.987342	305.553	0.205885	4	0.00634921	9.40066	0.175165	2872.4	0.0360638	905	0.984766	358.659	0.195061	0	0	0	0	0	0	-53.1064	0.851931	-0.231192	0.0108242	1.05549	0.0779151	9.40066	inf	inf	0.175165	inf	inf	2872.4	0.0360638	inf	inf	inf	inf
luminal epithelial cell of mammary gland	Bsg	Slc16a7	T cell	468	0.987342	305.553	0.205885	1	0.000556174	0.522675	0.00973914	159.705	0.00200514	905	0.984766	358.659	0.195061	0	0	0	0	0	0	-53.1064	0.851931	-0.231192	0.0108242	1.05549	0.0779151	0.522675	inf	inf	0.00973914	inf	inf	159.705	0.00200514	inf	inf	inf	inf
macrophage	Vcan	Egfr	luminal epithelial cell of mammary gland	1	0.0060241	2.59451	0.011024	78	0.164557	45.1221	0.0840334	117.07	0.00092638	0	0	0	0	62	0.0674646	34.9086	0.0691658	0	0	2.59451	inf	inf	0.011024	inf	inf	10.2135	1.29258	0.370252	0.0148676	1.21496	0.280903	117.07	0.00092638	inf	inf	inf	inf
macrophage	Vcan	Egfr	endothelial cell	1	0.0060241	2.59451	0.011024	2	0.00803213	2.38338	0.0044387	6.1837	4.89321e-05	0	0	0	0	1	0.00675676	2.90377	0.00575335	0	0	2.59451	inf	inf	0.011024	inf	inf	-0.520386	0.820789	-0.284916	-0.00131465	0.771499	-0.374265	6.1837	4.89321e-05	inf	inf	inf	inf
macrophage	Vcan	Egfr	basal cell	1	0.0060241	2.59451	0.011024	97	0.2425	96.8204	0.180314	251.201	0.00198777	0	0	0	0	43	0.119444	103.614	0.205294	0	0	2.59451	inf	inf	0.011024	inf	inf	-6.79321	0.934437	-0.0978306	-0.0249799	0.878321	-0.187179	251.201	0.00198777	inf	inf	inf	inf
macrophage	Vcan	Egfr	T cell	1	0.0060241	2.59451	0.011024	9	0.00500556	4.38782	0.00817166	11.3842	9.00841e-05	0	0	0	0	2	0.00568182	3.19389	0.00632817	0	0	2.59451	inf	inf	0.011024	inf	inf	1.19393	1.37382	0.45819	0.00184349	1.29132	0.368841	11.3842	9.00841e-05	inf	inf	inf	inf
basal cell	Dag1	Lama4	T cell	113	0.2825	136.596	0.417211	6	0.00333704	3.43829	0.00805087	469.655	0.00335891	37	0.102778	105.96	0.303243	0	0	0	0	0	0	30.6353	1.28912	0.366386	0.113968	1.37583	0.460304	3.43829	inf	inf	0.00805087	inf	inf	469.655	0.00335891	inf	inf	inf	inf
T cell	Bsg	Slc16a7	T cell	844	0.46941	156.186	0.10524	1	0.000556174	0.522675	0.00973914	81.6345	0.00102495	180	0.511364	175.405	0.095396	0	0	0	0	0	0	-19.2191	0.89043	-0.167426	0.00984391	1.10319	0.141681	0.522675	inf	inf	0.00973914	inf	inf	81.6345	0.00102495	inf	inf	inf	inf
T cell	Bsg	Slc16a7	B cell	844	0.46941	156.186	0.10524	4	0.00634921	9.40066	0.175165	1468.25	0.0184344	180	0.511364	175.405	0.095396	0	0	0	0	0	0	-19.2191	0.89043	-0.167426	0.00984391	1.10319	0.141681	9.40066	inf	inf	0.175165	inf	inf	1468.25	0.0184344	inf	inf	inf	inf
macrophage	Liph	Lpar1	macrophage	2	0.0120482	13.8428	0.0264039	3	0.0180723	5.95995	0.0196843	82.5025	0.000519743	0	0	0	0	7	0.0518519	19.169	0.051363	0	0	13.8428	inf	inf	0.0264039	inf	inf	-13.209	0.310916	-1.6854	-0.0316787	0.383239	-1.38368	82.5025	0.000519743	inf	inf	inf	inf
stromal cell	Liph	Lpar1	basal cell	11	0.0175719	23.8913	0.0455706	13	0.0325	11.4911	0.0379525	274.539	0.00172952	0	0	0	0	5	0.0138889	12.7184	0.0340788	0	0	23.8913	inf	inf	0.0455706	inf	inf	-1.22727	0.903504	-0.146397	0.00387369	1.11367	0.15532	274.539	0.00172952	inf	inf	inf	inf
stromal cell	Adm2	Calcrl	B cell	2	0.00319489	5.06259	0.0182126	12	0.0190476	13.7712	0.0561395	69.7181	0.00102245	0	0	0	0	6	0.0340909	20.6448	0.0623172	0	0	5.06259	inf	inf	0.0182126	inf	inf	-6.87355	0.667056	-0.58412	-0.00617765	0.900868	-0.150613	69.7181	0.00102245	inf	inf	inf	inf
stromal cell	Liph	Lpar1	T cell	11	0.0175719	23.8913	0.0455706	5	0.00278087	1.70591	0.00563421	40.7564	0.000256754	0	0	0	0	1	0.00284091	0.755043	0.00202312	0	0	23.8913	inf	inf	0.0455706	inf	inf	0.950867	2.25935	1.17591	0.00361108	2.7849	1.47763	40.7564	0.000256754	inf	inf	inf	inf
stromal cell	Adm2	Calcrl	T cell	2	0.00319489	5.06259	0.0182126	67	0.0372636	26.4957	0.108012	134.137	0.00196718	0	0	0	0	11	0.03125	14.4352	0.0435732	0	0	5.06259	inf	inf	0.0182126	inf	inf	12.0606	1.8355	0.876172	0.0644388	2.47886	1.30968	134.137	0.00196718	inf	inf	inf	inf
stromal cell	Dag1	Lama4	T cell	67	0.107029	64.7222	0.197684	6	0.00333704	3.43829	0.00805087	222.534	0.00159153	37	0.0818584	84.2791	0.241194	0	0	0	0	0	0	-19.5569	0.767951	-0.380913	-0.0435098	0.819607	-0.286996	3.43829	inf	inf	0.00805087	inf	inf	222.534	0.00159153	inf	inf	inf	inf
stromal cell	Liph	Lpar1	B cell	11	0.0175719	23.8913	0.0455706	4	0.00634921	3.46592	0.0114471	82.8054	0.000521651	0	0	0	0	4	0.0227273	14.671	0.0393106	0	0	23.8913	inf	inf	0.0455706	inf	inf	-11.2051	0.236243	-2.08165	-0.0278635	0.291196	-1.77994	82.8054	0.000521651	inf	inf	inf	inf
macrophage	Liph	Lpar1	stromal cell	2	0.0120482	13.8428	0.0264039	307	0.490415	271.536	0.896817	3758.82	0.0236795	0	0	0	0	197	0.435841	318.363	0.853048	0	0	13.8428	inf	inf	0.0264039	inf	inf	-46.8271	0.852913	-0.22953	0.0437692	1.05131	0.072187	3758.82	0.0236795	inf	inf	inf	inf
macrophage	Dag1	Lama4	T cell	3	0.0180723	8.03309	0.0245358	6	0.00333704	3.43829	0.00805087	27.6201	0.000197535	1	0.00740741	2.3321	0.00667412	0	0	0	0	0	0	5.70098	3.44457	1.78432	0.0178617	3.67626	1.87824	3.43829	inf	inf	0.00805087	inf	inf	27.6201	0.000197535	inf	inf	inf	inf
luminal epithelial cell of mammary gland	Dag1	Lama4	T cell	103	0.2173	61.7925	0.188736	6	0.00333704	3.43829	0.00805087	212.46	0.00151949	120	0.130577	66.5886	0.190566	0	0	0	0	0	0	-4.7961	0.927974	-0.107843	-0.00183068	0.990393	-0.0139263	3.43829	inf	inf	0.00805087	inf	inf	212.46	0.00151949	inf	inf	inf	inf
macrophage	Liph	Lpar1	basal cell	2	0.0120482	13.8428	0.0264039	13	0.0325	11.4911	0.0379525	159.07	0.00100209	0	0	0	0	5	0.0138889	12.7184	0.0340788	0	0	13.8428	inf	inf	0.0264039	inf	inf	-1.22727	0.903504	-0.146397	0.00387369	1.11367	0.15532	159.07	0.00100209	inf	inf	inf	inf
macrophage	Liph	Lpar1	luminal epithelial cell of mammary gland	2	0.0120482	13.8428	0.0264039	12	0.0253165	6.25324	0.0206529	86.5624	0.000545319	0	0	0	0	21	0.0228509	7.53007	0.0201767	0	0	13.8428	inf	inf	0.0264039	inf	inf	-1.27683	0.830436	-0.268059	0.000476245	1.0236	0.0336573	86.5624	0.000545319	inf	inf	inf	inf
stromal cell	Adm2	Calcrl	basal cell	2	0.00319489	5.06259	0.0182126	12	0.03	6.34337	0.0258593	32.1139	0.000470964	0	0	0	0	1	0.00277778	1.90918	0.00576295	0	0	5.06259	inf	inf	0.0182126	inf	inf	4.43418	3.32256	1.73229	0.0200963	4.48716	2.1658	32.1139	0.000470964	inf	inf	inf	inf
stromal cell	Adm2	Calcrl	endothelial cell	2	0.00319489	5.06259	0.0182126	92	0.369478	131.846	0.537482	667.483	0.00978892	0	0	0	0	52	0.351351	197.588	0.596427	0	0	5.06259	inf	inf	0.0182126	inf	inf	-65.7415	0.667279	-0.583638	-0.0589454	0.901169	-0.15013	667.483	0.00978892	inf	inf	inf	inf
B cell	Bsg	Slc16a7	B cell	256	0.406349	138.047	0.0930175	4	0.00634921	9.40066	0.175165	1297.73	0.0162934	106	0.602273	199.397	0.108444	0	0	0	0	0	0	-61.3504	0.692321	-0.530487	-0.0154268	0.857745	-0.22138	9.40066	inf	inf	0.175165	inf	inf	1297.73	0.0162934	inf	inf	inf	inf
B cell	Bsg	Slc16a7	T cell	256	0.406349	138.047	0.0930175	1	0.000556174	0.522675	0.00973914	72.1536	0.00090591	106	0.602273	199.397	0.108444	0	0	0	0	0	0	-61.3504	0.692321	-0.530487	-0.0154268	0.857745	-0.22138	0.522675	inf	inf	0.00973914	inf	inf	72.1536	0.00090591	inf	inf	inf	inf
endothelial cell	Dag1	Lama4	T cell	14	0.0562249	23.3183	0.0712223	6	0.00333704	3.43829	0.00805087	80.1751	0.000573401	12	0.0810811	58.6586	0.167872	0	0	0	0	0	0	-35.3403	0.397526	-1.33088	-0.0966496	0.424266	-1.23696	3.43829	inf	inf	0.00805087	inf	inf	80.1751	0.000573401	inf	inf	inf	inf
stromal cell	Adm2	Calcrl	luminal epithelial cell of mammary gland	2	0.00319489	5.06259	0.0182126	6	0.0126582	2.76927	0.0112891	14.0197	0.000205604	0	0	0	0	13	0.0141458	2.89893	0.00875054	0	0	5.06259	inf	inf	0.0182126	inf	inf	-0.12966	0.955273	-0.0660149	0.00253861	1.29011	0.367493	14.0197	0.000205604	inf	inf	inf	inf
macrophage	Liph	Lpar1	endothelial cell	2	0.0120482	13.8428	0.0264039	2	0.00803213	2.36531	0.00781206	32.7426	0.000206269	0	0	0	0	0	0	0	0	0	0	13.8428	inf	inf	0.0264039	inf	inf	2.36531	inf	inf	0.00781206	inf	inf	32.7426	0.000206269	inf	inf	inf	inf
basal cell	Adm2	Ramp3	B cell	44	0.11	150.478	0.54134	39	0.0619048	50.2817	0.035323	7566.27	0.0191218	0	0	0	0	4	0.0227273	13.7411	0.0231417	0	0	150.478	inf	inf	0.54134	inf	inf	36.5406	3.65923	1.87154	0.0121813	1.52638	0.610114	7566.27	0.0191218	inf	inf	inf	inf
endothelial cell	Bsg	Sele	T cell	208	0.835341	230.626	0.155398	2	0.00111235	2.13152	0.00537815	491.583	0.000835754	130	0.878378	295.988	0.160976	0	0	0	0	0	0	-65.3624	0.779172	-0.359986	-0.00557815	0.965348	-0.050879	2.13152	inf	inf	0.00537815	inf	inf	491.583	0.000835754	inf	inf	inf	inf
macrophage	Bsg	Slc16a7	T cell	125	0.753012	169.139	0.113968	1	0.000556174	0.522675	0.00973914	88.4049	0.00110995	98	0.725926	194.801	0.105945	0	0	0	0	0	0	-25.6621	0.868266	-0.203792	0.00802314	1.07573	0.105315	0.522675	inf	inf	0.00973914	inf	inf	88.4049	0.00110995	inf	inf	inf	inf
basal cell	Adm2	Ramp1	B cell	44	0.11	150.478	0.54134	8	0.0126984	5.9473	0.0138393	894.936	0.00749175	0	0	0	0	11	0.0625	18.2608	0.0388329	0	0	150.478	inf	inf	0.54134	inf	inf	-12.3135	0.325687	-1.61844	-0.0249936	0.35638	-1.48851	894.936	0.00749175	inf	inf	inf	inf
B cell	Adm2	Ramp1	B cell	1	0.0015873	5.11689	0.0184079	8	0.0126984	5.9473	0.0138393	30.4317	0.000254752	0	0	0	0	11	0.0625	18.2608	0.0388329	0	0	5.11689	inf	inf	0.0184079	inf	inf	-12.3135	0.325687	-1.61844	-0.0249936	0.35638	-1.48851	30.4317	0.000254752	inf	inf	inf	inf
basal cell	Efna1	Epha3	macrophage	157	0.3925	132.511	0.22746	1	0.0060241	4.12491	0.0312058	546.597	0.00709808	60	0.166667	124.45	0.236803	0	0	0	0	0	0	8.06138	1.06478	0.0905502	-0.00934277	0.960546	-0.0580731	4.12491	inf	inf	0.0312058	inf	inf	546.597	0.00709808	inf	inf	inf	inf
B cell	Adm2	Ramp1	T cell	1	0.0015873	5.11689	0.0184079	404	0.224694	123.782	0.288039	633.381	0.0053022	0	0	0	0	76	0.215909	110.264	0.234485	0	0	5.11689	inf	inf	0.0184079	inf	inf	13.5184	1.1226	0.166845	0.0535548	1.22839	0.296773	633.381	0.0053022	inf	inf	inf	inf
basal cell	Efna1	Epha3	basal cell	157	0.3925	132.511	0.22746	2	0.005	8.138	0.0615656	1078.38	0.0140037	60	0.166667	124.45	0.236803	0	0	0	0	0	0	8.06138	1.06478	0.0905502	-0.00934277	0.960546	-0.0580731	8.138	inf	inf	0.0615656	inf	inf	1078.38	0.0140037	inf	inf	inf	inf
B cell	Adm2	Ramp1	basal cell	1	0.0015873	5.11689	0.0184079	58	0.145	23.8744	0.0555552	122.163	0.00102265	0	0	0	0	14	0.0388889	17.7607	0.0377696	0	0	5.11689	inf	inf	0.0184079	inf	inf	6.11363	1.34422	0.426771	0.0177857	1.4709	0.556699	122.163	0.00102265	inf	inf	inf	inf
B cell	Adm2	Ramp1	endothelial cell	1	0.0015873	5.11689	0.0184079	7	0.0281124	5.05409	0.0117608	25.8612	0.000216491	0	0	0	0	1	0.00675676	2.72776	0.00580078	0	0	5.11689	inf	inf	0.0184079	inf	inf	2.32633	1.85284	0.889735	0.00595999	2.02745	1.01966	25.8612	0.000216491	inf	inf	inf	inf
T cell	Efna1	Epha3	macrophage	15	0.0083426	6.36138	0.0109195	1	0.0060241	4.12491	0.0312058	26.2401	0.000340753	6	0.0170455	8.51017	0.0161931	0	0	0	0	0	0	-2.14879	0.747504	-0.419848	-0.0052736	0.674331	-0.568471	4.12491	inf	inf	0.0312058	inf	inf	26.2401	0.000340753	inf	inf	inf	inf
B cell	Adm2	Ramp1	luminal epithelial cell of mammary gland	1	0.0015873	5.11689	0.0184079	261	0.550633	109.05	0.253757	557.997	0.00467114	0	0	0	0	395	0.429815	118.995	0.253052	0	0	5.11689	inf	inf	0.0184079	inf	inf	-9.9453	0.916423	-0.125915	0.000704987	1.00279	0.00401366	557.997	0.00467114	inf	inf	inf	inf
T cell	Efna1	Epha3	basal cell	15	0.0083426	6.36138	0.0109195	2	0.005	8.138	0.0615656	51.7689	0.000672268	6	0.0170455	8.51017	0.0161931	0	0	0	0	0	0	-2.14879	0.747504	-0.419848	-0.0052736	0.674331	-0.568471	8.138	inf	inf	0.0615656	inf	inf	51.7689	0.000672268	inf	inf	inf	inf
B cell	Adm2	Ramp1	macrophage	1	0.0015873	5.11689	0.0184079	67	0.403614	134.443	0.312846	687.928	0.00575883	0	0	0	0	58	0.42963	180.799	0.384482	0	0	5.11689	inf	inf	0.0184079	inf	inf	-46.3562	0.743604	-0.427394	-0.0716366	0.81368	-0.297466	687.928	0.00575883	inf	inf	inf	inf
B cell	Efna1	Epha3	macrophage	6	0.00952381	8.91962	0.0153108	1	0.0060241	4.12491	0.0312058	36.7927	0.000477787	3	0.0170455	6.21394	0.0118239	0	0	0	0	0	0	2.70568	1.43542	0.521474	0.00348697	1.29491	0.372851	4.12491	inf	inf	0.0312058	inf	inf	36.7927	0.000477787	inf	inf	inf	inf
B cell	Bgn	Fgfr3	B cell	23	0.0365079	11.2951	0.0172701	2	0.0031746	3.90331	0.0477165	44.0882	0.000824068	14	0.0795455	21.9522	0.0264653	0	0	0	0	0	0	-10.6571	0.514531	-0.958671	-0.00919522	0.652556	-0.615827	3.90331	inf	inf	0.0477165	inf	inf	44.0882	0.000824068	inf	inf	inf	inf
B cell	Bgn	Fgfr3	T cell	23	0.0365079	11.2951	0.0172701	2	0.00111235	1.20674	0.0147519	13.6302	0.000254767	14	0.0795455	21.9522	0.0264653	0	0	0	0	0	0	-10.6571	0.514531	-0.958671	-0.00919522	0.652556	-0.615827	1.20674	inf	inf	0.0147519	inf	inf	13.6302	0.000254767	inf	inf	inf	inf
basal cell	Liph	Lpar2	stromal cell	9	0.0225	21.2403	0.040514	1	0.00159744	1.91127	0.0197837	40.5959	0.000801518	0	0	0	0	0	0	0	0	0	0	21.2403	inf	inf	0.040514	inf	inf	1.91127	inf	inf	0.0197837	inf	inf	40.5959	0.000801518	inf	inf	inf	inf
basal cell	Liph	Lpar2	macrophage	9	0.0225	21.2403	0.040514	1	0.0060241	4.10801	0.0425224	87.2553	0.00172275	0	0	0	0	0	0	0	0	0	0	21.2403	inf	inf	0.040514	inf	inf	4.10801	inf	inf	0.0425224	inf	inf	87.2553	0.00172275	inf	inf	inf	inf
basal cell	Liph	Lpar2	luminal epithelial cell of mammary gland	9	0.0225	21.2403	0.040514	18	0.0379747	18.9225	0.195869	401.92	0.00793542	0	0	0	0	19	0.0206746	15.5111	0.134922	0	0	21.2403	inf	inf	0.040514	inf	inf	3.41144	1.21994	0.286805	0.0609463	1.45171	0.537758	401.92	0.00793542	inf	inf	inf	inf
B cell	Adm2	Ramp1	stromal cell	1	0.0015873	5.11689	0.0184079	53	0.0846645	27.5904	0.0642024	141.177	0.00118183	0	0	0	0	23	0.050885	21.4324	0.0455776	0	0	5.11689	inf	inf	0.0184079	inf	inf	6.15799	1.28732	0.364372	0.0186247	1.40864	0.494301	141.177	0.00118183	inf	inf	inf	inf
T cell	Bgn	Fgfr3	B cell	57	0.0317019	8.92357	0.013644	2	0.0031746	3.90331	0.0477165	34.8314	0.000651046	16	0.0454545	11.2376	0.013548	0	0	0	0	0	0	-2.31408	0.794078	-0.332648	9.60879e-05	1.00709	0.0101961	3.90331	inf	inf	0.0477165	inf	inf	34.8314	0.000651046	inf	inf	inf	inf
T cell	Bgn	Fgfr3	T cell	57	0.0317019	8.92357	0.013644	2	0.00111235	1.20674	0.0147519	10.7684	0.000201276	16	0.0454545	11.2376	0.013548	0	0	0	0	0	0	-2.31408	0.794078	-0.332648	9.60879e-05	1.00709	0.0101961	1.20674	inf	inf	0.0147519	inf	inf	10.7684	0.000201276	inf	inf	inf	inf
endothelial cell	Efna1	Epha3	basal cell	112	0.449799	217.821	0.373897	2	0.005	8.138	0.0615656	1772.63	0.0230192	43	0.290541	168.702	0.321005	0	0	0	0	0	0	49.1195	1.29116	0.36867	0.0528925	1.16477	0.220047	8.138	inf	inf	0.0615656	inf	inf	1772.63	0.0230192	inf	inf	inf	inf
stromal cell	Adm2	Ramp2	stromal cell	2	0.00319489	5.06259	0.0182126	302	0.482428	133.938	0.329021	678.072	0.00599231	0	0	0	0	259	0.573009	226.024	0.423685	0	0	5.06259	inf	inf	0.0182126	inf	inf	-92.0858	0.592583	-0.75491	-0.0946649	0.776568	-0.364816	678.072	0.00599231	inf	inf	inf	inf
endothelial cell	Efna1	Epha3	macrophage	112	0.449799	217.821	0.373897	1	0.0060241	4.12491	0.0312058	898.493	0.0116678	43	0.290541	168.702	0.321005	0	0	0	0	0	0	49.1195	1.29116	0.36867	0.0528925	1.16477	0.220047	4.12491	inf	inf	0.0312058	inf	inf	898.493	0.0116678	inf	inf	inf	inf
stromal cell	Adm2	Ramp2	T cell	2	0.00319489	5.06259	0.0182126	28	0.0155729	5.50816	0.0135309	27.8856	0.000246433	0	0	0	0	3	0.00852273	1.69205	0.00317178	0	0	5.06259	inf	inf	0.0182126	inf	inf	3.81612	3.25532	1.7028	0.0103591	4.26604	2.0929	27.8856	0.000246433	inf	inf	inf	inf
luminal epithelial cell of mammary gland	Liph	Lpar2	macrophage	197	0.415612	425.861	0.812293	1	0.0060241	4.10801	0.0425224	1749.44	0.0345406	118	0.1284	146.817	0.923041	0	0	0	0	0	0	279.044	2.90063	1.53636	-0.110748	0.880019	-0.184394	4.10801	inf	inf	0.0425224	inf	inf	1749.44	0.0345406	inf	inf	inf	inf
endothelial cell	Efna1	Epha8	luminal epithelial cell of mammary gland	112	0.449799	217.821	0.373897	1	0.0021097	3.74307	1	815.32	0.373897	43	0.290541	168.702	0.321005	0	0	0	0	0	0	49.1195	1.29116	0.36867	0.0528925	1.16477	0.220047	3.74307	inf	inf	1	inf	inf	815.32	0.373897	inf	inf	inf	inf
basal cell	Efna1	Epha8	luminal epithelial cell of mammary gland	157	0.3925	132.511	0.22746	1	0.0021097	3.74307	1	495.999	0.22746	60	0.166667	124.45	0.236803	0	0	0	0	0	0	8.06138	1.06478	0.0905502	-0.00934277	0.960546	-0.0580731	3.74307	inf	inf	1	inf	inf	495.999	0.22746	inf	inf	inf	inf
T cell	Efna1	Epha8	luminal epithelial cell of mammary gland	15	0.0083426	6.36138	0.0109195	1	0.0021097	3.74307	1	23.8111	0.0109195	6	0.0170455	8.51017	0.0161931	0	0	0	0	0	0	-2.14879	0.747504	-0.419848	-0.0052736	0.674331	-0.568471	3.74307	inf	inf	1	inf	inf	23.8111	0.0109195	inf	inf	inf	inf
B cell	Efna1	Epha8	luminal epithelial cell of mammary gland	6	0.00952381	8.91962	0.0153108	1	0.0021097	3.74307	1	33.3868	0.0153108	3	0.0170455	6.21394	0.0118239	0	0	0	0	0	0	2.70568	1.43542	0.521474	0.00348697	1.29491	0.372851	3.74307	inf	inf	1	inf	inf	33.3868	0.0153108	inf	inf	inf	inf
stromal cell	Efna1	Epha3	macrophage	13	0.0207668	9.02095	0.0154848	1	0.0060241	4.12491	0.0312058	37.2106	0.000483215	8	0.0176991	11.3463	0.0215898	0	0	0	0	0	0	-2.32538	0.795054	-0.330875	-0.006105	0.717227	-0.479498	4.12491	inf	inf	0.0312058	inf	inf	37.2106	0.000483215	inf	inf	inf	inf
stromal cell	Adm2	Ramp2	B cell	2	0.00319489	5.06259	0.0182126	5	0.00793651	2.91438	0.00715924	14.7543	0.000130388	0	0	0	0	4	0.0227273	4.02129	0.00753798	0	0	5.06259	inf	inf	0.0182126	inf	inf	-1.1069	0.724739	-0.464466	-0.00037874	0.949756	-0.0743715	14.7543	0.000130388	inf	inf	inf	inf
stromal cell	Efna1	Epha3	basal cell	13	0.0207668	9.02095	0.0154848	2	0.005	8.138	0.0615656	73.4125	0.00095333	8	0.0176991	11.3463	0.0215898	0	0	0	0	0	0	-2.32538	0.795054	-0.330875	-0.006105	0.717227	-0.479498	8.138	inf	inf	0.0615656	inf	inf	73.4125	0.00095333	inf	inf	inf	inf
macrophage	Efna1	Epha3	macrophage	4	0.0240964	9.39793	0.0161319	1	0.0060241	4.12491	0.0312058	38.7656	0.000503408	4	0.0296296	7.65397	0.014564	0	0	0	0	0	0	1.74396	1.22785	0.296134	0.00156791	1.10766	0.147511	4.12491	inf	inf	0.0312058	inf	inf	38.7656	0.000503408	inf	inf	inf	inf
stromal cell	Adm2	Ramp2	macrophage	2	0.00319489	5.06259	0.0182126	3	0.0180723	2.82591	0.0069419	14.3064	0.00012643	0	0	0	0	2	0.0148148	2.11467	0.003964	0	0	5.06259	inf	inf	0.0182126	inf	inf	0.711234	1.33633	0.418279	0.0029779	1.75124	0.808374	14.3064	0.00012643	inf	inf	inf	inf
stromal cell	Adm2	Ramp2	basal cell	2	0.00319489	5.06259	0.0182126	14	0.035	5.26497	0.0129335	26.6544	0.000235552	0	0	0	0	5	0.0138889	4.22556	0.00792089	0	0	5.06259	inf	inf	0.0182126	inf	inf	1.03942	1.24598	0.317284	0.00501261	1.63284	0.707379	26.6544	0.000235552	inf	inf	inf	inf
macrophage	Efna1	Epha3	basal cell	4	0.0240964	9.39793	0.0161319	2	0.005	8.138	0.0615656	76.4803	0.000993168	4	0.0296296	7.65397	0.014564	0	0	0	0	0	0	1.74396	1.22785	0.296134	0.00156791	1.10766	0.147511	8.138	inf	inf	0.0615656	inf	inf	76.4803	0.000993168	inf	inf	inf	inf
endothelial cell	Liph	Lpar2	stromal cell	6	0.0240964	36.2009	0.06905	1	0.00159744	1.91127	0.0197837	69.1896	0.00136607	1	0.00675676	12.241	0.0769594	0	0	0	0	0	0	23.9599	2.95734	1.5643	-0.00790946	0.897226	-0.156457	1.91127	inf	inf	0.0197837	inf	inf	69.1896	0.00136607	inf	inf	inf	inf
stromal cell	Adm2	Ramp2	endothelial cell	2	0.00319489	5.06259	0.0182126	188	0.75502	253.003	0.621507	1280.85	0.0113192	0	0	0	0	111	0.75	292.768	0.548798	0	0	5.06259	inf	inf	0.0182126	inf	inf	-39.7645	0.864177	-0.210601	0.0727084	1.13249	0.179494	1280.85	0.0113192	inf	inf	inf	inf
endothelial cell	Liph	Lpar2	macrophage	6	0.0240964	36.2009	0.06905	1	0.0060241	4.10801	0.0425224	148.714	0.00293617	1	0.00675676	12.241	0.0769594	0	0	0	0	0	0	23.9599	2.95734	1.5643	-0.00790946	0.897226	-0.156457	4.10801	inf	inf	0.0425224	inf	inf	148.714	0.00293617	inf	inf	inf	inf
luminal epithelial cell of mammary gland	Efna1	Epha3	macrophage	271	0.57173	198.537	0.340795	1	0.0060241	4.12491	0.0312058	818.947	0.0106348	401	0.436344	198.666	0.378021	0	0	0	0	0	0	-0.129231	0.99935	-0.000938772	-0.037226	0.901524	-0.149562	4.12491	inf	inf	0.0312058	inf	inf	818.947	0.0106348	inf	inf	inf	inf
stromal cell	Adm2	Ramp2	luminal epithelial cell of mammary gland	2	0.00319489	5.06259	0.0182126	20	0.0421941	3.62592	0.00890713	18.3565	0.000162222	0	0	0	0	16	0.0174102	2.62548	0.00492152	0	0	5.06259	inf	inf	0.0182126	inf	inf	1.00043	1.38105	0.465763	0.00398561	1.80983	0.855858	18.3565	0.000162222	inf	inf	inf	inf
luminal epithelial cell of mammary gland	Efna1	Epha3	basal cell	271	0.57173	198.537	0.340795	2	0.005	8.138	0.0615656	1615.69	0.0209813	401	0.436344	198.666	0.378021	0	0	0	0	0	0	-0.129231	0.99935	-0.000938772	-0.037226	0.901524	-0.149562	8.138	inf	inf	0.0615656	inf	inf	1615.69	0.0209813	inf	inf	inf	inf
B cell	Efna1	Epha3	basal cell	6	0.00952381	8.91962	0.0153108	2	0.005	8.138	0.0615656	72.5879	0.000942621	3	0.0170455	6.21394	0.0118239	0	0	0	0	0	0	2.70568	1.43542	0.521474	0.00348697	1.29491	0.372851	8.138	inf	inf	0.0615656	inf	inf	72.5879	0.000942621	inf	inf	inf	inf
basal cell	Adm2	Ramp1	T cell	44	0.11	150.478	0.54134	404	0.224694	123.782	0.288039	18626.5	0.155927	0	0	0	0	76	0.215909	110.264	0.234485	0	0	150.478	inf	inf	0.54134	inf	inf	13.5184	1.1226	0.166845	0.0535548	1.22839	0.296773	18626.5	0.155927	inf	inf	inf	inf
basal cell	Bsg	Sele	macrophage	381	0.9525	221.283	0.149103	1	0.0060241	12.9646	0.0327116	2868.84	0.00487739	291	0.808333	286.878	0.156021	0	0	0	0	0	0	-65.5948	0.771349	-0.374544	-0.00691863	0.955656	-0.0654369	12.9646	inf	inf	0.0327116	inf	inf	2868.84	0.00487739	inf	inf	inf	inf
stromal cell	Efna1	Epha7	T cell	13	0.0207668	9.02095	0.0154848	1	0.000556174	1.64586	0.0194097	14.8472	0.000300555	8	0.0176991	11.3463	0.0215898	0	0	0	0	0	0	-2.32538	0.795054	-0.330875	-0.006105	0.717227	-0.479498	1.64586	inf	inf	0.0194097	inf	inf	14.8472	0.000300555	inf	inf	inf	inf
stromal cell	Adm2	Ramp1	T cell	2	0.00319489	5.06259	0.0182126	404	0.224694	123.782	0.288039	626.66	0.00524594	0	0	0	0	76	0.215909	110.264	0.234485	0	0	5.06259	inf	inf	0.0182126	inf	inf	13.5184	1.1226	0.166845	0.0535548	1.22839	0.296773	626.66	0.00524594	inf	inf	inf	inf
stromal cell	Adm2	Ramp1	basal cell	2	0.00319489	5.06259	0.0182126	58	0.145	23.8744	0.0555552	120.866	0.0010118	0	0	0	0	14	0.0388889	17.7607	0.0377696	0	0	5.06259	inf	inf	0.0182126	inf	inf	6.11363	1.34422	0.426771	0.0177857	1.4709	0.556699	120.866	0.0010118	inf	inf	inf	inf
stromal cell	Bgn	Fgfr3	B cell	486	0.776358	328.706	0.502588	2	0.0031746	3.90331	0.0477165	1283.04	0.0239818	299	0.661504	337.742	0.407177	0	0	0	0	0	0	-9.03542	0.973248	-0.0391213	0.0954118	1.23433	0.303723	3.90331	inf	inf	0.0477165	inf	inf	1283.04	0.0239818	inf	inf	inf	inf
stromal cell	Bgn	Fgfr3	T cell	486	0.776358	328.706	0.502588	2	0.00111235	1.20674	0.0147519	396.662	0.00741415	299	0.661504	337.742	0.407177	0	0	0	0	0	0	-9.03542	0.973248	-0.0391213	0.0954118	1.23433	0.303723	1.20674	inf	inf	0.0147519	inf	inf	396.662	0.00741415	inf	inf	inf	inf
stromal cell	Adm2	Ramp1	endothelial cell	2	0.00319489	5.06259	0.0182126	7	0.0281124	5.05409	0.0117608	25.5868	0.000214194	0	0	0	0	1	0.00675676	2.72776	0.00580078	0	0	5.06259	inf	inf	0.0182126	inf	inf	2.32633	1.85284	0.889735	0.00595999	2.02745	1.01966	25.5868	0.000214194	inf	inf	inf	inf
stromal cell	Adm2	Ramp1	luminal epithelial cell of mammary gland	2	0.00319489	5.06259	0.0182126	261	0.550633	109.05	0.253757	552.076	0.00462158	0	0	0	0	395	0.429815	118.995	0.253052	0	0	5.06259	inf	inf	0.0182126	inf	inf	-9.9453	0.916423	-0.125915	0.000704987	1.00279	0.00401366	552.076	0.00462158	inf	inf	inf	inf
stromal cell	Adm2	Ramp1	macrophage	2	0.00319489	5.06259	0.0182126	67	0.403614	134.443	0.312846	680.629	0.00569772	0	0	0	0	58	0.42963	180.799	0.384482	0	0	5.06259	inf	inf	0.0182126	inf	inf	-46.3562	0.743604	-0.427394	-0.0716366	0.81368	-0.297466	680.629	0.00569772	inf	inf	inf	inf
stromal cell	Adm2	Ramp1	stromal cell	2	0.00319489	5.06259	0.0182126	53	0.0846645	27.5904	0.0642024	139.679	0.00116929	0	0	0	0	23	0.050885	21.4324	0.0455776	0	0	5.06259	inf	inf	0.0182126	inf	inf	6.15799	1.28732	0.364372	0.0186247	1.40864	0.494301	139.679	0.00116929	inf	inf	inf	inf
B cell	Bsg	Sele	T cell	256	0.406349	138.047	0.0930175	2	0.00111235	2.13152	0.00537815	294.25	0.000500262	106	0.602273	199.397	0.108444	0	0	0	0	0	0	-61.3504	0.692321	-0.530487	-0.0154268	0.857745	-0.22138	2.13152	inf	inf	0.00537815	inf	inf	294.25	0.000500262	inf	inf	inf	inf
B cell	Adm2	Ramp3	B cell	1	0.0015873	5.11689	0.0184079	39	0.0619048	50.2817	0.035323	257.286	0.000650223	0	0	0	0	4	0.0227273	13.7411	0.0231417	0	0	5.11689	inf	inf	0.0184079	inf	inf	36.5406	3.65923	1.87154	0.0121813	1.52638	0.610114	257.286	0.000650223	inf	inf	inf	inf
B cell	Adm2	Ramp3	T cell	1	0.0015873	5.11689	0.0184079	979	0.544494	820.434	0.576357	4198.07	0.0106095	0	0	0	0	74	0.210227	242.069	0.407675	0	0	5.11689	inf	inf	0.0184079	inf	inf	578.365	3.38926	1.76097	0.168683	1.41377	0.499545	4198.07	0.0106095	inf	inf	inf	inf
B cell	Bsg	Sele	macrophage	256	0.406349	138.047	0.0930175	1	0.0060241	12.9646	0.0327116	1789.72	0.00304275	106	0.602273	199.397	0.108444	0	0	0	0	0	0	-61.3504	0.692321	-0.530487	-0.0154268	0.857745	-0.22138	12.9646	inf	inf	0.0327116	inf	inf	1789.72	0.00304275	inf	inf	inf	inf
T cell	Bsg	Sele	T cell	844	0.46941	156.186	0.10524	2	0.00111235	2.13152	0.00537815	332.914	0.000565996	180	0.511364	175.405	0.095396	0	0	0	0	0	0	-19.2191	0.89043	-0.167426	0.00984391	1.10319	0.141681	2.13152	inf	inf	0.00537815	inf	inf	332.914	0.000565996	inf	inf	inf	inf
B cell	Adm2	Ramp3	basal cell	1	0.0015873	5.11689	0.0184079	72	0.18	68.3244	0.0479981	349.608	0.000883544	0	0	0	0	18	0.05	36.1076	0.0608098	0	0	5.11689	inf	inf	0.0184079	inf	inf	32.2168	1.89224	0.920098	-0.0128117	0.789315	-0.341326	349.608	0.000883544	inf	inf	inf	inf
B cell	Adm2	Ramp3	endothelial cell	1	0.0015873	5.11689	0.0184079	45	0.180723	87.3175	0.0613409	446.794	0.00112916	0	0	0	0	9	0.0608108	50.4438	0.0849539	0	0	5.11689	inf	inf	0.0184079	inf	inf	36.8737	1.73098	0.791593	-0.023613	0.722049	-0.469831	446.794	0.00112916	inf	inf	inf	inf
T cell	Bsg	Sele	macrophage	844	0.46941	156.186	0.10524	1	0.0060241	12.9646	0.0327116	2024.89	0.00344256	180	0.511364	175.405	0.095396	0	0	0	0	0	0	-19.2191	0.89043	-0.167426	0.00984391	1.10319	0.141681	12.9646	inf	inf	0.0327116	inf	inf	2024.89	0.00344256	inf	inf	inf	inf
basal cell	Bsg	Sele	T cell	381	0.9525	221.283	0.149103	2	0.00111235	2.13152	0.00537815	471.669	0.000801897	291	0.808333	286.878	0.156021	0	0	0	0	0	0	-65.5948	0.771349	-0.374544	-0.00691863	0.955656	-0.0654369	2.13152	inf	inf	0.00537815	inf	inf	471.669	0.000801897	inf	inf	inf	inf
B cell	Adm2	Ramp3	luminal epithelial cell of mammary gland	1	0.0015873	5.11689	0.0184079	100	0.21097	57.7949	0.0406011	295.73	0.000747382	0	0	0	0	77	0.0837867	33.1427	0.0558165	0	0	5.11689	inf	inf	0.0184079	inf	inf	24.6523	1.74382	0.802253	-0.0152154	0.727404	-0.459172	295.73	0.000747382	inf	inf	inf	inf
B cell	Adm2	Ramp3	macrophage	1	0.0015873	5.11689	0.0184079	70	0.421687	289.004	0.203026	1478.8	0.00373729	0	0	0	0	32	0.237037	195.123	0.328612	0	0	5.11689	inf	inf	0.0184079	inf	inf	93.8809	1.48114	0.566705	-0.125586	0.617829	-0.69472	1478.8	0.00373729	inf	inf	inf	inf
stromal cell	Adm2	Ramp1	B cell	2	0.00319489	5.06259	0.0182126	8	0.0126984	5.9473	0.0138393	30.1088	0.000252049	0	0	0	0	11	0.0625	18.2608	0.0388329	0	0	5.06259	inf	inf	0.0182126	inf	inf	-12.3135	0.325687	-1.61844	-0.0249936	0.35638	-1.48851	30.1088	0.000252049	inf	inf	inf	inf
basal cell	Adm2	Ramp1	stromal cell	44	0.11	150.478	0.54134	53	0.0846645	27.5904	0.0642024	4151.74	0.0347553	0	0	0	0	23	0.050885	21.4324	0.0455776	0	0	150.478	inf	inf	0.54134	inf	inf	6.15799	1.28732	0.364372	0.0186247	1.40864	0.494301	4151.74	0.0347553	inf	inf	inf	inf
macrophage	Bgn	Fgfr3	T cell	8	0.0481928	8.75649	0.0133886	2	0.00111235	1.20674	0.0147519	10.5668	0.000197507	11	0.0814815	11.7501	0.0141658	0	0	0	0	0	0	-2.99366	0.745224	-0.424255	-0.000777236	0.945133	-0.0814107	1.20674	inf	inf	0.0147519	inf	inf	10.5668	0.000197507	inf	inf	inf	inf
luminal epithelial cell of mammary gland	Efna1	Epha7	T cell	271	0.57173	198.537	0.340795	1	0.000556174	1.64586	0.0194097	326.764	0.00661473	401	0.436344	198.666	0.378021	0	0	0	0	0	0	-0.129231	0.99935	-0.000938772	-0.037226	0.901524	-0.149562	1.64586	inf	inf	0.0194097	inf	inf	326.764	0.00661473	inf	inf	inf	inf
basal cell	Bgn	Fgfr3	B cell	354	0.885	175.997	0.269097	2	0.0031746	3.90331	0.0477165	686.97	0.0128404	290	0.805556	302.397	0.364566	0	0	0	0	0	0	-126.401	0.582005	-0.780896	-0.0954688	0.73813	-0.438052	3.90331	inf	inf	0.0477165	inf	inf	686.97	0.0128404	inf	inf	inf	inf
basal cell	Bgn	Fgfr3	T cell	354	0.885	175.997	0.269097	2	0.00111235	1.20674	0.0147519	212.382	0.0039697	290	0.805556	302.397	0.364566	0	0	0	0	0	0	-126.401	0.582005	-0.780896	-0.0954688	0.73813	-0.438052	1.20674	inf	inf	0.0147519	inf	inf	212.382	0.0039697	inf	inf	inf	inf
basal cell	Liph	Lpar2	basal cell	9	0.0225	21.2403	0.040514	8	0.02	14.1442	0.146407	300.426	0.00593155	0	0	0	0	4	0.0111111	20.3435	0.176957	0	0	21.2403	inf	inf	0.040514	inf	inf	-6.19938	0.695266	-0.524364	-0.0305498	0.827361	-0.273412	300.426	0.00593155	inf	inf	inf	inf
macrophage	Efna1	Epha7	T cell	4	0.0240964	9.39793	0.0161319	1	0.000556174	1.64586	0.0194097	15.4677	0.000313115	4	0.0296296	7.65397	0.014564	0	0	0	0	0	0	1.74396	1.22785	0.296134	0.00156791	1.10766	0.147511	1.64586	inf	inf	0.0194097	inf	inf	15.4677	0.000313115	inf	inf	inf	inf
basal cell	Liph	Lpar2	T cell	9	0.0225	21.2403	0.040514	12	0.00667408	11.7607	0.121736	249.8	0.004932	0	0	0	0	3	0.00852273	21.9358	0.190807	0	0	21.2403	inf	inf	0.040514	inf	inf	-10.1751	0.536141	-0.899316	-0.0690716	0.638003	-0.648364	249.8	0.004932	inf	inf	inf	inf
basal cell	Adm2	Ramp1	basal cell	44	0.11	150.478	0.54134	58	0.145	23.8744	0.0555552	3592.56	0.0300743	0	0	0	0	14	0.0388889	17.7607	0.0377696	0	0	150.478	inf	inf	0.54134	inf	inf	6.11363	1.34422	0.426771	0.0177857	1.4709	0.556699	3592.56	0.0300743	inf	inf	inf	inf
endothelial cell	Bgn	Fgfr3	B cell	104	0.417671	112.898	0.17262	2	0.0031746	3.90331	0.0477165	440.675	0.00823681	67	0.452703	134.174	0.161759	0	0	0	0	0	0	-21.2764	0.841427	-0.24909	0.010861	1.06714	0.0937541	3.90331	inf	inf	0.0477165	inf	inf	440.675	0.00823681	inf	inf	inf	inf
endothelial cell	Bgn	Fgfr3	T cell	104	0.417671	112.898	0.17262	2	0.00111235	1.20674	0.0147519	136.238	0.00254647	67	0.452703	134.174	0.161759	0	0	0	0	0	0	-21.2764	0.841427	-0.24909	0.010861	1.06714	0.0937541	1.20674	inf	inf	0.0147519	inf	inf	136.238	0.00254647	inf	inf	inf	inf
endothelial cell	Efna1	Epha7	T cell	112	0.449799	217.821	0.373897	1	0.000556174	1.64586	0.0194097	358.503	0.00725723	43	0.290541	168.702	0.321005	0	0	0	0	0	0	49.1195	1.29116	0.36867	0.0528925	1.16477	0.220047	1.64586	inf	inf	0.0194097	inf	inf	358.503	0.00725723	inf	inf	inf	inf
macrophage	Bgn	Fgfr3	B cell	8	0.0481928	8.75649	0.0133886	2	0.0031746	3.90331	0.0477165	34.1793	0.000638856	11	0.0814815	11.7501	0.0141658	0	0	0	0	0	0	-2.99366	0.745224	-0.424255	-0.000777236	0.945133	-0.0814107	3.90331	inf	inf	0.0477165	inf	inf	34.1793	0.000638856	inf	inf	inf	inf
basal cell	Adm2	Ramp1	endothelial cell	44	0.11	150.478	0.54134	7	0.0281124	5.05409	0.0117608	760.528	0.00636658	0	0	0	0	1	0.00675676	2.72776	0.00580078	0	0	150.478	inf	inf	0.54134	inf	inf	2.32633	1.85284	0.889735	0.00595999	2.02745	1.01966	760.528	0.00636658	inf	inf	inf	inf
basal cell	Efna1	Epha7	T cell	157	0.3925	132.511	0.22746	1	0.000556174	1.64586	0.0194097	218.095	0.00441493	60	0.166667	124.45	0.236803	0	0	0	0	0	0	8.06138	1.06478	0.0905502	-0.00934277	0.960546	-0.0580731	1.64586	inf	inf	0.0194097	inf	inf	218.095	0.00441493	inf	inf	inf	inf
luminal epithelial cell of mammary gland	Bgn	Fgfr3	B cell	44	0.092827	7.4505	0.0113917	2	0.0031746	3.90331	0.0477165	29.0816	0.000543574	81	0.0881393	10.2186	0.0123194	0	0	0	0	0	0	-2.76813	0.729109	-0.455793	-0.000927701	0.924696	-0.112949	3.90331	inf	inf	0.0477165	inf	inf	29.0816	0.000543574	inf	inf	inf	inf
luminal epithelial cell of mammary gland	Bgn	Fgfr3	T cell	44	0.092827	7.4505	0.0113917	2	0.00111235	1.20674	0.0147519	8.99081	0.00016805	81	0.0881393	10.2186	0.0123194	0	0	0	0	0	0	-2.76813	0.729109	-0.455793	-0.000927701	0.924696	-0.112949	1.20674	inf	inf	0.0147519	inf	inf	8.99081	0.00016805	inf	inf	inf	inf
basal cell	Adm2	Ramp1	luminal epithelial cell of mammary gland	44	0.11	150.478	0.54134	261	0.550633	109.05	0.253757	16409.6	0.137369	0	0	0	0	395	0.429815	118.995	0.253052	0	0	150.478	inf	inf	0.54134	inf	inf	-9.9453	0.916423	-0.125915	0.000704987	1.00279	0.00401366	16409.6	0.137369	inf	inf	inf	inf
T cell	Efna1	Epha7	T cell	15	0.0083426	6.36138	0.0109195	1	0.000556174	1.64586	0.0194097	10.4699	0.000211945	6	0.0170455	8.51017	0.0161931	0	0	0	0	0	0	-2.14879	0.747504	-0.419848	-0.0052736	0.674331	-0.568471	1.64586	inf	inf	0.0194097	inf	inf	10.4699	0.000211945	inf	inf	inf	inf
B cell	Efna1	Epha7	T cell	6	0.00952381	8.91962	0.0153108	1	0.000556174	1.64586	0.0194097	14.6805	0.000297179	3	0.0170455	6.21394	0.0118239	0	0	0	0	0	0	2.70568	1.43542	0.521474	0.00348697	1.29491	0.372851	1.64586	inf	inf	0.0194097	inf	inf	14.6805	0.000297179	inf	inf	inf	inf
basal cell	Adm2	Ramp1	macrophage	44	0.11	150.478	0.54134	67	0.403614	134.443	0.312846	20230.6	0.169356	0	0	0	0	58	0.42963	180.799	0.384482	0	0	150.478	inf	inf	0.54134	inf	inf	-46.3562	0.743604	-0.427394	-0.0716366	0.81368	-0.297466	20230.6	0.169356	inf	inf	inf	inf
macrophage	Bsg	Slc16a7	B cell	125	0.753012	169.139	0.113968	4	0.00634921	9.40066	0.175165	1590.02	0.0199632	98	0.725926	194.801	0.105945	0	0	0	0	0	0	-25.6621	0.868266	-0.203792	0.00802314	1.07573	0.105315	9.40066	inf	inf	0.175165	inf	inf	1590.02	0.0199632	inf	inf	inf	inf
macrophage	Vcan	Egfr	B cell	1	0.0060241	2.59451	0.011024	3	0.0047619	4.22688	0.00787194	10.9667	8.67799e-05	0	0	0	0	2	0.0113636	9.93272	0.0196801	0	0	2.59451	inf	inf	0.011024	inf	inf	-5.70585	0.425551	-1.2326	-0.0118082	0.399995	-1.32195	10.9667	8.67799e-05	inf	inf	inf	inf
luminal epithelial cell of mammary gland	Liph	Lpar2	stromal cell	197	0.415612	425.861	0.812293	1	0.00159744	1.91127	0.0197837	813.936	0.0160702	118	0.1284	146.817	0.923041	0	0	0	0	0	0	279.044	2.90063	1.53636	-0.110748	0.880019	-0.184394	1.91127	inf	inf	0.0197837	inf	inf	813.936	0.0160702	inf	inf	inf	inf
B cell	Cd34	Sele	macrophage	9	0.0142857	4.80856	0.00775492	1	0.0060241	12.9646	0.0327116	62.3409	0.000253676	0	0	0	0	0	0	0	0	0	0	4.80856	inf	inf	0.00775492	inf	inf	12.9646	inf	inf	0.0327116	inf	inf	62.3409	0.000253676	inf	inf	inf	inf
B cell	Vcan	Tlr2	macrophage	3	0.0047619	4.20123	0.0178509	52	0.313253	194.028	0.422365	815.155	0.0075396	0	0	0	0	33	0.244444	151.66	0.46149	0	0	4.20123	inf	inf	0.0178509	inf	inf	42.3676	1.27936	0.355421	-0.0391251	0.91522	-0.127809	815.155	0.0075396	inf	inf	inf	inf
B cell	Vcan	Tlr2	luminal epithelial cell of mammary gland	3	0.0047619	4.20123	0.0178509	54	0.113924	27.2015	0.0592131	114.28	0.00105701	0	0	0	0	41	0.0446137	13.9443	0.0424316	0	0	4.20123	inf	inf	0.0178509	inf	inf	13.2572	1.95072	0.964007	0.0167815	1.39549	0.480777	114.28	0.00105701	inf	inf	inf	inf
B cell	Vcan	Tlr2	endothelial cell	3	0.0047619	4.20123	0.0178509	43	0.172691	61.4553	0.133778	258.188	0.00238805	0	0	0	0	16	0.108108	69.7302	0.212184	0	0	4.20123	inf	inf	0.0178509	inf	inf	-8.27494	0.881329	-0.182247	-0.0784063	0.63048	-0.665478	258.188	0.00238805	inf	inf	inf	inf
B cell	Vcan	Tlr2	basal cell	3	0.0047619	4.20123	0.0178509	128	0.32	117.419	0.255602	493.306	0.00456272	0	0	0	0	26	0.0722222	50.9626	0.155075	0	0	4.20123	inf	inf	0.0178509	inf	inf	66.4567	2.30403	1.20416	0.100527	1.64824	0.720929	493.306	0.00456272	inf	inf	inf	inf
B cell	Vcan	Tlr2	T cell	3	0.0047619	4.20123	0.0178509	22	0.0122358	8.62007	0.0187644	36.2149	0.000334962	0	0	0	0	3	0.00852273	5.29608	0.0161156	0	0	4.20123	inf	inf	0.0178509	inf	inf	3.32399	1.62763	0.702775	0.00264885	1.16437	0.219545	36.2149	0.000334962	inf	inf	inf	inf
B cell	Vcan	Tlr2	B cell	3	0.0047619	4.20123	0.0178509	7	0.0111111	9.39043	0.0204414	39.4514	0.000364897	0	0	0	0	4	0.0227273	16.2105	0.0493273	0	0	4.20123	inf	inf	0.0178509	inf	inf	-6.82006	0.579281	-0.787664	-0.028886	0.414403	-1.27089	39.4514	0.000364897	inf	inf	inf	inf
T cell	Ucn2	Il10rb	B cell	1	0.000556174	1.27074	0.0258723	133	0.211111	134.981	0.241178	171.526	0.00623982	0	0	0	0	43	0.244318	118.398	0.201582	0	0	1.27074	inf	inf	0.0258723	inf	inf	16.583	1.14006	0.189111	0.0395959	1.19643	0.258731	171.526	0.00623982	inf	inf	inf	inf
macrophage	Vcan	Selp	stromal cell	1	0.0060241	2.59451	0.011024	48	0.0766773	34.8546	0.0356361	90.4305	0.000392851	0	0	0	0	9	0.0199115	14.0089	0.0142126	0	0	2.59451	inf	inf	0.011024	inf	inf	20.8457	2.48803	1.315	0.0214235	2.50736	1.32617	90.4305	0.000392851	inf	inf	inf	inf
macrophage	Vcan	Selp	macrophage	1	0.0060241	2.59451	0.011024	27	0.162651	89.1761	0.0911756	231.368	0.00100512	0	0	0	0	1	0.00740741	3.25974	0.00330714	0	0	2.59451	inf	inf	0.011024	inf	inf	85.9164	27.3568	4.77383	0.0878684	27.5693	4.78499	231.368	0.00100512	inf	inf	inf	inf
macrophage	Vcan	Selp	luminal epithelial cell of mammary gland	1	0.0060241	2.59451	0.011024	77	0.162447	35.3117	0.0361034	91.6164	0.000398003	0	0	0	0	46	0.0500544	18.558	0.0188279	0	0	2.59451	inf	inf	0.011024	inf	inf	16.7537	1.90277	0.928103	0.0172756	1.91755	0.939268	91.6164	0.000398003	inf	inf	inf	inf
luminal epithelial cell of mammary gland	Nlgn2	Nrxn2	basal cell	55	0.116034	42.5644	0.105017	1	0.0025	1.99309	0.0614333	84.8349	0.00645155	63	0.0685528	46.1814	0.11969	0	0	0	0	0	0	-3.61693	0.92168	-0.117662	-0.0146727	0.877411	-0.188676	1.99309	inf	inf	0.0614333	inf	inf	84.8349	0.00645155	inf	inf	inf	inf
macrophage	Vcan	Selp	endothelial cell	1	0.0060241	2.59451	0.011024	118	0.473896	688.723	0.704165	1786.9	0.00776269	0	0	0	0	85	0.574324	915.302	0.92861	0	0	2.59451	inf	inf	0.011024	inf	inf	-226.579	0.752454	-0.410324	-0.224445	0.7583	-0.399159	1786.9	0.00776269	inf	inf	inf	inf
macrophage	Vcan	Selp	basal cell	1	0.0060241	2.59451	0.011024	43	0.1075	31.9059	0.0326212	82.7799	0.000359615	0	0	0	0	5	0.0138889	8.96859	0.00909899	0	0	2.59451	inf	inf	0.011024	inf	inf	22.9373	3.55751	1.83087	0.0235222	3.58515	1.84203	82.7799	0.000359615	inf	inf	inf	inf
macrophage	Vcan	Selp	T cell	1	0.0060241	2.59451	0.011024	102	0.0567297	49.1146	0.0502158	127.428	0.000553577	0	0	0	0	10	0.0284091	17.2147	0.017465	0	0	2.59451	inf	inf	0.011024	inf	inf	31.8999	2.85306	1.51251	0.0327508	2.87523	1.52368	127.428	0.000553577	inf	inf	inf	inf
macrophage	Vcan	Selp	B cell	1	0.0060241	2.59451	0.011024	32	0.0507937	48.9844	0.0500827	127.09	0.00055211	0	0	0	0	3	0.0170455	8.35671	0.00847821	0	0	2.59451	inf	inf	0.011024	inf	inf	40.6277	5.86169	2.55132	0.0416045	5.90723	2.56248	127.09	0.00055211	inf	inf	inf	inf
T cell	Ucn2	Il10rb	T cell	1	0.000556174	1.27074	0.0258723	230	0.12792	66.7875	0.119332	84.8693	0.0030874	0	0	0	0	81	0.230114	126.752	0.215805	0	0	1.27074	inf	inf	0.0258723	inf	inf	-59.9646	0.526914	-0.92436	-0.0964722	0.552965	-0.85474	84.8693	0.0030874	inf	inf	inf	inf
T cell	Ucn2	Il10rb	basal cell	1	0.000556174	1.27074	0.0258723	45	0.1125	23.1137	0.0412983	29.3714	0.00106848	0	0	0	0	17	0.0472222	21.0876	0.0359031	0	0	1.27074	inf	inf	0.0258723	inf	inf	2.02609	1.09608	0.132353	0.00539518	1.15027	0.201973	29.3714	0.00106848	inf	inf	inf	inf
B cell	Cd34	Sele	T cell	9	0.0142857	4.80856	0.00775492	2	0.00111235	2.13152	0.00537815	10.2495	4.17071e-05	0	0	0	0	0	0	0	0	0	0	4.80856	inf	inf	0.00775492	inf	inf	2.13152	inf	inf	0.00537815	inf	inf	10.2495	4.17071e-05	inf	inf	inf	inf
B cell	Cd34	Sele	basal cell	9	0.0142857	4.80856	0.00775492	3	0.0075	6.58955	0.0166264	31.6862	0.000128937	0	0	0	0	1	0.00277778	5.77593	0.0135408	0	0	4.80856	inf	inf	0.00775492	inf	inf	0.813615	1.14086	0.190125	0.00308567	1.22788	0.296169	31.6862	0.000128937	inf	inf	inf	inf
B cell	Vcan	Tlr2	stromal cell	3	0.0047619	4.20123	0.0178509	65	0.103834	41.2692	0.0898361	173.382	0.00160365	0	0	0	0	17	0.0376106	20.8272	0.0633756	0	0	4.20123	inf	inf	0.0178509	inf	inf	20.442	1.98151	0.986597	0.0264604	1.41752	0.503366	173.382	0.00160365	inf	inf	inf	inf
stromal cell	Slamf6	Slamf6	endothelial cell	5	0.00798722	5.86374	0.0221034	1	0.00401606	1.91852	0.00723187	11.2497	0.000159849	1	0.00221239	1.45154	0.00511703	0	0	0	0	0	0	4.41221	4.03968	2.01424	0.0169864	4.31959	2.11089	1.91852	inf	inf	0.00723187	inf	inf	11.2497	0.000159849	inf	inf	inf	inf
macrophage	Vcan	Tlr2	B cell	1	0.0060241	2.59451	0.011024	7	0.0111111	9.39043	0.0204414	24.3635	0.000225345	0	0	0	0	4	0.0227273	16.2105	0.0493273	0	0	2.59451	inf	inf	0.011024	inf	inf	-6.82006	0.579281	-0.787664	-0.028886	0.414403	-1.27089	24.3635	0.000225345	inf	inf	inf	inf
B cell	Vcan	Itgb1	endothelial cell	3	0.0047619	4.20123	0.0178509	217	0.871486	321.765	0.25683	1351.81	0.00458465	0	0	0	0	117	0.790541	293.2	0.22283	0	0	4.20123	inf	inf	0.0178509	inf	inf	28.5655	1.09743	0.134125	0.0340007	1.15259	0.204875	1351.81	0.00458465	inf	inf	inf	inf
stromal cell	Nlgn2	Nrxn2	basal cell	100	0.159744	150.23	0.370655	1	0.0025	1.99309	0.0614333	299.423	0.0227706	35	0.0774336	100.225	0.259756	0	0	0	0	0	0	50.0054	1.49893	0.583937	0.1109	1.42694	0.512923	1.99309	inf	inf	0.0614333	inf	inf	299.423	0.0227706	inf	inf	inf	inf
endothelial cell	Slamf6	Slamf6	luminal epithelial cell of mammary gland	1	0.00401606	1.91852	0.00723187	2	0.00421941	1.48692	0.00560497	2.85269	4.05345e-05	0	0	0	0	14	0.0152339	6.82863	0.0240726	0	0	1.91852	inf	inf	0.00723187	inf	inf	-5.34171	0.217748	-2.19927	-0.0184676	0.232836	-2.10261	2.85269	4.05345e-05	inf	inf	inf	inf
endothelial cell	Slamf6	Slamf6	macrophage	1	0.00401606	1.91852	0.00723187	14	0.0843373	54.2644	0.20455	104.107	0.00147928	0	0	0	0	15	0.111111	90.7684	0.319981	0	0	1.91852	inf	inf	0.00723187	inf	inf	-36.504	0.597834	-0.742183	-0.115431	0.639257	-0.645531	104.107	0.00147928	inf	inf	inf	inf
endothelial cell	Slamf6	Slamf6	stromal cell	1	0.00401606	1.91852	0.00723187	5	0.00798722	5.86374	0.0221034	11.2497	0.000159849	0	0	0	0	1	0.00221239	1.45154	0.00511703	0	0	1.91852	inf	inf	0.00723187	inf	inf	4.41221	4.03968	2.01424	0.0169864	4.31959	2.11089	11.2497	0.000159849	inf	inf	inf	inf
luminal epithelial cell of mammary gland	Slamf6	Slamf6	endothelial cell	2	0.00421941	1.48692	0.00560497	1	0.00401606	1.91852	0.00723187	2.85269	4.05345e-05	14	0.0152339	6.82863	0.0240726	0	0	0	0	0	0	-5.34171	0.217748	-2.19927	-0.0184676	0.232836	-2.10261	1.91852	inf	inf	0.00723187	inf	inf	2.85269	4.05345e-05	inf	inf	inf	inf
B cell	Vcan	Itgb1	stromal cell	3	0.0047619	4.20123	0.0178509	457	0.730032	243.386	0.194268	1022.52	0.00346786	0	0	0	0	272	0.60177	238.676	0.181392	0	0	4.20123	inf	inf	0.0178509	inf	inf	4.71009	1.01973	0.0281932	0.0128768	1.07099	0.0989434	1022.52	0.00346786	inf	inf	inf	inf
B cell	Vcan	Itgb1	macrophage	3	0.0047619	4.20123	0.0178509	92	0.554217	138.394	0.110465	581.427	0.0019719	0	0	0	0	62	0.459259	137.002	0.10412	0	0	4.20123	inf	inf	0.0178509	inf	inf	1.39247	1.01016	0.0145894	0.00634482	1.06094	0.0853395	581.427	0.0019719	inf	inf	inf	inf
B cell	Vcan	Itgb1	luminal epithelial cell of mammary gland	3	0.0047619	4.20123	0.0178509	369	0.778481	142.145	0.113459	597.184	0.00202534	0	0	0	0	573	0.623504	150.416	0.114315	0	0	4.20123	inf	inf	0.0178509	inf	inf	-8.27137	0.94501	-0.0815983	-0.000856351	0.992509	-0.0108481	597.184	0.00202534	inf	inf	inf	inf
B cell	Vcan	Itgb1	basal cell	3	0.0047619	4.20123	0.0178509	379	0.9475	305.455	0.243812	1283.29	0.00435226	0	0	0	0	229	0.636111	279.562	0.212465	0	0	4.20123	inf	inf	0.0178509	inf	inf	25.8933	1.09262	0.127793	0.0313469	1.14754	0.198543	1283.29	0.00435226	inf	inf	inf	inf
macrophage	Vcan	Tlr2	T cell	1	0.0060241	2.59451	0.011024	22	0.0122358	8.62007	0.0187644	22.3648	0.000206858	0	0	0	0	3	0.00852273	5.29608	0.0161156	0	0	2.59451	inf	inf	0.011024	inf	inf	3.32399	1.62763	0.702775	0.00264885	1.16437	0.219545	22.3648	0.000206858	inf	inf	inf	inf
B cell	Vcan	Itgb1	T cell	3	0.0047619	4.20123	0.0178509	277	0.15406	61.0015	0.0486909	256.281	0.000869175	0	0	0	0	128	0.363636	156.725	0.11911	0	0	4.20123	inf	inf	0.0178509	inf	inf	-95.7234	0.389227	-1.36132	-0.0704188	0.40879	-1.29057	256.281	0.000869175	inf	inf	inf	inf
B cell	Vcan	Itgb1	B cell	3	0.0047619	4.20123	0.0178509	63	0.1	40.6851	0.0324745	170.927	0.000579698	0	0	0	0	32	0.181818	60.2223	0.0457685	0	0	4.20123	inf	inf	0.0178509	inf	inf	-19.5372	0.675581	-0.565798	-0.013294	0.709538	-0.495048	170.927	0.000579698	inf	inf	inf	inf
macrophage	Slamf6	Slamf6	endothelial cell	14	0.0843373	54.2644	0.20455	1	0.00401606	1.91852	0.00723187	104.107	0.00147928	15	0.111111	90.7684	0.319981	0	0	0	0	0	0	-36.504	0.597834	-0.742183	-0.115431	0.639257	-0.645531	1.91852	inf	inf	0.00723187	inf	inf	104.107	0.00147928	inf	inf	inf	inf
macrophage	Vcan	Tlr2	stromal cell	1	0.0060241	2.59451	0.011024	65	0.103834	41.2692	0.0898361	107.073	0.000990349	0	0	0	0	17	0.0376106	20.8272	0.0633756	0	0	2.59451	inf	inf	0.011024	inf	inf	20.442	1.98151	0.986597	0.0264604	1.41752	0.503366	107.073	0.000990349	inf	inf	inf	inf
macrophage	Vcan	Tlr2	macrophage	1	0.0060241	2.59451	0.011024	52	0.313253	194.028	0.422365	503.406	0.00465614	0	0	0	0	33	0.244444	151.66	0.46149	0	0	2.59451	inf	inf	0.011024	inf	inf	42.3676	1.27936	0.355421	-0.0391251	0.91522	-0.127809	503.406	0.00465614	inf	inf	inf	inf
macrophage	Vcan	Tlr2	luminal epithelial cell of mammary gland	1	0.0060241	2.59451	0.011024	54	0.113924	27.2015	0.0592131	70.5745	0.000652763	0	0	0	0	41	0.0446137	13.9443	0.0424316	0	0	2.59451	inf	inf	0.011024	inf	inf	13.2572	1.95072	0.964007	0.0167815	1.39549	0.480777	70.5745	0.000652763	inf	inf	inf	inf
macrophage	Vcan	Tlr2	endothelial cell	1	0.0060241	2.59451	0.011024	43	0.172691	61.4553	0.133778	159.446	0.00147476	0	0	0	0	16	0.108108	69.7302	0.212184	0	0	2.59451	inf	inf	0.011024	inf	inf	-8.27494	0.881329	-0.182247	-0.0784063	0.63048	-0.665478	159.446	0.00147476	inf	inf	inf	inf
macrophage	Vcan	Tlr2	basal cell	1	0.0060241	2.59451	0.011024	128	0.32	117.419	0.255602	304.645	0.00281774	0	0	0	0	26	0.0722222	50.9626	0.155075	0	0	2.59451	inf	inf	0.011024	inf	inf	66.4567	2.30403	1.20416	0.100527	1.64824	0.720929	304.645	0.00281774	inf	inf	inf	inf
B cell	Cd34	Sele	endothelial cell	9	0.0142857	4.80856	0.00775492	71	0.285141	374.644	0.945284	1801.5	0.0073306	0	0	0	0	36	0.243243	411.111	0.963786	0	0	4.80856	inf	inf	0.00775492	inf	inf	-36.4674	0.911296	-0.134009	-0.0185022	0.980803	-0.0279653	1801.5	0.0073306	inf	inf	inf	inf
T cell	Cd34	Sele	T cell	32	0.0177976	6.99636	0.0112833	2	0.00111235	2.13152	0.00537815	14.9129	6.06831e-05	7	0.0198864	6.21282	0.00766158	0	0	0	0	0	0	0.783544	1.12612	0.171357	0.00362169	1.47271	0.558471	2.13152	inf	inf	0.00537815	inf	inf	14.9129	6.06831e-05	inf	inf	inf	inf
endothelial cell	Slamf6	Slamf6	basal cell	1	0.00401606	1.91852	0.00723187	1	0.0025	0.554223	0.00208915	1.06329	1.51085e-05	0	0	0	0	1	0.00277778	4.45782	0.0157149	0	0	1.91852	inf	inf	0.00723187	inf	inf	-3.9036	0.124326	-3.0078	-0.0136258	0.13294	-2.91115	1.06329	1.51085e-05	inf	inf	inf	inf
T cell	Cd34	Sele	macrophage	32	0.0177976	6.99636	0.0112833	1	0.0060241	12.9646	0.0327116	90.7048	0.000369094	7	0.0198864	6.21282	0.00766158	0	0	0	0	0	0	0.783544	1.12612	0.171357	0.00362169	1.47271	0.558471	12.9646	inf	inf	0.0327116	inf	inf	90.7048	0.000369094	inf	inf	inf	inf
B cell	Vcan	Selp	T cell	3	0.0047619	4.20123	0.0178509	102	0.0567297	49.1146	0.0502158	206.342	0.000896396	0	0	0	0	10	0.0284091	17.2147	0.017465	0	0	4.20123	inf	inf	0.0178509	inf	inf	31.8999	2.85306	1.51251	0.0327508	2.87523	1.52368	206.342	0.000896396	inf	inf	inf	inf
B cell	Vcan	Selp	B cell	3	0.0047619	4.20123	0.0178509	32	0.0507937	48.9844	0.0500827	205.795	0.000894021	0	0	0	0	3	0.0170455	8.35671	0.00847821	0	0	4.20123	inf	inf	0.0178509	inf	inf	40.6277	5.86169	2.55132	0.0416045	5.90723	2.56248	205.795	0.000894021	inf	inf	inf	inf
T cell	Ucn2	Il10rb	endothelial cell	1	0.000556174	1.27074	0.0258723	51	0.204819	68.0354	0.121562	86.4551	0.00314509	0	0	0	0	24	0.162162	60.9236	0.103727	0	0	1.27074	inf	inf	0.0258723	inf	inf	7.11178	1.11673	0.159284	0.0178352	1.17194	0.228904	86.4551	0.00314509	inf	inf	inf	inf
T cell	Ucn2	Il10rb	luminal epithelial cell of mammary gland	1	0.000556174	1.27074	0.0258723	148	0.312236	46.3907	0.0828884	58.9504	0.00214451	0	0	0	0	149	0.162133	36.4726	0.0620972	0	0	1.27074	inf	inf	0.0258723	inf	inf	9.9181	1.27193	0.347023	0.0207913	1.33482	0.416643	58.9504	0.00214451	inf	inf	inf	inf
macrophage	Vcan	Cd44	stromal cell	1	0.0060241	2.59451	0.011024	413	0.659744	267.871	0.231866	694.993	0.00255608	0	0	0	0	163	0.360619	152.538	0.154121	0	0	2.59451	inf	inf	0.011024	inf	inf	115.333	1.7561	0.812374	0.0777451	1.50444	0.589228	694.993	0.00255608	inf	inf	inf	inf
macrophage	Vcan	Cd44	macrophage	1	0.0060241	2.59451	0.011024	124	0.746988	329.701	0.285385	855.41	0.00314608	0	0	0	0	100	0.740741	326.325	0.329713	0	0	2.59451	inf	inf	0.011024	inf	inf	3.3753	1.01034	0.0148457	-0.0443279	0.865556	-0.2083	855.41	0.00314608	inf	inf	inf	inf
macrophage	Vcan	Cd44	luminal epithelial cell of mammary gland	1	0.0060241	2.59451	0.011024	291	0.613924	147.724	0.127868	383.27	0.00140961	0	0	0	0	359	0.390642	101.366	0.102419	0	0	2.59451	inf	inf	0.011024	inf	inf	46.3572	1.45732	0.54332	0.0254491	1.24848	0.320174	383.27	0.00140961	inf	inf	inf	inf
macrophage	Vcan	Cd44	endothelial cell	1	0.0060241	2.59451	0.011024	49	0.196787	44.9639	0.0389202	116.659	0.000429055	0	0	0	0	19	0.128378	31.9417	0.0322733	0	0	2.59451	inf	inf	0.011024	inf	inf	13.0222	1.40769	0.493325	0.00664692	1.20596	0.270179	116.659	0.000429055	inf	inf	inf	inf
macrophage	Vcan	Cd44	basal cell	1	0.0060241	2.59451	0.011024	304	0.76	194.968	0.168762	505.845	0.00186043	0	0	0	0	123	0.341667	134.129	0.135522	0	0	2.59451	inf	inf	0.011024	inf	inf	60.8388	1.45358	0.539614	0.0332405	1.24528	0.316468	505.845	0.00186043	inf	inf	inf	inf
macrophage	Vcan	Cd44	T cell	1	0.0060241	2.59451	0.011024	361	0.200779	85.8639	0.0743228	222.774	0.000819332	0	0	0	0	118	0.335227	145.055	0.146561	0	0	2.59451	inf	inf	0.011024	inf	inf	-59.1914	0.591939	-0.756479	-0.0722384	0.507111	-0.979626	222.774	0.000819332	inf	inf	inf	inf
macrophage	Vcan	Cd44	B cell	1	0.0060241	2.59451	0.011024	122	0.193651	84.1918	0.0728755	218.436	0.000803376	0	0	0	0	45	0.255682	98.3697	0.0993908	0	0	2.59451	inf	inf	0.011024	inf	inf	-14.1778	0.855872	-0.224533	-0.0265154	0.733221	-0.447679	218.436	0.000803376	inf	inf	inf	inf
T cell	Ucn2	Il10rb	macrophage	1	0.000556174	1.27074	0.0258723	79	0.475904	173.227	0.309512	220.126	0.0080078	0	0	0	0	56	0.414815	169.456	0.28851	0	0	1.27074	inf	inf	0.0258723	inf	inf	3.77105	1.02225	0.0317535	0.021002	1.07279	0.101374	220.126	0.0080078	inf	inf	inf	inf
T cell	Ucn2	Il10rb	stromal cell	1	0.000556174	1.27074	0.0258723	101	0.161342	47.1409	0.084229	59.9038	0.0021792	0	0	0	0	57	0.126106	54.2569	0.0923762	0	0	1.27074	inf	inf	0.0258723	inf	inf	-7.11593	0.868847	-0.202825	-0.00814726	0.911803	-0.133205	59.9038	0.0021792	inf	inf	inf	inf
B cell	Vcan	Cd44	stromal cell	3	0.0047619	4.20123	0.0178509	413	0.659744	267.871	0.231866	1125.39	0.00413902	0	0	0	0	163	0.360619	152.538	0.154121	0	0	4.20123	inf	inf	0.0178509	inf	inf	115.333	1.7561	0.812374	0.0777451	1.50444	0.589228	1125.39	0.00413902	inf	inf	inf	inf
B cell	Vcan	Cd44	macrophage	3	0.0047619	4.20123	0.0178509	124	0.746988	329.701	0.285385	1385.15	0.00509438	0	0	0	0	100	0.740741	326.325	0.329713	0	0	4.20123	inf	inf	0.0178509	inf	inf	3.3753	1.01034	0.0148457	-0.0443279	0.865556	-0.2083	1385.15	0.00509438	inf	inf	inf	inf
B cell	Vcan	Cd44	luminal epithelial cell of mammary gland	3	0.0047619	4.20123	0.0178509	291	0.613924	147.724	0.127868	620.621	0.00228256	0	0	0	0	359	0.390642	101.366	0.102419	0	0	4.20123	inf	inf	0.0178509	inf	inf	46.3572	1.45732	0.54332	0.0254491	1.24848	0.320174	620.621	0.00228256	inf	inf	inf	inf
B cell	Vcan	Cd44	endothelial cell	3	0.0047619	4.20123	0.0178509	49	0.196787	44.9639	0.0389202	188.904	0.00069476	0	0	0	0	19	0.128378	31.9417	0.0322733	0	0	4.20123	inf	inf	0.0178509	inf	inf	13.0222	1.40769	0.493325	0.00664692	1.20596	0.270179	188.904	0.00069476	inf	inf	inf	inf
B cell	Vcan	Cd44	basal cell	3	0.0047619	4.20123	0.0178509	304	0.76	194.968	0.168762	819.106	0.00301255	0	0	0	0	123	0.341667	134.129	0.135522	0	0	4.20123	inf	inf	0.0178509	inf	inf	60.8388	1.45358	0.539614	0.0332405	1.24528	0.316468	819.106	0.00301255	inf	inf	inf	inf
B cell	Vcan	Cd44	T cell	3	0.0047619	4.20123	0.0178509	361	0.200779	85.8639	0.0743228	360.734	0.00132673	0	0	0	0	118	0.335227	145.055	0.146561	0	0	4.20123	inf	inf	0.0178509	inf	inf	-59.1914	0.591939	-0.756479	-0.0722384	0.507111	-0.979626	360.734	0.00132673	inf	inf	inf	inf
B cell	Cd34	Sell	stromal cell	9	0.0142857	4.80856	0.00775492	17	0.0271565	8.58609	0.0150835	41.2867	0.000116972	0	0	0	0	9	0.0199115	8.02673	0.0136714	0	0	4.80856	inf	inf	0.00775492	inf	inf	0.559363	1.06969	0.0971894	0.00141212	1.10329	0.141812	41.2867	0.000116972	inf	inf	inf	inf
B cell	Cd34	Sell	macrophage	9	0.0142857	4.80856	0.00775492	51	0.307229	114.919	0.201883	552.596	0.00156559	0	0	0	0	39	0.288889	120.738	0.205645	0	0	4.80856	inf	inf	0.00775492	inf	inf	-5.81848	0.951809	-0.0712562	-0.00376162	0.981708	-0.0266339	552.596	0.00156559	inf	inf	inf	inf
B cell	Cd34	Sell	luminal epithelial cell of mammary gland	9	0.0142857	4.80856	0.00775492	33	0.0696203	12.3053	0.0216172	59.1708	0.00016764	0	0	0	0	51	0.0554951	13.8371	0.0235678	0	0	4.80856	inf	inf	0.00775492	inf	inf	-1.53174	0.889302	-0.169255	-0.00195053	0.917237	-0.124633	59.1708	0.00016764	inf	inf	inf	inf
B cell	Vcan	Selp	macrophage	3	0.0047619	4.20123	0.0178509	27	0.162651	89.1761	0.0911756	374.65	0.00162756	0	0	0	0	1	0.00740741	3.25974	0.00330714	0	0	4.20123	inf	inf	0.0178509	inf	inf	85.9164	27.3568	4.77383	0.0878684	27.5693	4.78499	374.65	0.00162756	inf	inf	inf	inf
basal cell	Cd34	Sele	T cell	29	0.0725	9.7997	0.0158043	2	0.00111235	2.13152	0.00537815	20.8883	8.4998e-05	7	0.0194444	7.15985	0.00882945	0	0	0	0	0	0	2.63985	1.3687	0.452808	0.00697486	1.78995	0.839922	2.13152	inf	inf	0.00537815	inf	inf	20.8883	8.4998e-05	inf	inf	inf	inf
basal cell	Cd34	Sele	macrophage	29	0.0725	9.7997	0.0158043	1	0.0060241	12.9646	0.0327116	127.049	0.000516984	7	0.0194444	7.15985	0.00882945	0	0	0	0	0	0	2.63985	1.3687	0.452808	0.00697486	1.78995	0.839922	12.9646	inf	inf	0.0327116	inf	inf	127.049	0.000516984	inf	inf	inf	inf
endothelial cell	Cd34	Sele	T cell	170	0.682731	221.815	0.357729	2	0.00111235	2.13152	0.00537815	472.803	0.00192392	101	0.682432	300.789	0.370929	0	0	0	0	0	0	-78.9735	0.737445	-0.439393	-0.0132006	0.964412	-0.0522784	2.13152	inf	inf	0.00537815	inf	inf	472.803	0.00192392	inf	inf	inf	inf
endothelial cell	Cd34	Sele	macrophage	170	0.682731	221.815	0.357729	1	0.0060241	12.9646	0.0327116	2875.74	0.0117019	101	0.682432	300.789	0.370929	0	0	0	0	0	0	-78.9735	0.737445	-0.439393	-0.0132006	0.964412	-0.0522784	12.9646	inf	inf	0.0327116	inf	inf	2875.74	0.0117019	inf	inf	inf	inf
luminal epithelial cell of mammary gland	Cd34	Sele	T cell	30	0.0632911	5.31881	0.00857782	2	0.00111235	2.13152	0.00537815	11.3371	4.61328e-05	40	0.0435256	7.0479	0.00869139	0	0	0	0	0	0	-1.72909	0.754666	-0.40609	-0.000113569	0.986933	-0.0189758	2.13152	inf	inf	0.00537815	inf	inf	11.3371	4.61328e-05	inf	inf	inf	inf
B cell	Vcan	Selp	stromal cell	3	0.0047619	4.20123	0.0178509	48	0.0766773	34.8546	0.0356361	146.432	0.000636136	0	0	0	0	9	0.0199115	14.0089	0.0142126	0	0	4.20123	inf	inf	0.0178509	inf	inf	20.8457	2.48803	1.315	0.0214235	2.50736	1.32617	146.432	0.000636136	inf	inf	inf	inf
luminal epithelial cell of mammary gland	Cd34	Sele	macrophage	30	0.0632911	5.31881	0.00857782	1	0.0060241	12.9646	0.0327116	68.9561	0.000280594	40	0.0435256	7.0479	0.00869139	0	0	0	0	0	0	-1.72909	0.754666	-0.40609	-0.000113569	0.986933	-0.0189758	12.9646	inf	inf	0.0327116	inf	inf	68.9561	0.000280594	inf	inf	inf	inf
macrophage	Cd34	Sele	T cell	7	0.0421687	7.20773	0.0116241	2	0.00111235	2.13152	0.00537815	15.3634	6.25164e-05	7	0.0518519	8.8143	0.0108697	0	0	0	0	0	0	-1.60658	0.817731	-0.290302	0.000754442	1.06941	0.096812	2.13152	inf	inf	0.00537815	inf	inf	15.3634	6.25164e-05	inf	inf	inf	inf
B cell	Vcan	Selp	luminal epithelial cell of mammary gland	3	0.0047619	4.20123	0.0178509	77	0.162447	35.3117	0.0361034	148.353	0.000644478	0	0	0	0	46	0.0500544	18.558	0.0188279	0	0	4.20123	inf	inf	0.0178509	inf	inf	16.7537	1.90277	0.928103	0.0172756	1.91755	0.939268	148.353	0.000644478	inf	inf	inf	inf
B cell	Cd34	Sell	endothelial cell	9	0.0142857	4.80856	0.00775492	4	0.0160643	3.72593	0.00654549	17.9163	5.07597e-05	0	0	0	0	2	0.0135135	7.96197	0.0135611	0	0	4.80856	inf	inf	0.00775492	inf	inf	-4.23604	0.467966	-1.09553	-0.00701563	0.482666	-1.0509	17.9163	5.07597e-05	inf	inf	inf	inf
macrophage	Cd34	Sele	macrophage	7	0.0421687	7.20773	0.0116241	1	0.0060241	12.9646	0.0327116	93.4451	0.000380244	7	0.0518519	8.8143	0.0108697	0	0	0	0	0	0	-1.60658	0.817731	-0.290302	0.000754442	1.06941	0.096812	12.9646	inf	inf	0.0327116	inf	inf	93.4451	0.000380244	inf	inf	inf	inf
stromal cell	Cd34	Sele	T cell	476	0.760383	364.119	0.587227	2	0.00111235	2.13152	0.00537815	776.127	0.0031582	370	0.818584	480.882	0.593019	0	0	0	0	0	0	-116.763	0.75719	-0.401273	-0.00579173	0.990233	-0.0141594	2.13152	inf	inf	0.00537815	inf	inf	776.127	0.0031582	inf	inf	inf	inf
B cell	Vcan	Selp	endothelial cell	3	0.0047619	4.20123	0.0178509	118	0.473896	688.723	0.704165	2893.49	0.01257	0	0	0	0	85	0.574324	915.302	0.92861	0	0	4.20123	inf	inf	0.0178509	inf	inf	-226.579	0.752454	-0.410324	-0.224445	0.7583	-0.399159	2893.49	0.01257	inf	inf	inf	inf
B cell	Vcan	Selp	basal cell	3	0.0047619	4.20123	0.0178509	43	0.1075	31.9059	0.0326212	134.044	0.000582318	0	0	0	0	5	0.0138889	8.96859	0.00909899	0	0	4.20123	inf	inf	0.0178509	inf	inf	22.9373	3.55751	1.83087	0.0235222	3.58515	1.84203	134.044	0.000582318	inf	inf	inf	inf
stromal cell	Cd34	Sele	macrophage	476	0.760383	364.119	0.587227	1	0.0060241	12.9646	0.0327116	4720.65	0.0192091	370	0.818584	480.882	0.593019	0	0	0	0	0	0	-116.763	0.75719	-0.401273	-0.00579173	0.990233	-0.0141594	12.9646	inf	inf	0.0327116	inf	inf	4720.65	0.0192091	inf	inf	inf	inf
B cell	Cd34	Sell	B cell	9	0.0142857	4.80856	0.00775492	213	0.338095	230.396	0.404745	1107.87	0.00313877	0	0	0	0	55	0.3125	178.968	0.304825	0	0	4.80856	inf	inf	0.00775492	inf	inf	51.4276	1.28736	0.364412	0.0999205	1.3278	0.409034	1107.87	0.00313877	inf	inf	inf	inf
B cell	Cd34	Sell	T cell	9	0.0142857	4.80856	0.00775492	528	0.29366	192.684	0.338496	926.532	0.00262501	0	0	0	0	129	0.366477	251.488	0.428344	0	0	4.80856	inf	inf	0.00775492	inf	inf	-58.804	0.766176	-0.384253	-0.0898478	0.790244	-0.339631	926.532	0.00262501	inf	inf	inf	inf
B cell	Cd34	Sell	basal cell	9	0.0142857	4.80856	0.00775492	14	0.035	6.61996	0.0116295	31.8324	9.01862e-05	0	0	0	0	4	0.0111111	6.09812	0.0103865	0	0	4.80856	inf	inf	0.00775492	inf	inf	0.521838	1.08557	0.118458	0.00124301	1.11967	0.16308	31.8324	9.01862e-05	inf	inf	inf	inf
endothelial cell	Slamf6	Slamf6	endothelial cell	1	0.00401606	1.91852	0.00723187	1	0.00401606	1.91852	0.00723187	3.68071	5.23e-05	0	0	0	0	0	0	0	0	0	0	1.91852	inf	inf	0.00723187	inf	inf	1.91852	inf	inf	0.00723187	inf	inf	3.68071	5.23e-05	inf	inf	inf	inf
endothelial cell	Slamf6	Slamf6	T cell	1	0.00401606	1.91852	0.00723187	133	0.0739711	100.984	0.380662	193.74	0.0027529	0	0	0	0	19	0.0539773	74.3011	0.26193	0	0	1.91852	inf	inf	0.00723187	inf	inf	26.6834	1.35912	0.442678	0.118732	1.4533	0.53933	193.74	0.0027529	inf	inf	inf	inf
B cell	Slamf6	Slamf6	endothelial cell	42	0.0666667	100.214	0.377758	1	0.00401606	1.91852	0.00723187	192.262	0.0027319	16	0.0909091	105.86	0.373184	0	0	0	0	0	0	-5.64638	0.946662	-0.0790786	0.00457365	1.01226	0.0175738	1.91852	inf	inf	0.00723187	inf	inf	192.262	0.0027319	inf	inf	inf	inf
B cell	Btc	Erbb3	T cell	1	0.0015873	4.75379	0.0349048	1	0.000556174	1.61545	0.0357074	7.6795	0.00124636	0	0	0	0	0	0	0	0	0	0	4.75379	inf	inf	0.0349048	inf	inf	1.61545	inf	inf	0.0357074	inf	inf	7.6795	0.00124636	inf	inf	inf	inf
basal cell	Btc	Erbb2	T cell	1	0.0025	5.41269	0.0397429	5	0.00278087	2.85453	0.0125169	15.4507	0.000497458	0	0	0	0	3	0.00852273	6.42238	0.0388227	0	0	5.41269	inf	inf	0.0397429	inf	inf	-3.56785	0.444466	-1.16986	-0.0263058	0.322412	-1.63302	15.4507	0.000497458	inf	inf	inf	inf
basal cell	Btc	Erbb2	basal cell	1	0.0025	5.41269	0.0397429	28	0.07	36.9624	0.162078	200.066	0.00644143	0	0	0	0	6	0.0166667	19.8664	0.120091	0	0	5.41269	inf	inf	0.0397429	inf	inf	17.096	1.86055	0.895727	0.041987	1.34963	0.432562	200.066	0.00644143	inf	inf	inf	inf
basal cell	Btc	Erbb2	endothelial cell	1	0.0025	5.41269	0.0397429	15	0.060241	36.1953	0.158714	195.914	0.00630774	0	0	0	0	5	0.0337838	27.4603	0.165995	0	0	5.41269	inf	inf	0.0397429	inf	inf	8.73498	1.3181	0.398455	-0.00728104	0.956137	-0.0647108	195.914	0.00630774	inf	inf	inf	inf
basal cell	Btc	Erbb2	luminal epithelial cell of mammary gland	1	0.0025	5.41269	0.0397429	144	0.303797	113.696	0.498548	615.399	0.0198137	0	0	0	0	139	0.151251	85.2247	0.515176	0	0	5.41269	inf	inf	0.0397429	inf	inf	28.4709	1.33407	0.415833	-0.0166278	0.967724	-0.0473324	615.399	0.0198137	inf	inf	inf	inf
basal cell	Btc	Erbb2	macrophage	1	0.0025	5.41269	0.0397429	2	0.0120482	8.49393	0.0372453	45.975	0.00148024	0	0	0	0	1	0.00740741	5.20468	0.0314618	0	0	5.41269	inf	inf	0.0397429	inf	inf	3.28925	1.63198	0.706624	0.00578352	1.18383	0.243458	45.975	0.00148024	inf	inf	inf	inf
basal cell	Btc	Erbb2	stromal cell	1	0.0025	5.41269	0.0397429	18	0.028754	22.6246	0.0992074	122.46	0.00394279	0	0	0	0	5	0.0110619	11.7513	0.0710354	0	0	5.41269	inf	inf	0.0397429	inf	inf	10.8733	1.92529	0.945075	0.028172	1.39659	0.48191	122.46	0.00394279	inf	inf	inf	inf
basal cell	Liph	Lpar1	stromal cell	9	0.0225	21.2403	0.040514	307	0.490415	271.536	0.896817	5767.5	0.0363336	0	0	0	0	197	0.435841	318.363	0.853048	0	0	21.2403	inf	inf	0.040514	inf	inf	-46.8271	0.852913	-0.22953	0.0437692	1.05131	0.072187	5767.5	0.0363336	inf	inf	inf	inf
basal cell	Liph	Lpar1	macrophage	9	0.0225	21.2403	0.040514	3	0.0180723	5.95995	0.0196843	126.591	0.000797489	0	0	0	0	7	0.0518519	19.169	0.051363	0	0	21.2403	inf	inf	0.040514	inf	inf	-13.209	0.310916	-1.6854	-0.0316787	0.383239	-1.38368	126.591	0.000797489	inf	inf	inf	inf
B cell	Vcan	Egfr	endothelial cell	3	0.0047619	4.20123	0.0178509	2	0.00803213	2.38338	0.0044387	10.0132	7.92348e-05	0	0	0	0	1	0.00675676	2.90377	0.00575335	0	0	4.20123	inf	inf	0.0178509	inf	inf	-0.520386	0.820789	-0.284916	-0.00131465	0.771499	-0.374265	10.0132	7.92348e-05	inf	inf	inf	inf
B cell	Vcan	Egfr	basal cell	3	0.0047619	4.20123	0.0178509	97	0.2425	96.8204	0.180314	406.765	0.00321876	0	0	0	0	43	0.119444	103.614	0.205294	0	0	4.20123	inf	inf	0.0178509	inf	inf	-6.79321	0.934437	-0.0978306	-0.0249799	0.878321	-0.187179	406.765	0.00321876	inf	inf	inf	inf
B cell	Vcan	Egfr	T cell	3	0.0047619	4.20123	0.0178509	9	0.00500556	4.38782	0.00817166	18.4342	0.000145871	0	0	0	0	2	0.00568182	3.19389	0.00632817	0	0	4.20123	inf	inf	0.0178509	inf	inf	1.19393	1.37382	0.45819	0.00184349	1.29132	0.368841	18.4342	0.000145871	inf	inf	inf	inf
B cell	Vcan	Egfr	B cell	3	0.0047619	4.20123	0.0178509	3	0.0047619	4.22688	0.00787194	17.7581	0.000140521	0	0	0	0	2	0.0113636	9.93272	0.0196801	0	0	4.20123	inf	inf	0.0178509	inf	inf	-5.70585	0.425551	-1.2326	-0.0118082	0.399995	-1.32195	17.7581	0.000140521	inf	inf	inf	inf
basal cell	Slamf6	Slamf6	endothelial cell	1	0.0025	0.554223	0.00208915	1	0.00401606	1.91852	0.00723187	1.06329	1.51085e-05	1	0.00277778	4.45782	0.0157149	0	0	0	0	0	0	-3.9036	0.124326	-3.0078	-0.0136258	0.13294	-2.91115	1.91852	inf	inf	0.00723187	inf	inf	1.06329	1.51085e-05	inf	inf	inf	inf
basal cell	Liph	Lpar1	luminal epithelial cell of mammary gland	9	0.0225	21.2403	0.040514	12	0.0253165	6.25324	0.0206529	132.821	0.000836733	0	0	0	0	21	0.0228509	7.53007	0.0201767	0	0	21.2403	inf	inf	0.040514	inf	inf	-1.27683	0.830436	-0.268059	0.000476245	1.0236	0.0336573	132.821	0.000836733	inf	inf	inf	inf
basal cell	Liph	Lpar1	endothelial cell	9	0.0225	21.2403	0.040514	2	0.00803213	2.36531	0.00781206	50.24	0.000316498	0	0	0	0	0	0	0	0	0	0	21.2403	inf	inf	0.040514	inf	inf	2.36531	inf	inf	0.00781206	inf	inf	50.24	0.000316498	inf	inf	inf	inf
basal cell	Liph	Lpar1	basal cell	9	0.0225	21.2403	0.040514	13	0.0325	11.4911	0.0379525	244.075	0.00153761	0	0	0	0	5	0.0138889	12.7184	0.0340788	0	0	21.2403	inf	inf	0.040514	inf	inf	-1.22727	0.903504	-0.146397	0.00387369	1.11367	0.15532	244.075	0.00153761	inf	inf	inf	inf
basal cell	Liph	Lpar1	T cell	9	0.0225	21.2403	0.040514	5	0.00278087	1.70591	0.00563421	36.234	0.000228264	0	0	0	0	1	0.00284091	0.755043	0.00202312	0	0	21.2403	inf	inf	0.040514	inf	inf	0.950867	2.25935	1.17591	0.00361108	2.7849	1.47763	36.234	0.000228264	inf	inf	inf	inf
basal cell	Liph	Lpar1	B cell	9	0.0225	21.2403	0.040514	4	0.00634921	3.46592	0.0114471	73.6172	0.000463768	0	0	0	0	4	0.0227273	14.671	0.0393106	0	0	21.2403	inf	inf	0.040514	inf	inf	-11.2051	0.236243	-2.08165	-0.0278635	0.291196	-1.77994	73.6172	0.000463768	inf	inf	inf	inf
T cell	Liph	Lpar1	stromal cell	2	0.00111235	3.23405	0.00616867	307	0.490415	271.536	0.896817	878.161	0.00553217	0	0	0	0	197	0.435841	318.363	0.853048	0	0	3.23405	inf	inf	0.00616867	inf	inf	-46.8271	0.852913	-0.22953	0.0437692	1.05131	0.072187	878.161	0.00553217	inf	inf	inf	inf
basal cell	Btc	Erbb2	B cell	1	0.0025	5.41269	0.0397429	3	0.0047619	7.22729	0.0316912	39.1191	0.0012595	0	0	0	0	2	0.0113636	9.49875	0.0574191	0	0	5.41269	inf	inf	0.0397429	inf	inf	-2.27146	0.760868	-0.394283	-0.0257279	0.551928	-0.857448	39.1191	0.0012595	inf	inf	inf	inf
T cell	Btc	Erbb2	stromal cell	3	0.00166852	3.36031	0.0246732	18	0.028754	22.6246	0.0992074	76.0255	0.00244776	0	0	0	0	5	0.0110619	11.7513	0.0710354	0	0	3.36031	inf	inf	0.0246732	inf	inf	10.8733	1.92529	0.945075	0.028172	1.39659	0.48191	76.0255	0.00244776	inf	inf	inf	inf
T cell	Btc	Erbb2	macrophage	3	0.00166852	3.36031	0.0246732	2	0.0120482	8.49393	0.0372453	28.5422	0.00091896	0	0	0	0	1	0.00740741	5.20468	0.0314618	0	0	3.36031	inf	inf	0.0246732	inf	inf	3.28925	1.63198	0.706624	0.00578352	1.18383	0.243458	28.5422	0.00091896	inf	inf	inf	inf
B cell	Btc	Erbb2	T cell	1	0.0015873	4.75379	0.0349048	5	0.00278087	2.85453	0.0125169	13.5698	0.000436901	0	0	0	0	3	0.00852273	6.42238	0.0388227	0	0	4.75379	inf	inf	0.0349048	inf	inf	-3.56785	0.444466	-1.16986	-0.0263058	0.322412	-1.63302	13.5698	0.000436901	inf	inf	inf	inf
T cell	Slamf6	Slamf6	endothelial cell	133	0.0739711	100.984	0.380662	1	0.00401606	1.91852	0.00723187	193.74	0.0027529	19	0.0539773	74.3011	0.26193	0	0	0	0	0	0	26.6834	1.35912	0.442678	0.118732	1.4533	0.53933	1.91852	inf	inf	0.00723187	inf	inf	193.74	0.0027529	inf	inf	inf	inf
endothelial cell	Liph	Lpar1	endothelial cell	6	0.0240964	36.2009	0.06905	2	0.00803213	2.36531	0.00781206	85.6264	0.000539423	1	0.00675676	12.241	0.0769594	0	0	0	0	0	0	23.9599	2.95734	1.5643	-0.00790946	0.897226	-0.156457	2.36531	inf	inf	0.00781206	inf	inf	85.6264	0.000539423	inf	inf	inf	inf
stromal cell	Bsg	Slc16a7	B cell	564	0.900958	263.263	0.177389	4	0.00634921	9.40066	0.175165	2474.85	0.0310724	395	0.873894	327.579	0.178157	0	0	0	0	0	0	-64.3157	0.803663	-0.315337	-0.000767699	0.995691	-0.00623017	9.40066	inf	inf	0.175165	inf	inf	2474.85	0.0310724	inf	inf	inf	inf
stromal cell	Bsg	Slc16a7	T cell	564	0.900958	263.263	0.177389	1	0.000556174	0.522675	0.00973914	137.601	0.00172762	395	0.873894	327.579	0.178157	0	0	0	0	0	0	-64.3157	0.803663	-0.315337	-0.000767699	0.995691	-0.00623017	0.522675	inf	inf	0.00973914	inf	inf	137.601	0.00172762	inf	inf	inf	inf
B cell	Vcan	Egfr	stromal cell	3	0.0047619	4.20123	0.0178509	325	0.519169	365.931	0.681493	1537.36	0.0121653	0	0	0	0	161	0.356195	337.987	0.669666	0	0	4.20123	inf	inf	0.0178509	inf	inf	27.9446	1.08268	0.114606	0.0118272	1.01766	0.0252576	1537.36	0.0121653	inf	inf	inf	inf
B cell	Vcan	Egfr	macrophage	3	0.0047619	4.20123	0.0178509	5	0.0301205	18.0832	0.0336773	75.9718	0.00060117	0	0	0	0	2	0.0148148	12.17	0.0241129	0	0	4.20123	inf	inf	0.0178509	inf	inf	5.91319	1.48588	0.571319	0.00956439	1.39665	0.48197	75.9718	0.00060117	inf	inf	inf	inf
B cell	Vcan	Egfr	luminal epithelial cell of mammary gland	3	0.0047619	4.20123	0.0178509	78	0.164557	45.1221	0.0840334	189.569	0.00150007	0	0	0	0	62	0.0674646	34.9086	0.0691658	0	0	4.20123	inf	inf	0.0178509	inf	inf	10.2135	1.29258	0.370252	0.0148676	1.21496	0.280903	189.569	0.00150007	inf	inf	inf	inf
B cell	Btc	Erbb2	B cell	1	0.0015873	4.75379	0.0349048	3	0.0047619	7.22729	0.0316912	34.357	0.00110618	0	0	0	0	2	0.0113636	9.49875	0.0574191	0	0	4.75379	inf	inf	0.0349048	inf	inf	-2.27146	0.760868	-0.394283	-0.0257279	0.551928	-0.857448	34.357	0.00110618	inf	inf	inf	inf
B cell	Btc	Erbb2	basal cell	1	0.0015873	4.75379	0.0349048	28	0.07	36.9624	0.162078	175.711	0.00565729	0	0	0	0	6	0.0166667	19.8664	0.120091	0	0	4.75379	inf	inf	0.0349048	inf	inf	17.096	1.86055	0.895727	0.041987	1.34963	0.432562	175.711	0.00565729	inf	inf	inf	inf
T cell	Btc	Erbb2	luminal epithelial cell of mammary gland	3	0.00166852	3.36031	0.0246732	144	0.303797	113.696	0.498548	382.052	0.0123007	0	0	0	0	139	0.151251	85.2247	0.515176	0	0	3.36031	inf	inf	0.0246732	inf	inf	28.4709	1.33407	0.415833	-0.0166278	0.967724	-0.0473324	382.052	0.0123007	inf	inf	inf	inf
B cell	Btc	Erbb2	endothelial cell	1	0.0015873	4.75379	0.0349048	15	0.060241	36.1953	0.158714	172.065	0.00553988	0	0	0	0	5	0.0337838	27.4603	0.165995	0	0	4.75379	inf	inf	0.0349048	inf	inf	8.73498	1.3181	0.398455	-0.00728104	0.956137	-0.0647108	172.065	0.00553988	inf	inf	inf	inf
B cell	Btc	Erbb2	luminal epithelial cell of mammary gland	1	0.0015873	4.75379	0.0349048	144	0.303797	113.696	0.498548	540.485	0.0174017	0	0	0	0	139	0.151251	85.2247	0.515176	0	0	4.75379	inf	inf	0.0349048	inf	inf	28.4709	1.33407	0.415833	-0.0166278	0.967724	-0.0473324	540.485	0.0174017	inf	inf	inf	inf
B cell	Btc	Erbb2	macrophage	1	0.0015873	4.75379	0.0349048	2	0.0120482	8.49393	0.0372453	40.3783	0.00130004	0	0	0	0	1	0.00740741	5.20468	0.0314618	0	0	4.75379	inf	inf	0.0349048	inf	inf	3.28925	1.63198	0.706624	0.00578352	1.18383	0.243458	40.3783	0.00130004	inf	inf	inf	inf
B cell	Btc	Erbb2	stromal cell	1	0.0015873	4.75379	0.0349048	18	0.028754	22.6246	0.0992074	107.553	0.00346282	0	0	0	0	5	0.0110619	11.7513	0.0710354	0	0	4.75379	inf	inf	0.0349048	inf	inf	10.8733	1.92529	0.945075	0.028172	1.39659	0.48191	107.553	0.00346282	inf	inf	inf	inf
T cell	Btc	Erbb2	B cell	3	0.00166852	3.36031	0.0246732	3	0.0047619	7.22729	0.0316912	24.2859	0.000781922	0	0	0	0	2	0.0113636	9.49875	0.0574191	0	0	3.36031	inf	inf	0.0246732	inf	inf	-2.27146	0.760868	-0.394283	-0.0257279	0.551928	-0.857448	24.2859	0.000781922	inf	inf	inf	inf
T cell	Btc	Erbb2	T cell	3	0.00166852	3.36031	0.0246732	5	0.00278087	2.85453	0.0125169	9.59208	0.000308832	0	0	0	0	3	0.00852273	6.42238	0.0388227	0	0	3.36031	inf	inf	0.0246732	inf	inf	-3.56785	0.444466	-1.16986	-0.0263058	0.322412	-1.63302	9.59208	0.000308832	inf	inf	inf	inf
T cell	Btc	Erbb2	basal cell	3	0.00166852	3.36031	0.0246732	28	0.07	36.9624	0.162078	124.205	0.00399896	0	0	0	0	6	0.0166667	19.8664	0.120091	0	0	3.36031	inf	inf	0.0246732	inf	inf	17.096	1.86055	0.895727	0.041987	1.34963	0.432562	124.205	0.00399896	inf	inf	inf	inf
T cell	Btc	Erbb2	endothelial cell	3	0.00166852	3.36031	0.0246732	15	0.060241	36.1953	0.158714	121.627	0.00391597	0	0	0	0	5	0.0337838	27.4603	0.165995	0	0	3.36031	inf	inf	0.0246732	inf	inf	8.73498	1.3181	0.398455	-0.00728104	0.956137	-0.0647108	121.627	0.00391597	inf	inf	inf	inf
T cell	Liph	Lpar1	macrophage	2	0.00111235	3.23405	0.00616867	3	0.0180723	5.95995	0.0196843	19.2748	0.000121426	0	0	0	0	7	0.0518519	19.169	0.051363	0	0	3.23405	inf	inf	0.00616867	inf	inf	-13.209	0.310916	-1.6854	-0.0316787	0.383239	-1.38368	19.2748	0.000121426	inf	inf	inf	inf
B cell	Btc	Erbb3	luminal epithelial cell of mammary gland	1	0.0015873	4.75379	0.0349048	18	0.0379747	43.6258	0.964293	207.388	0.0336585	0	0	0	0	3	0.00326442	4.38079	0.208813	0	0	4.75379	inf	inf	0.0349048	inf	inf	39.245	9.95844	3.31592	0.75548	4.61798	2.20726	207.388	0.0336585	inf	inf	inf	inf
macrophage	Vcan	Itgb1	B cell	1	0.0060241	2.59451	0.011024	63	0.1	40.6851	0.0324745	105.558	0.000357997	0	0	0	0	32	0.181818	60.2223	0.0457685	0	0	2.59451	inf	inf	0.011024	inf	inf	-19.5372	0.675581	-0.565798	-0.013294	0.709538	-0.495048	105.558	0.000357997	inf	inf	inf	inf
T cell	Btc	Erbb3	T cell	3	0.00166852	3.36031	0.0246732	1	0.000556174	1.61545	0.0357074	5.4284	0.000881014	0	0	0	0	0	0	0	0	0	0	3.36031	inf	inf	0.0246732	inf	inf	1.61545	inf	inf	0.0357074	inf	inf	5.4284	0.000881014	inf	inf	inf	inf
T cell	Btc	Egfr	luminal epithelial cell of mammary gland	3	0.00166852	3.36031	0.0246732	78	0.164557	45.1221	0.0840334	151.624	0.00207337	0	0	0	0	62	0.0674646	34.9086	0.0691658	0	0	3.36031	inf	inf	0.0246732	inf	inf	10.2135	1.29258	0.370252	0.0148676	1.21496	0.280903	151.624	0.00207337	inf	inf	inf	inf
T cell	Btc	Egfr	macrophage	3	0.00166852	3.36031	0.0246732	5	0.0301205	18.0832	0.0336773	60.7651	0.000830926	0	0	0	0	2	0.0148148	12.17	0.0241129	0	0	3.36031	inf	inf	0.0246732	inf	inf	5.91319	1.48588	0.571319	0.00956439	1.39665	0.48197	60.7651	0.000830926	inf	inf	inf	inf
T cell	Btc	Egfr	stromal cell	3	0.00166852	3.36031	0.0246732	325	0.519169	365.931	0.681493	1229.64	0.0168146	0	0	0	0	161	0.356195	337.987	0.669666	0	0	3.36031	inf	inf	0.0246732	inf	inf	27.9446	1.08268	0.114606	0.0118272	1.01766	0.0252576	1229.64	0.0168146	inf	inf	inf	inf
basal cell	Btc	Egfr	B cell	1	0.0025	5.41269	0.0397429	3	0.0047619	4.22688	0.00787194	22.8788	0.000312854	0	0	0	0	2	0.0113636	9.93272	0.0196801	0	0	5.41269	inf	inf	0.0397429	inf	inf	-5.70585	0.425551	-1.2326	-0.0118082	0.399995	-1.32195	22.8788	0.000312854	inf	inf	inf	inf
basal cell	Btc	Egfr	T cell	1	0.0025	5.41269	0.0397429	9	0.00500556	4.38782	0.00817166	23.7499	0.000324765	0	0	0	0	2	0.00568182	3.19389	0.00632817	0	0	5.41269	inf	inf	0.0397429	inf	inf	1.19393	1.37382	0.45819	0.00184349	1.29132	0.368841	23.7499	0.000324765	inf	inf	inf	inf
basal cell	Btc	Egfr	basal cell	1	0.0025	5.41269	0.0397429	97	0.2425	96.8204	0.180314	524.059	0.00716619	0	0	0	0	43	0.119444	103.614	0.205294	0	0	5.41269	inf	inf	0.0397429	inf	inf	-6.79321	0.934437	-0.0978306	-0.0249799	0.878321	-0.187179	524.059	0.00716619	inf	inf	inf	inf
basal cell	Btc	Egfr	endothelial cell	1	0.0025	5.41269	0.0397429	2	0.00803213	2.38338	0.0044387	12.9005	0.000176407	0	0	0	0	1	0.00675676	2.90377	0.00575335	0	0	5.41269	inf	inf	0.0397429	inf	inf	-0.520386	0.820789	-0.284916	-0.00131465	0.771499	-0.374265	12.9005	0.000176407	inf	inf	inf	inf
basal cell	Btc	Egfr	luminal epithelial cell of mammary gland	1	0.0025	5.41269	0.0397429	78	0.164557	45.1221	0.0840334	244.232	0.00333973	0	0	0	0	62	0.0674646	34.9086	0.0691658	0	0	5.41269	inf	inf	0.0397429	inf	inf	10.2135	1.29258	0.370252	0.0148676	1.21496	0.280903	244.232	0.00333973	inf	inf	inf	inf
basal cell	Btc	Egfr	macrophage	1	0.0025	5.41269	0.0397429	5	0.0301205	18.0832	0.0336773	97.8788	0.00133843	0	0	0	0	2	0.0148148	12.17	0.0241129	0	0	5.41269	inf	inf	0.0397429	inf	inf	5.91319	1.48588	0.571319	0.00956439	1.39665	0.48197	97.8788	0.00133843	inf	inf	inf	inf
basal cell	Btc	Egfr	stromal cell	1	0.0025	5.41269	0.0397429	325	0.519169	365.931	0.681493	1980.67	0.0270845	0	0	0	0	161	0.356195	337.987	0.669666	0	0	5.41269	inf	inf	0.0397429	inf	inf	27.9446	1.08268	0.114606	0.0118272	1.01766	0.0252576	1980.67	0.0270845	inf	inf	inf	inf
T cell	Liph	Lpar1	basal cell	2	0.00111235	3.23405	0.00616867	13	0.0325	11.4911	0.0379525	37.163	0.000234116	0	0	0	0	5	0.0138889	12.7184	0.0340788	0	0	3.23405	inf	inf	0.00616867	inf	inf	-1.22727	0.903504	-0.146397	0.00387369	1.11367	0.15532	37.163	0.000234116	inf	inf	inf	inf
macrophage	Vcan	Itgb1	stromal cell	1	0.0060241	2.59451	0.011024	457	0.730032	243.386	0.194268	631.465	0.00214161	0	0	0	0	272	0.60177	238.676	0.181392	0	0	2.59451	inf	inf	0.011024	inf	inf	4.71009	1.01973	0.0281932	0.0128768	1.07099	0.0989434	631.465	0.00214161	inf	inf	inf	inf
macrophage	Vcan	Itgb1	macrophage	1	0.0060241	2.59451	0.011024	92	0.554217	138.394	0.110465	359.065	0.00121776	0	0	0	0	62	0.459259	137.002	0.10412	0	0	2.59451	inf	inf	0.011024	inf	inf	1.39247	1.01016	0.0145894	0.00634482	1.06094	0.0853395	359.065	0.00121776	inf	inf	inf	inf
macrophage	Vcan	Itgb1	luminal epithelial cell of mammary gland	1	0.0060241	2.59451	0.011024	369	0.778481	142.145	0.113459	368.796	0.00125077	0	0	0	0	573	0.623504	150.416	0.114315	0	0	2.59451	inf	inf	0.011024	inf	inf	-8.27137	0.94501	-0.0815983	-0.000856351	0.992509	-0.0108481	368.796	0.00125077	inf	inf	inf	inf
macrophage	Vcan	Itgb1	endothelial cell	1	0.0060241	2.59451	0.011024	217	0.871486	321.765	0.25683	834.822	0.00283129	0	0	0	0	117	0.790541	293.2	0.22283	0	0	2.59451	inf	inf	0.011024	inf	inf	28.5655	1.09743	0.134125	0.0340007	1.15259	0.204875	834.822	0.00283129	inf	inf	inf	inf
macrophage	Vcan	Itgb1	basal cell	1	0.0060241	2.59451	0.011024	379	0.9475	305.455	0.243812	792.505	0.00268777	0	0	0	0	229	0.636111	279.562	0.212465	0	0	2.59451	inf	inf	0.011024	inf	inf	25.8933	1.09262	0.127793	0.0313469	1.14754	0.198543	792.505	0.00268777	inf	inf	inf	inf
macrophage	Vcan	Itgb1	T cell	1	0.0060241	2.59451	0.011024	277	0.15406	61.0015	0.0486909	158.269	0.000536766	0	0	0	0	128	0.363636	156.725	0.11911	0	0	2.59451	inf	inf	0.011024	inf	inf	-95.7234	0.389227	-1.36132	-0.0704188	0.40879	-1.29057	158.269	0.000536766	inf	inf	inf	inf
T cell	Liph	Lpar1	T cell	2	0.00111235	3.23405	0.00616867	5	0.00278087	1.70591	0.00563421	5.517	3.47556e-05	0	0	0	0	1	0.00284091	0.755043	0.00202312	0	0	3.23405	inf	inf	0.00616867	inf	inf	0.950867	2.25935	1.17591	0.00361108	2.7849	1.47763	5.517	3.47556e-05	inf	inf	inf	inf
T cell	Liph	Lpar1	B cell	2	0.00111235	3.23405	0.00616867	4	0.00634921	3.46592	0.0114471	11.209	7.06134e-05	0	0	0	0	4	0.0227273	14.671	0.0393106	0	0	3.23405	inf	inf	0.00616867	inf	inf	-11.2051	0.236243	-2.08165	-0.0278635	0.291196	-1.77994	11.209	7.06134e-05	inf	inf	inf	inf
T cell	Btc	Egfr	endothelial cell	3	0.00166852	3.36031	0.0246732	2	0.00803213	2.38338	0.0044387	8.0089	0.000109517	0	0	0	0	1	0.00675676	2.90377	0.00575335	0	0	3.36031	inf	inf	0.0246732	inf	inf	-0.520386	0.820789	-0.284916	-0.00131465	0.771499	-0.374265	8.0089	0.000109517	inf	inf	inf	inf
T cell	Btc	Egfr	basal cell	3	0.00166852	3.36031	0.0246732	97	0.2425	96.8204	0.180314	325.346	0.00444891	0	0	0	0	43	0.119444	103.614	0.205294	0	0	3.36031	inf	inf	0.0246732	inf	inf	-6.79321	0.934437	-0.0978306	-0.0249799	0.878321	-0.187179	325.346	0.00444891	inf	inf	inf	inf
T cell	Btc	Egfr	T cell	3	0.00166852	3.36031	0.0246732	9	0.00500556	4.38782	0.00817166	14.7444	0.000201621	0	0	0	0	2	0.00568182	3.19389	0.00632817	0	0	3.36031	inf	inf	0.0246732	inf	inf	1.19393	1.37382	0.45819	0.00184349	1.29132	0.368841	14.7444	0.000201621	inf	inf	inf	inf
basal cell	Btc	Erbb4	luminal epithelial cell of mammary gland	1	0.0025	5.41269	0.0397429	3	0.00632911	8.30715	1	44.9641	0.0397429	0	0	0	0	5	0.0054407	8.80364	1	0	0	5.41269	inf	inf	0.0397429	inf	inf	-0.496487	0.943604	-0.0837461	0	1	0	44.9641	0.0397429	inf	inf	inf	inf
T cell	Btc	Erbb3	luminal epithelial cell of mammary gland	3	0.00166852	3.36031	0.0246732	18	0.0379747	43.6258	0.964293	146.596	0.0237921	0	0	0	0	3	0.00326442	4.38079	0.208813	0	0	3.36031	inf	inf	0.0246732	inf	inf	39.245	9.95844	3.31592	0.75548	4.61798	2.20726	146.596	0.0237921	inf	inf	inf	inf
basal cell	Btc	Erbb3	T cell	1	0.0025	5.41269	0.0397429	1	0.000556174	1.61545	0.0357074	8.74392	0.00141911	0	0	0	0	0	0	0	0	0	0	5.41269	inf	inf	0.0397429	inf	inf	1.61545	inf	inf	0.0357074	inf	inf	8.74392	0.00141911	inf	inf	inf	inf
basal cell	Btc	Erbb3	luminal epithelial cell of mammary gland	1	0.0025	5.41269	0.0397429	18	0.0379747	43.6258	0.964293	236.133	0.0383238	0	0	0	0	3	0.00326442	4.38079	0.208813	0	0	5.41269	inf	inf	0.0397429	inf	inf	39.245	9.95844	3.31592	0.75548	4.61798	2.20726	236.133	0.0383238	inf	inf	inf	inf
luminal epithelial cell of mammary gland	Btc	Erbb3	T cell	72	0.151899	118.197	0.867867	1	0.000556174	1.61545	0.0357074	190.941	0.0309893	54	0.0587595	64.3698	0.695713	0	0	0	0	0	0	53.8274	1.83622	0.876741	0.172154	1.24745	0.318982	1.61545	inf	inf	0.0357074	inf	inf	190.941	0.0309893	inf	inf	inf	inf
stromal cell	Btc	Erbb3	T cell	2	0.00319489	4.46881	0.0328124	1	0.000556174	1.61545	0.0357074	7.21912	0.00117164	6	0.0132743	28.1537	0.304287	0	0	0	0	0	0	-23.6849	0.158729	-2.65536	-0.271475	0.107833	-3.21312	1.61545	inf	inf	0.0357074	inf	inf	7.21912	0.00117164	inf	inf	inf	inf
T cell	Liph	Lpar1	luminal epithelial cell of mammary gland	2	0.00111235	3.23405	0.00616867	12	0.0253165	6.25324	0.0206529	20.2233	0.000127401	0	0	0	0	21	0.0228509	7.53007	0.0201767	0	0	3.23405	inf	inf	0.00616867	inf	inf	-1.27683	0.830436	-0.268059	0.000476245	1.0236	0.0336573	20.2233	0.000127401	inf	inf	inf	inf
B cell	Btc	Erbb4	luminal epithelial cell of mammary gland	1	0.0015873	4.75379	0.0349048	3	0.00632911	8.30715	1	39.4904	0.0349048	0	0	0	0	5	0.0054407	8.80364	1	0	0	4.75379	inf	inf	0.0349048	inf	inf	-0.496487	0.943604	-0.0837461	0	1	0	39.4904	0.0349048	inf	inf	inf	inf
T cell	Btc	Erbb4	luminal epithelial cell of mammary gland	3	0.00166852	3.36031	0.0246732	3	0.00632911	8.30715	1	27.9146	0.0246732	0	0	0	0	5	0.0054407	8.80364	1	0	0	3.36031	inf	inf	0.0246732	inf	inf	-0.496487	0.943604	-0.0837461	0	1	0	27.9146	0.0246732	inf	inf	inf	inf
endothelial cell	Slamf6	Slamf6	B cell	1	0.00401606	1.91852	0.00723187	42	0.0666667	100.214	0.377758	192.262	0.0027319	0	0	0	0	16	0.0909091	105.86	0.373184	0	0	1.91852	inf	inf	0.00723187	inf	inf	-5.64638	0.946662	-0.0790786	0.00457365	1.01226	0.0175738	192.262	0.0027319	inf	inf	inf	inf
T cell	Btc	Egfr	B cell	3	0.00166852	3.36031	0.0246732	3	0.0047619	4.22688	0.00787194	14.2036	0.000194226	0	0	0	0	2	0.0113636	9.93272	0.0196801	0	0	3.36031	inf	inf	0.0246732	inf	inf	-5.70585	0.425551	-1.2326	-0.0118082	0.399995	-1.32195	14.2036	0.000194226	inf	inf	inf	inf
T cell	Liph	Lpar1	endothelial cell	2	0.00111235	3.23405	0.00616867	2	0.00803213	2.36531	0.00781206	7.64955	4.819e-05	0	0	0	0	0	0	0	0	0	0	3.23405	inf	inf	0.00616867	inf	inf	2.36531	inf	inf	0.00781206	inf	inf	7.64955	4.819e-05	inf	inf	inf	inf
B cell	Btc	Egfr	B cell	1	0.0015873	4.75379	0.0349048	3	0.0047619	4.22688	0.00787194	20.0937	0.000274769	0	0	0	0	2	0.0113636	9.93272	0.0196801	0	0	4.75379	inf	inf	0.0349048	inf	inf	-5.70585	0.425551	-1.2326	-0.0118082	0.399995	-1.32195	20.0937	0.000274769	inf	inf	inf	inf
B cell	Btc	Egfr	T cell	1	0.0015873	4.75379	0.0349048	9	0.00500556	4.38782	0.00817166	20.8587	0.000285231	0	0	0	0	2	0.00568182	3.19389	0.00632817	0	0	4.75379	inf	inf	0.0349048	inf	inf	1.19393	1.37382	0.45819	0.00184349	1.29132	0.368841	20.8587	0.000285231	inf	inf	inf	inf
B cell	Btc	Egfr	basal cell	1	0.0015873	4.75379	0.0349048	97	0.2425	96.8204	0.180314	460.264	0.00629382	0	0	0	0	43	0.119444	103.614	0.205294	0	0	4.75379	inf	inf	0.0349048	inf	inf	-6.79321	0.934437	-0.0978306	-0.0249799	0.878321	-0.187179	460.264	0.00629382	inf	inf	inf	inf
B cell	Btc	Egfr	endothelial cell	1	0.0015873	4.75379	0.0349048	2	0.00803213	2.38338	0.0044387	11.3301	0.000154932	0	0	0	0	1	0.00675676	2.90377	0.00575335	0	0	4.75379	inf	inf	0.0349048	inf	inf	-0.520386	0.820789	-0.284916	-0.00131465	0.771499	-0.374265	11.3301	0.000154932	inf	inf	inf	inf
B cell	Btc	Egfr	luminal epithelial cell of mammary gland	1	0.0015873	4.75379	0.0349048	78	0.164557	45.1221	0.0840334	214.501	0.00293317	0	0	0	0	62	0.0674646	34.9086	0.0691658	0	0	4.75379	inf	inf	0.0349048	inf	inf	10.2135	1.29258	0.370252	0.0148676	1.21496	0.280903	214.501	0.00293317	inf	inf	inf	inf
B cell	Btc	Egfr	macrophage	1	0.0015873	4.75379	0.0349048	5	0.0301205	18.0832	0.0336773	85.9637	0.0011755	0	0	0	0	2	0.0148148	12.17	0.0241129	0	0	4.75379	inf	inf	0.0349048	inf	inf	5.91319	1.48588	0.571319	0.00956439	1.39665	0.48197	85.9637	0.0011755	inf	inf	inf	inf
B cell	Btc	Egfr	stromal cell	1	0.0015873	4.75379	0.0349048	325	0.519169	365.931	0.681493	1739.56	0.0237874	0	0	0	0	161	0.356195	337.987	0.669666	0	0	4.75379	inf	inf	0.0349048	inf	inf	27.9446	1.08268	0.114606	0.0118272	1.01766	0.0252576	1739.56	0.0237874	inf	inf	inf	inf
luminal epithelial cell of mammary gland	Efna1	Epha8	luminal epithelial cell of mammary gland	271	0.57173	198.537	0.340795	1	0.0021097	3.74307	1	743.138	0.340795	401	0.436344	198.666	0.378021	0	0	0	0	0	0	-0.129231	0.99935	-0.000938772	-0.037226	0.901524	-0.149562	3.74307	inf	inf	1	inf	inf	743.138	0.340795	inf	inf	inf	inf
macrophage	Efna1	Epha8	luminal epithelial cell of mammary gland	4	0.0240964	9.39793	0.0161319	1	0.0021097	3.74307	1	35.1771	0.0161319	4	0.0296296	7.65397	0.014564	0	0	0	0	0	0	1.74396	1.22785	0.296134	0.00156791	1.10766	0.147511	3.74307	inf	inf	1	inf	inf	35.1771	0.0161319	inf	inf	inf	inf
macrophage	Mmp9	Ephb2	T cell	19	0.114458	40.4624	0.888771	4	0.00222469	5.7245	0.0463211	231.627	0.0411689	15	0.111111	46.4373	0.754375	0	0	0	0	0	0	-5.97484	0.871335	-0.1987	0.134396	1.17816	0.23653	5.7245	inf	inf	0.0463211	inf	inf	231.627	0.0411689	inf	inf	inf	inf
T cell	Slit2	Gpc1	T cell	2	0.00111235	2.15791	0.00925177	29	0.016129	16.4594	0.0481728	35.5178	0.000445683	0	0	0	0	17	0.0482955	46.3848	0.182104	0	0	2.15791	inf	inf	0.00925177	inf	inf	-29.9254	0.354844	-1.49474	-0.133932	0.264534	-1.91848	35.5178	0.000445683	inf	inf	inf	inf
endothelial cell	Slit2	Gpc1	macrophage	1	0.00401606	3.09191	0.0132562	1	0.0060241	4.39509	0.0128634	13.5892	0.00017052	0	0	0	0	2	0.0148148	11.8291	0.0464406	0	0	3.09191	inf	inf	0.0132562	inf	inf	-7.43404	0.371548	-1.42838	-0.0335772	0.276986	-1.85211	13.5892	0.00017052	inf	inf	inf	inf
endothelial cell	Slit2	Gpc1	luminal epithelial cell of mammary gland	1	0.00401606	3.09191	0.0132562	91	0.191983	61.4872	0.179959	190.113	0.00238557	0	0	0	0	144	0.156692	73.3522	0.287977	0	0	3.09191	inf	inf	0.0132562	inf	inf	-11.865	0.838246	-0.254554	-0.108019	0.624906	-0.678289	190.113	0.00238557	inf	inf	inf	inf
luminal epithelial cell of mammary gland	Alcam	L1cam	stromal cell	244	0.514768	174.522	0.421089	3	0.00479233	3.48743	0.0308491	608.632	0.0129902	608	0.661589	349.841	0.62724	0	0	0	0	0	0	-175.319	0.49886	-1.00329	-0.206151	0.671337	-0.574891	3.48743	inf	inf	0.0308491	inf	inf	608.632	0.0129902	inf	inf	inf	inf
macrophage	Alcam	L1cam	B cell	39	0.23494	104.898	0.2531	6	0.00952381	13.5676	0.120017	1423.22	0.0303762	23	0.17037	89.7341	0.160887	0	0	0	0	0	0	15.164	1.16899	0.22526	0.0922133	1.57316	0.653661	13.5676	inf	inf	0.120017	inf	inf	1423.22	0.0303762	inf	inf	inf	inf
endothelial cell	Slit2	Gpc1	endothelial cell	1	0.00401606	3.09191	0.0132562	11	0.0441767	23.7193	0.0694208	73.3378	0.000920254	0	0	0	0	8	0.0540541	36.6642	0.143942	0	0	3.09191	inf	inf	0.0132562	inf	inf	-12.945	0.646932	-0.628314	-0.0745212	0.482283	-1.05205	73.3378	0.000920254	inf	inf	inf	inf
macrophage	Alcam	L1cam	basal cell	39	0.23494	104.898	0.2531	1	0.0025	2.45772	0.0217405	257.81	0.00550252	23	0.17037	89.7341	0.160887	0	0	0	0	0	0	15.164	1.16899	0.22526	0.0922133	1.57316	0.653661	2.45772	inf	inf	0.0217405	inf	inf	257.81	0.00550252	inf	inf	inf	inf
endothelial cell	Slit2	Gpc1	basal cell	1	0.00401606	3.09191	0.0132562	139	0.3475	171.346	0.501489	529.786	0.00664783	0	0	0	0	14	0.0388889	41.4509	0.162734	0	0	3.09191	inf	inf	0.0132562	inf	inf	129.895	4.1337	2.04743	0.338755	3.08164	1.6237	529.786	0.00664783	inf	inf	inf	inf
endothelial cell	Slit2	Gpc1	T cell	1	0.00401606	3.09191	0.0132562	29	0.016129	16.4594	0.0481728	50.8909	0.000638587	0	0	0	0	17	0.0482955	46.3848	0.182104	0	0	3.09191	inf	inf	0.0132562	inf	inf	-29.9254	0.354844	-1.49474	-0.133932	0.264534	-1.91848	50.8909	0.000638587	inf	inf	inf	inf
endothelial cell	Slit2	Gpc1	B cell	1	0.00401606	3.09191	0.0132562	5	0.00793651	5.62165	0.0164533	17.3816	0.000218107	0	0	0	0	2	0.0113636	13.5065	0.053026	0	0	3.09191	inf	inf	0.0132562	inf	inf	-7.88489	0.416217	-1.26459	-0.0365728	0.310286	-1.68833	17.3816	0.000218107	inf	inf	inf	inf
macrophage	Alcam	L1cam	stromal cell	39	0.23494	104.898	0.2531	3	0.00479233	3.48743	0.0308491	365.825	0.00780792	23	0.17037	89.7341	0.160887	0	0	0	0	0	0	15.164	1.16899	0.22526	0.0922133	1.57316	0.653661	3.48743	inf	inf	0.0308491	inf	inf	365.825	0.00780792	inf	inf	inf	inf
stromal cell	Alcam	L1cam	B cell	15	0.0239617	10.237	0.0246999	6	0.00952381	13.5676	0.120017	138.891	0.0029644	6	0.0132743	6.49963	0.0116534	0	0	0	0	0	0	3.73732	1.57501	0.655357	0.0130465	2.11955	1.08376	13.5676	inf	inf	0.120017	inf	inf	138.891	0.0029644	inf	inf	inf	inf
stromal cell	Alcam	L1cam	basal cell	15	0.0239617	10.237	0.0246999	1	0.0025	2.45772	0.0217405	25.1596	0.000536989	6	0.0132743	6.49963	0.0116534	0	0	0	0	0	0	3.73732	1.57501	0.655357	0.0130465	2.11955	1.08376	2.45772	inf	inf	0.0217405	inf	inf	25.1596	0.000536989	inf	inf	inf	inf
T cell	Slit2	Gpc1	stromal cell	2	0.00111235	2.15791	0.00925177	53	0.0846645	58.6455	0.171642	126.552	0.00158799	0	0	0	0	14	0.0309735	31.5274	0.123775	0	0	2.15791	inf	inf	0.00925177	inf	inf	27.118	1.86014	0.895413	0.0478665	1.38672	0.471678	126.552	0.00158799	inf	inf	inf	inf
T cell	Slit2	Gpc1	macrophage	2	0.00111235	2.15791	0.00925177	1	0.0060241	4.39509	0.0128634	9.4842	0.000119009	0	0	0	0	2	0.0148148	11.8291	0.0464406	0	0	2.15791	inf	inf	0.00925177	inf	inf	-7.43404	0.371548	-1.42838	-0.0335772	0.276986	-1.85211	9.4842	0.000119009	inf	inf	inf	inf
T cell	Slit2	Gpc1	luminal epithelial cell of mammary gland	2	0.00111235	2.15791	0.00925177	91	0.191983	61.4872	0.179959	132.684	0.00166494	0	0	0	0	144	0.156692	73.3522	0.287977	0	0	2.15791	inf	inf	0.00925177	inf	inf	-11.865	0.838246	-0.254554	-0.108019	0.624906	-0.678289	132.684	0.00166494	inf	inf	inf	inf
stromal cell	Alcam	L1cam	stromal cell	15	0.0239617	10.237	0.0246999	3	0.00479233	3.48743	0.0308491	35.7006	0.000761971	6	0.0132743	6.49963	0.0116534	0	0	0	0	0	0	3.73732	1.57501	0.655357	0.0130465	2.11955	1.08376	3.48743	inf	inf	0.0308491	inf	inf	35.7006	0.000761971	inf	inf	inf	inf
B cell	Alcam	Chl1	B cell	49	0.0777778	68.2963	0.164787	3	0.0047619	4.17772	0.131239	285.322	0.0216264	16	0.0909091	57.6875	0.10343	0	0	0	0	0	0	10.6088	1.1839	0.243548	0.061357	1.59322	0.67195	4.17772	inf	inf	0.131239	inf	inf	285.322	0.0216264	inf	inf	inf	inf
T cell	Slit2	Gpc1	endothelial cell	2	0.00111235	2.15791	0.00925177	11	0.0441767	23.7193	0.0694208	51.184	0.000642265	0	0	0	0	8	0.0540541	36.6642	0.143942	0	0	2.15791	inf	inf	0.00925177	inf	inf	-12.945	0.646932	-0.628314	-0.0745212	0.482283	-1.05205	51.184	0.000642265	inf	inf	inf	inf
T cell	Slit2	Gpc1	basal cell	2	0.00111235	2.15791	0.00925177	139	0.3475	171.346	0.501489	369.749	0.00463966	0	0	0	0	14	0.0388889	41.4509	0.162734	0	0	2.15791	inf	inf	0.00925177	inf	inf	129.895	4.1337	2.04743	0.338755	3.08164	1.6237	369.749	0.00463966	inf	inf	inf	inf
basal cell	Col1a1	Itga2	macrophage	29	0.0725	13.3852	0.0214681	1	0.0060241	6.38927	0.023227	85.5217	0.000498641	6	0.0166667	7.23926	0.0123383	0	0	0	0	0	0	6.14595	1.84897	0.886726	0.00912981	1.73995	0.79905	6.38927	inf	inf	0.023227	inf	inf	85.5217	0.000498641	inf	inf	inf	inf
luminal epithelial cell of mammary gland	Alcam	L1cam	basal cell	244	0.514768	174.522	0.421089	1	0.0025	2.45772	0.0217405	428.925	0.00915469	608	0.661589	349.841	0.62724	0	0	0	0	0	0	-175.319	0.49886	-1.00329	-0.206151	0.671337	-0.574891	2.45772	inf	inf	0.0217405	inf	inf	428.925	0.00915469	inf	inf	inf	inf
endothelial cell	Slit2	Gpc1	stromal cell	1	0.00401606	3.09191	0.0132562	53	0.0846645	58.6455	0.171642	181.326	0.00227531	0	0	0	0	14	0.0309735	31.5274	0.123775	0	0	3.09191	inf	inf	0.0132562	inf	inf	27.118	1.86014	0.895413	0.0478665	1.38672	0.471678	181.326	0.00227531	inf	inf	inf	inf
T cell	Slit2	Robo2	basal cell	2	0.00111235	2.15791	0.00925177	20	0.05	43.8629	0.574789	94.6521	0.00531781	0	0	0	0	2	0.00555556	10.8828	0.256237	0	0	2.15791	inf	inf	0.00925177	inf	inf	32.9801	4.03048	2.01095	0.318552	2.24319	1.16555	94.6521	0.00531781	inf	inf	inf	inf
T cell	Alcam	L1cam	B cell	35	0.0194661	12.4457	0.0300293	6	0.00952381	13.5676	0.120017	168.859	0.00360401	15	0.0426136	20.9436	0.0375505	0	0	0	0	0	0	-8.49793	0.594248	-0.750864	-0.00752122	0.799704	-0.322462	13.5676	inf	inf	0.120017	inf	inf	168.859	0.00360401	inf	inf	inf	inf
basal cell	Slit2	Robo2	T cell	28	0.07	48.1498	0.206436	1	0.000556174	0.292116	0.00382795	14.0653	0.000790228	3	0.00833333	15.1705	0.111214	0	0	0	0	0	0	32.9793	3.17391	1.66626	0.0952226	1.85621	0.892361	0.292116	inf	inf	0.00382795	inf	inf	14.0653	0.000790228	inf	inf	inf	inf
T cell	Alcam	L1cam	basal cell	35	0.0194661	12.4457	0.0300293	1	0.0025	2.45772	0.0217405	30.5881	0.000652851	15	0.0426136	20.9436	0.0375505	0	0	0	0	0	0	-8.49793	0.594248	-0.750864	-0.00752122	0.799704	-0.322462	2.45772	inf	inf	0.0217405	inf	inf	30.5881	0.000652851	inf	inf	inf	inf
T cell	Slit2	Robo2	stromal cell	2	0.00111235	2.15791	0.00925177	8	0.0127796	17.4204	0.228281	37.5916	0.002112	0	0	0	0	3	0.00663717	10.412	0.245153	0	0	2.15791	inf	inf	0.00925177	inf	inf	7.00834	1.6731	0.742523	-0.0168724	0.931176	-0.102874	37.5916	0.002112	inf	inf	inf	inf
T cell	Slit2	Robo2	luminal epithelial cell of mammary gland	2	0.00111235	2.15791	0.00925177	1	0.0021097	2.05477	0.0269261	4.434	0.000249114	0	0	0	0	0	0	0	0	0	0	2.15791	inf	inf	0.00925177	inf	inf	2.05477	inf	inf	0.0269261	inf	inf	4.434	0.000249114	inf	inf	inf	inf
T cell	Slit2	Robo2	endothelial cell	2	0.00111235	2.15791	0.00925177	4	0.0160643	12.6811	0.166176	27.3647	0.00153743	0	0	0	0	2	0.0135135	10.9425	0.257643	0	0	2.15791	inf	inf	0.00925177	inf	inf	1.73863	1.15889	0.212741	-0.0914664	0.644988	-0.632657	27.3647	0.00153743	inf	inf	inf	inf
T cell	Alcam	L1cam	stromal cell	35	0.0194661	12.4457	0.0300293	3	0.00479233	3.48743	0.0308491	43.4035	0.000926376	15	0.0426136	20.9436	0.0375505	0	0	0	0	0	0	-8.49793	0.594248	-0.750864	-0.00752122	0.799704	-0.322462	3.48743	inf	inf	0.0308491	inf	inf	43.4035	0.000926376	inf	inf	inf	inf
basal cell	Alcam	L1cam	B cell	43	0.1075	34.4138	0.0830344	6	0.00952381	13.5676	0.120017	466.914	0.00996551	8	0.0222222	13.1025	0.0234919	0	0	0	0	0	0	21.3113	2.6265	1.39314	0.0595425	3.53459	1.82154	13.5676	inf	inf	0.120017	inf	inf	466.914	0.00996551	inf	inf	inf	inf
basal cell	Alcam	L1cam	basal cell	43	0.1075	34.4138	0.0830344	1	0.0025	2.45772	0.0217405	84.5795	0.00180521	8	0.0222222	13.1025	0.0234919	0	0	0	0	0	0	21.3113	2.6265	1.39314	0.0595425	3.53459	1.82154	2.45772	inf	inf	0.0217405	inf	inf	84.5795	0.00180521	inf	inf	inf	inf
luminal epithelial cell of mammary gland	Alcam	L1cam	B cell	244	0.514768	174.522	0.421089	6	0.00952381	13.5676	0.120017	2367.85	0.0505377	608	0.661589	349.841	0.62724	0	0	0	0	0	0	-175.319	0.49886	-1.00329	-0.206151	0.671337	-0.574891	13.5676	inf	inf	0.120017	inf	inf	2367.85	0.0505377	inf	inf	inf	inf
T cell	Slit2	Robo2	T cell	2	0.00111235	2.15791	0.00925177	1	0.000556174	0.292116	0.00382795	0.630359	3.54153e-05	0	0	0	0	0	0	0	0	0	0	2.15791	inf	inf	0.00925177	inf	inf	0.292116	inf	inf	0.00382795	inf	inf	0.630359	3.54153e-05	inf	inf	inf	inf
B cell	Slit2	Robo2	luminal epithelial cell of mammary gland	1	0.0015873	3.82153	0.0163843	1	0.0021097	2.05477	0.0269261	7.85235	0.000441167	1	0.00568182	3.97836	0.029165	0	0	0	0	0	0	-0.156828	0.96058	-0.0580229	-0.0127807	0.56178	-0.831923	2.05477	inf	inf	0.0269261	inf	inf	7.85235	0.000441167	inf	inf	inf	inf
basal cell	Alcam	L1cam	stromal cell	43	0.1075	34.4138	0.0830344	3	0.00479233	3.48743	0.0308491	120.016	0.00256154	8	0.0222222	13.1025	0.0234919	0	0	0	0	0	0	21.3113	2.6265	1.39314	0.0595425	3.53459	1.82154	3.48743	inf	inf	0.0308491	inf	inf	120.016	0.00256154	inf	inf	inf	inf
endothelial cell	Alcam	L1cam	B cell	7	0.0281124	9.64026	0.0232602	6	0.00952381	13.5676	0.120017	130.796	0.00279161	6	0.0405405	19.9381	0.0357476	0	0	0	0	0	0	-10.2979	0.483509	-1.04839	-0.0124874	0.650678	-0.619984	13.5676	inf	inf	0.120017	inf	inf	130.796	0.00279161	inf	inf	inf	inf
endothelial cell	Col1a1	Itga2	macrophage	24	0.0963855	14.4394	0.023159	1	0.0060241	6.38927	0.023227	92.2574	0.000537914	6	0.0405405	7.62157	0.0129899	0	0	0	0	0	0	6.81785	1.89455	0.921853	0.010169	1.78284	0.834178	6.38927	inf	inf	0.023227	inf	inf	92.2574	0.000537914	inf	inf	inf	inf
endothelial cell	Alcam	L1cam	basal cell	7	0.0281124	9.64026	0.0232602	1	0.0025	2.45772	0.0217405	23.693	0.000505689	6	0.0405405	19.9381	0.0357476	0	0	0	0	0	0	-10.2979	0.483509	-1.04839	-0.0124874	0.650678	-0.619984	2.45772	inf	inf	0.0217405	inf	inf	23.693	0.000505689	inf	inf	inf	inf
B cell	Slit2	Robo2	T cell	1	0.0015873	3.82153	0.0163843	1	0.000556174	0.292116	0.00382795	1.11633	6.27184e-05	1	0.00568182	3.97836	0.029165	0	0	0	0	0	0	-0.156828	0.96058	-0.0580229	-0.0127807	0.56178	-0.831923	0.292116	inf	inf	0.00382795	inf	inf	1.11633	6.27184e-05	inf	inf	inf	inf
endothelial cell	Alcam	L1cam	stromal cell	7	0.0281124	9.64026	0.0232602	3	0.00479233	3.48743	0.0308491	33.6197	0.000717557	6	0.0405405	19.9381	0.0357476	0	0	0	0	0	0	-10.2979	0.483509	-1.04839	-0.0124874	0.650678	-0.619984	3.48743	inf	inf	0.0308491	inf	inf	33.6197	0.000717557	inf	inf	inf	inf
B cell	Alcam	Chl1	endothelial cell	49	0.0777778	68.2963	0.164787	1	0.00401606	2.31517	0.0727288	158.117	0.0119847	16	0.0909091	57.6875	0.10343	0	0	0	0	0	0	10.6088	1.1839	0.243548	0.061357	1.59322	0.67195	2.31517	inf	inf	0.0727288	inf	inf	158.117	0.0119847	inf	inf	inf	inf
T cell	Slit2	Gpc1	B cell	2	0.00111235	2.15791	0.00925177	5	0.00793651	5.62165	0.0164533	12.131	0.000152222	0	0	0	0	2	0.0113636	13.5065	0.053026	0	0	2.15791	inf	inf	0.00925177	inf	inf	-7.88489	0.416217	-1.26459	-0.0365728	0.310286	-1.68833	12.131	0.000152222	inf	inf	inf	inf
basal cell	Slit2	Robo2	luminal epithelial cell of mammary gland	28	0.07	48.1498	0.206436	1	0.0021097	2.05477	0.0269261	98.9366	0.00555853	3	0.00833333	15.1705	0.111214	0	0	0	0	0	0	32.9793	3.17391	1.66626	0.0952226	1.85621	0.892361	2.05477	inf	inf	0.0269261	inf	inf	98.9366	0.00555853	inf	inf	inf	inf
T cell	Alcam	Chl1	B cell	35	0.0194661	12.4457	0.0300293	3	0.0047619	4.17772	0.131239	51.9947	0.00394101	15	0.0426136	20.9436	0.0375505	0	0	0	0	0	0	-8.49793	0.594248	-0.750864	-0.00752122	0.799704	-0.322462	4.17772	inf	inf	0.131239	inf	inf	51.9947	0.00394101	inf	inf	inf	inf
luminal epithelial cell of mammary gland	Slit2	Robo4	T cell	3	0.00632911	2.51122	0.0107666	5	0.00278087	2.37217	0.00554033	5.95705	5.96503e-05	5	0.0054407	5.99637	0.0439589	0	0	0	0	0	0	-3.48514	0.418791	-1.2557	-0.0331924	0.244923	-2.0296	2.37217	inf	inf	0.00554033	inf	inf	5.95705	5.96503e-05	inf	inf	inf	inf
macrophage	Alcam	Chl1	endothelial cell	39	0.23494	104.898	0.2531	1	0.00401606	2.31517	0.0727288	242.857	0.0184077	23	0.17037	89.7341	0.160887	0	0	0	0	0	0	15.164	1.16899	0.22526	0.0922133	1.57316	0.653661	2.31517	inf	inf	0.0727288	inf	inf	242.857	0.0184077	inf	inf	inf	inf
endothelial cell	Slit2	Robo4	stromal cell	1	0.00401606	3.09191	0.0132562	3	0.00479233	1.83228	0.00427938	5.66523	5.67282e-05	0	0	0	0	0	0	0	0	0	0	3.09191	inf	inf	0.0132562	inf	inf	1.83228	inf	inf	0.00427938	inf	inf	5.66523	5.67282e-05	inf	inf	inf	inf
endothelial cell	Slit2	Robo4	macrophage	1	0.00401606	3.09191	0.0132562	1	0.0060241	3.21446	0.00750754	9.93881	9.95213e-05	0	0	0	0	0	0	0	0	0	0	3.09191	inf	inf	0.0132562	inf	inf	3.21446	inf	inf	0.00750754	inf	inf	9.93881	9.95213e-05	inf	inf	inf	inf
stromal cell	Alcam	Chl1	B cell	15	0.0239617	10.237	0.0246999	3	0.0047619	4.17772	0.131239	42.7671	0.00324159	6	0.0132743	6.49963	0.0116534	0	0	0	0	0	0	3.73732	1.57501	0.655357	0.0130465	2.11955	1.08376	4.17772	inf	inf	0.131239	inf	inf	42.7671	0.00324159	inf	inf	inf	inf
endothelial cell	Slit2	Robo4	luminal epithelial cell of mammary gland	1	0.00401606	3.09191	0.0132562	3	0.00632911	1.32068	0.00308452	4.08342	4.0889e-05	0	0	0	0	5	0.0054407	2.70064	0.00634518	0	0	3.09191	inf	inf	0.0132562	inf	inf	-1.37996	0.489024	-1.03202	-0.00326066	0.48612	-1.04061	4.08342	4.0889e-05	inf	inf	inf	inf
endothelial cell	Slit2	Robo4	endothelial cell	1	0.00401606	3.09191	0.0132562	154	0.618474	418.311	0.976988	1293.38	0.0129511	0	0	0	0	75	0.506757	421.375	0.990022	0	0	3.09191	inf	inf	0.0132562	inf	inf	-3.06386	0.992729	-0.0105283	-0.013034	0.986835	-0.0191197	1293.38	0.0129511	inf	inf	inf	inf
stromal cell	Alcam	Chl1	endothelial cell	15	0.0239617	10.237	0.0246999	1	0.00401606	2.31517	0.0727288	23.7003	0.0017964	6	0.0132743	6.49963	0.0116534	0	0	0	0	0	0	3.73732	1.57501	0.655357	0.0130465	2.11955	1.08376	2.31517	inf	inf	0.0727288	inf	inf	23.7003	0.0017964	inf	inf	inf	inf
endothelial cell	Slit2	Robo4	basal cell	1	0.00401606	3.09191	0.0132562	1	0.0025	1.11326	0.00260009	3.44211	3.44673e-05	0	0	0	0	1	0.00277778	1.54616	0.00363271	0	0	3.09191	inf	inf	0.0132562	inf	inf	-0.432896	0.720019	-0.473894	-0.00103262	0.715744	-0.482485	3.44211	3.44673e-05	inf	inf	inf	inf
endothelial cell	Slit2	Robo4	T cell	1	0.00401606	3.09191	0.0132562	5	0.00278087	2.37217	0.00554033	7.33453	7.34436e-05	0	0	0	0	0	0	0	0	0	0	3.09191	inf	inf	0.0132562	inf	inf	2.37217	inf	inf	0.00554033	inf	inf	7.33453	7.34436e-05	inf	inf	inf	inf
basal cell	Slit2	Robo4	stromal cell	28	0.07	48.1498	0.206436	3	0.00479233	1.83228	0.00427938	88.2237	0.00088342	3	0.00833333	15.1705	0.111214	0	0	0	0	0	0	32.9793	3.17391	1.66626	0.0952226	1.85621	0.892361	1.83228	inf	inf	0.00427938	inf	inf	88.2237	0.00088342	inf	inf	inf	inf
basal cell	Slit2	Robo4	macrophage	28	0.07	48.1498	0.206436	1	0.0060241	3.21446	0.00750754	154.776	0.00154983	3	0.00833333	15.1705	0.111214	0	0	0	0	0	0	32.9793	3.17391	1.66626	0.0952226	1.85621	0.892361	3.21446	inf	inf	0.00750754	inf	inf	154.776	0.00154983	inf	inf	inf	inf
basal cell	Slit2	Robo4	T cell	28	0.07	48.1498	0.206436	5	0.00278087	2.37217	0.00554033	114.219	0.00114372	3	0.00833333	15.1705	0.111214	0	0	0	0	0	0	32.9793	3.17391	1.66626	0.0952226	1.85621	0.892361	2.37217	inf	inf	0.00554033	inf	inf	114.219	0.00114372	inf	inf	inf	inf
T cell	Slit2	Robo4	stromal cell	2	0.00111235	2.15791	0.00925177	3	0.00479233	1.83228	0.00427938	3.95389	3.95919e-05	0	0	0	0	0	0	0	0	0	0	2.15791	inf	inf	0.00925177	inf	inf	1.83228	inf	inf	0.00427938	inf	inf	3.95389	3.95919e-05	inf	inf	inf	inf
T cell	Slit2	Robo4	macrophage	2	0.00111235	2.15791	0.00925177	1	0.0060241	3.21446	0.00750754	6.93651	6.94581e-05	0	0	0	0	0	0	0	0	0	0	2.15791	inf	inf	0.00925177	inf	inf	3.21446	inf	inf	0.00750754	inf	inf	6.93651	6.94581e-05	inf	inf	inf	inf
T cell	Slit2	Robo4	luminal epithelial cell of mammary gland	2	0.00111235	2.15791	0.00925177	3	0.00632911	1.32068	0.00308452	2.84991	2.85373e-05	0	0	0	0	5	0.0054407	2.70064	0.00634518	0	0	2.15791	inf	inf	0.00925177	inf	inf	-1.37996	0.489024	-1.03202	-0.00326066	0.48612	-1.04061	2.84991	2.85373e-05	inf	inf	inf	inf
T cell	Slit2	Robo4	endothelial cell	2	0.00111235	2.15791	0.00925177	154	0.618474	418.311	0.976988	902.677	0.00903887	0	0	0	0	75	0.506757	421.375	0.990022	0	0	2.15791	inf	inf	0.00925177	inf	inf	-3.06386	0.992729	-0.0105283	-0.013034	0.986835	-0.0191197	902.677	0.00903887	inf	inf	inf	inf
T cell	Slit2	Robo4	basal cell	2	0.00111235	2.15791	0.00925177	1	0.0025	1.11326	0.00260009	2.40232	2.40554e-05	0	0	0	0	1	0.00277778	1.54616	0.00363271	0	0	2.15791	inf	inf	0.00925177	inf	inf	-0.432896	0.720019	-0.473894	-0.00103262	0.715744	-0.482485	2.40232	2.40554e-05	inf	inf	inf	inf
T cell	Slit2	Robo4	T cell	2	0.00111235	2.15791	0.00925177	5	0.00278087	2.37217	0.00554033	5.11892	5.12578e-05	0	0	0	0	0	0	0	0	0	0	2.15791	inf	inf	0.00925177	inf	inf	2.37217	inf	inf	0.00554033	inf	inf	5.11892	5.12578e-05	inf	inf	inf	inf
stromal cell	F8	Lrp1	stromal cell	1	0.00159744	2.30764	0.0323319	509	0.813099	365.501	0.730195	843.446	0.0236086	0	0	0	0	341	0.754425	392.442	0.662917	0	0	2.30764	inf	inf	0.0323319	inf	inf	-26.9413	0.93135	-0.102605	0.0672781	1.10149	0.139454	843.446	0.0236086	inf	inf	inf	inf
macrophage	Alcam	Chl1	B cell	39	0.23494	104.898	0.2531	3	0.0047619	4.17772	0.131239	438.234	0.0332166	23	0.17037	89.7341	0.160887	0	0	0	0	0	0	15.164	1.16899	0.22526	0.0922133	1.57316	0.653661	4.17772	inf	inf	0.131239	inf	inf	438.234	0.0332166	inf	inf	inf	inf
stromal cell	F8	Lrp1	macrophage	1	0.00159744	2.30764	0.0323319	25	0.150602	40.9496	0.0818088	94.4971	0.00264503	0	0	0	0	24	0.177778	57.8911	0.0977902	0	0	2.30764	inf	inf	0.0323319	inf	inf	-16.9415	0.707355	-0.499493	-0.0159814	0.836574	-0.257434	94.4971	0.00264503	inf	inf	inf	inf
stromal cell	Slit2	Robo4	macrophage	86	0.13738	173.51	0.743905	1	0.0060241	3.21446	0.00750754	557.742	0.0055849	28	0.0619469	111.263	0.815662	0	0	0	0	0	0	62.2473	1.55946	0.641046	-0.0717574	0.912026	-0.132854	3.21446	inf	inf	0.00750754	inf	inf	557.742	0.0055849	inf	inf	inf	inf
stromal cell	F8	Lrp1	B cell	1	0.00159744	2.30764	0.0323319	9	0.0142857	5.85058	0.0116882	13.501	0.000377903	0	0	0	0	4	0.0227273	7.78467	0.0131499	0	0	2.30764	inf	inf	0.0323319	inf	inf	-1.93409	0.751551	-0.412057	-0.00146169	0.888844	-0.169998	13.501	0.000377903	inf	inf	inf	inf
T cell	Alcam	Chl1	endothelial cell	35	0.0194661	12.4457	0.0300293	1	0.00401606	2.31517	0.0727288	28.8139	0.00218399	15	0.0426136	20.9436	0.0375505	0	0	0	0	0	0	-8.49793	0.594248	-0.750864	-0.00752122	0.799704	-0.322462	2.31517	inf	inf	0.0727288	inf	inf	28.8139	0.00218399	inf	inf	inf	inf
T cell	Col1a1	Itga2	macrophage	42	0.0233593	6.21412	0.00996665	1	0.0060241	6.38927	0.023227	39.7037	0.000231496	5	0.0142045	2.63671	0.00449391	0	0	0	0	0	0	3.57741	2.35677	1.23681	0.00547274	2.21781	1.14914	6.38927	inf	inf	0.023227	inf	inf	39.7037	0.000231496	inf	inf	inf	inf
stromal cell	F8	Lrp1	T cell	1	0.00159744	2.30764	0.0323319	31	0.0172414	6.53066	0.0130469	15.0704	0.000421831	0	0	0	0	5	0.0142045	5.6903	0.00961211	0	0	2.30764	inf	inf	0.0323319	inf	inf	0.840357	1.14768	0.198723	0.00343479	1.35734	0.440782	15.0704	0.000421831	inf	inf	inf	inf
basal cell	Alcam	Chl1	B cell	43	0.1075	34.4138	0.0830344	3	0.0047619	4.17772	0.131239	143.771	0.0108973	8	0.0222222	13.1025	0.0234919	0	0	0	0	0	0	21.3113	2.6265	1.39314	0.0595425	3.53459	1.82154	4.17772	inf	inf	0.131239	inf	inf	143.771	0.0108973	inf	inf	inf	inf
stromal cell	F8	Lrp1	basal cell	1	0.00159744	2.30764	0.0323319	130	0.325	62.1583	0.124179	143.439	0.00401496	0	0	0	0	88	0.244444	93.25	0.157519	0	0	2.30764	inf	inf	0.0323319	inf	inf	-31.0916	0.666577	-0.585156	-0.0333392	0.788347	-0.343097	143.439	0.00401496	inf	inf	inf	inf
basal cell	Alcam	Chl1	endothelial cell	43	0.1075	34.4138	0.0830344	1	0.00401606	2.31517	0.0727288	79.6739	0.00603899	8	0.0222222	13.1025	0.0234919	0	0	0	0	0	0	21.3113	2.6265	1.39314	0.0595425	3.53459	1.82154	2.31517	inf	inf	0.0727288	inf	inf	79.6739	0.00603899	inf	inf	inf	inf
stromal cell	Slit2	Robo4	stromal cell	86	0.13738	173.51	0.743905	3	0.00479233	1.83228	0.00427938	317.919	0.00318345	28	0.0619469	111.263	0.815662	0	0	0	0	0	0	62.2473	1.55946	0.641046	-0.0717574	0.912026	-0.132854	1.83228	inf	inf	0.00427938	inf	inf	317.919	0.00318345	inf	inf	inf	inf
endothelial cell	Alcam	Chl1	B cell	7	0.0281124	9.64026	0.0232602	3	0.0047619	4.17772	0.131239	40.2743	0.00305264	6	0.0405405	19.9381	0.0357476	0	0	0	0	0	0	-10.2979	0.483509	-1.04839	-0.0124874	0.650678	-0.619984	4.17772	inf	inf	0.131239	inf	inf	40.2743	0.00305264	inf	inf	inf	inf
luminal epithelial cell of mammary gland	Slit2	Robo4	macrophage	3	0.00632911	2.51122	0.0107666	1	0.0060241	3.21446	0.00750754	8.07223	8.08305e-05	5	0.0054407	5.99637	0.0439589	0	0	0	0	0	0	-3.48514	0.418791	-1.2557	-0.0331924	0.244923	-2.0296	3.21446	inf	inf	0.00750754	inf	inf	8.07223	8.08305e-05	inf	inf	inf	inf
stromal cell	F8	Lrp1	endothelial cell	1	0.00159744	2.30764	0.0323319	10	0.0401606	9.10804	0.018196	21.0181	0.00058831	0	0	0	0	9	0.0608108	15.3515	0.0259319	0	0	2.30764	inf	inf	0.0323319	inf	inf	-6.24346	0.5933	-0.753167	-0.00773592	0.701683	-0.511109	21.0181	0.00058831	inf	inf	inf	inf
stromal cell	F8	Lrp1	luminal epithelial cell of mammary gland	1	0.00159744	2.30764	0.0323319	45	0.0949367	10.4544	0.0208858	24.1251	0.000675278	0	0	0	0	92	0.100109	19.5834	0.0330804	0	0	2.30764	inf	inf	0.0323319	inf	inf	-9.12894	0.533843	-0.905514	-0.0121946	0.631364	-0.663455	24.1251	0.000675278	inf	inf	inf	inf
endothelial cell	Alcam	Chl1	endothelial cell	7	0.0281124	9.64026	0.0232602	1	0.00401606	2.31517	0.0727288	22.3188	0.00169169	6	0.0405405	19.9381	0.0357476	0	0	0	0	0	0	-10.2979	0.483509	-1.04839	-0.0124874	0.650678	-0.619984	2.31517	inf	inf	0.0727288	inf	inf	22.3188	0.00169169	inf	inf	inf	inf
B cell	Col1a1	Itga2	macrophage	14	0.0222222	5.92358	0.00950066	1	0.0060241	6.38927	0.023227	37.8474	0.000220672	2	0.0113636	2.03308	0.00346511	0	0	0	0	0	0	3.8905	2.9136	1.5428	0.00603555	2.74181	1.45513	6.38927	inf	inf	0.023227	inf	inf	37.8474	0.000220672	inf	inf	inf	inf
stromal cell	Slit2	Robo4	T cell	86	0.13738	173.51	0.743905	5	0.00278087	2.37217	0.00554033	411.596	0.00412148	28	0.0619469	111.263	0.815662	0	0	0	0	0	0	62.2473	1.55946	0.641046	-0.0717574	0.912026	-0.132854	2.37217	inf	inf	0.00554033	inf	inf	411.596	0.00412148	inf	inf	inf	inf
luminal epithelial cell of mammary gland	Alcam	Chl1	B cell	244	0.514768	174.522	0.421089	3	0.0047619	4.17772	0.131239	729.102	0.0552633	608	0.661589	349.841	0.62724	0	0	0	0	0	0	-175.319	0.49886	-1.00329	-0.206151	0.671337	-0.574891	4.17772	inf	inf	0.131239	inf	inf	729.102	0.0552633	inf	inf	inf	inf
luminal epithelial cell of mammary gland	Slit2	Robo4	stromal cell	3	0.00632911	2.51122	0.0107666	3	0.00479233	1.83228	0.00427938	4.60126	4.60742e-05	5	0.0054407	5.99637	0.0439589	0	0	0	0	0	0	-3.48514	0.418791	-1.2557	-0.0331924	0.244923	-2.0296	1.83228	inf	inf	0.00427938	inf	inf	4.60126	4.60742e-05	inf	inf	inf	inf
luminal epithelial cell of mammary gland	Alcam	Chl1	endothelial cell	244	0.514768	174.522	0.421089	1	0.00401606	2.31517	0.0727288	404.047	0.0306253	608	0.661589	349.841	0.62724	0	0	0	0	0	0	-175.319	0.49886	-1.00329	-0.206151	0.671337	-0.574891	2.31517	inf	inf	0.0727288	inf	inf	404.047	0.0306253	inf	inf	inf	inf
B cell	Alcam	L1cam	stromal cell	49	0.0777778	68.2963	0.164787	3	0.00479233	3.48743	0.0308491	238.178	0.00508352	16	0.0909091	57.6875	0.10343	0	0	0	0	0	0	10.6088	1.1839	0.243548	0.061357	1.59322	0.67195	3.48743	inf	inf	0.0308491	inf	inf	238.178	0.00508352	inf	inf	inf	inf
endothelial cell	Slit2	Robo2	T cell	1	0.00401606	3.09191	0.0132562	1	0.000556174	0.292116	0.00382795	0.903195	5.0744e-05	0	0	0	0	0	0	0	0	0	0	3.09191	inf	inf	0.0132562	inf	inf	0.292116	inf	inf	0.00382795	inf	inf	0.903195	5.0744e-05	inf	inf	inf	inf
B cell	Slit2	Robo4	macrophage	1	0.0015873	3.82153	0.0163843	1	0.0060241	3.21446	0.00750754	12.2841	0.000123006	1	0.00568182	3.97836	0.029165	0	0	0	0	0	0	-0.156828	0.96058	-0.0580229	-0.0127807	0.56178	-0.831923	3.21446	inf	inf	0.00750754	inf	inf	12.2841	0.000123006	inf	inf	inf	inf
T cell	Efna3	Epha4	endothelial cell	1	0.000556174	2.14335	1	34	0.136546	102.364	0.432138	219.403	0.432138	0	0	0	0	12	0.0810811	74.5357	0.413713	0	0	2.14335	inf	inf	1	inf	inf	27.8287	1.37336	0.45771	0.0184257	1.04454	0.0628643	219.403	0.432138	inf	inf	inf	inf
T cell	Mmp9	Cd44	B cell	1	0.000556174	0.100218	0.00220133	122	0.193651	84.1918	0.0728755	8.43758	0.000160423	0	0	0	0	45	0.255682	98.3697	0.0993908	0	0	0.100218	inf	inf	0.00220133	inf	inf	-14.1778	0.855872	-0.224533	-0.0265154	0.733221	-0.447679	8.43758	0.000160423	inf	inf	inf	inf
T cell	Efna3	Epha5	B cell	1	0.000556174	2.14335	1	1	0.0015873	2.36184	1	5.06226	1	0	0	0	0	0	0	0	0	0	0	2.14335	inf	inf	1	inf	inf	2.36184	inf	inf	1	inf	inf	5.06226	1	inf	inf	inf	inf
T cell	Efna3	Epha8	luminal epithelial cell of mammary gland	1	0.000556174	2.14335	1	1	0.0021097	3.74307	1	8.02273	1	0	0	0	0	0	0	0	0	0	0	2.14335	inf	inf	1	inf	inf	3.74307	inf	inf	1	inf	inf	8.02273	1	inf	inf	inf	inf
T cell	Efna3	Epha3	stromal cell	1	0.000556174	2.14335	1	48	0.0766773	117.607	0.889718	252.073	0.889718	0	0	0	0	11	0.0243363	51.3689	0.912356	0	0	2.14335	inf	inf	1	inf	inf	66.2377	2.28945	1.195	-0.0226383	0.975187	-0.0362492	252.073	0.889718	inf	inf	inf	inf
T cell	Efna3	Epha3	macrophage	1	0.000556174	2.14335	1	1	0.0060241	4.12491	0.0312058	8.84115	0.0312058	0	0	0	0	0	0	0	0	0	0	2.14335	inf	inf	1	inf	inf	4.12491	inf	inf	0.0312058	inf	inf	8.84115	0.0312058	inf	inf	inf	inf
T cell	Efna3	Epha3	luminal epithelial cell of mammary gland	1	0.000556174	2.14335	1	1	0.0021097	0.946157	0.00715787	2.02795	0.00715787	0	0	0	0	1	0.00108814	1.81435	0.0322245	0	0	2.14335	inf	inf	1	inf	inf	-0.868198	0.521484	-0.939305	-0.0250666	0.222125	-2.17056	2.02795	0.00715787	inf	inf	inf	inf
T cell	Efna3	Epha3	basal cell	1	0.000556174	2.14335	1	2	0.005	8.138	0.0615656	17.4426	0.0615656	0	0	0	0	0	0	0	0	0	0	2.14335	inf	inf	1	inf	inf	8.138	inf	inf	0.0615656	inf	inf	17.4426	0.0615656	inf	inf	inf	inf
T cell	Efna3	Epha3	T cell	1	0.000556174	2.14335	1	1	0.000556174	1.36851	0.0103531	2.93321	0.0103531	0	0	0	0	1	0.00284091	3.12032	0.0554196	0	0	2.14335	inf	inf	1	inf	inf	-1.7518	0.438581	-1.18908	-0.0450665	0.186813	-2.42034	2.93321	0.0103531	inf	inf	inf	inf
T cell	Efna3	Ephb1	stromal cell	1	0.000556174	2.14335	1	1	0.00159744	2.76015	0.00747282	5.91597	0.00747282	0	0	0	0	1	0.00221239	4.87656	0.02838	0	0	2.14335	inf	inf	1	inf	inf	-2.11641	0.566003	-0.821119	-0.0209072	0.263313	-1.92515	5.91597	0.00747282	inf	inf	inf	inf
T cell	Efna3	Ephb1	luminal epithelial cell of mammary gland	1	0.000556174	2.14335	1	2	0.00421941	3.08557	0.00835387	6.61347	0.00835387	0	0	0	0	3	0.00326442	4.43607	0.0258165	0	0	2.14335	inf	inf	1	inf	inf	-1.35049	0.695565	-0.523743	-0.0174626	0.323587	-1.62778	6.61347	0.00835387	inf	inf	inf	inf
T cell	Efna3	Ephb1	endothelial cell	1	0.000556174	2.14335	1	6	0.0240964	25.8928	0.0701022	55.4975	0.0701022	0	0	0	0	1	0.00675676	13.7001	0.0797305	0	0	2.14335	inf	inf	1	inf	inf	12.1927	1.88997	0.918362	-0.0096282	0.879241	-0.18567	55.4975	0.0701022	inf	inf	inf	inf
T cell	Efna3	Ephb1	basal cell	1	0.000556174	2.14335	1	105	0.2625	335.978	0.909625	720.119	0.909625	0	0	0	0	28	0.0777778	148.818	0.866073	0	0	2.14335	inf	inf	1	inf	inf	187.16	2.25764	1.17482	0.0435523	1.05029	0.0707838	720.119	0.909625	inf	inf	inf	inf
T cell	Efna3	Ephb1	T cell	1	0.000556174	2.14335	1	1	0.000556174	1.64204	0.00444567	3.51948	0.00444567	0	0	0	0	0	0	0	0	0	0	2.14335	inf	inf	1	inf	inf	1.64204	inf	inf	0.00444567	inf	inf	3.51948	0.00444567	inf	inf	inf	inf
T cell	Efna3	Epha7	stromal cell	1	0.000556174	2.14335	1	7	0.0111821	17.7852	0.209741	38.1199	0.209741	0	0	0	0	4	0.00884956	17.1555	0.192682	0	0	2.14335	inf	inf	1	inf	inf	0.629722	1.03671	0.052008	0.017059	1.08853	0.122387	38.1199	0.209741	inf	inf	inf	inf
T cell	Efna3	Epha7	luminal epithelial cell of mammary gland	1	0.000556174	2.14335	1	11	0.0232068	18.2375	0.215075	39.0894	0.215075	0	0	0	0	21	0.0228509	28.1273	0.315912	0	0	2.14335	inf	inf	1	inf	inf	-9.88979	0.648391	-0.625063	-0.100837	0.680806	-0.554684	39.0894	0.215075	inf	inf	inf	inf
T cell	Efna3	Epha7	basal cell	1	0.000556174	2.14335	1	16	0.04	47.1274	0.555774	101.011	0.555774	0	0	0	0	6	0.0166667	32.4518	0.364483	0	0	2.14335	inf	inf	1	inf	inf	14.6756	1.45223	0.538269	0.191291	1.52483	0.608648	101.011	0.555774	inf	inf	inf	inf
T cell	Efna3	Epha7	T cell	1	0.000556174	2.14335	1	1	0.000556174	1.64586	0.0194097	3.52766	0.0194097	0	0	0	0	0	0	0	0	0	0	2.14335	inf	inf	1	inf	inf	1.64586	inf	inf	0.0194097	inf	inf	3.52766	0.0194097	inf	inf	inf	inf
T cell	Efna3	Epha4	stromal cell	1	0.000556174	2.14335	1	38	0.0607029	50.2123	0.211975	107.623	0.211975	0	0	0	0	11	0.0243363	31.3642	0.174088	0	0	2.14335	inf	inf	1	inf	inf	18.8481	1.60094	0.678923	0.037887	1.21763	0.284078	107.623	0.211975	inf	inf	inf	inf
T cell	Efna3	Epha4	macrophage	1	0.000556174	2.14335	1	1	0.0060241	4.57044	0.0192944	9.79606	0.0192944	0	0	0	0	1	0.00740741	13.2163	0.0733572	0	0	2.14335	inf	inf	1	inf	inf	-8.64582	0.345819	-1.53191	-0.0540628	0.26302	-1.92676	9.79606	0.0192944	inf	inf	inf	inf
T cell	Mmp9	Cd44	T cell	1	0.000556174	0.100218	0.00220133	361	0.200779	85.8639	0.0743228	8.60515	0.000163609	0	0	0	0	118	0.335227	145.055	0.146561	0	0	0.100218	inf	inf	0.00220133	inf	inf	-59.1914	0.591939	-0.756479	-0.0722384	0.507111	-0.979626	8.60515	0.000163609	inf	inf	inf	inf
T cell	Mmp9	Cd44	basal cell	1	0.000556174	0.100218	0.00220133	304	0.76	194.968	0.168762	19.5394	0.000371501	0	0	0	0	123	0.341667	134.129	0.135522	0	0	0.100218	inf	inf	0.00220133	inf	inf	60.8388	1.45358	0.539614	0.0332405	1.24528	0.316468	19.5394	0.000371501	inf	inf	inf	inf
T cell	Mmp9	Cd44	endothelial cell	1	0.000556174	0.100218	0.00220133	49	0.196787	44.9639	0.0389202	4.50621	8.56764e-05	0	0	0	0	19	0.128378	31.9417	0.0322733	0	0	0.100218	inf	inf	0.00220133	inf	inf	13.0222	1.40769	0.493325	0.00664692	1.20596	0.270179	4.50621	8.56764e-05	inf	inf	inf	inf
T cell	Mmp9	Ephb2	B cell	1	0.000556174	0.100218	0.00220133	1	0.0015873	1.82529	0.0147697	0.182928	3.25131e-05	0	0	0	0	0	0	0	0	0	0	0.100218	inf	inf	0.00220133	inf	inf	1.82529	inf	inf	0.0147697	inf	inf	0.182928	3.25131e-05	inf	inf	inf	inf
macrophage	Mmp9	Ephb2	B cell	19	0.114458	40.4624	0.888771	1	0.0015873	1.82529	0.0147697	73.8556	0.0131269	15	0.111111	46.4373	0.754375	0	0	0	0	0	0	-5.97484	0.871335	-0.1987	0.134396	1.17816	0.23653	1.82529	inf	inf	0.0147697	inf	inf	73.8556	0.0131269	inf	inf	inf	inf
luminal epithelial cell of mammary gland	Mmp9	Ephb2	luminal epithelial cell of mammary gland	8	0.0168776	4.96363	0.109028	12	0.0253165	15.5757	0.126035	77.3122	0.0137413	22	0.0239391	5.06858	0.0823391	0	0	0	0	0	0	-0.104943	0.979295	-0.0301839	0.0266887	1.32413	0.405047	15.5757	inf	inf	0.126035	inf	inf	77.3122	0.0137413	inf	inf	inf	inf
luminal epithelial cell of mammary gland	Mmp9	Ephb2	T cell	8	0.0168776	4.96363	0.109028	4	0.00222469	5.7245	0.0463211	28.4143	0.00505029	22	0.0239391	5.06858	0.0823391	0	0	0	0	0	0	-0.104943	0.979295	-0.0301839	0.0266887	1.32413	0.405047	5.7245	inf	inf	0.0463211	inf	inf	28.4143	0.00505029	inf	inf	inf	inf
luminal epithelial cell of mammary gland	Mmp9	Ephb2	B cell	8	0.0168776	4.96363	0.109028	1	0.0015873	1.82529	0.0147697	9.06006	0.00161031	22	0.0239391	5.06858	0.0823391	0	0	0	0	0	0	-0.104943	0.979295	-0.0301839	0.0266887	1.32413	0.405047	1.82529	inf	inf	0.0147697	inf	inf	9.06006	0.00161031	inf	inf	inf	inf
T cell	Mmp9	Ephb2	stromal cell	1	0.000556174	0.100218	0.00220133	19	0.0303514	43.5594	0.352471	4.36546	0.000775906	0	0	0	0	9	0.0199115	42.1734	0.881394	0	0	0.100218	inf	inf	0.00220133	inf	inf	1.38604	1.03287	0.0466522	-0.528923	0.399902	-1.32228	4.36546	0.000775906	inf	inf	inf	inf
T cell	Mmp9	Ephb2	luminal epithelial cell of mammary gland	1	0.000556174	0.100218	0.00220133	12	0.0253165	15.5757	0.126035	1.56098	0.000277444	0	0	0	0	0	0	0	0	0	0	0.100218	inf	inf	0.00220133	inf	inf	15.5757	inf	inf	0.126035	inf	inf	1.56098	0.000277444	inf	inf	inf	inf
T cell	Mmp9	Ephb2	basal cell	1	0.000556174	0.100218	0.00220133	23	0.0575	56.898	0.460404	5.70224	0.0010135	0	0	0	0	1	0.00277778	5.6751	0.118606	0	0	0.100218	inf	inf	0.00220133	inf	inf	51.2229	10.0259	3.32566	0.341798	3.8818	1.95673	5.70224	0.0010135	inf	inf	inf	inf
T cell	Mmp9	Ephb2	T cell	1	0.000556174	0.100218	0.00220133	4	0.00222469	5.7245	0.0463211	0.573701	0.000101968	0	0	0	0	0	0	0	0	0	0	0.100218	inf	inf	0.00220133	inf	inf	5.7245	inf	inf	0.0463211	inf	inf	0.573701	0.000101968	inf	inf	inf	inf
T cell	Mmp9	Lrp1	stromal cell	1	0.000556174	0.100218	0.00220133	509	0.813099	365.501	0.730195	36.63	0.0016074	0	0	0	0	341	0.754425	392.442	0.662917	0	0	0.100218	inf	inf	0.00220133	inf	inf	-26.9413	0.93135	-0.102605	0.0672781	1.10149	0.139454	36.63	0.0016074	inf	inf	inf	inf
T cell	Mmp9	Cd44	luminal epithelial cell of mammary gland	1	0.000556174	0.100218	0.00220133	291	0.613924	147.724	0.127868	14.8046	0.00028148	0	0	0	0	359	0.390642	101.366	0.102419	0	0	0.100218	inf	inf	0.00220133	inf	inf	46.3572	1.45732	0.54332	0.0254491	1.24848	0.320174	14.8046	0.00028148	inf	inf	inf	inf
T cell	Mmp9	Lrp1	macrophage	1	0.000556174	0.100218	0.00220133	25	0.150602	40.9496	0.0818088	4.10391	0.000180088	0	0	0	0	24	0.177778	57.8911	0.0977902	0	0	0.100218	inf	inf	0.00220133	inf	inf	-16.9415	0.707355	-0.499493	-0.0159814	0.836574	-0.257434	4.10391	0.000180088	inf	inf	inf	inf
T cell	Mmp9	Lrp1	luminal epithelial cell of mammary gland	1	0.000556174	0.100218	0.00220133	45	0.0949367	10.4544	0.0208858	1.04773	4.59766e-05	0	0	0	0	92	0.100109	19.5834	0.0330804	0	0	0.100218	inf	inf	0.00220133	inf	inf	-9.12894	0.533843	-0.905514	-0.0121946	0.631364	-0.663455	1.04773	4.59766e-05	inf	inf	inf	inf
T cell	Mmp9	Lrp1	endothelial cell	1	0.000556174	0.100218	0.00220133	10	0.0401606	9.10804	0.018196	0.912794	4.00554e-05	0	0	0	0	9	0.0608108	15.3515	0.0259319	0	0	0.100218	inf	inf	0.00220133	inf	inf	-6.24346	0.5933	-0.753167	-0.00773592	0.701683	-0.511109	0.912794	4.00554e-05	inf	inf	inf	inf
T cell	Mmp9	Lrp1	basal cell	1	0.000556174	0.100218	0.00220133	130	0.325	62.1583	0.124179	6.22941	0.00027336	0	0	0	0	88	0.244444	93.25	0.157519	0	0	0.100218	inf	inf	0.00220133	inf	inf	-31.0916	0.666577	-0.585156	-0.0333392	0.788347	-0.343097	6.22941	0.00027336	inf	inf	inf	inf
T cell	Mmp9	Lrp1	T cell	1	0.000556174	0.100218	0.00220133	31	0.0172414	6.53066	0.0130469	0.654493	2.87206e-05	0	0	0	0	5	0.0142045	5.6903	0.00961211	0	0	0.100218	inf	inf	0.00220133	inf	inf	0.840357	1.14768	0.198723	0.00343479	1.35734	0.440782	0.654493	2.87206e-05	inf	inf	inf	inf
T cell	Mmp9	Lrp1	B cell	1	0.000556174	0.100218	0.00220133	9	0.0142857	5.85058	0.0116882	0.586336	2.57297e-05	0	0	0	0	4	0.0227273	7.78467	0.0131499	0	0	0.100218	inf	inf	0.00220133	inf	inf	-1.93409	0.751551	-0.412057	-0.00146169	0.888844	-0.169998	0.586336	2.57297e-05	inf	inf	inf	inf
T cell	Mmp9	Cd44	stromal cell	1	0.000556174	0.100218	0.00220133	413	0.659744	267.871	0.231866	26.8456	0.000510415	0	0	0	0	163	0.360619	152.538	0.154121	0	0	0.100218	inf	inf	0.00220133	inf	inf	115.333	1.7561	0.812374	0.0777451	1.50444	0.589228	26.8456	0.000510415	inf	inf	inf	inf
T cell	Mmp9	Cd44	macrophage	1	0.000556174	0.100218	0.00220133	124	0.746988	329.701	0.285385	33.0421	0.000628228	0	0	0	0	100	0.740741	326.325	0.329713	0	0	0.100218	inf	inf	0.00220133	inf	inf	3.3753	1.01034	0.0148457	-0.0443279	0.865556	-0.2083	33.0421	0.000628228	inf	inf	inf	inf
T cell	Efna3	Epha4	luminal epithelial cell of mammary gland	1	0.000556174	2.14335	1	18	0.0379747	12.1069	0.05111	25.9493	0.05111	0	0	0	0	23	0.0250272	12.6515	0.0702228	0	0	2.14335	inf	inf	1	inf	inf	-0.544681	0.956947	-0.0634883	-0.0191128	0.727826	-0.458334	25.9493	0.05111	inf	inf	inf	inf
T cell	Efna3	Epha4	basal cell	1	0.000556174	2.14335	1	55	0.1375	67.4393	0.2847	144.546	0.2847	0	0	0	0	15	0.0416667	45.6382	0.253316	0	0	2.14335	inf	inf	1	inf	inf	21.8011	1.47769	0.563347	0.0313835	1.12389	0.168502	144.546	0.2847	inf	inf	inf	inf
endothelial cell	Slit2	Robo2	basal cell	1	0.00401606	3.09191	0.0132562	20	0.05	43.8629	0.574789	135.62	0.0076195	0	0	0	0	2	0.00555556	10.8828	0.256237	0	0	3.09191	inf	inf	0.0132562	inf	inf	32.9801	4.03048	2.01095	0.318552	2.24319	1.16555	135.62	0.0076195	inf	inf	inf	inf
T cell	Efna3	Epha4	T cell	1	0.000556174	2.14335	1	1	0.000556174	0.185492	0.000783069	0.397576	0.000783069	0	0	0	0	1	0.00284091	1.49274	0.00828548	0	0	2.14335	inf	inf	1	inf	inf	-1.30724	0.124263	-3.00853	-0.00750241	0.094511	-3.40337	0.397576	0.000783069	inf	inf	inf	inf
T cell	Slit2	App	stromal cell	2	0.00111235	2.15791	0.00925177	445	0.710863	206.735	0.233814	446.115	0.0021632	0	0	0	0	330	0.730088	285.682	0.19277	0	0	2.15791	inf	inf	0.00925177	inf	inf	-78.9469	0.723654	-0.466628	0.0410442	1.21292	0.278482	446.115	0.0021632	inf	inf	inf	inf
T cell	Slit2	App	macrophage	2	0.00111235	2.15791	0.00925177	56	0.337349	73.0928	0.082667	157.728	0.000764816	0	0	0	0	67	0.496296	138.942	0.0937544	0	0	2.15791	inf	inf	0.00925177	inf	inf	-65.8495	0.526066	-0.926685	-0.0110874	0.88174	-0.181575	157.728	0.000764816	inf	inf	inf	inf
T cell	Slit2	App	luminal epithelial cell of mammary gland	2	0.00111235	2.15791	0.00925177	389	0.820675	148.251	0.16767	319.912	0.00155124	0	0	0	0	775	0.843308	248.982	0.168006	0	0	2.15791	inf	inf	0.00925177	inf	inf	-100.731	0.595427	-0.748003	-0.000336595	0.997997	-0.00289329	319.912	0.00155124	inf	inf	inf	inf
luminal epithelial cell of mammary gland	Col1a1	Itga2	macrophage	46	0.0970464	8.62365	0.0138312	1	0.0060241	6.38927	0.023227	55.0989	0.000321258	32	0.0348205	4.49747	0.00766533	0	0	0	0	0	0	4.12618	1.91744	0.939184	0.00616589	1.80439	0.851509	6.38927	inf	inf	0.023227	inf	inf	55.0989	0.000321258	inf	inf	inf	inf
T cell	Slit2	App	endothelial cell	2	0.00111235	2.15791	0.00925177	194	0.779116	216.808	0.245208	467.853	0.0022686	0	0	0	0	132	0.891892	335.937	0.226681	0	0	2.15791	inf	inf	0.00925177	inf	inf	-119.129	0.645384	-0.63177	0.0185265	1.08173	0.11334	467.853	0.0022686	inf	inf	inf	inf
T cell	Slit2	App	basal cell	2	0.00111235	2.15791	0.00925177	356	0.89	217.98	0.246532	470.381	0.00228086	0	0	0	0	314	0.872222	420.165	0.283516	0	0	2.15791	inf	inf	0.00925177	inf	inf	-202.185	0.518796	-0.946762	-0.0369834	0.869554	-0.201652	470.381	0.00228086	inf	inf	inf	inf
T cell	Slit2	App	T cell	2	0.00111235	2.15791	0.00925177	70	0.0389321	12.0889	0.0136724	26.0868	0.000126494	0	0	0	0	37	0.105114	30.1521	0.0203458	0	0	2.15791	inf	inf	0.00925177	inf	inf	-18.0632	0.400931	-1.31857	-0.00667338	0.672001	-0.573464	26.0868	0.000126494	inf	inf	inf	inf
T cell	Slit2	App	B cell	2	0.00111235	2.15791	0.00925177	18	0.0285714	9.22825	0.010437	19.9137	9.6561e-05	0	0	0	0	16	0.0909091	22.1215	0.014927	0	0	2.15791	inf	inf	0.00925177	inf	inf	-12.8933	0.417162	-1.26132	-0.00448995	0.699206	-0.516211	19.9137	9.6561e-05	inf	inf	inf	inf
stromal cell	Tnfsf13b	Tnfrsf13c	basal cell	26	0.0415335	26.3657	0.422359	10	0.025	4.5272	0.0114983	119.363	0.0048564	30	0.0663717	68.7419	0.473567	0	0	0	0	0	0	-42.3762	0.383546	-1.38253	-0.0512077	0.891868	-0.165098	4.5272	inf	inf	0.0114983	inf	inf	119.363	0.0048564	inf	inf	inf	inf
stromal cell	Slit2	Robo2	luminal epithelial cell of mammary gland	86	0.13738	173.51	0.743905	1	0.0021097	2.05477	0.0269261	356.524	0.0200305	28	0.0619469	111.263	0.815662	0	0	0	0	0	0	62.2473	1.55946	0.641046	-0.0717574	0.912026	-0.132854	2.05477	inf	inf	0.0269261	inf	inf	356.524	0.0200305	inf	inf	inf	inf
stromal cell	F8	Asgr2	macrophage	1	0.00159744	2.30764	0.0323319	4	0.0240964	27.3545	1	63.1245	0.0323319	0	0	0	0	2	0.0148148	21.5982	0.950774	0	0	2.30764	inf	inf	0.0323319	inf	inf	5.75626	1.26652	0.340865	0.0492259	1.05177	0.0728254	63.1245	0.0323319	inf	inf	inf	inf
stromal cell	Slit2	Robo2	T cell	86	0.13738	173.51	0.743905	1	0.000556174	0.292116	0.00382795	50.6851	0.00284763	28	0.0619469	111.263	0.815662	0	0	0	0	0	0	62.2473	1.55946	0.641046	-0.0717574	0.912026	-0.132854	0.292116	inf	inf	0.00382795	inf	inf	50.6851	0.00284763	inf	inf	inf	inf
luminal epithelial cell of mammary gland	Slit2	Robo2	luminal epithelial cell of mammary gland	3	0.00632911	2.51122	0.0107666	1	0.0021097	2.05477	0.0269261	5.15998	0.000289902	5	0.0054407	5.99637	0.0439589	0	0	0	0	0	0	-3.48514	0.418791	-1.2557	-0.0331924	0.244923	-2.0296	2.05477	inf	inf	0.0269261	inf	inf	5.15998	0.000289902	inf	inf	inf	inf
luminal epithelial cell of mammary gland	Slit2	Robo2	T cell	3	0.00632911	2.51122	0.0107666	1	0.000556174	0.292116	0.00382795	0.733568	4.12139e-05	5	0.0054407	5.99637	0.0439589	0	0	0	0	0	0	-3.48514	0.418791	-1.2557	-0.0331924	0.244923	-2.0296	0.292116	inf	inf	0.00382795	inf	inf	0.733568	4.12139e-05	inf	inf	inf	inf
endothelial cell	Slit2	Robo2	stromal cell	1	0.00401606	3.09191	0.0132562	8	0.0127796	17.4204	0.228281	53.8623	0.00302613	0	0	0	0	3	0.00663717	10.412	0.245153	0	0	3.09191	inf	inf	0.0132562	inf	inf	7.00834	1.6731	0.742523	-0.0168724	0.931176	-0.102874	53.8623	0.00302613	inf	inf	inf	inf
endothelial cell	Slit2	Robo2	luminal epithelial cell of mammary gland	1	0.00401606	3.09191	0.0132562	1	0.0021097	2.05477	0.0269261	6.35315	0.000356937	0	0	0	0	0	0	0	0	0	0	3.09191	inf	inf	0.0132562	inf	inf	2.05477	inf	inf	0.0269261	inf	inf	6.35315	0.000356937	inf	inf	inf	inf
B cell	Alcam	L1cam	B cell	49	0.0777778	68.2963	0.164787	6	0.00952381	13.5676	0.120017	926.619	0.0197771	16	0.0909091	57.6875	0.10343	0	0	0	0	0	0	10.6088	1.1839	0.243548	0.061357	1.59322	0.67195	13.5676	inf	inf	0.120017	inf	inf	926.619	0.0197771	inf	inf	inf	inf
endothelial cell	Slit2	Robo2	endothelial cell	1	0.00401606	3.09191	0.0132562	4	0.0160643	12.6811	0.166176	39.2089	0.00220286	0	0	0	0	2	0.0135135	10.9425	0.257643	0	0	3.09191	inf	inf	0.0132562	inf	inf	1.73863	1.15889	0.212741	-0.0914664	0.644988	-0.632657	39.2089	0.00220286	inf	inf	inf	inf
B cell	Alcam	L1cam	basal cell	49	0.0777778	68.2963	0.164787	1	0.0025	2.45772	0.0217405	167.853	0.00358254	16	0.0909091	57.6875	0.10343	0	0	0	0	0	0	10.6088	1.1839	0.243548	0.061357	1.59322	0.67195	2.45772	inf	inf	0.0217405	inf	inf	167.853	0.00358254	inf	inf	inf	inf
endothelial cell	Slit2	App	B cell	1	0.00401606	3.09191	0.0132562	18	0.0285714	9.22825	0.010437	28.5329	0.000138355	0	0	0	0	16	0.0909091	22.1215	0.014927	0	0	3.09191	inf	inf	0.0132562	inf	inf	-12.8933	0.417162	-1.26132	-0.00448995	0.699206	-0.516211	28.5329	0.000138355	inf	inf	inf	inf
endothelial cell	Slit2	App	T cell	1	0.00401606	3.09191	0.0132562	70	0.0389321	12.0889	0.0136724	37.3778	0.000181244	0	0	0	0	37	0.105114	30.1521	0.0203458	0	0	3.09191	inf	inf	0.0132562	inf	inf	-18.0632	0.400931	-1.31857	-0.00667338	0.672001	-0.573464	37.3778	0.000181244	inf	inf	inf	inf
endothelial cell	Slit2	App	basal cell	1	0.00401606	3.09191	0.0132562	356	0.89	217.98	0.246532	673.973	0.00326807	0	0	0	0	314	0.872222	420.165	0.283516	0	0	3.09191	inf	inf	0.0132562	inf	inf	-202.185	0.518796	-0.946762	-0.0369834	0.869554	-0.201652	673.973	0.00326807	inf	inf	inf	inf
T cell	Efna3	Epha1	stromal cell	1	0.000556174	2.14335	1	16	0.0255591	18.9951	0.238627	40.7133	0.238627	0	0	0	0	14	0.0309735	36.744	0.250328	0	0	2.14335	inf	inf	1	inf	inf	-17.7489	0.516958	-0.951881	-0.0117002	0.95326	-0.0690579	40.7133	0.238627	inf	inf	inf	inf
T cell	Efna3	Epha2	stromal cell	1	0.000556174	2.14335	1	22	0.0351438	19.5729	0.0260576	41.9516	0.0260576	0	0	0	0	9	0.0199115	11.3628	0.0143269	0	0	2.14335	inf	inf	1	inf	inf	8.21008	1.72254	0.784538	0.0117307	1.81879	0.862983	41.9516	0.0260576	inf	inf	inf	inf
T cell	Efna3	Epha2	macrophage	1	0.000556174	2.14335	1	12	0.0722892	44.4148	0.05913	95.1966	0.05913	0	0	0	0	12	0.0888889	56.8661	0.0717	0	0	2.14335	inf	inf	1	inf	inf	-12.4513	0.781042	-0.356529	-0.01257	0.824686	-0.278084	95.1966	0.05913	inf	inf	inf	inf
T cell	Efna3	Epha2	luminal epithelial cell of mammary gland	1	0.000556174	2.14335	1	281	0.592827	219.074	0.291656	469.554	0.291656	0	0	0	0	460	0.500544	251.821	0.31751	0	0	2.14335	inf	inf	1	inf	inf	-32.7465	0.869961	-0.200977	-0.0258535	0.918574	-0.122532	469.554	0.291656	inf	inf	inf	inf
T cell	Efna3	Epha2	endothelial cell	1	0.000556174	2.14335	1	120	0.481928	289.645	0.385608	620.812	0.385608	0	0	0	0	42	0.283784	184.331	0.232414	0	0	2.14335	inf	inf	1	inf	inf	105.314	1.57133	0.65199	0.153193	1.65914	0.730435	620.812	0.385608	inf	inf	inf	inf
T cell	Efna3	Epha2	basal cell	1	0.000556174	2.14335	1	166	0.415	161.009	0.214353	345.099	0.214353	0	0	0	0	116	0.322222	260.239	0.328124	0	0	2.14335	inf	inf	1	inf	inf	-99.2299	0.618697	-0.692696	-0.113771	0.653269	-0.614251	345.099	0.214353	inf	inf	inf	inf
T cell	Efna3	Epha2	T cell	1	0.000556174	2.14335	1	19	0.0105673	8.07088	0.0107449	17.2987	0.0107449	0	0	0	0	9	0.0255682	12.0939	0.0152486	0	0	2.14335	inf	inf	1	inf	inf	-4.023	0.667352	-0.583479	-0.00450378	0.704644	-0.505034	17.2987	0.0107449	inf	inf	inf	inf
stromal cell	Col1a1	Itga2	macrophage	585	0.934505	564.874	0.905986	1	0.0060241	6.38927	0.023227	3609.14	0.0210434	423	0.935841	557.827	0.950741	0	0	0	0	0	0	7.04687	1.01263	0.018111	-0.0447557	0.952925	-0.0695648	6.38927	inf	inf	0.023227	inf	inf	3609.14	0.0210434	inf	inf	inf	inf
T cell	Efna3	Epha2	B cell	1	0.000556174	2.14335	1	8	0.0126984	9.35203	0.0124505	20.0447	0.0124505	0	0	0	0	5	0.0284091	16.399	0.0206768	0	0	2.14335	inf	inf	1	inf	inf	-7.04696	0.570281	-0.810256	-0.00822631	0.602148	-0.731811	20.0447	0.0124505	inf	inf	inf	inf
T cell	Efna3	Epha1	luminal epithelial cell of mammary gland	1	0.000556174	2.14335	1	53	0.111814	43.8341	0.550669	93.952	0.550669	0	0	0	0	84	0.0914037	64.6307	0.440312	0	0	2.14335	inf	inf	1	inf	inf	-20.7966	0.678224	-0.560165	0.110356	1.25063	0.322657	93.952	0.550669	inf	inf	inf	inf
macrophage	Col1a1	Itga2	macrophage	11	0.0662651	10.0312	0.0160888	1	0.0060241	6.38927	0.023227	64.0922	0.000373694	5	0.037037	4.87341	0.00830607	0	0	0	0	0	0	5.1578	2.05836	1.04149	0.00778271	1.93699	0.953817	6.38927	inf	inf	0.023227	inf	inf	64.0922	0.000373694	inf	inf	inf	inf
T cell	Efna3	Epha1	basal cell	1	0.000556174	2.14335	1	12	0.03	16.7724	0.210704	35.9492	0.210704	0	0	0	0	12	0.0333333	43.72	0.297853	0	0	2.14335	inf	inf	1	inf	inf	-26.9476	0.383632	-1.38221	-0.087149	0.70741	-0.499382	35.9492	0.210704	inf	inf	inf	inf
basal cell	Tnfsf13b	Tnfrsf13c	basal cell	6	0.015	8.13279	0.130282	10	0.025	4.5272	0.0114983	36.8188	0.00149801	2	0.00555556	8.74086	0.0602163	0	0	0	0	0	0	-0.608067	0.930434	-0.104024	0.0700653	2.16356	1.11341	4.5272	inf	inf	0.0114983	inf	inf	36.8188	0.00149801	inf	inf	inf	inf
luminal epithelial cell of mammary gland	Tnfsf13b	Tnfrsf13c	basal cell	1	0.0021097	0.659104	0.0105584	10	0.025	4.5272	0.0114983	2.9839	0.000121403	3	0.00326442	0.948865	0.00653679	0	0	0	0	0	0	-0.289761	0.694624	-0.525696	0.0040216	1.61523	0.691736	4.5272	inf	inf	0.0114983	inf	inf	2.9839	0.000121403	inf	inf	inf	inf
macrophage	Tnfsf13b	Tnfrsf13c	basal cell	7	0.0421687	27.2671	0.436801	10	0.025	4.5272	0.0114983	123.444	0.00502245	6	0.0444444	36.3292	0.250274	0	0	0	0	0	0	-9.06204	0.750558	-0.413965	0.186527	1.74529	0.803467	4.5272	inf	inf	0.0114983	inf	inf	123.444	0.00502245	inf	inf	inf	inf
endothelial cell	Slit2	App	stromal cell	1	0.00401606	3.09191	0.0132562	445	0.710863	206.735	0.233814	639.205	0.00309948	0	0	0	0	330	0.730088	285.682	0.19277	0	0	3.09191	inf	inf	0.0132562	inf	inf	-78.9469	0.723654	-0.466628	0.0410442	1.21292	0.278482	639.205	0.00309948	inf	inf	inf	inf
endothelial cell	Slit2	App	macrophage	1	0.00401606	3.09191	0.0132562	56	0.337349	73.0928	0.082667	225.996	0.00109585	0	0	0	0	67	0.496296	138.942	0.0937544	0	0	3.09191	inf	inf	0.0132562	inf	inf	-65.8495	0.526066	-0.926685	-0.0110874	0.88174	-0.181575	225.996	0.00109585	inf	inf	inf	inf
endothelial cell	Slit2	App	luminal epithelial cell of mammary gland	1	0.00401606	3.09191	0.0132562	389	0.820675	148.251	0.16767	458.378	0.00222266	0	0	0	0	775	0.843308	248.982	0.168006	0	0	3.09191	inf	inf	0.0132562	inf	inf	-100.731	0.595427	-0.748003	-0.000336595	0.997997	-0.00289329	458.378	0.00222266	inf	inf	inf	inf
endothelial cell	Slit2	App	endothelial cell	1	0.00401606	3.09191	0.0132562	194	0.779116	216.808	0.245208	670.352	0.00325051	0	0	0	0	132	0.891892	335.937	0.226681	0	0	3.09191	inf	inf	0.0132562	inf	inf	-119.129	0.645384	-0.63177	0.0185265	1.08173	0.11334	670.352	0.00325051	inf	inf	inf	inf
B cell	Slit2	Robo4	stromal cell	1	0.0015873	3.82153	0.0163843	3	0.00479233	1.83228	0.00427938	7.0021	7.01148e-05	1	0.00568182	3.97836	0.029165	0	0	0	0	0	0	-0.156828	0.96058	-0.0580229	-0.0127807	0.56178	-0.831923	1.83228	inf	inf	0.00427938	inf	inf	7.0021	7.01148e-05	inf	inf	inf	inf
B cell	Slit2	Robo4	T cell	1	0.0015873	3.82153	0.0163843	5	0.00278087	2.37217	0.00554033	9.06531	9.07746e-05	1	0.00568182	3.97836	0.029165	0	0	0	0	0	0	-0.156828	0.96058	-0.0580229	-0.0127807	0.56178	-0.831923	2.37217	inf	inf	0.00554033	inf	inf	9.06531	9.07746e-05	inf	inf	inf	inf
stromal cell	Efna1	Epha8	luminal epithelial cell of mammary gland	13	0.0207668	9.02095	0.0154848	1	0.0021097	3.74307	1	33.7661	0.0154848	8	0.0176991	11.3463	0.0215898	0	0	0	0	0	0	-2.32538	0.795054	-0.330875	-0.006105	0.717227	-0.479498	3.74307	inf	inf	1	inf	inf	33.7661	0.0154848	inf	inf	inf	inf
endothelial cell	Liph	Lpar4	T cell	6	0.0240964	36.2009	0.06905	1	0.000556174	0.503112	0.0050079	18.2131	0.000345795	1	0.00675676	12.241	0.0769594	0	0	0	0	0	0	23.9599	2.95734	1.5643	-0.00790946	0.897226	-0.156457	0.503112	inf	inf	0.0050079	inf	inf	18.2131	0.000345795	inf	inf	inf	inf
T cell	Efnb1	Ephb4	T cell	31	0.0172414	11.7724	0.0201977	3	0.00166852	1.33022	0.004254	15.6598	8.59211e-05	8	0.0227273	15.9211	0.0328555	0	0	0	0	0	0	-4.14875	0.739418	-0.435537	-0.0126578	0.614743	-0.701945	1.33022	inf	inf	0.004254	inf	inf	15.6598	8.59211e-05	inf	inf	inf	inf
B cell	Efnb1	Ephb4	T cell	3	0.0047619	2.58704	0.00443855	3	0.00166852	1.33022	0.004254	3.44133	1.88816e-05	3	0.0170455	13.7207	0.0283146	0	0	0	0	0	0	-11.1336	0.18855	-2.40698	-0.023876	0.156758	-2.67339	1.33022	inf	inf	0.004254	inf	inf	3.44133	1.88816e-05	inf	inf	inf	inf
macrophage	Liph	Lpar4	endothelial cell	2	0.0120482	13.8428	0.0264039	6	0.0240964	25.5949	0.254768	354.306	0.00672688	0	0	0	0	7	0.0472973	62.6417	0.364642	0	0	13.8428	inf	inf	0.0264039	inf	inf	-37.0468	0.408593	-1.29127	-0.109874	0.698679	-0.517299	354.306	0.00672688	inf	inf	inf	inf
macrophage	Liph	Lpar4	basal cell	2	0.0120482	13.8428	0.0264039	1	0.0025	2.5325	0.0252081	35.0569	0.000665594	0	0	0	0	0	0	0	0	0	0	13.8428	inf	inf	0.0264039	inf	inf	2.5325	inf	inf	0.0252081	inf	inf	35.0569	0.000665594	inf	inf	inf	inf
macrophage	Liph	Lpar4	T cell	2	0.0120482	13.8428	0.0264039	1	0.000556174	0.503112	0.0050079	6.96448	0.000132228	0	0	0	0	0	0	0	0	0	0	13.8428	inf	inf	0.0264039	inf	inf	0.503112	inf	inf	0.0050079	inf	inf	6.96448	0.000132228	inf	inf	inf	inf
luminal epithelial cell of mammary gland	Liph	Lpar4	basal cell	197	0.415612	425.861	0.812293	1	0.0025	2.5325	0.0252081	1078.49	0.0204764	118	0.1284	146.817	0.923041	0	0	0	0	0	0	279.044	2.90063	1.53636	-0.110748	0.880019	-0.184394	2.5325	inf	inf	0.0252081	inf	inf	1078.49	0.0204764	inf	inf	inf	inf
luminal epithelial cell of mammary gland	Liph	Lpar4	T cell	197	0.415612	425.861	0.812293	1	0.000556174	0.503112	0.0050079	214.256	0.00406788	118	0.1284	146.817	0.923041	0	0	0	0	0	0	279.044	2.90063	1.53636	-0.110748	0.880019	-0.184394	0.503112	inf	inf	0.0050079	inf	inf	214.256	0.00406788	inf	inf	inf	inf
B cell	Cxcl16	Cxcr6	endothelial cell	36	0.0571429	37.166	0.0288098	3	0.0120482	4.99346	0.0167916	185.587	0.000483764	5	0.0284091	12.3106	0.0136061	0	0	0	0	0	0	24.8554	3.01902	1.59408	0.0152037	2.11741	1.0823	4.99346	inf	inf	0.0167916	inf	inf	185.587	0.000483764	inf	inf	inf	inf
T cell	Cxcl16	Cxcr6	endothelial cell	117	0.0650723	49.6734	0.0385051	3	0.0120482	4.99346	0.0167916	248.042	0.000646564	66	0.1875	159.131	0.175877	0	0	0	0	0	0	-109.458	0.312154	-1.67967	-0.137372	0.218932	-2.19144	4.99346	inf	inf	0.0167916	inf	inf	248.042	0.000646564	inf	inf	inf	inf
basal cell	Cxcl16	Cxcr6	endothelial cell	260	0.65	216.141	0.167545	3	0.0120482	4.99346	0.0167916	1079.29	0.00281335	72	0.2	104.179	0.115142	0	0	0	0	0	0	111.962	2.07471	1.05291	0.0524029	1.45512	0.541134	4.99346	inf	inf	0.0167916	inf	inf	1079.29	0.00281335	inf	inf	inf	inf
stromal cell	Efnb1	Ephb1	T cell	77	0.123003	50.6299	0.0868652	1	0.000556174	1.64204	0.00444567	83.1365	0.000386174	38	0.0840708	45.3386	0.0935629	0	0	0	0	0	0	5.29126	1.11671	0.159249	-0.00669772	0.928415	-0.107159	1.64204	inf	inf	0.00444567	inf	inf	83.1365	0.000386174	inf	inf	inf	inf
macrophage	Efnb1	Ephb1	T cell	7	0.0421687	19.4298	0.0333356	1	0.000556174	1.64204	0.00444567	31.9047	0.000148199	1	0.00740741	1.29154	0.00266528	0	0	0	0	0	0	18.1383	15.044	3.91111	0.0306703	12.5074	3.6447	1.64204	inf	inf	0.00444567	inf	inf	31.9047	0.000148199	inf	inf	inf	inf
luminal epithelial cell of mammary gland	Efnb1	Ephb1	T cell	182	0.383966	99.3894	0.170521	1	0.000556174	1.64204	0.00444567	163.202	0.000758081	218	0.237214	85.8358	0.177135	0	0	0	0	0	0	13.5535	1.1579	0.211512	-0.00661349	0.962664	-0.0548956	1.64204	inf	inf	0.00444567	inf	inf	163.202	0.000758081	inf	inf	inf	inf
endothelial cell	Cxcl16	Cxcr6	endothelial cell	114	0.457831	188.372	0.14602	3	0.0120482	4.99346	0.0167916	940.629	0.00245191	33	0.222973	99.5977	0.110079	0	0	0	0	0	0	88.7746	1.89133	0.919402	0.035941	1.3265	0.407627	4.99346	inf	inf	0.0167916	inf	inf	940.629	0.00245191	inf	inf	inf	inf
endothelial cell	Efnb1	Ephb1	T cell	65	0.261044	101.044	0.17336	1	0.000556174	1.64204	0.00444567	165.919	0.000770701	37	0.25	126.158	0.260345	0	0	0	0	0	0	-25.114	0.800932	-0.320248	-0.0869853	0.665885	-0.586655	1.64204	inf	inf	0.00444567	inf	inf	165.919	0.000770701	inf	inf	inf	inf
basal cell	Efnb1	Ephb1	T cell	256	0.64	298.003	0.511282	1	0.000556174	1.64204	0.00444567	489.335	0.00227299	97	0.269444	196.313	0.405121	0	0	0	0	0	0	101.69	1.518	0.602171	0.10616	1.26205	0.335763	1.64204	inf	inf	0.00444567	inf	inf	489.335	0.00227299	inf	inf	inf	inf
luminal epithelial cell of mammary gland	Cxcl16	Cxcr6	endothelial cell	321	0.677215	201.514	0.156207	3	0.0120482	4.99346	0.0167916	1006.25	0.00262297	422	0.459195	150.073	0.165866	0	0	0	0	0	0	51.441	1.34277	0.425215	-0.00965922	0.941765	-0.0865609	4.99346	inf	inf	0.0167916	inf	inf	1006.25	0.00262297	inf	inf	inf	inf
endothelial cell	Liph	Lpar4	basal cell	6	0.0240964	36.2009	0.06905	1	0.0025	2.5325	0.0252081	91.6788	0.00174062	1	0.00675676	12.241	0.0769594	0	0	0	0	0	0	23.9599	2.95734	1.5643	-0.00790946	0.897226	-0.156457	2.5325	inf	inf	0.0252081	inf	inf	91.6788	0.00174062	inf	inf	inf	inf
T cell	Efnb1	Ephb1	T cell	31	0.0172414	11.7724	0.0201977	1	0.000556174	1.64204	0.00444567	19.3307	8.97923e-05	8	0.0227273	15.9211	0.0328555	0	0	0	0	0	0	-4.14875	0.739418	-0.435537	-0.0126578	0.614743	-0.701945	1.64204	inf	inf	0.00444567	inf	inf	19.3307	8.97923e-05	inf	inf	inf	inf
basal cell	Efnb1	Ephb4	T cell	256	0.64	298.003	0.511282	3	0.00166852	1.33022	0.004254	396.41	0.00217499	97	0.269444	196.313	0.405121	0	0	0	0	0	0	101.69	1.518	0.602171	0.10616	1.26205	0.335763	1.33022	inf	inf	0.004254	inf	inf	396.41	0.00217499	inf	inf	inf	inf
endothelial cell	Efnb1	Ephb4	T cell	65	0.261044	101.044	0.17336	3	0.00166852	1.33022	0.004254	134.411	0.000737474	37	0.25	126.158	0.260345	0	0	0	0	0	0	-25.114	0.800932	-0.320248	-0.0869853	0.665885	-0.586655	1.33022	inf	inf	0.004254	inf	inf	134.411	0.000737474	inf	inf	inf	inf
luminal epithelial cell of mammary gland	Efnb1	Ephb4	T cell	182	0.383966	99.3894	0.170521	3	0.00166852	1.33022	0.004254	132.21	0.000725398	218	0.237214	85.8358	0.177135	0	0	0	0	0	0	13.5535	1.1579	0.211512	-0.00661349	0.962664	-0.0548956	1.33022	inf	inf	0.004254	inf	inf	132.21	0.000725398	inf	inf	inf	inf
B cell	Efnb1	Ephb6	B cell	3	0.0047619	2.58704	0.00443855	1	0.0015873	2.22086	0.0144962	5.74544	6.4342e-05	3	0.0170455	13.7207	0.0283146	0	0	0	0	0	0	-11.1336	0.18855	-2.40698	-0.023876	0.156758	-2.67339	2.22086	inf	inf	0.0144962	inf	inf	5.74544	6.4342e-05	inf	inf	inf	inf
basal cell	a	Mc1r	T cell	1	0.0025	3.94143	0.0514469	2	0.00111235	2.38026	0.068218	9.38163	0.0035096	1	0.00277778	5.28616	0.032399	0	0	0	0	0	0	-1.34473	0.745612	-0.423502	0.0190479	1.58792	0.667136	2.38026	inf	inf	0.068218	inf	inf	9.38163	0.0035096	inf	inf	inf	inf
basal cell	a	Mc1r	endothelial cell	1	0.0025	3.94143	0.0514469	2	0.00803213	8.54256	0.244829	33.6699	0.0125957	1	0.00277778	5.28616	0.032399	0	0	0	0	0	0	-1.34473	0.745612	-0.423502	0.0190479	1.58792	0.667136	8.54256	inf	inf	0.244829	inf	inf	33.6699	0.0125957	inf	inf	inf	inf
luminal epithelial cell of mammary gland	Efnb1	Ephb6	B cell	182	0.383966	99.3894	0.170521	1	0.0015873	2.22086	0.0144962	220.73	0.00247191	218	0.237214	85.8358	0.177135	0	0	0	0	0	0	13.5535	1.1579	0.211512	-0.00661349	0.962664	-0.0548956	2.22086	inf	inf	0.0144962	inf	inf	220.73	0.00247191	inf	inf	inf	inf
endothelial cell	Efnb1	Ephb6	B cell	65	0.261044	101.044	0.17336	1	0.0015873	2.22086	0.0144962	224.404	0.00251306	37	0.25	126.158	0.260345	0	0	0	0	0	0	-25.114	0.800932	-0.320248	-0.0869853	0.665885	-0.586655	2.22086	inf	inf	0.0144962	inf	inf	224.404	0.00251306	inf	inf	inf	inf
basal cell	Efnb1	Ephb6	B cell	256	0.64	298.003	0.511282	1	0.0015873	2.22086	0.0144962	661.824	0.00741163	97	0.269444	196.313	0.405121	0	0	0	0	0	0	101.69	1.518	0.602171	0.10616	1.26205	0.335763	2.22086	inf	inf	0.0144962	inf	inf	661.824	0.00741163	inf	inf	inf	inf
stromal cell	a	Mc1r	T cell	23	0.0367412	68.8363	0.89851	2	0.00111235	2.38026	0.068218	163.848	0.0612946	9	0.0199115	37.7743	0.231519	0	0	0	0	0	0	31.062	1.8223	0.865764	0.666991	3.88093	1.9564	2.38026	inf	inf	0.068218	inf	inf	163.848	0.0612946	inf	inf	inf	inf
T cell	Efnb1	Ephb6	B cell	31	0.0172414	11.7724	0.0201977	1	0.0015873	2.22086	0.0144962	26.1447	0.00029279	8	0.0227273	15.9211	0.0328555	0	0	0	0	0	0	-4.14875	0.739418	-0.435537	-0.0126578	0.614743	-0.701945	2.22086	inf	inf	0.0144962	inf	inf	26.1447	0.00029279	inf	inf	inf	inf
stromal cell	a	Mc1r	endothelial cell	23	0.0367412	68.8363	0.89851	2	0.00803213	8.54256	0.244829	588.038	0.219981	9	0.0199115	37.7743	0.231519	0	0	0	0	0	0	31.062	1.8223	0.865764	0.666991	3.88093	1.9564	8.54256	inf	inf	0.244829	inf	inf	588.038	0.219981	inf	inf	inf	inf
stromal cell	Efnb1	Ephb4	T cell	77	0.123003	50.6299	0.0868652	3	0.00166852	1.33022	0.004254	67.3489	0.000369525	38	0.0840708	45.3386	0.0935629	0	0	0	0	0	0	5.29126	1.11671	0.159249	-0.00669772	0.928415	-0.107159	1.33022	inf	inf	0.004254	inf	inf	67.3489	0.000369525	inf	inf	inf	inf
macrophage	Efnb1	Ephb4	T cell	7	0.0421687	19.4298	0.0333356	3	0.00166852	1.33022	0.004254	25.846	0.00014181	1	0.00740741	1.29154	0.00266528	0	0	0	0	0	0	18.1383	15.044	3.91111	0.0306703	12.5074	3.6447	1.33022	inf	inf	0.004254	inf	inf	25.846	0.00014181	inf	inf	inf	inf
B cell	a	Mc5r	luminal epithelial cell of mammary gland	1	0.0015873	3.83385	0.0500427	1	0.0021097	2.76319	1	10.5937	0.0500427	9	0.0511364	96.0733	0.588835	0	0	0	0	0	0	-92.2395	0.0399055	-4.64727	-0.538792	0.084986	-3.55663	2.76319	inf	inf	1	inf	inf	10.5937	0.0500427	inf	inf	inf	inf
basal cell	a	Mc5r	luminal epithelial cell of mammary gland	1	0.0025	3.94143	0.0514469	1	0.0021097	2.76319	1	10.8909	0.0514469	1	0.00277778	5.28616	0.032399	0	0	0	0	0	0	-1.34473	0.745612	-0.423502	0.0190479	1.58792	0.667136	2.76319	inf	inf	1	inf	inf	10.8909	0.0514469	inf	inf	inf	inf
stromal cell	a	Mc5r	luminal epithelial cell of mammary gland	23	0.0367412	68.8363	0.89851	1	0.0021097	2.76319	1	190.208	0.89851	9	0.0199115	37.7743	0.231519	0	0	0	0	0	0	31.062	1.8223	0.865764	0.666991	3.88093	1.9564	2.76319	inf	inf	1	inf	inf	190.208	0.89851	inf	inf	inf	inf
stromal cell	Liph	Lpar4	stromal cell	11	0.0175719	23.8913	0.0455706	43	0.0686901	71.8332	0.715016	1716.19	0.0325837	0	0	0	0	26	0.0575221	96.8693	0.563884	0	0	23.8913	inf	inf	0.0455706	inf	inf	-25.0361	0.741548	-0.431389	0.151132	1.26802	0.342578	1716.19	0.0325837	inf	inf	inf	inf
stromal cell	Liph	Lpar4	endothelial cell	11	0.0175719	23.8913	0.0455706	6	0.0240964	25.5949	0.254768	611.496	0.0116099	0	0	0	0	7	0.0472973	62.6417	0.364642	0	0	23.8913	inf	inf	0.0455706	inf	inf	-37.0468	0.408593	-1.29127	-0.109874	0.698679	-0.517299	611.496	0.0116099	inf	inf	inf	inf
stromal cell	Liph	Lpar4	basal cell	11	0.0175719	23.8913	0.0455706	1	0.0025	2.5325	0.0252081	60.5048	0.00114875	0	0	0	0	0	0	0	0	0	0	23.8913	inf	inf	0.0455706	inf	inf	2.5325	inf	inf	0.0252081	inf	inf	60.5048	0.00114875	inf	inf	inf	inf
stromal cell	Liph	Lpar4	T cell	11	0.0175719	23.8913	0.0455706	1	0.000556174	0.503112	0.0050079	12.02	0.000228213	0	0	0	0	0	0	0	0	0	0	23.8913	inf	inf	0.0455706	inf	inf	0.503112	inf	inf	0.0050079	inf	inf	12.02	0.000228213	inf	inf	inf	inf
macrophage	Liph	Lpar4	stromal cell	2	0.0120482	13.8428	0.0264039	43	0.0686901	71.8332	0.715016	994.372	0.0188792	0	0	0	0	26	0.0575221	96.8693	0.563884	0	0	13.8428	inf	inf	0.0264039	inf	inf	-25.0361	0.741548	-0.431389	0.151132	1.26802	0.342578	994.372	0.0188792	inf	inf	inf	inf
macrophage	Cxcl16	Cxcr6	endothelial cell	112	0.674699	510.03	0.395358	3	0.0120482	4.99346	0.0167916	2546.81	0.00663871	67	0.496296	307.867	0.340266	0	0	0	0	0	0	202.163	1.65666	0.728274	0.0550924	1.16191	0.216498	4.99346	inf	inf	0.0167916	inf	inf	2546.81	0.00663871	inf	inf	inf	inf
B cell	Efnb1	Ephb1	T cell	3	0.0047619	2.58704	0.00443855	1	0.000556174	1.64204	0.00444567	4.24803	1.97323e-05	3	0.0170455	13.7207	0.0283146	0	0	0	0	0	0	-11.1336	0.18855	-2.40698	-0.023876	0.156758	-2.67339	1.64204	inf	inf	0.00444567	inf	inf	4.24803	1.97323e-05	inf	inf	inf	inf
B cell	a	Mc1r	endothelial cell	1	0.0015873	3.83385	0.0500427	2	0.00803213	8.54256	0.244829	32.7509	0.0122519	9	0.0511364	96.0733	0.588835	0	0	0	0	0	0	-92.2395	0.0399055	-4.64727	-0.538792	0.084986	-3.55663	8.54256	inf	inf	0.244829	inf	inf	32.7509	0.0122519	inf	inf	inf	inf
basal cell	Liph	Lpar4	stromal cell	9	0.0225	21.2403	0.040514	43	0.0686901	71.8332	0.715016	1525.76	0.0289682	0	0	0	0	26	0.0575221	96.8693	0.563884	0	0	21.2403	inf	inf	0.040514	inf	inf	-25.0361	0.741548	-0.431389	0.151132	1.26802	0.342578	1525.76	0.0289682	inf	inf	inf	inf
basal cell	Adm2	Ramp2	endothelial cell	44	0.11	150.478	0.54134	188	0.75502	253.003	0.621507	38071.3	0.336447	0	0	0	0	111	0.75	292.768	0.548798	0	0	150.478	inf	inf	0.54134	inf	inf	-39.7645	0.864177	-0.210601	0.0727084	1.13249	0.179494	38071.3	0.336447	inf	inf	inf	inf
stromal cell	Liph	Lpar2	T cell	11	0.0175719	23.8913	0.0455706	12	0.00667408	11.7607	0.121736	280.977	0.00554756	0	0	0	0	3	0.00852273	21.9358	0.190807	0	0	23.8913	inf	inf	0.0455706	inf	inf	-10.1751	0.536141	-0.899316	-0.0690716	0.638003	-0.648364	280.977	0.00554756	inf	inf	inf	inf
basal cell	Adm2	Ramp2	luminal epithelial cell of mammary gland	44	0.11	150.478	0.54134	20	0.0421941	3.62592	0.00890713	545.62	0.00482179	0	0	0	0	16	0.0174102	2.62548	0.00492152	0	0	150.478	inf	inf	0.54134	inf	inf	1.00043	1.38105	0.465763	0.00398561	1.80983	0.855858	545.62	0.00482179	inf	inf	inf	inf
basal cell	Adm2	Ramp2	macrophage	44	0.11	150.478	0.54134	3	0.0180723	2.82591	0.0069419	425.236	0.00375793	0	0	0	0	2	0.0148148	2.11467	0.003964	0	0	150.478	inf	inf	0.54134	inf	inf	0.711234	1.33633	0.418279	0.0029779	1.75124	0.808374	425.236	0.00375793	inf	inf	inf	inf
basal cell	Adm2	Ramp2	stromal cell	44	0.11	150.478	0.54134	302	0.482428	133.938	0.329021	20154.6	0.178112	0	0	0	0	259	0.573009	226.024	0.423685	0	0	150.478	inf	inf	0.54134	inf	inf	-92.0858	0.592583	-0.75491	-0.0946649	0.776568	-0.364816	20154.6	0.178112	inf	inf	inf	inf
stromal cell	Efna1	Epha5	B cell	13	0.0207668	9.02095	0.0154848	1	0.0015873	2.36184	1	21.306	0.0154848	8	0.0176991	11.3463	0.0215898	0	0	0	0	0	0	-2.32538	0.795054	-0.330875	-0.006105	0.717227	-0.479498	2.36184	inf	inf	1	inf	inf	21.306	0.0154848	inf	inf	inf	inf
macrophage	Efna1	Epha5	B cell	4	0.0240964	9.39793	0.0161319	1	0.0015873	2.36184	1	22.1964	0.0161319	4	0.0296296	7.65397	0.014564	0	0	0	0	0	0	1.74396	1.22785	0.296134	0.00156791	1.10766	0.147511	2.36184	inf	inf	1	inf	inf	22.1964	0.0161319	inf	inf	inf	inf
stromal cell	Liph	Lpar2	B cell	11	0.0175719	23.8913	0.0455706	14	0.0222222	45.7616	0.473682	1093.3	0.021586	0	0	0	0	7	0.0397727	57.1726	0.497313	0	0	23.8913	inf	inf	0.0455706	inf	inf	-11.4111	0.800411	-0.321188	-0.0236311	0.952482	-0.0702356	1093.3	0.021586	inf	inf	inf	inf
luminal epithelial cell of mammary gland	Efna1	Epha5	B cell	271	0.57173	198.537	0.340795	1	0.0015873	2.36184	1	468.912	0.340795	401	0.436344	198.666	0.378021	0	0	0	0	0	0	-0.129231	0.99935	-0.000938772	-0.037226	0.901524	-0.149562	2.36184	inf	inf	1	inf	inf	468.912	0.340795	inf	inf	inf	inf
macrophage	Liph	Lpar2	stromal cell	2	0.0120482	13.8428	0.0264039	1	0.00159744	1.91127	0.0197837	26.4573	0.000522368	0	0	0	0	0	0	0	0	0	0	13.8428	inf	inf	0.0264039	inf	inf	1.91127	inf	inf	0.0197837	inf	inf	26.4573	0.000522368	inf	inf	inf	inf
macrophage	Liph	Lpar2	macrophage	2	0.0120482	13.8428	0.0264039	1	0.0060241	4.10801	0.0425224	56.8664	0.00112276	0	0	0	0	0	0	0	0	0	0	13.8428	inf	inf	0.0264039	inf	inf	4.10801	inf	inf	0.0425224	inf	inf	56.8664	0.00112276	inf	inf	inf	inf
endothelial cell	Efna1	Epha5	B cell	112	0.449799	217.821	0.373897	1	0.0015873	2.36184	1	514.458	0.373897	43	0.290541	168.702	0.321005	0	0	0	0	0	0	49.1195	1.29116	0.36867	0.0528925	1.16477	0.220047	2.36184	inf	inf	1	inf	inf	514.458	0.373897	inf	inf	inf	inf
macrophage	Liph	Lpar2	luminal epithelial cell of mammary gland	2	0.0120482	13.8428	0.0264039	18	0.0379747	18.9225	0.195869	261.941	0.0051717	0	0	0	0	19	0.0206746	15.5111	0.134922	0	0	13.8428	inf	inf	0.0264039	inf	inf	3.41144	1.21994	0.286805	0.0609463	1.45171	0.537758	261.941	0.0051717	inf	inf	inf	inf
macrophage	Liph	Lpar2	basal cell	2	0.0120482	13.8428	0.0264039	8	0.02	14.1442	0.146407	195.795	0.00386573	0	0	0	0	4	0.0111111	20.3435	0.176957	0	0	13.8428	inf	inf	0.0264039	inf	inf	-6.19938	0.695266	-0.524364	-0.0305498	0.827361	-0.273412	195.795	0.00386573	inf	inf	inf	inf
macrophage	Liph	Lpar2	T cell	2	0.0120482	13.8428	0.0264039	12	0.00667408	11.7607	0.121736	162.8	0.0032143	0	0	0	0	3	0.00852273	21.9358	0.190807	0	0	13.8428	inf	inf	0.0264039	inf	inf	-10.1751	0.536141	-0.899316	-0.0690716	0.638003	-0.648364	162.8	0.0032143	inf	inf	inf	inf
basal cell	Efna1	Epha5	B cell	157	0.3925	132.511	0.22746	1	0.0015873	2.36184	1	312.97	0.22746	60	0.166667	124.45	0.236803	0	0	0	0	0	0	8.06138	1.06478	0.0905502	-0.00934277	0.960546	-0.0580731	2.36184	inf	inf	1	inf	inf	312.97	0.22746	inf	inf	inf	inf
macrophage	Liph	Lpar2	B cell	2	0.0120482	13.8428	0.0264039	14	0.0222222	45.7616	0.473682	633.469	0.0125071	0	0	0	0	7	0.0397727	57.1726	0.497313	0	0	13.8428	inf	inf	0.0264039	inf	inf	-11.4111	0.800411	-0.321188	-0.0236311	0.952482	-0.0702356	633.469	0.0125071	inf	inf	inf	inf
T cell	Efna1	Epha5	B cell	15	0.0083426	6.36138	0.0109195	1	0.0015873	2.36184	1	15.0246	0.0109195	6	0.0170455	8.51017	0.0161931	0	0	0	0	0	0	-2.14879	0.747504	-0.419848	-0.0052736	0.674331	-0.568471	2.36184	inf	inf	1	inf	inf	15.0246	0.0109195	inf	inf	inf	inf
B cell	Efna1	Epha5	B cell	6	0.00952381	8.91962	0.0153108	1	0.0015873	2.36184	1	21.0667	0.0153108	3	0.0170455	6.21394	0.0118239	0	0	0	0	0	0	2.70568	1.43542	0.521474	0.00348697	1.29491	0.372851	2.36184	inf	inf	1	inf	inf	21.0667	0.0153108	inf	inf	inf	inf
basal cell	Adm2	Ramp2	basal cell	44	0.11	150.478	0.54134	14	0.035	5.26497	0.0129335	792.261	0.00700142	0	0	0	0	5	0.0138889	4.22556	0.00792089	0	0	150.478	inf	inf	0.54134	inf	inf	1.03942	1.24598	0.317284	0.00501261	1.63284	0.707379	792.261	0.00700142	inf	inf	inf	inf
basal cell	Adm2	Ramp2	T cell	44	0.11	150.478	0.54134	28	0.0155729	5.50816	0.0135309	828.856	0.00732482	0	0	0	0	3	0.00852273	1.69205	0.00317178	0	0	150.478	inf	inf	0.54134	inf	inf	3.81612	3.25532	1.7028	0.0103591	4.26604	2.0929	828.856	0.00732482	inf	inf	inf	inf
stromal cell	Liph	Lpar2	basal cell	11	0.0175719	23.8913	0.0455706	8	0.02	14.1442	0.146407	337.923	0.00667187	0	0	0	0	4	0.0111111	20.3435	0.176957	0	0	23.8913	inf	inf	0.0455706	inf	inf	-6.19938	0.695266	-0.524364	-0.0305498	0.827361	-0.273412	337.923	0.00667187	inf	inf	inf	inf
T cell	Liph	Lpar4	T cell	2	0.00111235	3.23405	0.00616867	1	0.000556174	0.503112	0.0050079	1.62709	3.08921e-05	0	0	0	0	0	0	0	0	0	0	3.23405	inf	inf	0.00616867	inf	inf	0.503112	inf	inf	0.0050079	inf	inf	1.62709	3.08921e-05	inf	inf	inf	inf
basal cell	Liph	Lpar4	endothelial cell	9	0.0225	21.2403	0.040514	6	0.0240964	25.5949	0.254768	543.644	0.0103217	0	0	0	0	7	0.0472973	62.6417	0.364642	0	0	21.2403	inf	inf	0.040514	inf	inf	-37.0468	0.408593	-1.29127	-0.109874	0.698679	-0.517299	543.644	0.0103217	inf	inf	inf	inf
basal cell	Liph	Lpar4	basal cell	9	0.0225	21.2403	0.040514	1	0.0025	2.5325	0.0252081	53.7911	0.00102128	0	0	0	0	0	0	0	0	0	0	21.2403	inf	inf	0.040514	inf	inf	2.5325	inf	inf	0.0252081	inf	inf	53.7911	0.00102128	inf	inf	inf	inf
stromal cell	Cxcl16	Cxcr6	endothelial cell	149	0.238019	87.1493	0.0675552	3	0.0120482	4.99346	0.0167916	435.176	0.00113436	65	0.143805	71.6264	0.079164	0	0	0	0	0	0	15.5229	1.21672	0.282997	-0.0116088	0.853357	-0.228779	4.99346	inf	inf	0.0167916	inf	inf	435.176	0.00113436	inf	inf	inf	inf
basal cell	Liph	Lpar4	T cell	9	0.0225	21.2403	0.040514	1	0.000556174	0.503112	0.0050079	10.6862	0.00020289	0	0	0	0	0	0	0	0	0	0	21.2403	inf	inf	0.040514	inf	inf	0.503112	inf	inf	0.0050079	inf	inf	10.6862	0.00020289	inf	inf	inf	inf
T cell	Liph	Lpar4	stromal cell	2	0.00111235	3.23405	0.00616867	43	0.0686901	71.8332	0.715016	232.312	0.0044107	0	0	0	0	26	0.0575221	96.8693	0.563884	0	0	3.23405	inf	inf	0.00616867	inf	inf	-25.0361	0.741548	-0.431389	0.151132	1.26802	0.342578	232.312	0.0044107	inf	inf	inf	inf
B cell	Adm2	Ramp2	B cell	1	0.0015873	5.11689	0.0184079	5	0.00793651	2.91438	0.00715924	14.9126	0.000131787	0	0	0	0	4	0.0227273	4.02129	0.00753798	0	0	5.11689	inf	inf	0.0184079	inf	inf	-1.1069	0.724739	-0.464466	-0.00037874	0.949756	-0.0743715	14.9126	0.000131787	inf	inf	inf	inf
T cell	Liph	Lpar4	endothelial cell	2	0.00111235	3.23405	0.00616867	6	0.0240964	25.5949	0.254768	82.7753	0.00157158	0	0	0	0	7	0.0472973	62.6417	0.364642	0	0	3.23405	inf	inf	0.00616867	inf	inf	-37.0468	0.408593	-1.29127	-0.109874	0.698679	-0.517299	82.7753	0.00157158	inf	inf	inf	inf
T cell	Liph	Lpar4	basal cell	2	0.00111235	3.23405	0.00616867	1	0.0025	2.5325	0.0252081	8.19024	0.000155501	0	0	0	0	0	0	0	0	0	0	3.23405	inf	inf	0.00616867	inf	inf	2.5325	inf	inf	0.0252081	inf	inf	8.19024	0.000155501	inf	inf	inf	inf
stromal cell	Liph	Lpar2	stromal cell	11	0.0175719	23.8913	0.0455706	1	0.00159744	1.91127	0.0197837	45.6627	0.000901556	0	0	0	0	0	0	0	0	0	0	23.8913	inf	inf	0.0455706	inf	inf	1.91127	inf	inf	0.0197837	inf	inf	45.6627	0.000901556	inf	inf	inf	inf
basal cell	Adm2	Ramp2	B cell	44	0.11	150.478	0.54134	5	0.00793651	2.91438	0.00715924	438.55	0.00387558	0	0	0	0	4	0.0227273	4.02129	0.00753798	0	0	150.478	inf	inf	0.54134	inf	inf	-1.1069	0.724739	-0.464466	-0.00037874	0.949756	-0.0743715	438.55	0.00387558	inf	inf	inf	inf
B cell	Adm2	Ramp2	T cell	1	0.0015873	5.11689	0.0184079	28	0.0155729	5.50816	0.0135309	28.1847	0.000249076	0	0	0	0	3	0.00852273	1.69205	0.00317178	0	0	5.11689	inf	inf	0.0184079	inf	inf	3.81612	3.25532	1.7028	0.0103591	4.26604	2.0929	28.1847	0.000249076	inf	inf	inf	inf
B cell	Adm2	Ramp2	basal cell	1	0.0015873	5.11689	0.0184079	14	0.035	5.26497	0.0129335	26.9403	0.000238078	0	0	0	0	5	0.0138889	4.22556	0.00792089	0	0	5.11689	inf	inf	0.0184079	inf	inf	1.03942	1.24598	0.317284	0.00501261	1.63284	0.707379	26.9403	0.000238078	inf	inf	inf	inf
stromal cell	Liph	Lpar2	macrophage	11	0.0175719	23.8913	0.0455706	1	0.0060241	4.10801	0.0425224	98.1457	0.00193777	0	0	0	0	0	0	0	0	0	0	23.8913	inf	inf	0.0455706	inf	inf	4.10801	inf	inf	0.0425224	inf	inf	98.1457	0.00193777	inf	inf	inf	inf
B cell	Adm2	Ramp2	endothelial cell	1	0.0015873	5.11689	0.0184079	188	0.75502	253.003	0.621507	1294.59	0.0114406	0	0	0	0	111	0.75	292.768	0.548798	0	0	5.11689	inf	inf	0.0184079	inf	inf	-39.7645	0.864177	-0.210601	0.0727084	1.13249	0.179494	1294.59	0.0114406	inf	inf	inf	inf
B cell	Adm2	Ramp2	luminal epithelial cell of mammary gland	1	0.0015873	5.11689	0.0184079	20	0.0421941	3.62592	0.00890713	18.5534	0.000163962	0	0	0	0	16	0.0174102	2.62548	0.00492152	0	0	5.11689	inf	inf	0.0184079	inf	inf	1.00043	1.38105	0.465763	0.00398561	1.80983	0.855858	18.5534	0.000163962	inf	inf	inf	inf
B cell	Adm2	Ramp2	macrophage	1	0.0015873	5.11689	0.0184079	3	0.0180723	2.82591	0.0069419	14.4599	0.000127786	0	0	0	0	2	0.0148148	2.11467	0.003964	0	0	5.11689	inf	inf	0.0184079	inf	inf	0.711234	1.33633	0.418279	0.0029779	1.75124	0.808374	14.4599	0.000127786	inf	inf	inf	inf
stromal cell	Liph	Lpar2	luminal epithelial cell of mammary gland	11	0.0175719	23.8913	0.0455706	18	0.0379747	18.9225	0.195869	452.084	0.00892585	0	0	0	0	19	0.0206746	15.5111	0.134922	0	0	23.8913	inf	inf	0.0455706	inf	inf	3.41144	1.21994	0.286805	0.0609463	1.45171	0.537758	452.084	0.00892585	inf	inf	inf	inf
B cell	Adm2	Ramp2	stromal cell	1	0.0015873	5.11689	0.0184079	302	0.482428	133.938	0.329021	685.345	0.00605658	0	0	0	0	259	0.573009	226.024	0.423685	0	0	5.11689	inf	inf	0.0184079	inf	inf	-92.0858	0.592583	-0.75491	-0.0946649	0.776568	-0.364816	685.345	0.00605658	inf	inf	inf	inf
macrophage	Efnb1	Ephb6	B cell	7	0.0421687	19.4298	0.0333356	1	0.0015873	2.22086	0.0144962	43.1509	0.000483239	1	0.00740741	1.29154	0.00266528	0	0	0	0	0	0	18.1383	15.044	3.91111	0.0306703	12.5074	3.6447	2.22086	inf	inf	0.0144962	inf	inf	43.1509	0.000483239	inf	inf	inf	inf
B cell	a	Mc1r	T cell	1	0.0015873	3.83385	0.0500427	2	0.00111235	2.38026	0.068218	9.12557	0.00341381	9	0.0511364	96.0733	0.588835	0	0	0	0	0	0	-92.2395	0.0399055	-4.64727	-0.538792	0.084986	-3.55663	2.38026	inf	inf	0.068218	inf	inf	9.12557	0.00341381	inf	inf	inf	inf
endothelial cell	Slit2	Sdc1	stromal cell	1	0.00401606	3.09191	0.0132562	250	0.399361	165.936	0.19911	513.058	0.00263944	0	0	0	0	72	0.159292	65.8105	0.103686	0	0	3.09191	inf	inf	0.0132562	inf	inf	100.125	2.52142	1.33424	0.0954236	1.92031	0.941339	513.058	0.00263944	inf	inf	inf	inf
endothelial cell	Crlf1	Cntfr	B cell	2	0.00803213	2.77592	0.0251945	1	0.0015873	1.31138	0.00831592	3.64028	0.000209516	0	0	0	0	3	0.0170455	10.7491	0.0228562	0	0	2.77592	inf	inf	0.0251945	inf	inf	-9.43776	0.121998	-3.03507	-0.0145403	0.363836	-1.45864	3.64028	0.000209516	inf	inf	inf	inf
endothelial cell	Slit2	Robo1	B cell	1	0.00401606	3.09191	0.0132562	1	0.0015873	4.23263	0.0247039	13.0869	0.00032748	0	0	0	0	1	0.00568182	5.11657	0.0202654	0	0	3.09191	inf	inf	0.0132562	inf	inf	-0.883946	0.827239	-0.273624	0.00443852	1.21902	0.285721	13.0869	0.00032748	inf	inf	inf	inf
T cell	Slit2	Robo1	stromal cell	2	0.00111235	2.15791	0.00925177	43	0.0686901	77.4948	0.452302	167.227	0.00418459	0	0	0	0	28	0.0619469	92.6578	0.366993	0	0	2.15791	inf	inf	0.00925177	inf	inf	-15.163	0.836355	-0.257813	0.0853087	1.23245	0.301533	167.227	0.00418459	inf	inf	inf	inf
T cell	Slit2	Robo1	luminal epithelial cell of mammary gland	2	0.00111235	2.15791	0.00925177	22	0.0464135	21.0404	0.122803	45.4034	0.00113615	0	0	0	0	46	0.0500544	38.4536	0.152305	0	0	2.15791	inf	inf	0.00925177	inf	inf	-17.4132	0.547164	-0.869955	-0.0295012	0.806301	-0.310609	45.4034	0.00113615	inf	inf	inf	inf
T cell	Slit2	Robo1	endothelial cell	2	0.00111235	2.15791	0.00925177	3	0.0120482	10.8516	0.0633358	23.4168	0.000585968	0	0	0	0	4	0.027027	29.3116	0.116096	0	0	2.15791	inf	inf	0.00925177	inf	inf	-18.46	0.370215	-1.43357	-0.0527599	0.545548	-0.874221	23.4168	0.000585968	inf	inf	inf	inf
T cell	Slit2	Robo1	basal cell	2	0.00111235	2.15791	0.00925177	27	0.0675	55.5634	0.324298	119.901	0.00300033	0	0	0	0	17	0.0472222	77.3562	0.306388	0	0	2.15791	inf	inf	0.00925177	inf	inf	-21.7929	0.718279	-0.477383	0.0179104	1.05846	0.0819623	119.901	0.00300033	inf	inf	inf	inf
T cell	Slit2	Robo1	T cell	2	0.00111235	2.15791	0.00925177	2	0.00111235	2.15138	0.0125566	4.64248	0.000116171	0	0	0	0	1	0.00284091	1.57684	0.00624544	0	0	2.15791	inf	inf	0.00925177	inf	inf	0.574542	1.36436	0.448228	0.00631118	2.01053	1.00757	4.64248	0.000116171	inf	inf	inf	inf
T cell	Slit2	Robo1	B cell	2	0.00111235	2.15791	0.00925177	1	0.0015873	4.23263	0.0247039	9.13363	0.000228555	0	0	0	0	1	0.00568182	5.11657	0.0202654	0	0	2.15791	inf	inf	0.00925177	inf	inf	-0.883946	0.827239	-0.273624	0.00443852	1.21902	0.285721	9.13363	0.000228555	inf	inf	inf	inf
stromal cell	F8	Ldlr	luminal epithelial cell of mammary gland	1	0.00159744	2.30764	0.0323319	308	0.649789	233.939	0.361308	539.849	0.0116818	0	0	0	0	329	0.357998	130.834	0.258012	0	0	2.30764	inf	inf	0.0323319	inf	inf	103.105	1.78806	0.838395	0.103296	1.40035	0.485791	539.849	0.0116818	inf	inf	inf	inf
stromal cell	F8	Ldlr	macrophage	1	0.00159744	2.30764	0.0323319	20	0.120482	46.1892	0.0713371	106.588	0.00230646	0	0	0	0	18	0.133333	75.6898	0.149265	0	0	2.30764	inf	inf	0.0323319	inf	inf	-29.5006	0.610243	-0.712543	-0.0779274	0.477924	-1.06515	106.588	0.00230646	inf	inf	inf	inf
B cell	Areg	Erbb3	T cell	43	0.068254	40.4834	0.0645963	1	0.000556174	1.61545	0.0357074	65.3988	0.00230656	12	0.0681818	33.6221	0.0524427	0	0	0	0	0	0	6.86125	1.20407	0.267919	0.0121536	1.23175	0.300709	1.61545	inf	inf	0.0357074	inf	inf	65.3988	0.00230656	inf	inf	inf	inf
T cell	Areg	Erbb3	T cell	167	0.092881	54.7396	0.0873439	1	0.000556174	1.61545	0.0357074	88.429	0.00311882	38	0.107955	57.4848	0.0896629	0	0	0	0	0	0	-2.74514	0.952246	-0.0705942	-0.00231901	0.974136	-0.0378043	1.61545	inf	inf	0.0357074	inf	inf	88.429	0.00311882	inf	inf	inf	inf
stromal cell	F8	Ldlr	stromal cell	1	0.00159744	2.30764	0.0323319	167	0.266773	143.461	0.221569	331.057	0.00716374	0	0	0	0	74	0.163717	116.205	0.229163	0	0	2.30764	inf	inf	0.0323319	inf	inf	27.2556	1.23455	0.303982	-0.00759462	0.966859	-0.048622	331.057	0.00716374	inf	inf	inf	inf
basal cell	Areg	Erbb3	T cell	74	0.185	47.3569	0.0755638	1	0.000556174	1.61545	0.0357074	76.5026	0.00269819	14	0.0388889	18.715	0.029191	0	0	0	0	0	0	28.6419	2.53043	1.33938	0.0463728	2.5886	1.37217	1.61545	inf	inf	0.0357074	inf	inf	76.5026	0.00269819	inf	inf	inf	inf
endothelial cell	Areg	Erbb3	T cell	25	0.100402	25.4596	0.040624	1	0.000556174	1.61545	0.0357074	41.1287	0.00145058	13	0.0878378	29.3476	0.0457754	0	0	0	0	0	0	-3.88797	0.86752	-0.205031	-0.00515144	0.887463	-0.172242	1.61545	inf	inf	0.0357074	inf	inf	41.1287	0.00145058	inf	inf	inf	inf
endothelial cell	Crlf1	Cntfr	stromal cell	2	0.00803213	2.77592	0.0251945	17	0.0271565	21.7208	0.13774	60.2954	0.00347029	0	0	0	0	31	0.0685841	90.825	0.193124	0	0	2.77592	inf	inf	0.0251945	inf	inf	-69.1041	0.239151	-2.06401	-0.0553843	0.713219	-0.487583	60.2954	0.00347029	inf	inf	inf	inf
luminal epithelial cell of mammary gland	Areg	Erbb3	T cell	282	0.594937	396.691	0.632969	1	0.000556174	1.61545	0.0357074	640.833	0.0226017	575	0.62568	399.464	0.623071	0	0	0	0	0	0	-2.77344	0.993057	-0.0100514	0.00989807	1.01589	0.0227384	1.61545	inf	inf	0.0357074	inf	inf	640.833	0.0226017	inf	inf	inf	inf
endothelial cell	Crlf1	Cntfr	luminal epithelial cell of mammary gland	2	0.00803213	2.77592	0.0251945	63	0.132911	44.1832	0.280181	122.649	0.00705904	0	0	0	0	201	0.218716	146.826	0.3122	0	0	2.77592	inf	inf	0.0251945	inf	inf	-102.642	0.300923	-1.73253	-0.0320185	0.897442	-0.156109	122.649	0.00705904	inf	inf	inf	inf
macrophage	Areg	Erbb3	T cell	23	0.138554	41.4976	0.0662146	1	0.000556174	1.61545	0.0357074	67.0372	0.00236435	26	0.192593	74.9713	0.116938	0	0	0	0	0	0	-33.4737	0.553513	-0.85331	-0.0507232	0.566238	-0.820521	1.61545	inf	inf	0.0357074	inf	inf	67.0372	0.00236435	inf	inf	inf	inf
endothelial cell	Crlf1	Cntfr	basal cell	2	0.00803213	2.77592	0.0251945	63	0.1575	90.4795	0.573763	251.164	0.0144557	0	0	0	0	53	0.147222	202.947	0.431532	0	0	2.77592	inf	inf	0.0251945	inf	inf	-112.467	0.445829	-1.16544	0.142231	1.3296	0.410987	251.164	0.0144557	inf	inf	inf	inf
endothelial cell	Slit2	Robo1	T cell	1	0.00401606	3.09191	0.0132562	2	0.00111235	2.15138	0.0125566	6.65187	0.000166453	0	0	0	0	1	0.00284091	1.57684	0.00624544	0	0	3.09191	inf	inf	0.0132562	inf	inf	0.574542	1.36436	0.448228	0.00631118	2.01053	1.00757	6.65187	0.000166453	inf	inf	inf	inf
endothelial cell	Slit2	Robo1	basal cell	1	0.00401606	3.09191	0.0132562	27	0.0675	55.5634	0.324298	171.797	0.00429896	0	0	0	0	17	0.0472222	77.3562	0.306388	0	0	3.09191	inf	inf	0.0132562	inf	inf	-21.7929	0.718279	-0.477383	0.0179104	1.05846	0.0819623	171.797	0.00429896	inf	inf	inf	inf
endothelial cell	Slit2	Robo1	endothelial cell	1	0.00401606	3.09191	0.0132562	3	0.0120482	10.8516	0.0633358	33.5521	0.000839591	0	0	0	0	4	0.027027	29.3116	0.116096	0	0	3.09191	inf	inf	0.0132562	inf	inf	-18.46	0.370215	-1.43357	-0.0527599	0.545548	-0.874221	33.5521	0.000839591	inf	inf	inf	inf
T cell	Slit2	Sdc1	luminal epithelial cell of mammary gland	2	0.00111235	2.15791	0.00925177	330	0.696203	171.93	0.206302	371.009	0.00190866	0	0	0	0	428	0.465724	132.954	0.209473	0	0	2.15791	inf	inf	0.00925177	inf	inf	38.9758	1.29315	0.370893	-0.00317062	0.984864	-0.0220039	371.009	0.00190866	inf	inf	inf	inf
endothelial cell	Slit2	Sdc1	macrophage	1	0.00401606	3.09191	0.0132562	23	0.138554	38.3687	0.0460394	118.633	0.000610307	0	0	0	0	15	0.111111	27.7216	0.0436761	0	0	3.09191	inf	inf	0.0132562	inf	inf	10.6472	1.38407	0.468922	0.00236332	1.05411	0.0760255	118.633	0.000610307	inf	inf	inf	inf
endothelial cell	Slit2	Sdc1	luminal epithelial cell of mammary gland	1	0.00401606	3.09191	0.0132562	330	0.696203	171.93	0.206302	531.591	0.00273478	0	0	0	0	428	0.465724	132.954	0.209473	0	0	3.09191	inf	inf	0.0132562	inf	inf	38.9758	1.29315	0.370893	-0.00317062	0.984864	-0.0220039	531.591	0.00273478	inf	inf	inf	inf
endothelial cell	Slit2	Sdc1	endothelial cell	1	0.00401606	3.09191	0.0132562	48	0.192771	53.6241	0.0643447	165.801	0.000852964	0	0	0	0	18	0.121622	30.2955	0.0477315	0	0	3.09191	inf	inf	0.0132562	inf	inf	23.3285	1.77003	0.823775	0.0166132	1.34805	0.430879	165.801	0.000852964	inf	inf	inf	inf
endothelial cell	Slit2	Sdc1	basal cell	1	0.00401606	3.09191	0.0132562	344	0.86	332.392	0.398844	1027.72	0.00528714	0	0	0	0	175	0.486111	256.712	0.404456	0	0	3.09191	inf	inf	0.0132562	inf	inf	75.68	1.29481	0.372736	-0.00561276	0.986123	-0.0201609	1027.72	0.00528714	inf	inf	inf	inf
endothelial cell	Slit2	Sdc1	T cell	1	0.00401606	3.09191	0.0132562	117	0.0650723	38.269	0.0459198	118.324	0.000608721	0	0	0	0	20	0.0568182	21.0376	0.0331453	0	0	3.09191	inf	inf	0.0132562	inf	inf	17.2314	1.81908	0.863208	0.0127745	1.38541	0.470311	118.324	0.000608721	inf	inf	inf	inf
endothelial cell	Slit2	Sdc1	B cell	1	0.00401606	3.09191	0.0132562	46	0.0730159	32.8693	0.0394406	101.629	0.000522832	0	0	0	0	34	0.193182	100.177	0.157832	0	0	3.09191	inf	inf	0.0132562	inf	inf	-67.3077	0.328113	-1.60774	-0.118391	0.24989	-2.00063	101.629	0.000522832	inf	inf	inf	inf
T cell	Slit2	Sdc1	stromal cell	2	0.00111235	2.15791	0.00925177	250	0.399361	165.936	0.19911	358.074	0.00184212	0	0	0	0	72	0.159292	65.8105	0.103686	0	0	2.15791	inf	inf	0.00925177	inf	inf	100.125	2.52142	1.33424	0.0954236	1.92031	0.941339	358.074	0.00184212	inf	inf	inf	inf
T cell	Slit2	Sdc1	macrophage	2	0.00111235	2.15791	0.00925177	23	0.138554	38.3687	0.0460394	82.7962	0.000425946	0	0	0	0	15	0.111111	27.7216	0.0436761	0	0	2.15791	inf	inf	0.00925177	inf	inf	10.6472	1.38407	0.468922	0.00236332	1.05411	0.0760255	82.7962	0.000425946	inf	inf	inf	inf
T cell	Slit2	Sdc1	endothelial cell	2	0.00111235	2.15791	0.00925177	48	0.192771	53.6241	0.0643447	115.716	0.000595302	0	0	0	0	18	0.121622	30.2955	0.0477315	0	0	2.15791	inf	inf	0.00925177	inf	inf	23.3285	1.77003	0.823775	0.0166132	1.34805	0.430879	115.716	0.000595302	inf	inf	inf	inf
endothelial cell	Slit2	Robo1	luminal epithelial cell of mammary gland	1	0.00401606	3.09191	0.0132562	22	0.0464135	21.0404	0.122803	65.0551	0.0016279	0	0	0	0	46	0.0500544	38.4536	0.152305	0	0	3.09191	inf	inf	0.0132562	inf	inf	-17.4132	0.547164	-0.869955	-0.0295012	0.806301	-0.310609	65.0551	0.0016279	inf	inf	inf	inf
T cell	Slit2	Sdc1	basal cell	2	0.00111235	2.15791	0.00925177	344	0.86	332.392	0.398844	717.271	0.00369001	0	0	0	0	175	0.486111	256.712	0.404456	0	0	2.15791	inf	inf	0.00925177	inf	inf	75.68	1.29481	0.372736	-0.00561276	0.986123	-0.0201609	717.271	0.00369001	inf	inf	inf	inf
T cell	Slit2	Sdc1	T cell	2	0.00111235	2.15791	0.00925177	117	0.0650723	38.269	0.0459198	82.5811	0.00042484	0	0	0	0	20	0.0568182	21.0376	0.0331453	0	0	2.15791	inf	inf	0.00925177	inf	inf	17.2314	1.81908	0.863208	0.0127745	1.38541	0.470311	82.5811	0.00042484	inf	inf	inf	inf
T cell	Slit2	Sdc1	B cell	2	0.00111235	2.15791	0.00925177	46	0.0730159	32.8693	0.0394406	70.929	0.000364895	0	0	0	0	34	0.193182	100.177	0.157832	0	0	2.15791	inf	inf	0.00925177	inf	inf	-67.3077	0.328113	-1.60774	-0.118391	0.24989	-2.00063	70.929	0.000364895	inf	inf	inf	inf
stromal cell	F8	Ldlr	B cell	1	0.00159744	2.30764	0.0323319	12	0.0190476	18.6033	0.0287319	42.9297	0.000928956	0	0	0	0	10	0.0568182	39.6635	0.0782186	0	0	2.30764	inf	inf	0.0323319	inf	inf	-21.0602	0.469027	-1.09226	-0.0494868	0.367328	-1.44486	42.9297	0.000928956	inf	inf	inf	inf
stromal cell	F8	Ldlr	T cell	1	0.00159744	2.30764	0.0323319	38	0.0211346	13.3866	0.0206749	30.8914	0.00066846	0	0	0	0	17	0.0482955	23.2605	0.045871	0	0	2.30764	inf	inf	0.0323319	inf	inf	-9.87395	0.575506	-0.797097	-0.0251961	0.450719	-1.1497	30.8914	0.00066846	inf	inf	inf	inf
stromal cell	F8	Ldlr	basal cell	1	0.00159744	2.30764	0.0323319	172	0.43	158.751	0.245184	366.342	0.00792727	0	0	0	0	34	0.0944444	68.2256	0.134545	0	0	2.30764	inf	inf	0.0323319	inf	inf	90.5257	2.32686	1.21838	0.110639	1.82232	0.865779	366.342	0.00792727	inf	inf	inf	inf
stromal cell	F8	Ldlr	endothelial cell	1	0.00159744	2.30764	0.0323319	23	0.0923695	33.1477	0.051195	76.493	0.00165523	0	0	0	0	17	0.114865	53.2062	0.104926	0	0	2.30764	inf	inf	0.0323319	inf	inf	-20.0585	0.623004	-0.682686	-0.0537305	0.487918	-1.03529	76.493	0.00165523	inf	inf	inf	inf
endothelial cell	Slit2	Robo1	stromal cell	1	0.00401606	3.09191	0.0132562	43	0.0686901	77.4948	0.452302	239.607	0.00599579	0	0	0	0	28	0.0619469	92.6578	0.366993	0	0	3.09191	inf	inf	0.0132562	inf	inf	-15.163	0.836355	-0.257813	0.0853087	1.23245	0.301533	239.607	0.00599579	inf	inf	inf	inf
stromal cell	Areg	Erbb3	T cell	44	0.0702875	20.4862	0.0326883	1	0.000556174	1.61545	0.0357074	33.0944	0.00116721	27	0.0597345	27.5163	0.042919	0	0	0	0	0	0	-7.03009	0.744512	-0.425634	-0.0102307	0.761627	-0.392844	1.61545	inf	inf	0.0357074	inf	inf	33.0944	0.00116721	inf	inf	inf	inf
B cell	Icosl	Ctla4	stromal cell	101	0.160317	197.995	0.521023	12	0.0191693	15.4136	0.0408793	3051.82	0.021299	21	0.119318	107.333	0.285611	0	0	0	0	0	0	90.6613	1.84467	0.883363	0.235412	1.82424	0.867295	15.4136	inf	inf	0.0408793	inf	inf	3051.82	0.021299	inf	inf	inf	inf
stromal cell	a	Mc2r	stromal cell	23	0.0367412	68.8363	0.89851	2	0.00319489	5.69359	1	391.926	0.89851	9	0.0199115	37.7743	0.231519	0	0	0	0	0	0	31.062	1.8223	0.865764	0.666991	3.88093	1.9564	5.69359	inf	inf	1	inf	inf	391.926	0.89851	inf	inf	inf	inf
T cell	Icosl	Ctla4	stromal cell	54	0.0300334	27.9628	0.0735841	12	0.0191693	15.4136	0.0408793	431.008	0.00300806	33	0.09375	80.2047	0.213423	0	0	0	0	0	0	-52.2419	0.348642	-1.52018	-0.139839	0.344781	-1.53625	15.4136	inf	inf	0.0408793	inf	inf	431.008	0.00300806	inf	inf	inf	inf
macrophage	Efnb1	Ephb2	B cell	7	0.0421687	19.4298	0.0333356	1	0.0015873	1.82529	0.0147697	35.4651	0.000492358	1	0.00740741	1.29154	0.00266528	0	0	0	0	0	0	18.1383	15.044	3.91111	0.0306703	12.5074	3.6447	1.82529	inf	inf	0.0147697	inf	inf	35.4651	0.000492358	inf	inf	inf	inf
luminal epithelial cell of mammary gland	Efnb1	Ephb2	luminal epithelial cell of mammary gland	182	0.383966	99.3894	0.170521	12	0.0253165	15.5757	0.126035	1548.06	0.0214916	218	0.237214	85.8358	0.177135	0	0	0	0	0	0	13.5535	1.1579	0.211512	-0.00661349	0.962664	-0.0548956	15.5757	inf	inf	0.126035	inf	inf	1548.06	0.0214916	inf	inf	inf	inf
luminal epithelial cell of mammary gland	Efnb1	Ephb2	T cell	182	0.383966	99.3894	0.170521	4	0.00222469	5.7245	0.0463211	568.955	0.00789874	218	0.237214	85.8358	0.177135	0	0	0	0	0	0	13.5535	1.1579	0.211512	-0.00661349	0.962664	-0.0548956	5.7245	inf	inf	0.0463211	inf	inf	568.955	0.00789874	inf	inf	inf	inf
luminal epithelial cell of mammary gland	Efnb1	Ephb2	B cell	182	0.383966	99.3894	0.170521	1	0.0015873	1.82529	0.0147697	181.414	0.00251856	218	0.237214	85.8358	0.177135	0	0	0	0	0	0	13.5535	1.1579	0.211512	-0.00661349	0.962664	-0.0548956	1.82529	inf	inf	0.0147697	inf	inf	181.414	0.00251856	inf	inf	inf	inf
endothelial cell	Efnb1	Ephb2	luminal epithelial cell of mammary gland	65	0.261044	101.044	0.17336	12	0.0253165	15.5757	0.126035	1573.83	0.0218494	37	0.25	126.158	0.260345	0	0	0	0	0	0	-25.114	0.800932	-0.320248	-0.0869853	0.665885	-0.586655	15.5757	inf	inf	0.126035	inf	inf	1573.83	0.0218494	inf	inf	inf	inf
endothelial cell	Efnb1	Ephb2	T cell	65	0.261044	101.044	0.17336	4	0.00222469	5.7245	0.0463211	578.426	0.00803023	37	0.25	126.158	0.260345	0	0	0	0	0	0	-25.114	0.800932	-0.320248	-0.0869853	0.665885	-0.586655	5.7245	inf	inf	0.0463211	inf	inf	578.426	0.00803023	inf	inf	inf	inf
endothelial cell	Efnb1	Ephb2	B cell	65	0.261044	101.044	0.17336	1	0.0015873	1.82529	0.0147697	184.434	0.00256048	37	0.25	126.158	0.260345	0	0	0	0	0	0	-25.114	0.800932	-0.320248	-0.0869853	0.665885	-0.586655	1.82529	inf	inf	0.0147697	inf	inf	184.434	0.00256048	inf	inf	inf	inf
basal cell	Efnb1	Ephb2	luminal epithelial cell of mammary gland	256	0.64	298.003	0.511282	12	0.0253165	15.5757	0.126035	4641.62	0.0644392	97	0.269444	196.313	0.405121	0	0	0	0	0	0	101.69	1.518	0.602171	0.10616	1.26205	0.335763	15.5757	inf	inf	0.126035	inf	inf	4641.62	0.0644392	inf	inf	inf	inf
basal cell	Efnb1	Ephb2	T cell	256	0.64	298.003	0.511282	4	0.00222469	5.7245	0.0463211	1705.92	0.0236831	97	0.269444	196.313	0.405121	0	0	0	0	0	0	101.69	1.518	0.602171	0.10616	1.26205	0.335763	5.7245	inf	inf	0.0463211	inf	inf	1705.92	0.0236831	inf	inf	inf	inf
basal cell	Efnb1	Ephb2	B cell	256	0.64	298.003	0.511282	1	0.0015873	1.82529	0.0147697	543.942	0.00755149	97	0.269444	196.313	0.405121	0	0	0	0	0	0	101.69	1.518	0.602171	0.10616	1.26205	0.335763	1.82529	inf	inf	0.0147697	inf	inf	543.942	0.00755149	inf	inf	inf	inf
T cell	Efnb1	Ephb2	luminal epithelial cell of mammary gland	31	0.0172414	11.7724	0.0201977	12	0.0253165	15.5757	0.126035	183.363	0.00254561	8	0.0227273	15.9211	0.0328555	0	0	0	0	0	0	-4.14875	0.739418	-0.435537	-0.0126578	0.614743	-0.701945	15.5757	inf	inf	0.126035	inf	inf	183.363	0.00254561	inf	inf	inf	inf
T cell	Efnb1	Ephb2	T cell	31	0.0172414	11.7724	0.0201977	4	0.00222469	5.7245	0.0463211	67.3909	0.00093558	8	0.0227273	15.9211	0.0328555	0	0	0	0	0	0	-4.14875	0.739418	-0.435537	-0.0126578	0.614743	-0.701945	5.7245	inf	inf	0.0463211	inf	inf	67.3909	0.00093558	inf	inf	inf	inf
T cell	Efnb1	Ephb2	B cell	31	0.0172414	11.7724	0.0201977	1	0.0015873	1.82529	0.0147697	21.4879	0.000298315	8	0.0227273	15.9211	0.0328555	0	0	0	0	0	0	-4.14875	0.739418	-0.435537	-0.0126578	0.614743	-0.701945	1.82529	inf	inf	0.0147697	inf	inf	21.4879	0.000298315	inf	inf	inf	inf
B cell	Efnb1	Ephb2	luminal epithelial cell of mammary gland	3	0.0047619	2.58704	0.00443855	12	0.0253165	15.5757	0.126035	40.295	0.000559411	3	0.0170455	13.7207	0.0283146	0	0	0	0	0	0	-11.1336	0.18855	-2.40698	-0.023876	0.156758	-2.67339	15.5757	inf	inf	0.126035	inf	inf	40.295	0.000559411	inf	inf	inf	inf
B cell	Efnb1	Ephb2	T cell	3	0.0047619	2.58704	0.00443855	4	0.00222469	5.7245	0.0463211	14.8095	0.000205599	3	0.0170455	13.7207	0.0283146	0	0	0	0	0	0	-11.1336	0.18855	-2.40698	-0.023876	0.156758	-2.67339	5.7245	inf	inf	0.0463211	inf	inf	14.8095	0.000205599	inf	inf	inf	inf
B cell	Efnb1	Ephb2	B cell	3	0.0047619	2.58704	0.00443855	1	0.0015873	1.82529	0.0147697	4.72209	6.55563e-05	3	0.0170455	13.7207	0.0283146	0	0	0	0	0	0	-11.1336	0.18855	-2.40698	-0.023876	0.156758	-2.67339	1.82529	inf	inf	0.0147697	inf	inf	4.72209	6.55563e-05	inf	inf	inf	inf
stromal cell	Efnb1	Ephb6	B cell	77	0.123003	50.6299	0.0868652	1	0.0015873	2.22086	0.0144962	112.442	0.00125921	38	0.0840708	45.3386	0.0935629	0	0	0	0	0	0	5.29126	1.11671	0.159249	-0.00669772	0.928415	-0.107159	2.22086	inf	inf	0.0144962	inf	inf	112.442	0.00125921	inf	inf	inf	inf
B cell	a	Mc2r	stromal cell	1	0.0015873	3.83385	0.0500427	2	0.00319489	5.69359	1	21.8284	0.0500427	9	0.0511364	96.0733	0.588835	0	0	0	0	0	0	-92.2395	0.0399055	-4.64727	-0.538792	0.084986	-3.55663	5.69359	inf	inf	1	inf	inf	21.8284	0.0500427	inf	inf	inf	inf
basal cell	a	Mc2r	stromal cell	1	0.0025	3.94143	0.0514469	2	0.00319489	5.69359	1	22.4409	0.0514469	1	0.00277778	5.28616	0.032399	0	0	0	0	0	0	-1.34473	0.745612	-0.423502	0.0190479	1.58792	0.667136	5.69359	inf	inf	1	inf	inf	22.4409	0.0514469	inf	inf	inf	inf
macrophage	Efnb1	Ephb2	T cell	7	0.0421687	19.4298	0.0333356	4	0.00222469	5.7245	0.0463211	111.226	0.00154414	1	0.00740741	1.29154	0.00266528	0	0	0	0	0	0	18.1383	15.044	3.91111	0.0306703	12.5074	3.6447	5.7245	inf	inf	0.0463211	inf	inf	111.226	0.00154414	inf	inf	inf	inf
[truncated: 52,459 more rows]
