# Supplementary material for: Predicting cell-to-cell communication networks using NATMI
Source: Nat Commun. 2020 Oct 6;11:5011. doi: 10.1038/s41467-020-18873-z (PMC7538930; doi:10.1038/s41467-020-18873-z)
Supplement: Supplementary file 12 — Supplementary Data 9 [file 41467_2020_18873_MOESM12_ESM.xlsx]

## Sheet: Sheet1
	NATMI	CellPhoneDB	SingleCellSignalR	RNA-Magnet	Kumar et al.	iTALK	scTensor	CellTalker	CCCExplorer	NicheNet	SoptSC	Zhang et al.	SpaOTsc	ICELLNET
Underlying ligand-receptor database
Interaction database used	built-in and user-specified	built-in and user-specified	built-in	built-in	built-in	built-in and user-specified	built-in	built-in and user-specified	built-in	built-in	user-specified	built-in	user-specified	built-in
Total number of LR pairs	2187	693	3250	2000	~1800	2649	22448	ConnectomeDB2015	2671	12651	13	2559	ConnectomeDB2015	380
Number LR with primary literature PMID cited	2187	398	1483	1618	unknown	0	*727	ConnectomeDB2015	0	0	0	0	ConnectomeDB2015	379
Incorporates/uses connectomeDB2015	Y	N	Y	Y	Y	Y	Y	Y	Y	Y	N	Y	Y	N
Ligand type	secreted and PM	secreted and PM	secreted	secreted and PM	secreted	secreted	secreted	secreted and PM	secreted	secreted and PM	secreted	secreted	secreted	secreted and PM
Multiple species	Y	N	Y	N	Y	N	Y	N	N	Y	N/A	N	N/A	N
Software
Programing language	Python	Python	R	R	MATLAB	R	R	R	Java+R	R	MATLAB/R	N/A	Python	R
Parallel computing	Y	Y	N	N	N	N		N	N	N	N	N/A	N	N
Input data type	bulk and single-cell	single-cell	single-cell	single-cell	single-cell	single-cell	single-cell	single-cell	bulk	bulk and single-cell	single-cell	single-cell	single-cell	single-cell
Expression data type	transcriptome and proteome	transcriptome and proteome	transcriptome	transcriptome	transcriptome	transcriptome	transcriptome	transcriptome	transcriptome	transcriptome	transcriptome	transcriptome	transcriptome	transcriptome
Spatial information	N	N	N	Y	N	N	N	N	N	N	N	N	Y	N
Preprocessing required	Y	Y	N	Y	Y	Y	Y	Y	Y	Y	N	N	N	Y
Edge processing
Sample amount	one or more	one	one	one	multiple	one or more	one	multiple	one	two	one	one	one	one
Edge model	hyperedge	simple edge	hyperedge	simple edge	simple edge	simple edge	hyperedge	simple edge	simple edge	simple edge	simple edge	simple edge	simple edge	simple edge
Gene weight	(original and specified) sum, mean	mean	mean	mean	mean	mean or differentially expressed	mean	differentially expressed	differentially expressed	statistical inference	raw	differentially expressed	N/A	mean
Edge weighting method	product	mean	regularized product	averaged probability	product	product	product	uniquely expressed in a dataset	user predifined	intracellular effect	intracellular effect	unweighted	intracellular effect	product
Specificity	zero to one	statistical inference	zero to one (not included)	statistical inference	statistical inference	differentially expressed	linear decomposition	delta	statistical inference	prior knowledge	statistical inference	statistical inference	statistical inference	statistical inference
Edge filtering strategy	detection rate and expression level	detection rate and rank	detection rate and score threshold	rank	rank	rank	rank	detection rate and cell number	rank	rank	rank	N/A	rank	user predifined
Discriminating features
Models downstream signalling	N	N	Y	N	Y	N	N	N	Y	Y	Y	Y	Y	N
Models heterodimers	N	Y	N	Y	N	N	N	N	N	N	N	N	N	N
Visualisation
Vis whole network	Y	N	Y	N	N	Y	N	N	N	N	Y	N	N	Y
Vis cell-type pair	Y	Y	Y	N	N	Y	N	N	Y	N	Y	Y	N	Y
Vis Ligand-receptor pair	Y	Y	Y	N	N	N	Y	N	N	N	N	N	N	Y
Web interface	N	Y (disabled upload)	N	N	N	N	N	N	N	N	N	N	N	N
Other information
DOI		10.1038/s41596-020-0292-x	10.1093/nar/gkaa183	10.1038/s41556-019-0439-6	10.1016/j.celrep.2018.10.047	10.1101/507871	10.1101/566182	10.1016/j.immuni.2019.11.014	10.1016/j.celrep.2015.01.040	10.1038/s41592-019-0667-5	10.1093/nar/gkz204	10.1093/bib/bbz040	10.1038/s41467-020-15968-5	10.1101/2020.03.05.976878
PMID	N/A	32103204	32196115	31871321	30404002	biorxiv	biorxiv	31924475	25704820	31819264	30923815	31329830	32350282	biorxiv
Published Date	2020	2020	2020	2019	2018	2019	2019	2020	2015	2019	2019	2019	2020
citations	0	16	1	15	58	3	2	3	48	15	2	5	1
Source code	https://github.com/forrest-lab/NATMI	https://github.com/Teichlab/cellphonedb	https://github.com/SCA-IRCM/SingleCellSignalR_v1	https://github.com/veltenlab/rnamagnet	not available (private github blocked at MIT)	https://github.com/Coolgenome/iTALK	https://github.com/rikenbit/scTensor	https://github.com/arc85/celltalker	https://github.com/methodistsmab/CCCExplorer	https://github.com/saeyslab/nichenetr	https://github.com/WangShuxiong/SoptSC	private	https://github.com/zcang/SpaOTsc	https://github.com/soumelis-lab/ICELLNET
Comment							* 22048 pairs with PMID but majority of PMID cited are not for the interaction. Just describe the proteins
