# Supplementary material for: Predicting cell-to-cell communication networks using NATMI
Source: Nat Commun. 2020 Oct 6;11:5011. doi: 10.1038/s41467-020-18873-z (PMC7538930; doi:10.1038/s41467-020-18873-z)
Supplement: Supplementary file 13 — Supplementary Data 10 [file 41467_2020_18873_MOESM13_ESM.xlsx]

## Sheet: Sheet1
Sending cluster	Ligand symbol	Receptor symbol	Target cluster	Ligand Expression	Receptor Expression	CellPhoneDB Edge Weight	NATMI Edge Weight	CellPhoneDB Edge P-value	NATMI Edge Specificity	Specific
NKcells_0	A2M	LRP1	Myeloid	0.147573	1.127	0.637	0.166314	0	1	BOTH
NKcells_1	ADAM17	ITGA5	NKcells_0	0.847776	0.144754	0.496	0.122719	0	1	BOTH
NKcells_1	ADAM17	ITGB1	NKcells_0	0.847776	1.86893	1.358	1.58444	0.008	0.351518	BOTH
NKcells_1	ADAM17	ITGB1	NKcells_1	0.847776	1.4995	1.174	1.27124	0.124	0.282033	NATMI
NKcells_1	ADAM17	ITGB1	Tcells	0.847776	1.94831	1.398	1.65173	0.064	0.366449	NATMI
NKcells_0	ADAM28	ITGA4	NKcells_0	0.161632	0.35402	0.258	0.0572212	0.706	0.0309153
NKcells_0	ADAM28	ITGA4	Tcells	0.161632	1.61168	0.887	0.2605	0.084	0.140742
NKcells_1	ADAM28	ITGA4	NKcells_0	0.779967	0.35402	0.567	0.276124	0.088	0.149183
NKcells_1	ADAM28	ITGA4	Tcells	0.779967	1.61168	1.196	1.25706	0.004	0.679159	BOTH
Myeloid	ADGRE5	CD55	Myeloid	1.6434	1.127	1.385	1.85211	0.071	0.156424
Myeloid	ADGRE5	CD55	NKcells_0	1.6434	0.901425	1.272	1.48141	0.155	0.125115
NKcells_0	ADGRE5	CD55	Myeloid	1.18645	1.127	1.157	1.33713	0.308	0.112929
NKcells_0	ADGRE5	CD55	NKcells_0	1.18645	0.901425	1.044	1.0695	0.233	0.0903262
NKcells_1	ADGRE5	CD55	Myeloid	1.05906	1.127	1.093	1.19356	0.327	0.100804
NKcells_1	ADGRE5	CD55	NKcells_0	1.05906	0.901425	0.98	0.954666	0.415	0.080628
Tcells	ADGRE5	CD55	Myeloid	1.94831	1.127	1.538	2.19575	0.14	0.185446
Tcells	ADGRE5	CD55	NKcells_0	1.94831	0.901425	1.425	1.75626	0.004	0.148328	CellPhoneDB
Myeloid	ANOS1	SDC2	Myeloid	1.127	1.127	1.127	1.27012	0	0.831828	BOTH
Myeloid	ANOS1	SDC2	NKcells_0	1.127	0.227847	0.677	0.256783	0	0.168172	CellPhoneDB
Myeloid	ANXA1	FPR1	NKcells_1	1.98226	0.422595	1.202	0.837693	0.178	0.245743	NATMI
NKcells_0	ANXA1	FPR1	NKcells_1	2.06521	0.422595	1.244	0.872748	0.214	0.256027	NATMI
NKcells_1	ANXA1	FPR1	NKcells_1	2.07059	0.422595	1.247	0.875023	0.044	0.256694	BOTH
Tcells	ANXA1	FPR1	NKcells_1	1.94831	0.422595	1.185	0.823348	0.185	0.241535	NATMI
Myeloid	ANXA1	FPR3	Myeloid	1.98226	1.127	1.555	2.234	0	0.245743	BOTH
NKcells_0	ANXA1	FPR3	Myeloid	2.06521	1.127	1.596	2.32749	0.052	0.256027	NATMI
NKcells_1	ANXA1	FPR3	Myeloid	2.07059	1.127	1.599	2.33356	0.04	0.256694	BOTH
Tcells	ANXA1	FPR3	Myeloid	1.94831	1.127	1.538	2.19575	0.043	0.241535	BOTH
NKcells_0	ANXA2	TLR2	Myeloid	1.24539	1.6434	1.444	2.04668	0	0.530886	BOTH
Tcells	ANXA2	TLR2	Myeloid	1.10048	1.6434	1.372	1.80854	0.02	0.469114	BOTH
Myeloid	APOE	LDLR	NKcells_0	2.60404	0.453959	1.529	1.18213	0	1	BOTH
Myeloid	APOE	LRP1	Myeloid	2.60404	1.127	1.866	2.93475	0	1	BOTH
Myeloid	APOE	SORL1	Myeloid	2.60404	1.127	1.866	2.93475	0	0.364717	BOTH
Myeloid	APOE	SORL1	NKcells_0	2.60404	0.0851967	1.345	0.221856	0.079	0.0275712
Myeloid	APOE	SORL1	NKcells_1	2.60404	0.777381	1.691	2.02433	0.012	0.251575	BOTH
Myeloid	APOE	SORL1	Tcells	2.60404	1.10048	1.852	2.8657	0.016	0.356137	BOTH
Myeloid	APOE	VLDLR	Tcells	2.60404	1.10048	1.852	2.8657	0	1	BOTH
Myeloid	B2M	HLA-F	Myeloid	4.11912	1.127	2.623	4.64223	0.574	0.049497
Myeloid	B2M	HLA-F	NKcells_0	4.11912	1.41865	2.769	5.84357	0.917	0.062306
Myeloid	B2M	HLA-F	NKcells_1	4.11912	0.603088	2.361	2.48419	0.98	0.0264872
Myeloid	B2M	HLA-F	Tcells	4.11912	1.61168	2.865	6.63871	0.689	0.070784
NKcells_0	B2M	HLA-F	Myeloid	5.17791	1.127	3.152	5.83549	0.609	0.0622199
NKcells_0	B2M	HLA-F	NKcells_0	5.17791	1.41865	3.298	7.34562	0.119	0.0783213
NKcells_0	B2M	HLA-F	NKcells_1	5.17791	0.603088	2.89	3.12273	0.846	0.0332956
NKcells_0	B2M	HLA-F	Tcells	5.17791	1.61168	3.395	8.34514	0.267	0.0889786
NKcells_1	B2M	HLA-F	Myeloid	5.05954	1.127	3.093	5.70209	0.649	0.0607975
NKcells_1	B2M	HLA-F	NKcells_0	5.05954	1.41865	3.239	7.1777	0.199	0.0765309
NKcells_1	B2M	HLA-F	NKcells_1	5.05954	0.603088	2.831	3.05135	0.857	0.0325345
NKcells_1	B2M	HLA-F	Tcells	5.05954	1.61168	3.336	8.15437	0.345	0.0869446
Tcells	B2M	HLA-F	Myeloid	5.34512	1.127	3.236	6.02394	0.53	0.0642292
Tcells	B2M	HLA-F	NKcells_0	5.34512	1.41865	3.382	7.58284	0.044	0.0808507	CellPhoneDB
Tcells	B2M	HLA-F	NKcells_1	5.34512	0.603088	2.974	3.22358	0.767	0.0343708
Tcells	B2M	HLA-F	Tcells	5.34512	1.61168	3.478	8.61464	0.349	0.0918521
Myeloid	B2M	LILRB1	Myeloid	4.11912	1.127	2.623	4.64223	0	0.209074	BOTH
NKcells_0	B2M	LILRB1	Myeloid	5.17791	1.127	3.152	5.83549	0.035	0.262815	BOTH
NKcells_1	B2M	LILRB1	Myeloid	5.05954	1.127	3.093	5.70209	0.087	0.256808	NATMI
Tcells	B2M	LILRB1	Myeloid	5.34512	1.127	3.236	6.02394	0	0.271303	BOTH
NKcells_0	BAG6	NCR3	NKcells_0	0.144754	1.09342	0.619	0.158277	0.108	0.131281
NKcells_1	BAG6	NCR3	NKcells_0	0.957874	1.09342	1.026	1.04736	0	0.868719	BOTH
Myeloid	BSG	SLC16A7	NKcells_0	1.127	0.147573	0.637	0.166314	0.285	0.358213	NATMI
NKcells_0	BSG	SLC16A7	NKcells_0	0.990899	0.147573	0.569	0.14623	0.242	0.314954	NATMI
NKcells_1	BSG	SLC16A7	NKcells_0	1.02827	0.147573	0.588	0.151745	0.108	0.326832	NATMI
Myeloid	C1QB	LRP1	Myeloid	2.43641	1.127	1.782	2.74582	0	0.966213	BOTH
NKcells_0	C1QB	LRP1	Myeloid	0.0851967	1.127	0.606	0.0960165	0	0.0337867	CellPhoneDB
Myeloid	CALR	LRP1	Myeloid	1.127	1.127	1.127	1.27012	0	0.243546	BOTH
NKcells_0	CALR	LRP1	Myeloid	1.44209	1.127	1.285	1.62523	0.012	0.311639	BOTH
NKcells_1	CALR	LRP1	Myeloid	0.957874	1.127	1.042	1.07952	0.079	0.206998	NATMI
Tcells	CALR	LRP1	Myeloid	1.10048	1.127	1.114	1.24024	0.048	0.237817	BOTH
NKcells_1	CCL20	CXCR3	NKcells_0	0.354786	1.45331	0.904	0.515614	0.127	0.268916	NATMI
NKcells_1	CCL20	CXCR3	NKcells_1	0.354786	1.38348	0.869	0.490838	0.154	0.255994	NATMI
NKcells_1	CCL20	CXCR3	Tcells	0.354786	2.56754	1.461	0.910926	0	0.475089	BOTH
Myeloid	CCL5	CXCR3	NKcells_0	1.6434	1.45331	1.548	2.38838	0.969	0.0386443
Myeloid	CCL5	CXCR3	NKcells_1	1.6434	1.38348	1.513	2.27361	0.976	0.0367873
Myeloid	CCL5	CXCR3	Tcells	1.6434	2.56754	2.105	4.2195	0.671	0.0682721
NKcells_0	CCL5	CXCR3	NKcells_0	3.4411	1.45331	2.447	5.00099	0.279	0.0809166
NKcells_0	CCL5	CXCR3	NKcells_1	3.4411	1.38348	2.412	4.76068	0.337	0.0770284
NKcells_0	CCL5	CXCR3	Tcells	3.4411	2.56754	3.004	8.83515	0.036	0.142954	CellPhoneDB
NKcells_1	CCL5	CXCR3	NKcells_0	3.5157	1.45331	2.485	5.10941	0.222	0.0826709
NKcells_1	CCL5	CXCR3	NKcells_1	3.5157	1.38348	2.45	4.86389	0.368	0.0786984
NKcells_1	CCL5	CXCR3	Tcells	3.5157	2.56754	3.042	9.0267	0.048	0.146053	CellPhoneDB
Tcells	CCL5	CXCR3	NKcells_0	2.83585	1.45331	2.145	4.12137	0.647	0.0666844
Tcells	CCL5	CXCR3	NKcells_1	2.83585	1.38348	2.11	3.92333	0.677	0.0634801
Tcells	CCL5	CXCR3	Tcells	2.83585	2.56754	2.702	7.28116	0.236	0.11781
Myeloid	CD14	ITGA4	NKcells_0	2.74757	0.35402	1.551	0.972695	0.051	0.152006
Myeloid	CD14	ITGA4	Tcells	2.74757	1.61168	2.18	4.4282	0	0.692008	BOTH
NKcells_0	CD14	ITGA4	NKcells_0	0.0851967	0.35402	0.22	0.0301614	0.738	0.0047134
NKcells_0	CD14	ITGA4	Tcells	0.0851967	1.61168	0.848	0.13731	0.103	0.0214578
NKcells_1	CD14	ITGA4	NKcells_0	0.422595	0.35402	0.388	0.149607	0.393	0.0233795
NKcells_1	CD14	ITGA4	Tcells	0.422595	1.61168	1.017	0.681089	0.064	0.106436
Myeloid	CD14	ITGB1	NKcells_0	2.74757	1.86893	2.308	5.13502	0.023	0.296686	BOTH
Myeloid	CD14	ITGB1	NKcells_1	2.74757	1.4995	2.124	4.11997	0.079	0.23804	NATMI
Myeloid	CD14	ITGB1	Tcells	2.74757	1.94831	2.348	5.35312	0.04	0.309288	BOTH
NKcells_0	CD14	ITGB1	NKcells_0	0.0851967	1.86893	0.977	0.159227	0.627	0.00919966
NKcells_0	CD14	ITGB1	NKcells_1	0.0851967	1.4995	0.792	0.127752	0.722	0.00738114
NKcells_0	CD14	ITGB1	Tcells	0.0851967	1.94831	1.017	0.16599	0.541	0.00959041
NKcells_1	CD14	ITGB1	NKcells_0	0.422595	1.86893	1.146	0.789802	0.302	0.0456324
NKcells_1	CD14	ITGB1	NKcells_1	0.422595	1.4995	0.961	0.63368	0.477	0.0366121
NKcells_1	CD14	ITGB1	Tcells	0.422595	1.94831	1.185	0.823348	0.294	0.0475706
NKcells_0	CD160	TNFRSF14	NKcells_0	0.186779	0.306386	0.247	0.0572266	0	1	BOTH
NKcells_0	CD2	CD48	NKcells_0	1.61349	0.786573	1.2	1.26913	0.428	0.0750607
NKcells_0	CD2	CD48	NKcells_1	1.61349	1.38348	1.498	2.23222	0.04	0.132022	CellPhoneDB
NKcells_0	CD2	CD48	Tcells	1.61349	1.10048	1.357	1.77562	0.399	0.105016
NKcells_1	CD2	CD48	NKcells_0	1.35659	0.786573	1.072	1.06706	0.679	0.0631098
NKcells_1	CD2	CD48	NKcells_1	1.35659	1.38348	1.37	1.87681	0.289	0.111002
NKcells_1	CD2	CD48	Tcells	1.35659	1.10048	1.229	1.49291	0.507	0.088296
Tcells	CD2	CD48	NKcells_0	2.19972	0.786573	1.493	1.73024	0.222	0.102333
Tcells	CD2	CD48	NKcells_1	2.19972	1.38348	1.792	3.04326	0.008	0.179989	CellPhoneDB
Tcells	CD2	CD48	Tcells	2.19972	1.10048	1.65	2.42075	0.213	0.143172
NKcells_0	CD209	ICAM3	Myeloid	0.161632	1.127	0.644	0.182159	0.13	0.302798	NATMI
NKcells_0	CD209	ICAM3	NKcells_0	0.161632	1.13968	0.651	0.184209	0.071	0.306205	NATMI
NKcells_0	CD209	ICAM3	NKcells_1	0.161632	0.354786	0.258	0.0573449	0.484	0.0953227
NKcells_0	CD209	ICAM3	Tcells	0.161632	1.10048	0.631	0.177874	0.12	0.295674	NATMI
NKcells_0	CD226	PVR	Myeloid	0.161632	1.127	0.644	0.182159	0.052	0.688295	NATMI
NKcells_0	CD226	PVR	NKcells_0	0.161632	0.0851967	0.123	0.0137706	0.417	0.0520325
NKcells_0	CD226	PVR	NKcells_1	0.161632	0.425181	0.293	0.0687231	0.08	0.259672	NATMI
NKcells_0	CD244	CD48	NKcells_0	0.488098	0.786573	0.637	0.383924	0.324	0.240503	NATMI
NKcells_0	CD244	CD48	NKcells_1	0.488098	1.38348	0.936	0.675272	0.036	0.423013	BOTH
NKcells_0	CD244	CD48	Tcells	0.488098	1.10048	0.794	0.537143	0.213	0.336484	NATMI
NKcells_0	CD38	PECAM1	Myeloid	0.683213	1.127	0.905	0.769979	0.032	0.438416	BOTH
NKcells_0	CD38	PECAM1	NKcells_0	0.683213	0.206447	0.445	0.141047	0.337	0.0803106
NKcells_1	CD38	PECAM1	Myeloid	0.633883	1.127	0.88	0.714384	0.07	0.406761	NATMI
NKcells_1	CD38	PECAM1	NKcells_0	0.633883	0.206447	0.42	0.130863	0.317	0.0745119
NKcells_0	CD47	SIRPG	Tcells	1.3262	1.10048	1.213	1.45945	0.04	0.333374	BOTH
NKcells_1	CD47	SIRPG	Tcells	1.55142	1.10048	1.326	1.70731	0.004	0.38999	BOTH
Tcells	CD47	SIRPG	Tcells	1.10048	1.10048	1.1	1.21106	0	0.276635	BOTH
NKcells_0	CD48	CD2	NKcells_0	0.786573	1.61349	1.2	1.26913	0.428	0.0750607
NKcells_0	CD48	CD2	NKcells_1	0.786573	1.35659	1.072	1.06706	0.679	0.0631098
NKcells_0	CD48	CD2	Tcells	0.786573	2.19972	1.493	1.73024	0.222	0.102333
NKcells_1	CD48	CD2	NKcells_0	1.38348	1.61349	1.498	2.23222	0.04	0.132022	CellPhoneDB
NKcells_1	CD48	CD2	NKcells_1	1.38348	1.35659	1.37	1.87681	0.289	0.111002
NKcells_1	CD48	CD2	Tcells	1.38348	2.19972	1.792	3.04326	0.008	0.179989	CellPhoneDB
Tcells	CD48	CD2	NKcells_0	1.10048	1.61349	1.357	1.77562	0.399	0.105016
Tcells	CD48	CD2	NKcells_1	1.10048	1.35659	1.229	1.49291	0.507	0.088296
Tcells	CD48	CD2	Tcells	1.10048	2.19972	1.65	2.42075	0.213	0.143172
NKcells_0	CD48	CD244	NKcells_0	0.786573	0.488098	0.637	0.383924	0.324	0.240503	NATMI
NKcells_1	CD48	CD244	NKcells_0	1.38348	0.488098	0.936	0.675272	0.036	0.423013	BOTH
Tcells	CD48	CD244	NKcells_0	1.10048	0.488098	0.794	0.537143	0.213	0.336484	NATMI
Myeloid	CD55	ADGRE5	Myeloid	1.127	1.6434	1.385	1.85211	0.071	0.156424
Myeloid	CD55	ADGRE5	NKcells_0	1.127	1.18645	1.157	1.33713	0.308	0.112929
Myeloid	CD55	ADGRE5	NKcells_1	1.127	1.05906	1.093	1.19356	0.327	0.100804
Myeloid	CD55	ADGRE5	Tcells	1.127	1.94831	1.538	2.19575	0.14	0.185446
NKcells_0	CD55	ADGRE5	Myeloid	0.901425	1.6434	1.272	1.48141	0.155	0.125115
NKcells_0	CD55	ADGRE5	NKcells_0	0.901425	1.18645	1.044	1.0695	0.233	0.0903262
NKcells_0	CD55	ADGRE5	NKcells_1	0.901425	1.05906	0.98	0.954666	0.415	0.080628
NKcells_0	CD55	ADGRE5	Tcells	0.901425	1.94831	1.425	1.75626	0.004	0.148328	CellPhoneDB
NKcells_0	CD58	CD2	NKcells_0	0.524937	1.61349	1.069	0.84698	0.087	0.312099	NATMI
NKcells_0	CD58	CD2	NKcells_1	0.524937	1.35659	0.941	0.712126	0.305	0.262407	NATMI
NKcells_0	CD58	CD2	Tcells	0.524937	2.19972	1.362	1.15471	0	0.425494	BOTH
Myeloid	CD59	CD2	NKcells_0	1.127	1.61349	1.37	1.8184	0.277	0.08912
Myeloid	CD59	CD2	NKcells_1	1.127	1.35659	1.242	1.52888	0.431	0.0749306
Myeloid	CD59	CD2	Tcells	1.127	2.19972	1.663	2.47908	0.107	0.1215
NKcells_0	CD59	CD2	NKcells_0	0.51671	1.61349	1.065	0.833706	0.659	0.0408601
NKcells_0	CD59	CD2	NKcells_1	0.51671	1.35659	0.937	0.700966	0.811	0.0343545
NKcells_0	CD59	CD2	Tcells	0.51671	2.19972	1.358	1.13662	0.382	0.0557058
NKcells_1	CD59	CD2	NKcells_0	1.20256	1.61349	1.408	1.94032	0.121	0.0950954
NKcells_1	CD59	CD2	NKcells_1	1.20256	1.35659	1.28	1.63139	0.241	0.0799546
NKcells_1	CD59	CD2	Tcells	1.20256	2.19972	1.701	2.6453	0.043	0.129646	CellPhoneDB
Tcells	CD59	CD2	NKcells_0	1.10048	1.61349	1.357	1.77562	0.336	0.0870233
Tcells	CD59	CD2	NKcells_1	1.10048	1.35659	1.229	1.49291	0.464	0.0731677
Tcells	CD59	CD2	Tcells	1.10048	2.19972	1.65	2.42075	0.094	0.118641
NKcells_0	CD84	CD84	NKcells_0	0.161632	0.161632	0.162	0.0261251	0	1	BOTH
NKcells_0	CD96	PVR	Myeloid	1.62789	1.127	1.377	1.83463	0.02	0.336027	BOTH
NKcells_0	CD96	PVR	NKcells_0	1.62789	0.0851967	0.857	0.138691	0.162	0.0254023
NKcells_0	CD96	PVR	NKcells_1	1.62789	0.425181	1.027	0.692149	0.039	0.126772	CellPhoneDB
NKcells_1	CD96	PVR	Myeloid	0.606095	1.127	0.867	0.683068	0.211	0.125109
NKcells_1	CD96	PVR	NKcells_0	0.606095	0.0851967	0.346	0.0516373	0.859	0.00945777
NKcells_1	CD96	PVR	NKcells_1	0.606095	0.425181	0.516	0.2577	0.572	0.0471998
Tcells	CD96	PVR	Myeloid	1.10048	1.127	1.114	1.24024	0.168	0.22716	NATMI
Tcells	CD96	PVR	NKcells_0	1.10048	0.0851967	0.593	0.0937575	0.629	0.0171724
Tcells	CD96	PVR	NKcells_1	1.10048	0.425181	0.763	0.467904	0.449	0.0857002
Myeloid	CD99	PILRA	Myeloid	1.6434	1.127	1.385	1.85211	0	0.343759	BOTH
NKcells_0	CD99	PILRA	Myeloid	1.08889	1.127	1.108	1.22718	0.032	0.227768	BOTH
NKcells_1	CD99	PILRA	Myeloid	0.947911	1.127	1.037	1.06829	0.052	0.198279
Tcells	CD99	PILRA	Myeloid	1.10048	1.127	1.114	1.24024	0.051	0.230193	NATMI
Myeloid	CD99	PILRB	NKcells_1	1.6434	0.779967	1.212	1.2818	0	0.343759	BOTH
NKcells_0	CD99	PILRB	NKcells_1	1.08889	0.779967	0.934	0.849297	0.035	0.227768	BOTH
NKcells_1	CD99	PILRB	NKcells_1	0.947911	0.779967	0.864	0.739339	0.207	0.198279
Tcells	CD99	PILRB	NKcells_1	1.10048	0.779967	0.94	0.85834	0.16	0.230193	NATMI
Myeloid	CFP	NCR1	NKcells_0	1.127	0.53798	0.832	0.606302	0.028	0.558557	BOTH
Myeloid	CFP	NCR1	NKcells_1	1.127	0.425181	0.776	0.479178	0.043	0.441443	BOTH
Myeloid	CIRBP	TREM1	Myeloid	1.127	1.127	1.127	1.27012	0	0.177657	CellPhoneDB
Myeloid	CIRBP	TREM1	NKcells_0	1.127	0.0851967	0.606	0.0960165	0.543	0.0134302
NKcells_0	CIRBP	TREM1	Myeloid	1.65599	1.127	1.391	1.8663	0.036	0.261046	BOTH
NKcells_0	CIRBP	TREM1	NKcells_0	1.65599	0.0851967	0.871	0.141085	0.394	0.0197341
NKcells_1	CIRBP	TREM1	Myeloid	1.50316	1.127	1.315	1.69406	0.067	0.236954	NATMI
NKcells_1	CIRBP	TREM1	NKcells_0	1.50316	0.0851967	0.794	0.128064	0.56	0.0179128
Tcells	CIRBP	TREM1	Myeloid	1.61168	1.127	1.369	1.81636	0.078	0.254061	NATMI
Tcells	CIRBP	TREM1	NKcells_0	1.61168	0.0851967	0.848	0.13731	0.572	0.019206
NKcells_0	CLEC11A	ITGA10	NKcells_0	0.186779	0.147573	0.167	0.0275635	0	1	BOTH
NKcells_0	CLEC11A	ITGB1	NKcells_0	0.186779	1.86893	1.028	0.349078	0.102	0.351518	NATMI
NKcells_0	CLEC11A	ITGB1	NKcells_1	0.186779	1.4995	0.843	0.280075	0.225	0.282033	NATMI
NKcells_0	CLEC11A	ITGB1	Tcells	0.186779	1.94831	1.068	0.363904	0.128	0.366449	NATMI
Myeloid	CLEC2B	KLRF1	NKcells_0	1.6434	0.0851967	0.864	0.140013	0.48	0.0221685
Myeloid	CLEC2B	KLRF1	NKcells_1	1.6434	1.13969	1.392	1.87297	0.07	0.296551	NATMI
NKcells_0	CLEC2B	KLRF1	NKcells_0	1.56461	0.0851967	0.825	0.133299	0.486	0.0211055
NKcells_0	CLEC2B	KLRF1	NKcells_1	1.56461	1.13969	1.352	1.78317	0.031	0.282332	BOTH
NKcells_1	CLEC2B	KLRF1	NKcells_0	0.847776	0.0851967	0.466	0.0722277	0.84	0.011436
NKcells_1	CLEC2B	KLRF1	NKcells_1	0.847776	1.13969	0.994	0.966202	0.175	0.152981
Tcells	CLEC2B	KLRF1	NKcells_0	1.10048	0.0851967	0.593	0.0937575	0.68	0.0148448
Tcells	CLEC2B	KLRF1	NKcells_1	1.10048	1.13969	1.12	1.25421	0.234	0.198581
NKcells_0	CLEC2D	KLRB1	NKcells_0	0.509498	2.47611	1.493	1.26157	0.254	0.0660267
NKcells_0	CLEC2D	KLRB1	NKcells_1	0.509498	1.62954	1.07	0.83025	0.777	0.0434525
NKcells_0	CLEC2D	KLRB1	Tcells	0.509498	1.10048	0.805	0.560693	0.754	0.0293449
NKcells_1	CLEC2D	KLRB1	NKcells_0	0.960881	2.47611	1.718	2.37925	0.059	0.124522
NKcells_1	CLEC2D	KLRB1	NKcells_1	0.960881	1.62954	1.295	1.5658	0.504	0.0819488
NKcells_1	CLEC2D	KLRB1	Tcells	0.960881	1.10048	1.031	1.05743	0.608	0.0553426
Tcells	CLEC2D	KLRB1	NKcells_0	2.19972	2.47611	2.338	5.44675	0.012	0.285065	BOTH
Tcells	CLEC2D	KLRB1	NKcells_1	2.19972	1.62954	1.915	3.58454	0.12	0.187603
Tcells	CLEC2D	KLRB1	Tcells	2.19972	1.10048	1.65	2.42075	0.213	0.126694
Tcells	COL18A1	ITGA5	NKcells_0	1.10048	0.144754	0.623	0.159299	0	1	BOTH
Tcells	COL18A1	ITGB1	NKcells_0	1.10048	1.86893	1.485	2.05673	0.008	0.351518	BOTH
Tcells	COL18A1	ITGB1	NKcells_1	1.10048	1.4995	1.3	1.65017	0.04	0.282033	BOTH
Tcells	COL18A1	ITGB1	Tcells	1.10048	1.94831	1.524	2.14409	0	0.366449	BOTH
NKcells_0	CSF1	CSF1R	Myeloid	0.0851967	1.127	0.606	0.0960165	0	1	BOTH
NKcells_0	CXCL14	CXCR4	NKcells_0	0.161632	1.46182	0.812	0.236278	0.139	0.242795	NATMI
NKcells_0	CXCL14	CXCR4	NKcells_1	0.161632	0.945325	0.553	0.152795	0.405	0.15701
NKcells_0	CXCL14	CXCR4	Tcells	0.161632	3.61365	1.888	0.584083	0	0.600195	BOTH
Myeloid	CXCL8	SDC2	Myeloid	4.08461	1.127	2.606	4.60334	0	0.641483	BOTH
Myeloid	CXCL8	SDC2	NKcells_0	4.08461	0.227847	2.156	0.930667	0	0.12969	CellPhoneDB
NKcells_0	CXCL8	SDC2	Myeloid	0.608925	1.127	0.868	0.686257	0.087	0.0956309
NKcells_0	CXCL8	SDC2	NKcells_0	0.608925	0.227847	0.418	0.138742	0.635	0.0193339
NKcells_1	CXCL8	SDC2	Myeloid	0.603088	1.127	0.865	0.679679	0.091	0.0947142
NKcells_1	CXCL8	SDC2	NKcells_0	0.603088	0.227847	0.415	0.137412	0.5	0.0191486
Myeloid	DCN	TLR2	Myeloid	1.127	1.6434	1.385	1.85211	0	0.424855	BOTH
NKcells_1	DCN	TLR2	Myeloid	0.425181	1.6434	1.034	0.698745	0.004	0.160285	CellPhoneDB
Tcells	DCN	TLR2	Myeloid	1.10048	1.6434	1.372	1.80854	0.008	0.41486	BOTH
NKcells_0	F13A1	ITGA4	NKcells_0	0.0851967	0.35402	0.22	0.0301614	0.115	0.180099
NKcells_0	F13A1	ITGA4	Tcells	0.0851967	1.61168	0.848	0.13731	0	0.819901	BOTH
NKcells_0	F13A1	ITGB1	NKcells_0	0.0851967	1.86893	0.977	0.159227	0.012	0.351518	BOTH
NKcells_0	F13A1	ITGB1	NKcells_1	0.0851967	1.4995	0.792	0.127752	0.31	0.282033	NATMI
NKcells_0	F13A1	ITGB1	Tcells	0.0851967	1.94831	1.017	0.16599	0.142	0.366449	NATMI
NKcells_0	FASLG	FAS	NKcells_0	0.581181	0.0851967	0.333	0.0495147	0.08	0.577507	NATMI
NKcells_1	FASLG	FAS	NKcells_0	0.425181	0.0851967	0.255	0.036224	0.183	0.422493	NATMI
Myeloid	FN1	CD44	Myeloid	4.01179	2.2349	3.123	8.96594	0	0.27198	BOTH
Myeloid	FN1	CD44	NKcells_0	4.01179	1.64017	2.826	6.58	0.072	0.199603
Myeloid	FN1	CD44	NKcells_1	4.01179	1.6314	2.822	6.54486	0.067	0.198537
Myeloid	FN1	CD44	Tcells	4.01179	2.71067	3.361	10.8746	0	0.32988	BOTH
Myeloid	FN1	ITGA4	NKcells_0	4.01179	0.35402	2.183	1.42026	0.051	0.180099
Myeloid	FN1	ITGA4	Tcells	4.01179	1.61168	2.812	6.46573	0	0.819901	BOTH
Myeloid	FN1	ITGA5	NKcells_0	4.01179	0.144754	2.078	0.580722	0	1	BOTH
Myeloid	FN1	ITGB1	NKcells_0	4.01179	1.86893	2.94	7.49777	0.023	0.351518	BOTH
Myeloid	FN1	ITGB1	NKcells_1	4.01179	1.4995	2.756	6.01567	0.079	0.282033	NATMI
Myeloid	FN1	ITGB1	Tcells	4.01179	1.94831	2.98	7.81623	0.04	0.366449	BOTH
Myeloid	FN1	ITGB7	NKcells_0	4.01179	0.781441	2.397	3.13498	0.051	0.234249	NATMI
Myeloid	FN1	ITGB7	NKcells_1	4.01179	0.354786	2.183	1.42333	0.087	0.106352
Myeloid	FN1	ITGB7	Tcells	4.01179	2.19972	3.106	8.82481	0	0.659399	BOTH
Myeloid	FN1	PLAUR	Myeloid	4.01179	1.127	2.569	4.52128	0	0.70201	BOTH
Myeloid	FN1	PLAUR	NKcells_0	4.01179	0.47839	2.245	1.9192	0	0.29799	BOTH
Myeloid	FN1	SDC2	Myeloid	4.01179	1.127	2.569	4.52128	0	0.831828	BOTH
Myeloid	FN1	SDC2	NKcells_0	4.01179	0.227847	2.12	0.914076	0	0.168172	CellPhoneDB
Myeloid	GNAI2	C5AR1	Myeloid	1.127	1.127	1.127	1.27012	0	0.266599	BOTH
NKcells_0	GNAI2	C5AR1	Myeloid	1.28031	1.127	1.204	1.4429	0.016	0.302865	BOTH
NKcells_1	GNAI2	C5AR1	Myeloid	0.71953	1.127	0.923	0.810909	0.083	0.17021
Tcells	GNAI2	C5AR1	Myeloid	1.10048	1.127	1.114	1.24024	0.044	0.260326	BOTH
Myeloid	GNAI2	F2R	NKcells_0	1.127	0.0851967	0.606	0.0960165	0.209	0.266599	NATMI
NKcells_0	GNAI2	F2R	NKcells_0	1.28031	0.0851967	0.683	0.109078	0.083	0.302865	NATMI
NKcells_1	GNAI2	F2R	NKcells_0	0.71953	0.0851967	0.402	0.0613016	0.385	0.17021
Tcells	GNAI2	F2R	NKcells_0	1.10048	0.0851967	0.593	0.0937575	0.277	0.260326	NATMI
Myeloid	GNAI2	FPR1	NKcells_1	1.127	0.422595	0.775	0.476264	0.118	0.266599	NATMI
NKcells_0	GNAI2	FPR1	NKcells_1	1.28031	0.422595	0.851	0.541051	0.012	0.302865	BOTH
NKcells_1	GNAI2	FPR1	NKcells_1	0.71953	0.422595	0.571	0.30407	0.301	0.17021
Tcells	GNAI2	FPR1	NKcells_1	1.10048	0.422595	0.762	0.465058	0.112	0.260326	NATMI
NKcells_0	GNAS	ADRB2	Myeloid	0.43662	1.6434	1.04	0.717543	0.067	0.211539	NATMI
NKcells_0	GNAS	ADRB2	NKcells_0	0.43662	0.0851967	0.261	0.0371986	0.67	0.0109665
NKcells_1	GNAS	ADRB2	Myeloid	0.425181	1.6434	1.034	0.698745	0.032	0.205997	BOTH
NKcells_1	GNAS	ADRB2	NKcells_0	0.425181	0.0851967	0.255	0.036224	0.552	0.0106792
Tcells	GNAS	ADRB2	Myeloid	1.10048	1.6434	1.372	1.80854	0.024	0.533177	BOTH
Tcells	GNAS	ADRB2	NKcells_0	1.10048	0.0851967	0.593	0.0937575	0.254	0.0276407
NKcells_0	GNAS	PTGDR	NKcells_0	0.43662	0.334352	0.385	0.145985	0.679	0.0545803
NKcells_0	GNAS	PTGDR	NKcells_1	0.43662	1.02869	0.733	0.449146	0.072	0.167926
NKcells_1	GNAS	PTGDR	NKcells_0	0.425181	0.334352	0.38	0.14216	0.618	0.0531504
NKcells_1	GNAS	PTGDR	NKcells_1	0.425181	1.02869	0.727	0.43738	0.107	0.163526
Tcells	GNAS	PTGDR	NKcells_0	1.10048	0.334352	0.717	0.367949	0.31	0.137568
Tcells	GNAS	PTGDR	NKcells_1	1.10048	1.02869	1.065	1.13206	0.024	0.42325	BOTH
Myeloid	GRN	TNFRSF1A	NKcells_0	2.2349	0.161632	1.198	0.361232	0.051	0.116217
Myeloid	GRN	TNFRSF1A	Tcells	2.2349	1.10048	1.668	2.45946	0	0.791266	BOTH
NKcells_0	GRN	TNFRSF1A	NKcells_0	0.227847	0.161632	0.195	0.0368275	0.532	0.0118483
NKcells_0	GRN	TNFRSF1A	Tcells	0.227847	1.10048	0.664	0.250742	0.088	0.0806695
Myeloid	GRN	TNFRSF1B	NKcells_0	2.2349	1.22417	1.73	2.73589	0	0.477883	BOTH
Myeloid	GRN	TNFRSF1B	Tcells	2.2349	1.10048	1.668	2.45946	0.04	0.429599	BOTH
NKcells_0	GRN	TNFRSF1B	NKcells_0	0.227847	1.22417	0.726	0.278924	0.078	0.0487201
NKcells_0	GRN	TNFRSF1B	Tcells	0.227847	1.10048	0.664	0.250742	0.403	0.0437976
Myeloid	GZMB	IGF2R	Myeloid	1.127	1.127	1.127	1.27012	0	0.12078	CellPhoneDB
NKcells_0	GZMB	IGF2R	Myeloid	3.1749	1.127	2.151	3.57811	0.04	0.340252	BOTH
NKcells_1	GZMB	IGF2R	Myeloid	3.41744	1.127	2.272	3.85145	0.016	0.366245	BOTH
Tcells	GZMB	IGF2R	Myeloid	1.61168	1.127	1.369	1.81636	0.087	0.172723
NKcells_0	HEBP1	FPR3	Myeloid	0.309205	1.127	0.718	0.348474	0	1	BOTH
Myeloid	HLA-A	APLP2	Myeloid	3.17597	1.98226	2.579	6.29561	0.122	0.126179
Myeloid	HLA-A	APLP2	NKcells_0	3.17597	0.521816	1.849	1.65728	0.961	0.0332157
Myeloid	HLA-A	APLP2	NKcells_1	3.17597	0.779967	1.978	2.47715	0.897	0.049648
NKcells_0	HLA-A	APLP2	Myeloid	4.03336	1.98226	3.008	7.99517	0.012	0.160242	CellPhoneDB
NKcells_0	HLA-A	APLP2	NKcells_0	4.03336	0.521816	2.278	2.10467	0.617	0.0421826
NKcells_0	HLA-A	APLP2	NKcells_1	4.03336	0.779967	2.407	3.14589	0.255	0.063051
NKcells_1	HLA-A	APLP2	Myeloid	3.83774	1.98226	2.91	7.60739	0.087	0.15247
NKcells_1	HLA-A	APLP2	NKcells_0	3.83774	0.521816	2.18	2.00259	0.757	0.0401367
NKcells_1	HLA-A	APLP2	NKcells_1	3.83774	0.779967	2.309	2.99331	0.421	0.0599929
Tcells	HLA-A	APLP2	Myeloid	4.14589	1.98226	3.064	8.21824	0.016	0.164713	CellPhoneDB
Tcells	HLA-A	APLP2	NKcells_0	4.14589	0.521816	2.334	2.1634	0.548	0.0433595
Tcells	HLA-A	APLP2	NKcells_1	4.14589	0.779967	2.463	3.23366	0.228	0.0648101
Myeloid	HLA-A	KIR3DL1	NKcells_0	3.17597	0.846199	2.011	2.6875	0.921	0.0881529
Myeloid	HLA-A	KIR3DL1	NKcells_1	3.17597	1.16044	2.168	3.68554	0.742	0.12089
NKcells_0	HLA-A	KIR3DL1	NKcells_0	4.03336	0.846199	2.44	3.41302	0.226	0.111951
NKcells_0	HLA-A	KIR3DL1	NKcells_1	4.03336	1.16044	2.597	4.68049	0.174	0.153525
NKcells_1	HLA-A	KIR3DL1	NKcells_0	3.83774	0.846199	2.342	3.24749	0.453	0.106521
NKcells_1	HLA-A	KIR3DL1	NKcells_1	3.83774	1.16044	2.499	4.45348	0.266	0.146079
Tcells	HLA-A	KIR3DL1	NKcells_0	4.14589	0.846199	2.496	3.50825	0.251	0.115074
Tcells	HLA-A	KIR3DL1	NKcells_1	4.14589	1.16044	2.653	4.81108	0.175	0.157808
Myeloid	HLA-A	KIR3DL2	NKcells_0	3.17597	0.397033	1.787	1.26097	0.846	0.110395
Myeloid	HLA-A	KIR3DL2	NKcells_1	3.17597	0.354786	1.765	1.12679	0.678	0.0986479
NKcells_0	HLA-A	KIR3DL2	NKcells_0	4.03336	0.397033	2.215	1.60138	0.115	0.140197
NKcells_0	HLA-A	KIR3DL2	NKcells_1	4.03336	0.354786	2.194	1.43098	0.193	0.125279
NKcells_1	HLA-A	KIR3DL2	NKcells_0	3.83774	0.397033	2.117	1.52371	0.409	0.133397
NKcells_1	HLA-A	KIR3DL2	NKcells_1	3.83774	0.354786	2.096	1.36157	0.535	0.119203
Tcells	HLA-A	KIR3DL2	NKcells_0	4.14589	0.397033	2.271	1.64605	0.116	0.144108
Tcells	HLA-A	KIR3DL2	NKcells_1	4.14589	0.354786	2.25	1.4709	0.174	0.128774
Myeloid	HLA-A	LILRB1	Myeloid	3.17597	1.127	2.151	3.57931	0	0.209042	BOTH
NKcells_0	HLA-A	LILRB1	Myeloid	4.03336	1.127	2.58	4.54559	0.012	0.265476	BOTH
NKcells_1	HLA-A	LILRB1	Myeloid	3.83774	1.127	2.482	4.32512	0.087	0.2526	NATMI
Tcells	HLA-A	LILRB1	Myeloid	4.14589	1.127	2.636	4.67241	0.016	0.272883	BOTH
Myeloid	HLA-B	CANX	Myeloid	3.53753	1.127	2.332	3.98679	0.478	0.108222
Myeloid	HLA-B	CANX	NKcells_0	3.53753	0.7435	2.141	2.63016	0.913	0.0713959
Myeloid	HLA-B	CANX	NKcells_1	3.53753	0.422595	1.98	1.49494	0.909	0.0405804
NKcells_0	HLA-B	CANX	Myeloid	4.14534	1.127	2.636	4.67179	0.154	0.126816
NKcells_0	HLA-B	CANX	NKcells_0	4.14534	0.7435	2.444	3.08206	0.123	0.0836629
NKcells_0	HLA-B	CANX	NKcells_1	4.14534	0.422595	2.284	1.7518	0.655	0.0475528
NKcells_1	HLA-B	CANX	Myeloid	4.1169	1.127	2.622	4.63974	0.194	0.125946
NKcells_1	HLA-B	CANX	NKcells_0	4.1169	0.7435	2.43	3.06092	0.279	0.083089
NKcells_1	HLA-B	CANX	NKcells_1	4.1169	0.422595	2.27	1.73978	0.722	0.0472266
Tcells	HLA-B	CANX	Myeloid	4.26544	1.127	2.696	4.80715	0.121	0.13049
Tcells	HLA-B	CANX	NKcells_0	4.26544	0.7435	2.504	3.17136	0.123	0.0860869
Tcells	HLA-B	CANX	NKcells_1	4.26544	0.422595	2.344	1.80256	0.555	0.0489306
Myeloid	HLA-B	KIR2DL3	NKcells_0	3.53753	1.14081	2.339	4.03567	0.91	0.0721117
Myeloid	HLA-B	KIR2DL3	NKcells_1	3.53753	1.24226	2.39	4.39454	0.821	0.0785242
Myeloid	HLA-B	KIR2DL3	Tcells	3.53753	1.10048	2.319	3.89299	0.714	0.0695623
NKcells_0	HLA-B	KIR2DL3	NKcells_0	4.14534	1.14081	2.643	4.72907	0.316	0.0845017
NKcells_0	HLA-B	KIR2DL3	NKcells_1	4.14534	1.24226	2.694	5.14959	0.273	0.0920159
NKcells_0	HLA-B	KIR2DL3	Tcells	4.14534	1.10048	2.623	4.56187	0.447	0.0815143
NKcells_1	HLA-B	KIR2DL3	NKcells_0	4.1169	1.14081	2.629	4.69663	0.318	0.0839221
NKcells_1	HLA-B	KIR2DL3	NKcells_1	4.1169	1.24226	2.68	5.11426	0.33	0.0913847
NKcells_1	HLA-B	KIR2DL3	Tcells	4.1169	1.10048	2.609	4.53058	0.483	0.0809551
Tcells	HLA-B	KIR2DL3	NKcells_0	4.26544	1.14081	2.703	4.86608	0.204	0.08695
Tcells	HLA-B	KIR2DL3	NKcells_1	4.26544	1.24226	2.754	5.29879	0.23	0.0946819
Tcells	HLA-B	KIR2DL3	Tcells	4.26544	1.10048	2.683	4.69405	0.431	0.083876
Myeloid	HLA-B	KIR3DL1	NKcells_0	3.53753	0.846199	2.192	2.99346	0.885	0.0928573
Myeloid	HLA-B	KIR3DL1	NKcells_1	3.53753	1.16044	2.349	4.10511	0.627	0.127341
NKcells_0	HLA-B	KIR3DL1	NKcells_0	4.14534	0.846199	2.496	3.50778	0.326	0.108812
NKcells_0	HLA-B	KIR3DL1	NKcells_1	4.14534	1.16044	2.653	4.81044	0.198	0.14922
NKcells_1	HLA-B	KIR3DL1	NKcells_0	4.1169	0.846199	2.482	3.48372	0.357	0.108065
NKcells_1	HLA-B	KIR3DL1	NKcells_1	4.1169	1.16044	2.639	4.77744	0.231	0.148197
Tcells	HLA-B	KIR3DL1	NKcells_0	4.26544	0.846199	2.556	3.60941	0.25	0.111964
Tcells	HLA-B	KIR3DL1	NKcells_1	4.26544	1.16044	2.713	4.94981	0.171	0.153544
Myeloid	HLA-B	KIR3DL2	NKcells_0	3.53753	0.397033	1.967	1.40452	0.846	0.116286
Myeloid	HLA-B	KIR3DL2	NKcells_1	3.53753	0.354786	1.946	1.25507	0.678	0.103912
NKcells_0	HLA-B	KIR3DL2	NKcells_0	4.14534	0.397033	2.271	1.64584	0.223	0.136266
NKcells_0	HLA-B	KIR3DL2	NKcells_1	4.14534	0.354786	2.25	1.47071	0.249	0.121766
NKcells_1	HLA-B	KIR3DL2	NKcells_0	4.1169	0.397033	2.257	1.63455	0.254	0.135331
NKcells_1	HLA-B	KIR3DL2	NKcells_1	4.1169	0.354786	2.236	1.46062	0.388	0.120931
Tcells	HLA-B	KIR3DL2	NKcells_0	4.26544	0.397033	2.331	1.69352	0.167	0.140214
Tcells	HLA-B	KIR3DL2	NKcells_1	4.26544	0.354786	2.31	1.51332	0.151	0.125294
Myeloid	HLA-B	KLRD1	Myeloid	3.53753	1.127	2.332	3.98679	0.777	0.0430774
Myeloid	HLA-B	KLRD1	NKcells_0	3.53753	2.35255	2.945	8.32222	0.67	0.0899219
Myeloid	HLA-B	KLRD1	NKcells_1	3.53753	2.28131	2.909	8.0702	0.68	0.0871989
NKcells_0	HLA-B	KLRD1	Myeloid	4.14534	1.127	2.636	4.67179	0.821	0.0504789
NKcells_0	HLA-B	KLRD1	NKcells_0	4.14534	2.35255	3.249	9.75212	0.063	0.105372
NKcells_0	HLA-B	KLRD1	NKcells_1	4.14534	2.28131	3.213	9.4568	0.143	0.102181
NKcells_1	HLA-B	KLRD1	Myeloid	4.1169	1.127	2.622	4.63974	0.848	0.0501326
NKcells_1	HLA-B	KLRD1	NKcells_0	4.1169	2.35255	3.235	9.68522	0.044	0.104649	CellPhoneDB
NKcells_1	HLA-B	KLRD1	NKcells_1	4.1169	2.28131	3.199	9.39192	0.251	0.10148
Tcells	HLA-B	KLRD1	Myeloid	4.26544	1.127	2.696	4.80715	0.788	0.0519414
Tcells	HLA-B	KLRD1	NKcells_0	4.26544	2.35255	3.309	10.0347	0.035	0.108425	CellPhoneDB
Tcells	HLA-B	KLRD1	NKcells_1	4.26544	2.28131	3.273	9.73079	0.095	0.105142
Myeloid	HLA-B	LILRB1	Myeloid	3.53753	1.127	2.332	3.98679	0	0.220198	BOTH
NKcells_0	HLA-B	LILRB1	Myeloid	4.14534	1.127	2.636	4.67179	0.044	0.258032	BOTH
NKcells_1	HLA-B	LILRB1	Myeloid	4.1169	1.127	2.622	4.63974	0.071	0.256262	NATMI
Tcells	HLA-B	LILRB1	Myeloid	4.26544	1.127	2.696	4.80715	0.011	0.265508	BOTH
Myeloid	HLA-C	KIR2DL1	Myeloid	3.17597	1.127	2.151	3.57931	0.627	0.0621948
Myeloid	HLA-C	KIR2DL1	NKcells_0	3.17597	0.793921	1.985	2.52147	0.894	0.0438135
Myeloid	HLA-C	KIR2DL1	NKcells_1	3.17597	1.16044	2.168	3.68554	0.627	0.0640406
Myeloid	HLA-C	KIR2DL1	Tcells	3.17597	1.10048	2.138	3.4951	0.621	0.0607315
NKcells_0	HLA-C	KIR2DL1	Myeloid	3.58869	1.127	2.358	4.04444	0.301	0.0702769
NKcells_0	HLA-C	KIR2DL1	NKcells_0	3.58869	0.793921	2.191	2.84914	0.603	0.0495071
NKcells_0	HLA-C	KIR2DL1	NKcells_1	3.58869	1.16044	2.375	4.16447	0.308	0.0723626
NKcells_0	HLA-C	KIR2DL1	Tcells	3.58869	1.10048	2.345	3.94929	0.334	0.0686235
NKcells_1	HLA-C	KIR2DL1	Myeloid	3.43916	1.127	2.283	3.87592	0.461	0.0673486
NKcells_1	HLA-C	KIR2DL1	NKcells_0	3.43916	0.793921	2.117	2.73042	0.739	0.0474442
NKcells_1	HLA-C	KIR2DL1	NKcells_1	3.43916	1.16044	2.3	3.99095	0.344	0.0693474
NKcells_1	HLA-C	KIR2DL1	Tcells	3.43916	1.10048	2.27	3.78473	0.484	0.0657641
Tcells	HLA-C	KIR2DL1	Myeloid	3.55807	1.127	2.343	4.00994	0.392	0.0696774
Tcells	HLA-C	KIR2DL1	NKcells_0	3.55807	0.793921	2.176	2.82483	0.633	0.0490847
Tcells	HLA-C	KIR2DL1	NKcells_1	3.55807	1.16044	2.359	4.12894	0.316	0.0717452
Tcells	HLA-C	KIR2DL1	Tcells	3.55807	1.10048	2.329	3.9156	0.431	0.068038
Myeloid	HLA-C	KIR2DL3	NKcells_0	3.17597	1.14081	2.158	3.6232	0.776	0.0755772
Myeloid	HLA-C	KIR2DL3	NKcells_1	3.17597	1.24226	2.209	3.94538	0.633	0.0822978
Myeloid	HLA-C	KIR2DL3	Tcells	3.17597	1.10048	2.138	3.4951	0.69	0.0729053
NKcells_0	HLA-C	KIR2DL3	NKcells_0	3.58869	1.14081	2.365	4.09403	0.256	0.0853985
NKcells_0	HLA-C	KIR2DL3	NKcells_1	3.58869	1.24226	2.415	4.45808	0.27	0.0929924
NKcells_0	HLA-C	KIR2DL3	Tcells	3.58869	1.10048	2.345	3.94929	0.443	0.0823793
NKcells_1	HLA-C	KIR2DL3	NKcells_0	3.43916	1.14081	2.29	3.92344	0.456	0.0818401
NKcells_1	HLA-C	KIR2DL3	NKcells_1	3.43916	1.24226	2.341	4.27232	0.397	0.0891175
NKcells_1	HLA-C	KIR2DL3	Tcells	3.43916	1.10048	2.27	3.78473	0.534	0.0789467
Tcells	HLA-C	KIR2DL3	NKcells_0	3.55807	1.14081	2.349	4.0591	0.363	0.0846699
Tcells	HLA-C	KIR2DL3	NKcells_1	3.55807	1.24226	2.4	4.42005	0.313	0.092199
Tcells	HLA-C	KIR2DL3	Tcells	3.55807	1.10048	2.329	3.9156	0.431	0.0816764
Myeloid	HLA-C	LILRB1	Myeloid	3.17597	1.127	2.151	3.57931	0	0.23078	BOTH
NKcells_0	HLA-C	LILRB1	Myeloid	3.58869	1.127	2.358	4.04444	0.024	0.26077	BOTH
NKcells_1	HLA-C	LILRB1	Myeloid	3.43916	1.127	2.283	3.87592	0.075	0.249904	NATMI
Tcells	HLA-C	LILRB1	Myeloid	3.55807	1.127	2.343	4.00994	0.047	0.258545	BOTH
Myeloid	HLA-E	KLRC1	NKcells_0	2.43641	2.81234	2.624	6.85199	0.366	0.108743
Myeloid	HLA-E	KLRC1	NKcells_1	2.43641	2.95409	2.695	7.19735	0.336	0.114224
NKcells_0	HLA-E	KLRC1	NKcells_0	2.64207	2.81234	2.727	7.4304	0.151	0.117922
NKcells_0	HLA-E	KLRC1	NKcells_1	2.64207	2.95409	2.798	7.80492	0.23	0.123866
NKcells_1	HLA-E	KLRC1	NKcells_0	2.90165	2.81234	2.857	8.16041	0.024	0.129508	CellPhoneDB
NKcells_1	HLA-E	KLRC1	NKcells_1	2.90165	2.95409	2.928	8.57172	0.092	0.136035
Tcells	HLA-E	KLRC1	NKcells_0	2.9471	2.81234	2.88	8.28823	0.099	0.131536
Tcells	HLA-E	KLRC1	NKcells_1	2.9471	2.95409	2.951	8.70598	0.111	0.138166
Myeloid	HLA-E	KLRC2	NKcells_0	2.43641	1.55789	1.997	3.79565	0.613	0.0962453
Myeloid	HLA-E	KLRC2	NKcells_1	2.43641	2.05119	2.244	4.99754	0.259	0.126721
NKcells_0	HLA-E	KLRC2	NKcells_0	2.64207	1.55789	2.1	4.11606	0.406	0.10437
NKcells_0	HLA-E	KLRC2	NKcells_1	2.64207	2.05119	2.347	5.4194	0.044	0.137418	CellPhoneDB
NKcells_1	HLA-E	KLRC2	NKcells_0	2.90165	1.55789	2.23	4.52044	0.112	0.114624
NKcells_1	HLA-E	KLRC2	NKcells_1	2.90165	2.05119	2.476	5.95184	0.032	0.150919	CellPhoneDB
Tcells	HLA-E	KLRC2	NKcells_0	2.9471	1.55789	2.252	4.59125	0.218	0.116419
Tcells	HLA-E	KLRC2	NKcells_1	2.9471	2.05119	2.499	6.04506	0.032	0.153283	CellPhoneDB
Myeloid	HLA-E	KLRD1	Myeloid	2.43641	1.127	1.782	2.74582	0.777	0.043619
Myeloid	HLA-E	KLRD1	NKcells_0	2.43641	2.35255	2.394	5.73176	0.449	0.0910525
Myeloid	HLA-E	KLRD1	NKcells_1	2.43641	2.28131	2.359	5.55819	0.556	0.0882952
NKcells_0	HLA-E	KLRD1	Myeloid	2.64207	1.127	1.885	2.97761	0.868	0.0473011
NKcells_0	HLA-E	KLRD1	NKcells_0	2.64207	2.35255	2.497	6.21561	0.155	0.0987386
NKcells_0	HLA-E	KLRD1	NKcells_1	2.64207	2.28131	2.462	6.02738	0.397	0.0957485
NKcells_1	HLA-E	KLRD1	Myeloid	2.90165	1.127	2.014	3.27015	0.785	0.0519482
NKcells_1	HLA-E	KLRD1	NKcells_0	2.90165	2.35255	2.627	6.82626	0.02	0.108439	CellPhoneDB
NKcells_1	HLA-E	KLRD1	NKcells_1	2.90165	2.28131	2.591	6.61955	0.124	0.105155
Tcells	HLA-E	KLRD1	Myeloid	2.9471	1.127	2.037	3.32137	0.817	0.0527619
Tcells	HLA-E	KLRD1	NKcells_0	2.9471	2.35255	2.65	6.93319	0.088	0.110138
Tcells	HLA-E	KLRD1	NKcells_1	2.9471	2.28131	2.614	6.72323	0.178	0.106802
Myeloid	HLA-E	KLRK1	NKcells_0	2.43641	0.345736	1.391	0.842353	0.333	0.222967	NATMI
NKcells_0	HLA-E	KLRK1	NKcells_0	2.64207	0.345736	1.494	0.913459	0.446	0.241788	NATMI
NKcells_1	HLA-E	KLRK1	NKcells_0	2.90165	0.345736	1.624	1.0032	0.02	0.265543	BOTH
Tcells	HLA-E	KLRK1	NKcells_0	2.9471	0.345736	1.646	1.01892	0.106	0.269702	NATMI
Myeloid	HLA-F	KIR3DL1	NKcells_0	1.127	0.846199	0.987	0.953664	0.569	0.0998345
Myeloid	HLA-F	KIR3DL1	NKcells_1	1.127	1.16044	1.144	1.30782	0.416	0.136909
NKcells_0	HLA-F	KIR3DL1	NKcells_0	1.41865	0.846199	1.132	1.20046	0.199	0.12567
NKcells_0	HLA-F	KIR3DL1	NKcells_1	1.41865	1.16044	1.29	1.64626	0.154	0.172339
NKcells_1	HLA-F	KIR3DL1	NKcells_0	0.603088	0.846199	0.725	0.510332	0.801	0.0534242
NKcells_1	HLA-F	KIR3DL1	NKcells_1	0.603088	1.16044	0.882	0.69985	0.598	0.0732639
Tcells	HLA-F	KIR3DL1	NKcells_0	1.61168	0.846199	1.229	1.3638	0.317	0.14277
Tcells	HLA-F	KIR3DL1	NKcells_1	1.61168	1.16044	1.386	1.87027	0.24	0.195789
Myeloid	HLA-F	KIR3DL2	NKcells_0	1.127	0.397033	0.762	0.447455	0.547	0.125023
Myeloid	HLA-F	KIR3DL2	NKcells_1	1.127	0.354786	0.741	0.399843	0.459	0.11172
NKcells_0	HLA-F	KIR3DL2	NKcells_0	1.41865	0.397033	0.908	0.563249	0.123	0.157377
NKcells_0	HLA-F	KIR3DL2	NKcells_1	1.41865	0.354786	0.887	0.503315	0.166	0.140631
NKcells_1	HLA-F	KIR3DL2	NKcells_0	0.603088	0.397033	0.5	0.239445	0.756	0.0669036
NKcells_1	HLA-F	KIR3DL2	NKcells_1	0.603088	0.354786	0.479	0.213967	0.651	0.0597846
Tcells	HLA-F	KIR3DL2	NKcells_0	1.61168	0.397033	1.004	0.63989	0.353	0.178792
Tcells	HLA-F	KIR3DL2	NKcells_1	1.61168	0.354786	0.983	0.571802	0.286	0.159767
Myeloid	HLA-F	LILRB1	Myeloid	1.127	1.127	1.127	1.27012	0	0.236744	BOTH
NKcells_0	HLA-F	LILRB1	Myeloid	1.41865	1.127	1.273	1.59881	0.012	0.298009	BOTH
NKcells_1	HLA-F	LILRB1	Myeloid	0.603088	1.127	0.865	0.679679	0.083	0.126688
Tcells	HLA-F	LILRB1	Myeloid	1.61168	1.127	1.369	1.81636	0.036	0.338559	BOTH
NKcells_0	HLA-G	KIR2DL4	NKcells_0	2.87329	1.5642	2.219	4.49441	0.084	0.16765
NKcells_0	HLA-G	KIR2DL4	NKcells_1	2.87329	1.68041	2.277	4.82831	0.011	0.180105	CellPhoneDB
NKcells_1	HLA-G	KIR2DL4	NKcells_0	2.44201	1.5642	2.003	3.8198	0.289	0.142486
NKcells_1	HLA-G	KIR2DL4	NKcells_1	2.44201	1.68041	2.061	4.10358	0.345	0.153071
Tcells	HLA-G	KIR2DL4	NKcells_0	2.9471	1.5642	2.256	4.60985	0.128	0.171956
Tcells	HLA-G	KIR2DL4	NKcells_1	2.9471	1.68041	2.314	4.95233	0.1	0.184731
NKcells_0	HLA-G	KLRC1	NKcells_0	2.87329	2.81234	2.843	8.08066	0.035	0.169603	CellPhoneDB
NKcells_0	HLA-G	KLRC1	NKcells_1	2.87329	2.95409	2.914	8.48795	0.012	0.178152	CellPhoneDB
NKcells_1	HLA-G	KLRC1	NKcells_0	2.44201	2.81234	2.627	6.86775	0.099	0.144146
NKcells_1	HLA-G	KLRC1	NKcells_1	2.44201	2.95409	2.698	7.21391	0.382	0.151411
Tcells	HLA-G	KLRC1	NKcells_0	2.9471	2.81234	2.88	8.28823	0.072	0.17396
Tcells	HLA-G	KLRC1	NKcells_1	2.9471	2.95409	2.951	8.70598	0.08	0.182728
NKcells_0	HLA-G	KLRD1	Myeloid	2.87329	1.127	2	3.23819	0.793	0.0680315
NKcells_0	HLA-G	KLRD1	NKcells_0	2.87329	2.35255	2.613	6.75956	0	0.142012	CellPhoneDB
NKcells_0	HLA-G	KLRD1	NKcells_1	2.87329	2.28131	2.577	6.55486	0.04	0.137712	CellPhoneDB
NKcells_1	HLA-G	KLRD1	Myeloid	2.44201	1.127	1.785	2.75214	0.864	0.0578199
NKcells_1	HLA-G	KLRD1	NKcells_0	2.44201	2.35255	2.397	5.74495	0.253	0.120696
NKcells_1	HLA-G	KLRD1	NKcells_1	2.44201	2.28131	2.362	5.57097	0.457	0.117041
Tcells	HLA-G	KLRD1	Myeloid	2.9471	1.127	2.037	3.32137	0.675	0.0697789
Tcells	HLA-G	KLRD1	NKcells_0	2.9471	2.35255	2.65	6.93319	0.092	0.14566
Tcells	HLA-G	KLRD1	NKcells_1	2.9471	2.28131	2.614	6.72323	0.128	0.141249
NKcells_0	HLA-G	LILRB1	Myeloid	2.87329	1.127	2	3.23819	0.016	0.347755	BOTH
NKcells_1	HLA-G	LILRB1	Myeloid	2.44201	1.127	1.785	2.75214	0.087	0.295557	NATMI
Tcells	HLA-G	LILRB1	Myeloid	2.9471	1.127	2.037	3.32137	0.016	0.356688	BOTH
Myeloid	HMGB1	HAVCR2	Myeloid	1.98226	1.98226	1.982	3.92935	0.071	0.173275
Myeloid	HMGB1	HAVCR2	NKcells_0	1.98226	0.599794	1.291	1.18895	0.484	0.0524296
Myeloid	HMGB1	HAVCR2	NKcells_1	1.98226	0.354786	1.169	0.703277	0.663	0.0310128
NKcells_0	HMGB1	HAVCR2	Myeloid	2.01868	1.98226	2	4.00156	0.02	0.176459	CellPhoneDB
NKcells_0	HMGB1	HAVCR2	NKcells_0	2.01868	0.599794	1.309	1.21079	0.365	0.053393
NKcells_0	HMGB1	HAVCR2	NKcells_1	2.01868	0.354786	1.187	0.7162	0.56	0.0315827
NKcells_1	HMGB1	HAVCR2	Myeloid	1.32018	1.98226	1.651	2.61695	0.166	0.115401
NKcells_1	HMGB1	HAVCR2	NKcells_0	1.32018	0.599794	0.96	0.791837	0.881	0.0349181
NKcells_1	HMGB1	HAVCR2	NKcells_1	1.32018	0.354786	0.837	0.468382	0.813	0.0206545
Tcells	HMGB1	HAVCR2	Myeloid	2.40044	1.98226	2.191	4.7583	0	0.209829	BOTH
Tcells	HMGB1	HAVCR2	NKcells_0	2.40044	0.599794	1.5	1.43977	0.148	0.0634903
Tcells	HMGB1	HAVCR2	NKcells_1	2.40044	0.354786	1.378	0.851643	0.386	0.0375554
Myeloid	ICAM1	ITGAL	NKcells_0	1.6434	0.334352	0.989	0.549476	0.039	0.356221	BOTH
Myeloid	ICAM1	ITGAL	NKcells_1	1.6434	0.422595	1.033	0.694495	0.02	0.450236	BOTH
NKcells_0	ICAM1	ITGAL	NKcells_0	0.394402	0.334352	0.364	0.131869	0.408	0.0854899
NKcells_0	ICAM1	ITGAL	NKcells_1	0.394402	0.422595	0.408	0.166672	0.314	0.108053
Myeloid	ICAM1	ITGAM	Myeloid	1.6434	1.127	1.385	1.85211	0	0.446668	BOTH
Myeloid	ICAM1	ITGAM	NKcells_0	1.6434	0.48261	1.063	0.793124	0.044	0.191275	CellPhoneDB
Myeloid	ICAM1	ITGAM	NKcells_1	1.6434	0.425181	1.034	0.698745	0.027	0.168514	CellPhoneDB
NKcells_0	ICAM1	ITGAM	Myeloid	0.394402	1.127	0.761	0.44449	0.178	0.107196
NKcells_0	ICAM1	ITGAM	NKcells_0	0.394402	0.48261	0.439	0.190343	0.492	0.0459043
NKcells_0	ICAM1	ITGAM	NKcells_1	0.394402	0.425181	0.41	0.167692	0.497	0.0404418
Myeloid	ICAM1	ITGAX	NKcells_0	1.6434	1.17322	1.408	1.92808	0.028	0.477336	BOTH
Myeloid	ICAM1	ITGAX	NKcells_1	1.6434	0.808933	1.226	1.3294	0.055	0.329121	NATMI
NKcells_0	ICAM1	ITGAX	NKcells_0	0.394402	1.17322	0.784	0.462722	0.111	0.114556
NKcells_0	ICAM1	ITGAX	NKcells_1	0.394402	0.808933	0.602	0.319045	0.516	0.0789861
Myeloid	ICAM1	ITGB2	Myeloid	1.6434	2.2349	1.939	3.67284	0	0.257629	BOTH
Myeloid	ICAM1	ITGB2	NKcells_0	1.6434	1.40984	1.527	2.31694	0.04	0.16252	CellPhoneDB
Myeloid	ICAM1	ITGB2	NKcells_1	1.6434	0.783629	1.214	1.28782	0.162	0.0903334
Myeloid	ICAM1	ITGB2	Tcells	1.6434	2.56754	2.105	4.2195	0	0.295975	BOTH
NKcells_0	ICAM1	ITGB2	Myeloid	0.394402	2.2349	1.315	0.881448	0.248	0.0618286
NKcells_0	ICAM1	ITGB2	NKcells_0	0.394402	1.40984	0.902	0.556045	0.496	0.0390034
NKcells_0	ICAM1	ITGB2	NKcells_1	0.394402	0.783629	0.589	0.309065	0.872	0.0216792
NKcells_0	ICAM1	ITGB2	Tcells	0.394402	2.56754	1.481	1.01264	0.052	0.0710312
Myeloid	ICAM1	SPN	Myeloid	1.6434	1.127	1.385	1.85211	0	0.304827	BOTH
Myeloid	ICAM1	SPN	NKcells_0	1.6434	0.331533	0.987	0.544843	0.063	0.0896722
Myeloid	ICAM1	SPN	NKcells_1	1.6434	0.422595	1.033	0.694495	0.04	0.114302	CellPhoneDB
Myeloid	ICAM1	SPN	Tcells	1.6434	1.10048	1.372	1.80854	0.016	0.297656	BOTH
NKcells_0	ICAM1	SPN	Myeloid	0.394402	1.127	0.761	0.44449	0.146	0.0731558
NKcells_0	ICAM1	SPN	NKcells_0	0.394402	0.331533	0.363	0.130757	0.717	0.0215205
NKcells_0	ICAM1	SPN	NKcells_1	0.394402	0.422595	0.408	0.166672	0.611	0.0274315
NKcells_0	ICAM1	SPN	Tcells	0.394402	1.10048	0.747	0.434033	0.178	0.0714346
Myeloid	ICAM2	ITGAL	NKcells_0	1.127	0.334352	0.731	0.376814	0.079	0.335952	NATMI
Myeloid	ICAM2	ITGAL	NKcells_1	1.127	0.422595	0.775	0.476264	0.04	0.424617	BOTH
NKcells_1	ICAM2	ITGAL	NKcells_0	0.354786	0.334352	0.345	0.118623	0.298	0.10576
NKcells_1	ICAM2	ITGAL	NKcells_1	0.354786	0.422595	0.389	0.149931	0.146	0.133672
Myeloid	ICAM2	ITGAM	Myeloid	1.127	1.127	1.127	1.27012	0	0.421252	BOTH
Myeloid	ICAM2	ITGAM	NKcells_0	1.127	0.48261	0.805	0.543901	0.096	0.180391
Myeloid	ICAM2	ITGAM	NKcells_1	1.127	0.425181	0.776	0.479178	0.079	0.158925
NKcells_1	ICAM2	ITGAM	Myeloid	0.354786	1.127	0.741	0.399843	0.132	0.132613
NKcells_1	ICAM2	ITGAM	NKcells_0	0.354786	0.48261	0.419	0.171223	0.308	0.0567883
NKcells_1	ICAM2	ITGAM	NKcells_1	0.354786	0.425181	0.39	0.150848	0.267	0.0500306
Myeloid	ICAM2	ITGB2	Myeloid	1.127	2.2349	1.681	2.51872	0.092	0.242969	NATMI
Myeloid	ICAM2	ITGB2	NKcells_0	1.127	1.40984	1.268	1.58889	0.068	0.153273
Myeloid	ICAM2	ITGB2	NKcells_1	1.127	0.783629	0.955	0.883148	0.163	0.0851932
Myeloid	ICAM2	ITGB2	Tcells	1.127	2.56754	1.847	2.89361	0	0.279133	BOTH
NKcells_1	ICAM2	ITGB2	Myeloid	0.354786	2.2349	1.295	0.792909	0.163	0.0764883
NKcells_1	ICAM2	ITGB2	NKcells_0	0.354786	1.40984	0.882	0.500192	0.253	0.0482512
NKcells_1	ICAM2	ITGB2	NKcells_1	0.354786	0.783629	0.569	0.27802	0.516	0.0268193
NKcells_1	ICAM2	ITGB2	Tcells	0.354786	2.56754	1.461	0.910926	0.052	0.0878728
Myeloid	ICAM3	CD209	NKcells_0	1.127	0.161632	0.644	0.182159	0.13	0.302798	NATMI
NKcells_0	ICAM3	CD209	NKcells_0	1.13968	0.161632	0.651	0.184209	0.071	0.306205	NATMI
NKcells_1	ICAM3	CD209	NKcells_0	0.354786	0.161632	0.258	0.0573449	0.484	0.0953227
Tcells	ICAM3	CD209	NKcells_0	1.10048	0.161632	0.631	0.177874	0.12	0.295674	NATMI
Myeloid	ICAM3	ITGAD	NKcells_0	1.127	1.11229	1.12	1.25354	0.248	0.177988
Myeloid	ICAM3	ITGAD	NKcells_1	1.127	0.779967	0.953	0.879021	0.452	0.12481
NKcells_0	ICAM3	ITGAD	NKcells_0	1.13968	1.11229	1.126	1.26765	0.004	0.17999	CellPhoneDB
NKcells_0	ICAM3	ITGAD	NKcells_1	1.13968	0.779967	0.96	0.88891	0.309	0.126214
NKcells_1	ICAM3	ITGAD	NKcells_0	0.354786	1.11229	0.734	0.394623	0.689	0.0560317
NKcells_1	ICAM3	ITGAD	NKcells_1	0.354786	0.779967	0.567	0.276721	0.854	0.039291
Tcells	ICAM3	ITGAD	NKcells_0	1.10048	1.11229	1.106	1.22405	0.176	0.1738
Tcells	ICAM3	ITGAD	NKcells_1	1.10048	0.779967	0.94	0.85834	0.442	0.121874
Myeloid	ICAM3	ITGAL	NKcells_0	1.127	0.334352	0.731	0.376814	0.443	0.133749
Myeloid	ICAM3	ITGAL	NKcells_1	1.127	0.422595	0.775	0.476264	0.328	0.169049
NKcells_0	ICAM3	ITGAL	NKcells_0	1.13968	0.334352	0.737	0.381053	0.075	0.135254
NKcells_0	ICAM3	ITGAL	NKcells_1	1.13968	0.422595	0.781	0.481622	0.18	0.170951
NKcells_1	ICAM3	ITGAL	NKcells_0	0.354786	0.334352	0.345	0.118623	0.824	0.0421051
NKcells_1	ICAM3	ITGAL	NKcells_1	0.354786	0.422595	0.389	0.149931	0.666	0.0532176
Tcells	ICAM3	ITGAL	NKcells_0	1.10048	0.334352	0.717	0.367949	0.422	0.130603
Tcells	ICAM3	ITGAL	NKcells_1	1.10048	0.422595	0.762	0.465058	0.348	0.165072
Myeloid	ICAM3	ITGB2	Myeloid	1.127	2.2349	1.681	2.51872	0.335	0.0967312
Myeloid	ICAM3	ITGB2	NKcells_0	1.127	1.40984	1.268	1.58889	0.431	0.0610211
Myeloid	ICAM3	ITGB2	NKcells_1	1.127	0.783629	0.955	0.883148	0.662	0.0339172
Myeloid	ICAM3	ITGB2	Tcells	1.127	2.56754	1.847	2.89361	0.127	0.111129
NKcells_0	ICAM3	ITGB2	Myeloid	1.13968	2.2349	1.687	2.54706	0.112	0.0978195
NKcells_0	ICAM3	ITGB2	NKcells_0	1.13968	1.40984	1.275	1.60676	0.338	0.0617076
NKcells_0	ICAM3	ITGB2	NKcells_1	1.13968	0.783629	0.962	0.893084	0.813	0.0342988
NKcells_0	ICAM3	ITGB2	Tcells	1.13968	2.56754	1.854	2.92616	0.008	0.112379	CellPhoneDB
NKcells_1	ICAM3	ITGB2	Myeloid	0.354786	2.2349	1.295	0.792909	0.497	0.0304516
NKcells_1	ICAM3	ITGB2	NKcells_0	0.354786	1.40984	0.882	0.500192	0.94	0.0192098
NKcells_1	ICAM3	ITGB2	NKcells_1	0.354786	0.783629	0.569	0.27802	0.94	0.0106773
NKcells_1	ICAM3	ITGB2	Tcells	0.354786	2.56754	1.461	0.910926	0.305	0.034984
Tcells	ICAM3	ITGB2	Myeloid	1.10048	2.2349	1.668	2.45946	0.248	0.0944554
Tcells	ICAM3	ITGB2	NKcells_0	1.10048	1.40984	1.255	1.55151	0.423	0.0595854
Tcells	ICAM3	ITGB2	NKcells_1	1.10048	0.783629	0.942	0.86237	0.636	0.0331192
Tcells	ICAM3	ITGB2	Tcells	1.10048	2.56754	1.834	2.82553	0.064	0.108514
NKcells_0	IL18	IL18R1	NKcells_0	0.246829	0.0851967	0.166	0.021029	0.334	0.225496	NATMI
NKcells_1	IL18	IL18R1	NKcells_0	0.847776	0.0851967	0.466	0.0722277	0.004	0.774504	BOTH
NKcells_0	IL1B	IL1R2	NKcells_1	0.161632	0.354786	0.258	0.0573449	0	1	BOTH
NKcells_0	IL1RN	IL1R2	NKcells_1	0.271976	0.354786	0.313	0.0964931	0	1	BOTH
NKcells_0	IL27	IL27RA	NKcells_0	0.0851967	0.186779	0.136	0.015913	0	1	BOTH
NKcells_0	JAG2	NOTCH2	Myeloid	0.246829	1.127	0.687	0.278176	0	0.85783	BOTH
NKcells_0	JAG2	NOTCH2	NKcells_0	0.246829	0.186779	0.217	0.0461025	0.237	0.14217
NKcells_0	JAG2	NOTCH4	NKcells_1	0.246829	0.354786	0.301	0.0875715	0	1	BOTH
NKcells_0	KLRB1	CLEC2D	NKcells_0	2.47611	0.509498	1.493	1.26157	0.254	0.0660267
NKcells_0	KLRB1	CLEC2D	NKcells_1	2.47611	0.960881	1.718	2.37925	0.059	0.124522
NKcells_0	KLRB1	CLEC2D	Tcells	2.47611	2.19972	2.338	5.44675	0.012	0.285065	BOTH
NKcells_1	KLRB1	CLEC2D	NKcells_0	1.62954	0.509498	1.07	0.83025	0.777	0.0434525
NKcells_1	KLRB1	CLEC2D	NKcells_1	1.62954	0.960881	1.295	1.5658	0.504	0.0819488
NKcells_1	KLRB1	CLEC2D	Tcells	1.62954	2.19972	1.915	3.58454	0.12	0.187603
Tcells	KLRB1	CLEC2D	NKcells_0	1.10048	0.509498	0.805	0.560693	0.754	0.0293449
Tcells	KLRB1	CLEC2D	NKcells_1	1.10048	0.960881	1.031	1.05743	0.608	0.0553426
Tcells	KLRB1	CLEC2D	Tcells	1.10048	2.19972	1.65	2.42075	0.213	0.126694
NKcells_0	KLRF1	CLEC2B	Myeloid	0.0851967	1.6434	0.864	0.140013	0.48	0.0221685
NKcells_0	KLRF1	CLEC2B	NKcells_0	0.0851967	1.56461	0.825	0.133299	0.486	0.0211055
NKcells_0	KLRF1	CLEC2B	NKcells_1	0.0851967	0.847776	0.466	0.0722277	0.84	0.011436
NKcells_0	KLRF1	CLEC2B	Tcells	0.0851967	1.10048	0.593	0.0937575	0.68	0.0148448
NKcells_1	KLRF1	CLEC2B	Myeloid	1.13969	1.6434	1.392	1.87297	0.07	0.296551	NATMI
NKcells_1	KLRF1	CLEC2B	NKcells_0	1.13969	1.56461	1.352	1.78317	0.031	0.282332	BOTH
NKcells_1	KLRF1	CLEC2B	NKcells_1	1.13969	0.847776	0.994	0.966202	0.175	0.152981
NKcells_1	KLRF1	CLEC2B	Tcells	1.13969	1.10048	1.12	1.25421	0.234	0.198581
Myeloid	LGALS1	CD69	NKcells_0	1.6434	1.4792	1.561	2.43093	0.551	0.105127
Myeloid	LGALS1	CD69	NKcells_1	1.6434	1.43663	1.54	2.36096	0.58	0.102101
Myeloid	LGALS1	CD69	Tcells	1.6434	1.10048	1.372	1.80854	0.582	0.0782115
NKcells_0	LGALS1	CD69	NKcells_0	2.70202	1.4792	2.091	3.99684	0.02	0.172846	CellPhoneDB
NKcells_0	LGALS1	CD69	NKcells_1	2.70202	1.43663	2.069	3.88179	0.115	0.167871
NKcells_0	LGALS1	CD69	Tcells	2.70202	1.10048	1.901	2.97353	0.378	0.128592
NKcells_1	LGALS1	CD69	NKcells_0	1.41202	1.4792	1.446	2.08867	0.648	0.0903258
NKcells_1	LGALS1	CD69	NKcells_1	1.41202	1.43663	1.424	2.02854	0.655	0.0877258
NKcells_1	LGALS1	CD69	Tcells	1.41202	1.10048	1.256	1.5539	0.686	0.0671996
Myeloid	LGALS1	ITGB1	NKcells_0	1.6434	1.86893	1.756	3.07141	0.488	0.100337
Myeloid	LGALS1	ITGB1	NKcells_1	1.6434	1.4995	1.571	2.46428	0.7	0.0805034
Myeloid	LGALS1	ITGB1	Tcells	1.6434	1.94831	1.796	3.20187	0.503	0.104599
NKcells_0	LGALS1	ITGB1	NKcells_0	2.70202	1.86893	2.285	5.0499	0.012	0.164971	CellPhoneDB
NKcells_0	LGALS1	ITGB1	NKcells_1	2.70202	1.4995	2.101	4.05167	0.127	0.132361
NKcells_0	LGALS1	ITGB1	Tcells	2.70202	1.94831	2.325	5.26439	0.051	0.171978
NKcells_1	LGALS1	ITGB1	NKcells_0	1.41202	1.86893	1.64	2.63897	0.644	0.0862103
NKcells_1	LGALS1	ITGB1	NKcells_1	1.41202	1.4995	1.456	2.11732	0.799	0.0691689
NKcells_1	LGALS1	ITGB1	Tcells	1.41202	1.94831	1.68	2.75106	0.584	0.089872
Myeloid	LGALS1	PTPRC	Myeloid	1.6434	2.43641	2.04	4.004	0.606	0.0667648
Myeloid	LGALS1	PTPRC	NKcells_0	1.6434	2.43442	2.039	4.00074	0.744	0.0667104
Myeloid	LGALS1	PTPRC	NKcells_1	1.6434	2.40737	2.025	3.95629	0.745	0.0659693
Myeloid	LGALS1	PTPRC	Tcells	1.6434	3.13818	2.391	5.15729	0.366	0.0859954
NKcells_0	LGALS1	PTPRC	Myeloid	2.70202	2.43641	2.569	6.58322	0.143	0.109772
NKcells_0	LGALS1	PTPRC	NKcells_0	2.70202	2.43442	2.568	6.57786	0.028	0.109683	CellPhoneDB
NKcells_0	LGALS1	PTPRC	NKcells_1	2.70202	2.40737	2.555	6.50478	0.131	0.108464
NKcells_0	LGALS1	PTPRC	Tcells	2.70202	3.13818	2.92	8.47942	0.008	0.14139	CellPhoneDB
NKcells_1	LGALS1	PTPRC	Myeloid	1.41202	2.43641	1.924	3.44026	0.795	0.0573646
NKcells_1	LGALS1	PTPRC	NKcells_0	1.41202	2.43442	1.923	3.43745	0.747	0.0573178
NKcells_1	LGALS1	PTPRC	NKcells_1	1.41202	2.40737	1.91	3.39926	0.859	0.0566811
NKcells_1	LGALS1	PTPRC	Tcells	1.41202	3.13818	2.275	4.43117	0.474	0.0738876
Myeloid	LGALS3BP	ITGB1	NKcells_0	1.98226	1.86893	1.926	3.70471	0.023	0.351518	BOTH
Myeloid	LGALS3BP	ITGB1	NKcells_1	1.98226	1.4995	1.741	2.97239	0.079	0.282033	NATMI
Myeloid	LGALS3BP	ITGB1	Tcells	1.98226	1.94831	1.965	3.86206	0.04	0.366449	BOTH
Myeloid	LGALS9	CD44	Myeloid	1.6434	2.2349	1.939	3.67284	0	0.229242	BOTH
Myeloid	LGALS9	CD44	NKcells_0	1.6434	1.64017	1.642	2.69546	0.072	0.168238
Myeloid	LGALS9	CD44	NKcells_1	1.6434	1.6314	1.637	2.68106	0.067	0.167339
Myeloid	LGALS9	CD44	Tcells	1.6434	2.71067	2.177	4.45472	0	0.278043	BOTH
NKcells_0	LGALS9	CD44	Myeloid	0.306386	2.2349	1.271	0.684741	0.196	0.0427384
NKcells_0	LGALS9	CD44	NKcells_0	0.306386	1.64017	0.973	0.502524	0.734	0.0313652
NKcells_0	LGALS9	CD44	NKcells_1	0.306386	1.6314	0.969	0.49984	0.737	0.0311977
NKcells_0	LGALS9	CD44	Tcells	0.306386	2.71067	1.509	0.830511	0.04	0.0518367	CellPhoneDB
Myeloid	LGALS9	HAVCR2	Myeloid	1.6434	1.98226	1.813	3.25766	0	0.568901	BOTH
Myeloid	LGALS9	HAVCR2	NKcells_0	1.6434	0.599794	1.122	0.985704	0.008	0.172139	CellPhoneDB
Myeloid	LGALS9	HAVCR2	NKcells_1	1.6434	0.354786	0.999	0.583057	0.087	0.101822
NKcells_0	LGALS9	HAVCR2	Myeloid	0.306386	1.98226	1.144	0.607337	0.039	0.106062	CellPhoneDB
NKcells_0	LGALS9	HAVCR2	NKcells_0	0.306386	0.599794	0.453	0.183769	0.492	0.0320925
NKcells_0	LGALS9	HAVCR2	NKcells_1	0.306386	0.354786	0.331	0.108701	0.694	0.0189831
Myeloid	LILRB4	LAIR1	Myeloid	1.98226	1.127	1.555	2.234	0	1	BOTH
NKcells_1	LIPC	LRP1	Myeloid	0.425181	1.127	0.776	0.479178	0	1	BOTH
Myeloid	LRPAP1	LDLR	NKcells_0	1.127	0.453959	0.79	0.511611	0	0.409715	BOTH
NKcells_0	LRPAP1	LDLR	NKcells_0	0.523204	0.453959	0.489	0.237513	0.134	0.190209
Tcells	LRPAP1	LDLR	NKcells_0	1.10048	0.453959	0.777	0.499574	0.008	0.400076	BOTH
Myeloid	LRPAP1	LRP1	Myeloid	1.127	1.127	1.127	1.27012	0	0.409715	BOTH
NKcells_0	LRPAP1	LRP1	Myeloid	0.523204	1.127	0.825	0.58965	0.02	0.190209	CellPhoneDB
Tcells	LRPAP1	LRP1	Myeloid	1.10048	1.127	1.114	1.24024	0.008	0.400076	BOTH
Myeloid	LRPAP1	SORL1	Myeloid	1.127	1.127	1.127	1.27012	0	0.14943	CellPhoneDB
Myeloid	LRPAP1	SORL1	NKcells_0	1.127	0.0851967	0.606	0.0960165	0.385	0.0112964
Myeloid	LRPAP1	SORL1	NKcells_1	1.127	0.777381	0.952	0.876106	0.07	0.103074
Myeloid	LRPAP1	SORL1	Tcells	1.127	1.10048	1.114	1.24024	0.056	0.145915
NKcells_0	LRPAP1	SORL1	Myeloid	0.523204	1.127	0.825	0.58965	0.139	0.0693725
NKcells_0	LRPAP1	SORL1	NKcells_0	0.523204	0.0851967	0.304	0.0445753	0.929	0.00524429
NKcells_0	LRPAP1	SORL1	NKcells_1	0.523204	0.777381	0.65	0.406729	0.2	0.0478518
NKcells_0	LRPAP1	SORL1	Tcells	0.523204	1.10048	0.812	0.575777	0.201	0.0677403
Tcells	LRPAP1	SORL1	Myeloid	1.10048	1.127	1.114	1.24024	0.056	0.145915
Tcells	LRPAP1	SORL1	NKcells_0	1.10048	0.0851967	0.593	0.0937575	0.335	0.0110306
Tcells	LRPAP1	SORL1	NKcells_1	1.10048	0.777381	0.939	0.855494	0.064	0.100649
Tcells	LRPAP1	SORL1	Tcells	1.10048	1.10048	1.1	1.21106	0.068	0.142482
Myeloid	LRPAP1	VLDLR	Tcells	1.127	1.10048	1.114	1.24024	0.008	0.409715	BOTH
NKcells_0	LRPAP1	VLDLR	Tcells	0.523204	1.10048	0.812	0.575777	0.012	0.190209	CellPhoneDB
Tcells	LRPAP1	VLDLR	Tcells	1.10048	1.10048	1.1	1.21106	0	0.400076	BOTH
NKcells_0	LTA	LTBR	Myeloid	0.0851967	1.127	0.606	0.0960165	0	1	BOTH
NKcells_0	LTA	TNFRSF14	NKcells_0	0.0851967	0.306386	0.196	0.0261031	0	1	BOTH
NKcells_0	LTA	TNFRSF1A	NKcells_0	0.0851967	0.161632	0.123	0.0137706	0.199	0.128065
NKcells_0	LTA	TNFRSF1A	Tcells	0.0851967	1.10048	0.593	0.0937575	0	0.871935	BOTH
NKcells_0	LTA	TNFRSF1B	NKcells_0	0.0851967	1.22417	0.655	0.104295	0	0.526603	BOTH
NKcells_0	LTA	TNFRSF1B	Tcells	0.0851967	1.10048	0.593	0.0937575	0.144	0.473397	NATMI
NKcells_0	LTB	CD40	Myeloid	0.397414	1.127	0.762	0.447884	0.02	0.265315	BOTH
Tcells	LTB	CD40	Myeloid	1.10048	1.127	1.114	1.24024	0.016	0.734685	BOTH
NKcells_0	LTB	LTBR	Myeloid	0.397414	1.127	0.762	0.447884	0.02	0.265315	BOTH
Tcells	LTB	LTBR	Myeloid	1.10048	1.127	1.114	1.24024	0.016	0.734685	BOTH
NKcells_0	LTB	TNFRSF1A	NKcells_0	0.397414	0.161632	0.28	0.0642349	0.329	0.0339774
NKcells_0	LTB	TNFRSF1A	Tcells	0.397414	1.10048	0.749	0.437347	0	0.231337	BOTH
Tcells	LTB	TNFRSF1A	NKcells_0	1.10048	0.161632	0.631	0.177874	0.032	0.0940873	CellPhoneDB
Tcells	LTB	TNFRSF1A	Tcells	1.10048	1.10048	1.1	1.21106	0	0.640598	BOTH
NKcells_0	LTBP3	ITGB5	Myeloid	0.186779	1.6434	0.915	0.306954	0	0.950714	BOTH
NKcells_0	LTBP3	ITGB5	NKcells_0	0.186779	0.0851967	0.136	0.015913	0.245	0.0492865
NKcells_0	MFNG	NOTCH2	Myeloid	0.186779	1.127	0.657	0.2105	0.052	0.295855	NATMI
NKcells_0	MFNG	NOTCH2	NKcells_0	0.186779	0.186779	0.187	0.0348864	0.512	0.0490326
NKcells_1	MFNG	NOTCH2	Myeloid	0.354786	1.127	0.741	0.399843	0.012	0.561975	BOTH
NKcells_1	MFNG	NOTCH2	NKcells_0	0.354786	0.186779	0.271	0.0662666	0.174	0.093137
NKcells_0	MICA	KLRK1	NKcells_0	0.161632	0.345736	0.254	0.0558821	0	1	BOTH
Myeloid	MIF	CD74	Myeloid	1.127	3.33658	2.232	3.76032	0.071	0.0771375
Myeloid	MIF	CD74	NKcells_0	1.127	1.23603	1.182	1.393	0.842	0.0285754
Myeloid	MIF	CD74	NKcells_1	1.127	0.777381	0.952	0.876106	0.897	0.017972
Myeloid	MIF	CD74	Tcells	1.127	2.83585	1.981	3.196	0.188	0.0655613
NKcells_0	MIF	CD74	Myeloid	2.07424	3.33658	2.705	6.92087	0.012	0.141972	CellPhoneDB
NKcells_0	MIF	CD74	NKcells_0	2.07424	1.23603	1.655	2.56381	0.308	0.0525929
NKcells_0	MIF	CD74	NKcells_1	2.07424	0.777381	1.426	1.61247	0.659	0.0330775
NKcells_0	MIF	CD74	Tcells	2.07424	2.83585	2.455	5.88223	0.048	0.120665	CellPhoneDB
NKcells_1	MIF	CD74	Myeloid	1.14228	3.33658	2.239	3.8113	0.159	0.0781833
NKcells_1	MIF	CD74	NKcells_0	1.14228	1.23603	1.189	1.41188	0.925	0.0289628
NKcells_1	MIF	CD74	NKcells_1	1.14228	0.777381	0.96	0.887983	0.964	0.0182157
NKcells_1	MIF	CD74	Tcells	1.14228	2.83585	1.989	3.23933	0.195	0.0664501
Tcells	MIF	CD74	Myeloid	1.61168	3.33658	2.474	5.37751	0.111	0.110312
Tcells	MIF	CD74	NKcells_0	1.61168	1.23603	1.424	1.99208	0.674	0.0408647
Tcells	MIF	CD74	NKcells_1	1.61168	0.777381	1.195	1.25289	0.767	0.0257012
Tcells	MIF	CD74	Tcells	1.61168	2.83585	2.224	4.57049	0.187	0.093757
Myeloid	MIF	CXCR4	NKcells_0	1.127	1.46182	1.294	1.64747	0.727	0.0459481
Myeloid	MIF	CXCR4	NKcells_1	1.127	0.945325	1.036	1.06538	0.869	0.0297135
Myeloid	MIF	CXCR4	Tcells	1.127	3.61365	2.37	4.07257	0.128	0.113585
NKcells_0	MIF	CXCR4	NKcells_0	2.07424	1.46182	1.768	3.03216	0.167	0.0845675
NKcells_0	MIF	CXCR4	NKcells_1	2.07424	0.945325	1.51	1.96083	0.522	0.0546877
NKcells_0	MIF	CXCR4	Tcells	2.07424	3.61365	2.844	7.49556	0.012	0.209052	BOTH
NKcells_1	MIF	CXCR4	NKcells_0	1.14228	1.46182	1.302	1.6698	0.829	0.046571
NKcells_1	MIF	CXCR4	NKcells_1	1.14228	0.945325	1.044	1.07982	0.869	0.0301164
NKcells_1	MIF	CXCR4	Tcells	1.14228	3.61365	2.378	4.12778	0.084	0.115124
Tcells	MIF	CXCR4	NKcells_0	1.61168	1.46182	1.537	2.35599	0.495	0.0657089
Tcells	MIF	CXCR4	NKcells_1	1.61168	0.945325	1.279	1.52356	0.715	0.0424924
Tcells	MIF	CXCR4	Tcells	1.61168	3.61365	2.613	5.82405	0	0.162433	CellPhoneDB
Myeloid	MMP9	CD44	Myeloid	3.97329	2.2349	3.104	8.8799	0	0.27198	BOTH
Myeloid	MMP9	CD44	NKcells_0	3.97329	1.64017	2.807	6.51686	0.072	0.199603
Myeloid	MMP9	CD44	NKcells_1	3.97329	1.6314	2.802	6.48205	0.067	0.198537
Myeloid	MMP9	CD44	Tcells	3.97329	2.71067	3.342	10.7703	0	0.32988	BOTH
Myeloid	MMP9	LRP1	Myeloid	3.97329	1.127	2.55	4.47789	0	1	BOTH
Myeloid	MRC1	PTPRC	Myeloid	1.98226	2.43641	2.209	4.82959	0	0.233901	BOTH
Myeloid	MRC1	PTPRC	NKcells_0	1.98226	2.43442	2.208	4.82565	0.071	0.233711	NATMI
Myeloid	MRC1	PTPRC	NKcells_1	1.98226	2.40737	2.195	4.77204	0.068	0.231114	NATMI
Myeloid	MRC1	PTPRC	Tcells	1.98226	3.13818	2.56	6.22068	0	0.301273	BOTH
NKcells_0	MYL9	CD69	NKcells_0	0.206447	1.4792	0.843	0.305378	0.152	0.368299	NATMI
NKcells_0	MYL9	CD69	NKcells_1	0.206447	1.43663	0.822	0.296587	0.176	0.357698	NATMI
NKcells_0	MYL9	CD69	Tcells	0.206447	1.10048	0.653	0.227192	0.297	0.274003	NATMI
Myeloid	NECTIN4	NECTIN4	Myeloid	1.127	1.127	1.127	1.27012	0	1	BOTH
Myeloid	NECTIN4	TIGIT	NKcells_0	1.127	0.23277	0.68	0.262331	0.039	0.174588	CellPhoneDB
Myeloid	NECTIN4	TIGIT	Tcells	1.127	1.10048	1.114	1.24024	0	0.825412	BOTH
Myeloid	PECAM1	CD38	NKcells_0	1.127	0.683213	0.905	0.769979	0.032	0.438416	BOTH
Myeloid	PECAM1	CD38	NKcells_1	1.127	0.633883	0.88	0.714384	0.07	0.406761	NATMI
NKcells_0	PECAM1	CD38	NKcells_0	0.206447	0.683213	0.445	0.141047	0.337	0.0803106
NKcells_0	PECAM1	CD38	NKcells_1	0.206447	0.633883	0.42	0.130863	0.317	0.0745119
NKcells_0	PLAU	IGF2R	Myeloid	0.0851967	1.127	0.606	0.0960165	0	1	BOTH
NKcells_0	PLAU	LRP1	Myeloid	0.0851967	1.127	0.606	0.0960165	0	1	BOTH
NKcells_0	PLAU	PLAUR	Myeloid	0.0851967	1.127	0.606	0.0960165	0.075	0.70201	NATMI
NKcells_0	PLAU	PLAUR	NKcells_0	0.0851967	0.47839	0.282	0.0407572	0.078	0.29799	NATMI
Myeloid	PLTP	ABCA1	Myeloid	1.6434	1.127	1.385	1.85211	0	0.480126	BOTH
Myeloid	PLTP	ABCA1	NKcells_0	1.6434	0.0851967	0.864	0.140013	0.064	0.0362957
Myeloid	PLTP	ABCA1	NKcells_1	1.6434	0.354786	0.999	0.583057	0.028	0.151147	CellPhoneDB
NKcells_0	PLTP	ABCA1	Myeloid	0.393193	1.127	0.76	0.443127	0.107	0.114873
NKcells_0	PLTP	ABCA1	NKcells_0	0.393193	0.0851967	0.239	0.0334987	0.775	0.00868392
NKcells_0	PLTP	ABCA1	NKcells_1	0.393193	0.354786	0.374	0.139499	0.48	0.0361626
NKcells_1	PLTP	ABCA1	Myeloid	0.425181	1.127	0.776	0.479178	0.076	0.124218
NKcells_1	PLTP	ABCA1	NKcells_0	0.425181	0.0851967	0.255	0.036224	0.684	0.0093904
NKcells_1	PLTP	ABCA1	NKcells_1	0.425181	0.354786	0.39	0.150848	0.357	0.0391046
Myeloid	PSAP	LRP1	Myeloid	3.08483	1.127	2.106	3.4766	0	0.431313	BOTH
NKcells_0	PSAP	LRP1	Myeloid	1.49479	1.127	1.311	1.68463	0.028	0.208998	BOTH
NKcells_1	PSAP	LRP1	Myeloid	0.960881	1.127	1.044	1.08291	0.079	0.134348
Tcells	PSAP	LRP1	Myeloid	1.61168	1.127	1.369	1.81636	0.024	0.225341	BOTH
NKcells_0	PSEN1	NCSTN	NKcells_0	0.334352	0.393226	0.364	0.131476	0.213	0.355524	NATMI
NKcells_1	PSEN1	NCSTN	NKcells_0	0.606095	0.393226	0.5	0.238333	0.099	0.644476	NATMI
NKcells_0	PSEN1	NOTCH2	Myeloid	0.334352	1.127	0.731	0.376814	0.063	0.30498	NATMI
NKcells_0	PSEN1	NOTCH2	NKcells_0	0.334352	0.186779	0.261	0.06245	0.522	0.0505448
NKcells_1	PSEN1	NOTCH2	Myeloid	0.606095	1.127	0.867	0.683068	0.012	0.552851	BOTH
NKcells_1	PSEN1	NOTCH2	NKcells_0	0.606095	0.186779	0.396	0.113206	0.194	0.0916248
NKcells_0	PSEN1	NOTCH4	NKcells_1	0.334352	0.354786	0.345	0.118623	0.172	0.355524	NATMI
NKcells_1	PSEN1	NOTCH4	NKcells_1	0.606095	0.354786	0.48	0.215034	0.024	0.644476	BOTH
NKcells_0	PTDSS1	JMJD6	Myeloid	0.419549	1.127	0.773	0.47283	0.329	0.323982	NATMI
NKcells_0	PTDSS1	JMJD6	NKcells_0	0.419549	1.40368	0.912	0.588911	0.036	0.40352	BOTH
NKcells_0	PTDSS1	JMJD6	NKcells_1	0.419549	0.947911	0.684	0.397695	0.413	0.272499	NATMI
Myeloid	PTPRC	MRC1	Myeloid	2.43641	1.98226	2.209	4.82959	0	0.233901	BOTH
NKcells_0	PTPRC	MRC1	Myeloid	2.43442	1.98226	2.208	4.82565	0.071	0.233711	NATMI
NKcells_1	PTPRC	MRC1	Myeloid	2.40737	1.98226	2.195	4.77204	0.068	0.231114	NATMI
Tcells	PTPRC	MRC1	Myeloid	3.13818	1.98226	2.56	6.22068	0	0.301273	BOTH
Myeloid	PVR	CD226	NKcells_0	1.127	0.161632	0.644	0.182159	0.052	0.688295	NATMI
NKcells_0	PVR	CD226	NKcells_0	0.0851967	0.161632	0.123	0.0137706	0.417	0.0520325
NKcells_1	PVR	CD226	NKcells_0	0.425181	0.161632	0.293	0.0687231	0.08	0.259672	NATMI
Myeloid	PVR	CD96	NKcells_0	1.127	1.62789	1.377	1.83463	0.02	0.336027	BOTH
Myeloid	PVR	CD96	NKcells_1	1.127	0.606095	0.867	0.683068	0.211	0.125109
Myeloid	PVR	CD96	Tcells	1.127	1.10048	1.114	1.24024	0.168	0.22716	NATMI
NKcells_0	PVR	CD96	NKcells_0	0.0851967	1.62789	0.857	0.138691	0.162	0.0254023
NKcells_0	PVR	CD96	NKcells_1	0.0851967	0.606095	0.346	0.0516373	0.859	0.00945777
NKcells_0	PVR	CD96	Tcells	0.0851967	1.10048	0.593	0.0937575	0.629	0.0171724
NKcells_1	PVR	CD96	NKcells_0	0.425181	1.62789	1.027	0.692149	0.039	0.126772	CellPhoneDB
NKcells_1	PVR	CD96	NKcells_1	0.425181	0.606095	0.516	0.2577	0.572	0.0471998
NKcells_1	PVR	CD96	Tcells	0.425181	1.10048	0.763	0.467904	0.449	0.0857002
Myeloid	PVR	PVRIG	NKcells_0	1.127	0.512834	0.82	0.577962	0.016	0.688295	BOTH
NKcells_0	PVR	PVRIG	NKcells_0	0.0851967	0.512834	0.299	0.0436917	0.464	0.0520325
NKcells_1	PVR	PVRIG	NKcells_0	0.425181	0.512834	0.469	0.218047	0.06	0.259672	NATMI
Myeloid	PVR	TIGIT	NKcells_0	1.127	0.23277	0.68	0.262331	0.155	0.120168
Myeloid	PVR	TIGIT	Tcells	1.127	1.10048	1.114	1.24024	0.012	0.568127	BOTH
NKcells_0	PVR	TIGIT	NKcells_0	0.0851967	0.23277	0.159	0.0198312	0.808	0.00908424
NKcells_0	PVR	TIGIT	Tcells	0.0851967	1.10048	0.593	0.0937575	0.092	0.0429483
NKcells_1	PVR	TIGIT	NKcells_0	0.425181	0.23277	0.329	0.0989692	0.279	0.0453356
NKcells_1	PVR	TIGIT	Tcells	0.425181	1.10048	0.763	0.467904	0.02	0.214337	BOTH
Myeloid	RPS19	C5AR1	Myeloid	2.43641	1.127	1.782	2.74582	0	0.166345	CellPhoneDB
NKcells_0	RPS19	C5AR1	Myeloid	4.21828	1.127	2.673	4.75399	0.012	0.288001	BOTH
NKcells_1	RPS19	C5AR1	Myeloid	3.98196	1.127	2.554	4.48766	0.079	0.271867	NATMI
Tcells	RPS19	C5AR1	Myeloid	4.01009	1.127	2.569	4.51936	0.06	0.273787	NATMI
NKcells_0	RTN4	S1PR2	NKcells_0	0.419549	0.306386	0.363	0.128544	0.254	0.349765	NATMI
NKcells_1	RTN4	S1PR2	NKcells_0	0.779967	0.306386	0.543	0.238971	0.04	0.650235	BOTH
NKcells_0	SEMA3B	NRP1	Myeloid	0.161632	1.127	0.644	0.182159	0	1	BOTH
NKcells_1	SEMA3D	NRP1	Myeloid	0.354786	1.127	0.741	0.399843	0	1	BOTH
Myeloid	SEMA4D	CD72	Myeloid	1.127	1.127	1.127	1.27012	0	0.362361	BOTH
NKcells_0	SEMA4D	CD72	Myeloid	1.13537	1.127	1.131	1.27956	0.016	0.365055	BOTH
NKcells_1	SEMA4D	CD72	Myeloid	0.847776	1.127	0.987	0.955442	0.047	0.272584	BOTH
Myeloid	SEMA4D	PLXNB2	NKcells_0	1.127	0.394402	0.761	0.44449	0.21	0.362361	NATMI
NKcells_0	SEMA4D	PLXNB2	NKcells_0	1.13537	0.394402	0.765	0.447794	0.067	0.365055	NATMI
NKcells_1	SEMA4D	PLXNB2	NKcells_0	0.847776	0.394402	0.621	0.334365	0.339	0.272584	NATMI
Myeloid	SEMA6B	PLXNA2	Myeloid	1.127	1.127	1.127	1.27012	0	1	BOTH
Myeloid	SERPINA1	LRP1	Myeloid	1.127	1.127	1.127	1.27012	0	1	BOTH
Myeloid	SERPINE1	LRP1	Myeloid	1.6434	1.127	1.385	1.85211	0	1	BOTH
NKcells_0	SERPINE2	LRP1	Myeloid	0.453959	1.127	0.79	0.511611	0	1	BOTH
NKcells_0	SERPING1	LRP1	Myeloid	0.161632	1.127	0.644	0.182159	0	1	BOTH
Tcells	SIRPG	CD47	NKcells_0	1.10048	1.3262	1.213	1.45945	0.04	0.333374	BOTH
Tcells	SIRPG	CD47	NKcells_1	1.10048	1.55142	1.326	1.70731	0.004	0.38999	BOTH
Tcells	SIRPG	CD47	Tcells	1.10048	1.10048	1.1	1.21106	0	0.276635	BOTH
Tcells	SLAMF6	SLAMF6	Tcells	1.10048	1.10048	1.1	1.21106	0	1	BOTH
Myeloid	SLAMF7	SLAMF7	Myeloid	1.127	1.127	1.127	1.27012	0	1	BOTH
Myeloid	SPP1	CD44	Myeloid	3.17597	2.2349	2.705	7.09797	0	0.151867	CellPhoneDB
Myeloid	SPP1	CD44	NKcells_0	3.17597	1.64017	2.408	5.20912	0.072	0.111453
Myeloid	SPP1	CD44	NKcells_1	3.17597	1.6314	2.404	5.1813	0.067	0.110858
Myeloid	SPP1	CD44	Tcells	3.17597	2.71067	2.943	8.60901	0	0.184196	CellPhoneDB
NKcells_0	SPP1	CD44	Myeloid	1.03027	2.2349	1.633	2.30253	0.382	0.0492645
NKcells_0	SPP1	CD44	NKcells_0	1.03027	1.64017	1.335	1.68981	0.869	0.0361547
NKcells_0	SPP1	CD44	NKcells_1	1.03027	1.6314	1.331	1.68078	0.896	0.0359616
NKcells_0	SPP1	CD44	Tcells	1.03027	2.71067	1.87	2.79271	0.124	0.0597521
NKcells_1	SPP1	CD44	Myeloid	1.48166	2.2349	1.858	3.31135	0.183	0.0708489
NKcells_1	SPP1	CD44	NKcells_0	1.48166	1.64017	1.561	2.43017	0.434	0.0519953
NKcells_1	SPP1	CD44	NKcells_1	1.48166	1.6314	1.557	2.41719	0.417	0.0517175
NKcells_1	SPP1	CD44	Tcells	1.48166	2.71067	2.096	4.01628	0.052	0.0859315
Myeloid	SPP1	ITGA4	NKcells_0	3.17597	0.35402	1.765	1.12436	0.051	0.100562
Myeloid	SPP1	ITGA4	Tcells	3.17597	1.61168	2.394	5.11866	0	0.457812	BOTH
NKcells_0	SPP1	ITGA4	NKcells_0	1.03027	0.35402	0.692	0.364735	0.745	0.0326218
NKcells_0	SPP1	ITGA4	Tcells	1.03027	1.61168	1.321	1.66046	0.115	0.148511
NKcells_1	SPP1	ITGA4	NKcells_0	1.48166	0.35402	0.918	0.524537	0.303	0.0469145
NKcells_1	SPP1	ITGA4	Tcells	1.48166	1.61168	1.547	2.38796	0.052	0.213579	NATMI
Myeloid	SPP1	ITGB1	NKcells_0	3.17597	1.86893	2.522	5.93568	0.023	0.196279	CellPhoneDB
Myeloid	SPP1	ITGB1	NKcells_1	3.17597	1.4995	2.338	4.76236	0.079	0.15748
Myeloid	SPP1	ITGB1	Tcells	3.17597	1.94831	2.562	6.18779	0.04	0.204615	BOTH
NKcells_0	SPP1	ITGB1	NKcells_0	1.03027	1.86893	1.45	1.9255	0.44	0.0636715
NKcells_0	SPP1	ITGB1	NKcells_1	1.03027	1.4995	1.265	1.54488	0.719	0.0510854
NKcells_0	SPP1	ITGB1	Tcells	1.03027	1.94831	1.489	2.00728	0.549	0.0663759
NKcells_1	SPP1	ITGB1	NKcells_0	1.48166	1.86893	1.675	2.76912	0.222	0.0915682
NKcells_1	SPP1	ITGB1	NKcells_1	1.48166	1.4995	1.491	2.22174	0.383	0.0734677
NKcells_1	SPP1	ITGB1	Tcells	1.48166	1.94831	1.715	2.88674	0.248	0.0954574
Myeloid	SPP1	ITGB5	Myeloid	3.17597	1.6434	2.41	5.21941	0	0.530854	BOTH
Myeloid	SPP1	ITGB5	NKcells_0	3.17597	0.0851967	1.631	0.270583	0	0.0275203	CellPhoneDB
NKcells_0	SPP1	ITGB5	Myeloid	1.03027	1.6434	1.337	1.69314	0.056	0.172205
NKcells_0	SPP1	ITGB5	NKcells_0	1.03027	0.0851967	0.558	0.0877752	0.671	0.0089274
NKcells_1	SPP1	ITGB5	Myeloid	1.48166	1.6434	1.563	2.43497	0.004	0.247654	BOTH
NKcells_1	SPP1	ITGB5	NKcells_0	1.48166	0.0851967	0.783	0.126232	0.298	0.0128388
NKcells_0	TGFB1	SDC2	Myeloid	1.22104	1.127	1.174	1.37611	0.07	0.251703	NATMI
NKcells_0	TGFB1	SDC2	NKcells_0	1.22104	0.227847	0.724	0.27821	0.259	0.0508874
NKcells_1	TGFB1	SDC2	Myeloid	1.20256	1.127	1.165	1.35528	0.103	0.247894	NATMI
NKcells_1	TGFB1	SDC2	NKcells_0	1.20256	0.227847	0.715	0.274	0.464	0.0501173
Tcells	TGFB1	SDC2	Myeloid	1.61168	1.127	1.369	1.81636	0.04	0.33223	BOTH
Tcells	TGFB1	SDC2	NKcells_0	1.61168	0.227847	0.92	0.367217	0.108	0.0671676
NKcells_0	TGFB1	TGFBR1	NKcells_0	1.22104	0.246829	0.734	0.301388	0.167	0.302591	NATMI
NKcells_1	TGFB1	TGFBR1	NKcells_0	1.20256	0.246829	0.725	0.296827	0.179	0.298012	NATMI
Tcells	TGFB1	TGFBR1	NKcells_0	1.61168	0.246829	0.929	0.39781	0.064	0.399397	NATMI
NKcells_0	TGFB1	TGFBR2	Myeloid	1.22104	1.127	1.174	1.37611	0.043	0.302591	BOTH
NKcells_1	TGFB1	TGFBR2	Myeloid	1.20256	1.127	1.165	1.35528	0.067	0.298012	NATMI
Tcells	TGFB1	TGFBR2	Myeloid	1.61168	1.127	1.369	1.81636	0.016	0.399397	BOTH
NKcells_0	TIGIT	PVR	Myeloid	0.23277	1.127	0.68	0.262331	0.155	0.120168
NKcells_0	TIGIT	PVR	NKcells_0	0.23277	0.0851967	0.159	0.0198312	0.808	0.00908424
NKcells_0	TIGIT	PVR	NKcells_1	0.23277	0.425181	0.329	0.0989692	0.279	0.0453356
Tcells	TIGIT	PVR	Myeloid	1.10048	1.127	1.114	1.24024	0.012	0.568127	BOTH
Tcells	TIGIT	PVR	NKcells_0	1.10048	0.0851967	0.593	0.0937575	0.092	0.0429483
Tcells	TIGIT	PVR	NKcells_1	1.10048	0.425181	0.763	0.467904	0.02	0.214337	BOTH
Myeloid	TIMP1	CD63	Myeloid	2.98454	1.6434	2.314	4.90481	0	0.204629	BOTH
Myeloid	TIMP1	CD63	NKcells_0	2.98454	2.52625	2.755	7.53968	0.008	0.314556	BOTH
Myeloid	TIMP1	CD63	NKcells_1	2.98454	2.4666	2.726	7.36167	0.051	0.30713	NATMI
NKcells_0	TIMP1	CD63	Myeloid	0.627325	1.6434	1.135	1.03095	0.761	0.0430113
NKcells_0	TIMP1	CD63	NKcells_0	0.627325	2.52625	1.577	1.58478	0.206	0.0661171
NKcells_0	TIMP1	CD63	NKcells_1	0.627325	2.4666	1.547	1.54736	0.342	0.0645561
NKcells_0	TIMP2	ITGB1	NKcells_0	0.246829	1.86893	1.058	0.461307	0.155	0.129611
NKcells_0	TIMP2	ITGB1	NKcells_1	0.246829	1.4995	0.873	0.37012	0.557	0.103991
NKcells_0	TIMP2	ITGB1	Tcells	0.246829	1.94831	1.098	0.480901	0.353	0.135116
NKcells_1	TIMP2	ITGB1	NKcells_0	0.422595	1.86893	1.146	0.789802	0.062	0.221907	NATMI
NKcells_1	TIMP2	ITGB1	NKcells_1	0.422595	1.4995	0.961	0.63368	0.357	0.178042
NKcells_1	TIMP2	ITGB1	Tcells	0.422595	1.94831	1.185	0.823348	0.184	0.231332	NATMI
NKcells_0	TNF	TNFRSF1A	NKcells_0	0.147573	0.161632	0.155	0.0238526	0.182	0.128065
NKcells_0	TNF	TNFRSF1A	Tcells	0.147573	1.10048	0.624	0.162401	0	0.871935	BOTH
NKcells_0	TNF	TNFRSF1B	NKcells_0	0.147573	1.22417	0.686	0.180654	0	0.526603	BOTH
NKcells_0	TNF	TNFRSF1B	Tcells	0.147573	1.10048	0.624	0.162401	0.12	0.473397	NATMI
NKcells_0	TNFRSF14	CD160	NKcells_0	0.306386	0.186779	0.247	0.0572266	0	1	BOTH
NKcells_0	TNFSF10	TNFRSF10A	NKcells_0	0.827176	0.35402	0.591	0.292837	0.052	0.514687	NATMI
NKcells_1	TNFSF10	TNFRSF10A	NKcells_0	0.779967	0.35402	0.567	0.276124	0.136	0.485313	NATMI
Myeloid	TNFSF12	CD163	Myeloid	1.127	2.60404	1.866	2.93475	0	1	BOTH
NKcells_0	TNFSF14	LTBR	Myeloid	0.7597	1.127	0.943	0.85618	0.044	0.493418	BOTH
NKcells_1	TNFSF14	LTBR	Myeloid	0.779967	1.127	0.953	0.879021	0.031	0.506582	BOTH
NKcells_0	TNFSF14	TNFRSF14	NKcells_0	0.7597	0.306386	0.533	0.232762	0.104	0.493418	NATMI
NKcells_1	TNFSF14	TNFRSF14	NKcells_0	0.779967	0.306386	0.543	0.238971	0.18	0.506582	NATMI
NKcells_1	TNFSF9	TNFRSF9	NKcells_0	0.354786	0.0851967	0.22	0.0302266	0	1	BOTH
NKcells_0	TOR2A	ATP5F1B	Myeloid	0.144754	1.127	0.636	0.163137	0.243	0.232283	NATMI
NKcells_0	TOR2A	ATP5F1B	NKcells_0	0.144754	1.35134	0.748	0.195611	0.151	0.278521	NATMI
NKcells_0	TOR2A	ATP5F1B	NKcells_1	0.144754	0.425181	0.285	0.0615466	0.417	0.0876331
NKcells_0	TOR2A	ATP5F1B	Tcells	0.144754	1.94831	1.047	0.282026	0.032	0.401563	BOTH
NKcells_0	ULBP2	KLRK1	NKcells_0	0.147573	0.345736	0.247	0.0510212	0	1	BOTH
NKcells_0	VCAM1	ITGA4	NKcells_0	0.144754	0.35402	0.249	0.0512458	0.115	0.180099
NKcells_0	VCAM1	ITGA4	Tcells	0.144754	1.61168	0.878	0.233297	0	0.819901	BOTH
NKcells_0	VCAM1	ITGAD	NKcells_0	0.144754	1.11229	0.629	0.161008	0.092	0.587811	NATMI
NKcells_0	VCAM1	ITGAD	NKcells_1	0.144754	0.779967	0.462	0.112903	0.175	0.412189	NATMI
NKcells_0	VCAM1	ITGB1	NKcells_0	0.144754	1.86893	1.007	0.270535	0.012	0.351518	BOTH
NKcells_0	VCAM1	ITGB1	NKcells_1	0.144754	1.4995	0.822	0.217058	0.31	0.282033	NATMI
NKcells_0	VCAM1	ITGB1	Tcells	0.144754	1.94831	1.047	0.282026	0.142	0.366449	NATMI
NKcells_0	VCAM1	ITGB2	Myeloid	0.144754	2.2349	1.19	0.32351	0.195	0.319458	NATMI
NKcells_0	VCAM1	ITGB2	NKcells_0	0.144754	1.40984	0.777	0.20408	0.177	0.201524	NATMI
NKcells_0	VCAM1	ITGB2	NKcells_1	0.144754	0.783629	0.464	0.113433	0.44	0.112013
NKcells_0	VCAM1	ITGB2	Tcells	0.144754	2.56754	1.356	0.371661	0	0.367006	BOTH
NKcells_0	VCAM1	ITGB7	NKcells_0	0.144754	0.781441	0.463	0.113117	0.219	0.234249	NATMI
NKcells_0	VCAM1	ITGB7	NKcells_1	0.144754	0.354786	0.25	0.0513566	0.357	0.106352
NKcells_0	VCAM1	ITGB7	Tcells	0.144754	2.19972	1.172	0.318418	0	0.659399	BOTH
Myeloid	VCAN	CD44	Myeloid	2.74757	2.2349	2.491	6.14053	0	0.27198	BOTH
Myeloid	VCAN	CD44	NKcells_0	2.74757	1.64017	2.194	4.50647	0.072	0.199603
Myeloid	VCAN	CD44	NKcells_1	2.74757	1.6314	2.189	4.4824	0.067	0.198537
Myeloid	VCAN	CD44	Tcells	2.74757	2.71067	2.729	7.44774	0	0.32988	BOTH
Myeloid	VCAN	ITGB1	NKcells_0	2.74757	1.86893	2.308	5.13502	0.023	0.351518	BOTH
Myeloid	VCAN	ITGB1	NKcells_1	2.74757	1.4995	2.124	4.11997	0.079	0.282033	NATMI
Myeloid	VCAN	ITGB1	Tcells	2.74757	1.94831	2.348	5.35312	0.04	0.366449	BOTH
Myeloid	VCAN	TLR2	Myeloid	2.74757	1.6434	2.195	4.51537	0	1	BOTH
NKcells_1	VEGFB	NRP1	Myeloid	0.422595	1.127	0.775	0.476264	0	1	BOTH
Myeloid	VIM	CD44	Myeloid	3.08483	2.2349	2.66	6.89427	0.199	0.0789088
Myeloid	VIM	CD44	NKcells_0	3.08483	1.64017	2.362	5.05963	0.329	0.0579103
Myeloid	VIM	CD44	NKcells_1	3.08483	1.6314	2.358	5.03261	0.296	0.057601
Myeloid	VIM	CD44	Tcells	3.08483	2.71067	2.898	8.36195	0.028	0.0957071	CellPhoneDB
NKcells_0	VIM	CD44	Myeloid	2.75487	2.2349	2.495	6.15685	0.144	0.0704686
NKcells_0	VIM	CD44	NKcells_0	2.75487	1.64017	2.198	4.51845	0.436	0.0517161
NKcells_0	VIM	CD44	NKcells_1	2.75487	1.6314	2.193	4.49431	0.395	0.0514399
NKcells_0	VIM	CD44	Tcells	2.75487	2.71067	2.733	7.46755	0.004	0.0854702	CellPhoneDB
NKcells_1	VIM	CD44	Myeloid	1.74579	2.2349	1.99	3.90165	0.723	0.0446565
NKcells_1	VIM	CD44	NKcells_0	1.74579	1.64017	1.693	2.86338	1	0.0327729
NKcells_1	VIM	CD44	NKcells_1	1.74579	1.6314	1.689	2.84808	0.908	0.0325979
NKcells_1	VIM	CD44	Tcells	1.74579	2.71067	2.228	4.73224	0.381	0.0541632
Tcells	VIM	CD44	Myeloid	3.04719	2.2349	2.641	6.81016	0.159	0.077946
Tcells	VIM	CD44	NKcells_0	3.04719	1.64017	2.344	4.9979	0.307	0.0572037
Tcells	VIM	CD44	NKcells_1	3.04719	1.6314	2.339	4.97121	0.315	0.0568982
Tcells	VIM	CD44	Tcells	3.04719	2.71067	2.879	8.25993	0	0.0945394	CellPhoneDB
